# Supplementary material for: In silico predictions of protein interactions between Zika virus and human host
Source: PeerJ. 2021 Aug 24;9:e11770. doi: 10.7717/peerj.11770 (PMC8395582; doi:10.7717/peerj.11770)
Supplement: Supplemental Information 1 [file peerj-09-11770-s001.csv]

0	0.5	0.5	0.75	0.75	0	0	0.5	0.75	0.5	0.75	0.75	0.75	0	1	0	0.25	0.25	0	0.25	0	0.75	0.75	0.25	0.5	0	0.5	0	0	0.5	0.5	0.5	0.5	0	0	0.25	0.25	0.25	0.25	0	0.25	0	0	0	0	0	0	0	0	0.5
0	0	0	0.25	0	0	0	0	0.25	0	0	0.25	0.25	0	0.25	0	0	0	0	0.25	0	0	0	0	0	0	0.25	0	0.25	0.25	0.25	0.25	0.5	0	0.25	0.25	0	0.25	0	0	0	0	0	0.5	0.25	0.25	0.25	0	0	0
0.172413793103448	0.172413793103448	0.275862068965517	0.0689655172413793	0.0689655172413793	0.0344827586206897	0	0.137931034482759	0.241379310344828	0.448275862068966	0.103448275862069	0.0689655172413793	0.137931034482759	0	0.172413793103448	0.275862068965517	0.241379310344828	0.103448275862069	0.137931034482759	0.137931034482759	0	0.137931034482759	0.137931034482759	0.137931034482759	0.137931034482759	0	0.137931034482759	0	0.0344827586206897	0.137931034482759	0.0344827586206897	0.0689655172413793	0	0.0689655172413793	0	0.0344827586206897	0.206896551724138	0	0.0344827586206897	0.103448275862069	0.0344827586206897	0	0	0	0	0	0	0	0	0.103448275862069
0.575757575757576	0.545454545454545	0.696969696969697	0.151515151515152	0.303030303030303	0.333333333333333	0	0.666666666666667	0.727272727272727	0.545454545454545	0.333333333333333	0.303030303030303	0.393939393939394	0.0303030303030303	0.878787878787879	0.696969696969697	0.575757575757576	0.212121212121212	0.363636363636364	0.393939393939394	0	0.272727272727273	0.272727272727273	0.363636363636364	0.0303030303030303	0.121212121212121	0.0606060606060606	0.0303030303030303	0.333333333333333	0.333333333333333	0.242424242424242	0.0909090909090909	0.333333333333333	0.121212121212121	0	0.303030303030303	0.484848484848485	0.272727272727273	0.151515151515152	0.121212121212121	0.242424242424242	0.0606060606060606	0	0	0.0606060606060606	0	0	0	0	0.727272727272727
0.333333333333333	0.333333333333333	0.333333333333333	0.111111111111111	0	0.111111111111111	0	0.222222222222222	0.666666666666667	0.111111111111111	0.222222222222222	0.111111111111111	0	0	0	0.333333333333333	0.222222222222222	0.333333333333333	0	0.222222222222222	0	0.111111111111111	0.111111111111111	0	0	0.111111111111111	0.111111111111111	0	0	0	0.111111111111111	0	0	0.111111111111111	0	0.222222222222222	0.111111111111111	0	0	0	0	0	0	0	0	0	0	0	0.111111111111111	0.444444444444444
0	0.5	0.5	0.75	0.75	0	0	0.5	0.75	0.5	0.75	0.75	0.75	0	1	0	0.25	0.25	0	0.25	0	0.75	0.75	0.25	0.5	0	0.5	0	0	0.5	0.5	0.5	0.5	0	0	0.25	0.25	0.25	0.25	0	0.25	0	0	0	0	0	0	0	0	0.5
0.142857142857143	0	0.571428571428571	0	0	0.285714285714286	0	0.142857142857143	0.714285714285714	0.857142857142857	0.428571428571429	0.428571428571429	0	0	0.571428571428571	0.285714285714286	0.285714285714286	0.285714285714286	0	0.571428571428571	0.142857142857143	0.285714285714286	0.285714285714286	0.142857142857143	0	0	0.285714285714286	0	0.285714285714286	0.285714285714286	0.285714285714286	0.142857142857143	0.142857142857143	0.142857142857143	0	0.142857142857143	0	0.142857142857143	0.285714285714286	0.142857142857143	0.142857142857143	0	0.285714285714286	0	0	0.142857142857143	0	0	0	0.142857142857143
1	0.615384615384615	0.846153846153846	0.307692307692308	0.384615384615385	0.153846153846154	0	0.230769230769231	0.307692307692308	0.384615384615385	0.153846153846154	0.230769230769231	0.153846153846154	0	0.692307692307692	0.615384615384615	0.692307692307692	0.230769230769231	0.230769230769231	0.153846153846154	0	0.461538461538462	0.153846153846154	0.230769230769231	0.230769230769231	0.0769230769230769	0	0	0.230769230769231	0.307692307692308	0.0769230769230769	0	0.0769230769230769	0	0	0.307692307692308	0	0.307692307692308	0.0769230769230769	0	0.0769230769230769	0	0	0	0	0	0	0	0	0.538461538461538
0	0	0	0	0	0	0	0.2	0.2	0	0	0	0	0	0	0.2	0	0	0	0.2	0	0	0.2	0	0	0	0.4	0	0	0.2	0.4	0	0	0	0	0	0	0	0.4	0	0	0	0	0	0	0	0	0	0	0
0.714285714285714	0.142857142857143	0	0.142857142857143	0.428571428571429	0.142857142857143	0	0.571428571428571	0.571428571428571	0	0.142857142857143	0	0	0	0	0.285714285714286	0.285714285714286	0	0.142857142857143	0.142857142857143	0	0	0.714285714285714	0.142857142857143	0.142857142857143	0.142857142857143	0	0	0.428571428571429	0.285714285714286	0.428571428571429	0	0	0	0	0.285714285714286	0.142857142857143	0	0	0.142857142857143	0	0	0.142857142857143	0.142857142857143	0	0	0	0	0	0.142857142857143
0.25	0.25	0.25	0	0	0	0	0.125	0.25	0.25	0.125	0.125	0	0.125	0.125	0.375	0.375	0	0.25	0	0	0	0.5	0	0	0	0	0	0.125	0.25	0.25	0	0	0.125	0	0	0.25	0.25	0	0	0.125	0	0	0	0	0	0.125	0	0	0.125
0.111111111111111	0	0.111111111111111	0.333333333333333	0	0	0	0.111111111111111	0.111111111111111	0.111111111111111	0	0.333333333333333	0.333333333333333	0	0	0.222222222222222	0.444444444444444	0.333333333333333	0.111111111111111	0.111111111111111	0	0.222222222222222	0.222222222222222	0.111111111111111	0.222222222222222	0.222222222222222	0.111111111111111	0	0	0.111111111111111	0	0	0	0.111111111111111	0	0.111111111111111	0	0	0.111111111111111	0.111111111111111	0.111111111111111	0	0	0	0	0.111111111111111	0	0	0	0.111111111111111
1	0.529411764705882	0.294117647058824	0.117647058823529	0.117647058823529	0.235294117647059	0.176470588235294	0.588235294117647	0.235294117647059	0.176470588235294	0.0588235294117647	0	0.0588235294117647	0	0.176470588235294	0.0588235294117647	0.235294117647059	0.117647058823529	0.0588235294117647	0.0588235294117647	0.0588235294117647	0	0.0588235294117647	0.0588235294117647	0.0588235294117647	0.0588235294117647	0.176470588235294	0	0.0588235294117647	0.117647058823529	0.176470588235294	0.0588235294117647	0	0	0	0.176470588235294	0	0	0.176470588235294	0.0588235294117647	0.176470588235294	0	0.0588235294117647	0.0588235294117647	0.0588235294117647	0	0	0.0588235294117647	0	0.470588235294118
0.444444444444444	0.444444444444444	0.333333333333333	0	0.222222222222222	0.222222222222222	0	0.111111111111111	0.111111111111111	0.444444444444444	0	0.555555555555556	0.333333333333333	0	0.444444444444444	0.444444444444444	0.555555555555556	0	0.333333333333333	0.444444444444444	0	0	0.333333333333333	0.111111111111111	0	0.111111111111111	0	0	0.444444444444444	0.444444444444444	0	0	0.222222222222222	0	0.111111111111111	0.111111111111111	0.333333333333333	0.444444444444444	0.111111111111111	0.222222222222222	0.222222222222222	0	0	0.111111111111111	0	0	0	0	0	0.222222222222222
1	0.322033898305085	0.406779661016949	0.169491525423729	0.0677966101694915	0.23728813559322	0.0338983050847458	0.338983050847458	0.203389830508475	0.135593220338983	0.0677966101694915	0.135593220338983	0.0847457627118644	0.0169491525423729	0.338983050847458	0.220338983050847	0.288135593220339	0.0847457627118644	0.11864406779661	0.101694915254237	0.0508474576271186	0.11864406779661	0.0677966101694915	0.135593220338983	0.0677966101694915	0.0677966101694915	0.0508474576271186	0.0169491525423729	0.0847457627118644	0.0677966101694915	0.0338983050847458	0.0169491525423729	0.0338983050847458	0.0508474576271186	0.0169491525423729	0.101694915254237	0.101694915254237	0.0338983050847458	0	0.0847457627118644	0.11864406779661	0.0169491525423729	0.0338983050847458	0.0338983050847458	0.0338983050847458	0.0169491525423729	0.0338983050847458	0.0169491525423729	0.0169491525423729	0.288135593220339
0.181818181818182	0.545454545454545	0.272727272727273	0.545454545454545	0.181818181818182	0.272727272727273	0	0.363636363636364	0.727272727272727	0.545454545454545	0.181818181818182	0.0909090909090909	0.181818181818182	0	0.545454545454545	0.454545454545455	0.272727272727273	0.0909090909090909	0.181818181818182	0.363636363636364	0	0.0909090909090909	0.454545454545455	0.272727272727273	0	0.181818181818182	0.181818181818182	0.0909090909090909	0.454545454545455	0.363636363636364	0.272727272727273	0.272727272727273	0.181818181818182	0.0909090909090909	0.0909090909090909	0.0909090909090909	0.272727272727273	0.181818181818182	0.272727272727273	0.454545454545455	0.272727272727273	0	0	0.0909090909090909	0	0	0	0.0909090909090909	0	0.363636363636364
1	0.390243902439024	0.439024390243902	0.121951219512195	0.219512195121951	0.170731707317073	0.0487804878048781	0.317073170731707	0.341463414634146	0.170731707317073	0.0487804878048781	0.146341463414634	0.0975609756097561	0	0.365853658536585	0.219512195121951	0.219512195121951	0.121951219512195	0.0487804878048781	0.146341463414634	0	0.0975609756097561	0.0487804878048781	0.024390243902439	0.024390243902439	0.024390243902439	0.0487804878048781	0.024390243902439	0.170731707317073	0.195121951219512	0.0487804878048781	0	0.0975609756097561	0	0.024390243902439	0.170731707317073	0.0487804878048781	0.0975609756097561	0.024390243902439	0	0.121951219512195	0	0.024390243902439	0.024390243902439	0.024390243902439	0	0.024390243902439	0	0	0.414634146341463
0.5	0.375	0.125	0.125	0.25	0.75	0	0	0.5	0.25	0.375	0.25	0.25	0	0.25	0.125	0.875	0	0.125	0	0.25	0.625	0.125	0	0	0.125	0.375	0	0.125	0.125	0.375	0.125	0.5	0.125	0	0.25	0.125	0.5	0.5	0.25	0.25	0	0	0	0.125	0	0	0	0	0.625
0.333333333333333	0	0	0.666666666666667	1	0	0	0	0.333333333333333	0	0.666666666666667	0	0	0	0.333333333333333	0.333333333333333	0.333333333333333	0	0	0.333333333333333	0	0.333333333333333	0	0.333333333333333	0	0	0	0	0	0.333333333333333	0	0.333333333333333	0	0.333333333333333	0	0.333333333333333	0.333333333333333	0	0	0.333333333333333	0.333333333333333	0	0	0	0	0	0	0	0	0.333333333333333
0	0.142857142857143	0.285714285714286	0.142857142857143	0.142857142857143	0	0	0.285714285714286	0.285714285714286	0	0.142857142857143	0	0	0	0.571428571428571	0.571428571428571	0.142857142857143	0	0.142857142857143	0	0	0	0.142857142857143	0	0.714285714285714	0.142857142857143	0	0	0.142857142857143	0.142857142857143	0	0	0	0.142857142857143	0	0	0	0	0	0.142857142857143	0	0	0	0	0	0	0	0	0	0
0.384615384615385	0.153846153846154	0.0769230769230769	0.384615384615385	0.307692307692308	0.538461538461538	0.0769230769230769	0.384615384615385	0.307692307692308	0.692307692307692	0.230769230769231	0	0.0769230769230769	0	0.384615384615385	0.461538461538462	0.153846153846154	0.0769230769230769	0.307692307692308	0.0769230769230769	0	0	0.0769230769230769	0.307692307692308	0.384615384615385	0	0.153846153846154	0.0769230769230769	0.0769230769230769	0.307692307692308	0.153846153846154	0.0769230769230769	0.153846153846154	0.230769230769231	0	0.461538461538462	0.307692307692308	0.384615384615385	0	0	0.0769230769230769	0	0	0	0	0	0.0769230769230769	0	0	0.615384615384615
0	0.153846153846154	0.0769230769230769	0	0.0769230769230769	0	0	0	0.153846153846154	0	0.230769230769231	0.0769230769230769	0	0	0	0.384615384615385	0.0769230769230769	0	0.0769230769230769	0	0	0	0.153846153846154	0.0769230769230769	0	0	0.0769230769230769	0	0	0.230769230769231	0.153846153846154	0	0.0769230769230769	0	0	0	0.0769230769230769	0.0769230769230769	0	0.0769230769230769	0.0769230769230769	0	0	0.0769230769230769	0	0	0	0	0	0.0769230769230769
1	0.5	0.2	0.1	0.2	0.3	0	1	0.2	0.2	0.1	0.4	0	0	0.1	0.3	0.2	0	0.2	0	0.2	0.2	0	0.2	0	0.1	0	0	0.2	0.2	0.1	0	0	0.1	0	0.2	0.3	0.3	0.1	0	0.2	0	0	0.2	0	0	0	0	0	0.5
0.666666666666667	0.833333333333333	0.333333333333333	0.333333333333333	0.166666666666667	0.166666666666667	0	0.5	0.5	0.333333333333333	0.5	0.333333333333333	0.166666666666667	0.333333333333333	0.5	0.333333333333333	0.166666666666667	0.166666666666667	0	0	0	0.166666666666667	0.166666666666667	0.166666666666667	0.5	0	0	0	0.5	0	0.333333333333333	0.166666666666667	0.333333333333333	0.166666666666667	0	0.5	0.166666666666667	0.333333333333333	0	0.333333333333333	0.166666666666667	0	0.333333333333333	0.166666666666667	0	0	0	0	0	0.833333333333333
1	0.875	0.5	0.0625	0.3125	0.125	0.0625	0.8125	0.4375	0.4375	0.125	0.3125	0.1875	0.0625	0.375	0.6875	0.3125	0.1875	0	0.1875	0	0.25	0.125	0	0.125	0.0625	0.125	0	0.3125	0.1875	0.0625	0.125	0.125	0.25	0	0.1875	0.3125	0.125	0.125	0.1875	0.125	0	0.125	0.0625	0	0	0	0	0	0.5625
0	0.04	0	0	0.04	0	0	0.08	0.32	0.12	0.12	0.08	0	0.08	0.08	0.2	0.04	0.04	0	0.08	0	0	0.04	0.12	0	0.04	0	0	0	0	0.04	0.08	0	0.04	0	0	0	0	0.04	0.04	0	0	0	0	0	0	0	0	0	0.04
0.727272727272727	0.727272727272727	0.545454545454545	0.636363636363636	0.181818181818182	0.363636363636364	0.0909090909090909	0.636363636363636	0.727272727272727	0.545454545454545	0.181818181818182	0.272727272727273	0.363636363636364	0	0.545454545454545	0.545454545454545	0.363636363636364	0.272727272727273	0.545454545454545	0.181818181818182	0	0.818181818181818	0.272727272727273	0.181818181818182	0	0	0.363636363636364	0	0.272727272727273	0.0909090909090909	0.363636363636364	0.272727272727273	0.0909090909090909	0.0909090909090909	0.0909090909090909	0.363636363636364	0.181818181818182	0.0909090909090909	0.272727272727273	0	0.0909090909090909	0	0.0909090909090909	0	0	0	0	0	0	0.636363636363636
0	0.5	0.25	0	0	0	0	0	1	0.5	0	0.25	0.25	0	0.5	0.25	0.25	0	0.25	0.25	0.25	0	0	0	0	0	0.5	0.25	0.25	0.25	0	0.25	0.25	0	0	0	0.25	0	0.25	0	0.25	0	0.25	0	0	0	0	0	0	0
0	0.5	0	0.333333333333333	0	0.333333333333333	0	0.333333333333333	0.333333333333333	0.333333333333333	0.166666666666667	0.166666666666667	0.166666666666667	0	0	0.166666666666667	0.166666666666667	0.333333333333333	0.5	0	0	0.166666666666667	0.166666666666667	0.166666666666667	0.166666666666667	0.333333333333333	0.333333333333333	0	0.333333333333333	0.5	0.166666666666667	0.166666666666667	0	0	0	0.333333333333333	0.166666666666667	0	0	0	0.5	0	0	0	0	0	0	0	0	0.5
0	0	0	0	0	0.4	0	0	0.4	0.2	0.2	0.2	0.2	0	0	0.2	0.2	0.2	0	0.4	0	0	0	0.4	0	0.2	0	0	0	0.2	0	0	0.2	0	0	0	0.2	0	0.2	0	0.4	0	0	0	0	0	0	0	0	0
0	0.5	0.5	0	0	0	0	0	0.5	1	0.5	0.5	0	0	0	0	1	0	0	0.5	0	0	0	0	0.5	0	0	0	0.5	0	0	0.5	0	0	0	0.5	0	0	0	0	0	0	0	0	0	0	0	0	0	0
0.9	0.6	1	0.6	0	0.7	0	0.9	0.3	0.8	0.3	0.4	0.3	0	0.5	1	0.7	0.2	0.8	0.3	0	0.5	0.5	0.1	0.1	0	0.4	0	0.1	0.3	0.2	0.1	0.4	0.2	0	0.6	0.4	0.4	0.2	0.2	0.1	0.1	0	0.3	0	0.2	0.1	0.2	0.1	1
1	0.461538461538462	0.307692307692308	0.307692307692308	0.0769230769230769	0.615384615384615	0.0769230769230769	0.769230769230769	0.230769230769231	0.153846153846154	0.153846153846154	0.153846153846154	0.230769230769231	0.153846153846154	0.384615384615385	0.153846153846154	0.230769230769231	0.153846153846154	0.153846153846154	0.0769230769230769	0	0.538461538461538	0.461538461538462	0.153846153846154	0.0769230769230769	0	0.153846153846154	0	0.230769230769231	0.153846153846154	0.153846153846154	0.153846153846154	0.0769230769230769	0.153846153846154	0	0.230769230769231	0.153846153846154	0.153846153846154	0.307692307692308	0.384615384615385	0.0769230769230769	0.0769230769230769	0	0.153846153846154	0	0.153846153846154	0	0.0769230769230769	0	0.538461538461538
0	0	0.111111111111111	0	0	0	0	0.0555555555555556	0.333333333333333	0.166666666666667	0.111111111111111	0.0555555555555556	0	0	0.0555555555555556	0.0555555555555556	0.0555555555555556	0.166666666666667	0	0.166666666666667	0	0.0555555555555556	0	0	0.111111111111111	0.0555555555555556	0	0	0	0.0555555555555556	0	0.0555555555555556	0	0.0555555555555556	0	0	0.0555555555555556	0.166666666666667	0.0555555555555556	0.0555555555555556	0.166666666666667	0	0	0	0.0555555555555556	0	0	0	0	0
0.4	0.6	0.2	0.2	0	0	0	0.8	0.4	0	0.4	0.2	0.4	0	0.6	0.2	0.2	0.2	0	0.2	0	0.4	0.2	0	0.2	0.2	0	0	0.2	0	0.2	0	0.2	0	0	0	0.2	0	0	0.4	0	0	0	0	0	0	0	0	0	0.2
0.575757575757576	0.545454545454545	0.696969696969697	0.151515151515152	0.303030303030303	0.333333333333333	0	0.666666666666667	0.727272727272727	0.545454545454545	0.333333333333333	0.303030303030303	0.393939393939394	0.0303030303030303	0.878787878787879	0.696969696969697	0.575757575757576	0.212121212121212	0.363636363636364	0.393939393939394	0	0.272727272727273	0.272727272727273	0.363636363636364	0.0303030303030303	0.121212121212121	0.0606060606060606	0.0303030303030303	0.333333333333333	0.333333333333333	0.242424242424242	0.0909090909090909	0.333333333333333	0.121212121212121	0	0.303030303030303	0.484848484848485	0.272727272727273	0.151515151515152	0.121212121212121	0.242424242424242	0.0606060606060606	0	0	0.0606060606060606	0	0	0	0	0.727272727272727
1	0.461538461538462	0.615384615384615	0.0769230769230769	0.307692307692308	0.384615384615385	0	0.846153846153846	0.692307692307692	0.384615384615385	0.153846153846154	0.0769230769230769	0.153846153846154	0	0.538461538461538	0.230769230769231	0.307692307692308	0.0769230769230769	0.0769230769230769	0.153846153846154	0.0769230769230769	0.230769230769231	0.307692307692308	0	0.153846153846154	0	0.0769230769230769	0	0.307692307692308	0.230769230769231	0.230769230769231	0	0.153846153846154	0.0769230769230769	0	0.384615384615385	0.230769230769231	0.0769230769230769	0	0.0769230769230769	0.0769230769230769	0	0.0769230769230769	0.0769230769230769	0	0	0	0	0	0.923076923076923
0.037037037037037	0.259259259259259	0.0740740740740741	0.111111111111111	0.037037037037037	0	0.111111111111111	0.222222222222222	0.296296296296296	0.148148148148148	0.185185185185185	0.111111111111111	0	0.0740740740740741	0.0740740740740741	0.185185185185185	0.259259259259259	0.037037037037037	0.037037037037037	0.0740740740740741	0	0.0740740740740741	0.148148148148148	0.037037037037037	0.037037037037037	0.037037037037037	0.037037037037037	0	0.037037037037037	0.0740740740740741	0.0740740740740741	0.037037037037037	0	0	0	0	0.037037037037037	0.0740740740740741	0.037037037037037	0	0.0740740740740741	0	0.111111111111111	0.111111111111111	0.037037037037037	0.037037037037037	0	0	0.0740740740740741	0.185185185185185
0.6	0.4	0.2	0.2	0.2	0.4	0	0.4	0.2	0.6	0.4	0.2	0.2	0	0	0	0	0.2	0	0	0	0	0.4	0.4	0.2	0.4	0	0	0	0	0	0.2	0	0.2	0	0.2	0.4	0.2	0.2	0.2	0.2	0	0	0	0	0	0	0.2	0	0.6
0.333333333333333	0	0	0.333333333333333	0	0	0	0.333333333333333	0.666666666666667	0.333333333333333	0.333333333333333	0	0	0	0.333333333333333	0	0.666666666666667	0.666666666666667	0	0.333333333333333	0	0.333333333333333	0	0	0.666666666666667	0	0	0	0.333333333333333	0.333333333333333	0.333333333333333	0	0.333333333333333	0	0	0	0	0	0	0	0.333333333333333	0	0	0	0	0	0	0	0	0
0.5	0	0.25	0.25	0.5	0	0	0	0	0	0	0	0	0	0	0.5	0.25	0	0	0	0	0	0	0	0	0	0.5	0	0	0.25	0	0.25	0.25	0.25	0.25	0	0	0	0	0	0	0	0	0	0	0	0	0	0	0
0.0909090909090909	0.181818181818182	0.0909090909090909	0.272727272727273	0	0.181818181818182	0	0.181818181818182	0.818181818181818	0.454545454545455	0.545454545454545	0.454545454545455	0.181818181818182	0	0.272727272727273	0.454545454545455	0.181818181818182	0.0909090909090909	0.0909090909090909	0.181818181818182	0	0.181818181818182	0.272727272727273	0.0909090909090909	0	0.272727272727273	0.272727272727273	0.0909090909090909	0.0909090909090909	0.272727272727273	0.181818181818182	0	0.181818181818182	0	0	0	0.545454545454545	0.0909090909090909	0	0	0.0909090909090909	0	0	0	0	0	0	0	0	0.181818181818182
0.545454545454545	1	0.363636363636364	0	0.272727272727273	0.272727272727273	0	0.181818181818182	0.727272727272727	0.454545454545455	0.0909090909090909	0.181818181818182	0.0909090909090909	0	0.0909090909090909	0.363636363636364	0.0909090909090909	0.181818181818182	0	0.454545454545455	0	0	0	0.0909090909090909	0.0909090909090909	0	0	0.0909090909090909	0.0909090909090909	0.181818181818182	0.181818181818182	0.0909090909090909	0.0909090909090909	0.272727272727273	0	0.0909090909090909	0.181818181818182	0.0909090909090909	0.0909090909090909	0	0	0	0	0	0	0	0	0	0	0.727272727272727
0.315789473684211	0.315789473684211	0.526315789473684	0.157894736842105	0.210526315789474	0.263157894736842	0.0526315789473684	0.368421052631579	0.526315789473684	0.526315789473684	0.105263157894737	0.105263157894737	0.315789473684211	0.105263157894737	0.526315789473684	0.578947368421053	0.842105263157895	0.105263157894737	0.157894736842105	0.473684210526316	0	0.105263157894737	0.263157894736842	0.473684210526316	0.157894736842105	0.157894736842105	0.210526315789474	0.0526315789473684	0.0526315789473684	0.368421052631579	0.157894736842105	0.157894736842105	0.315789473684211	0	0	0.263157894736842	0.210526315789474	0.263157894736842	0.105263157894737	0.210526315789474	0.157894736842105	0	0.0526315789473684	0.0526315789473684	0	0	0	0	0	0.421052631578947
0	0	0	0	0	0	0	0	0	0.2	0.4	0	0	0	0	0	0.2	0	0	0.4	0	0	0	0.2	0.2	0	0	0	0	0	0.2	0.2	0	0	0	0	0	0	0	0	0	0	0	0	0	0	0	0	0	0
0	0.333333333333333	0	0	0.666666666666667	0.333333333333333	0	1	0	0	0.333333333333333	0.333333333333333	0	0	0	0.333333333333333	0.333333333333333	0	0	0	0	0	0.666666666666667	0	0	0.333333333333333	0	0	0	1	0	0	0.333333333333333	0.333333333333333	0	0.333333333333333	0.333333333333333	0	0	0	0.333333333333333	0	0	0	0	0	0	0	0	0.333333333333333
0.428571428571429	0.428571428571429	0.285714285714286	0	0.285714285714286	0.142857142857143	0	0.428571428571429	1	0.285714285714286	0.428571428571429	0.142857142857143	0	0	1	0.857142857142857	0.285714285714286	0.285714285714286	0	0.714285714285714	0	0.142857142857143	0.142857142857143	0.285714285714286	0	0	0.142857142857143	0.142857142857143	0.571428571428571	0.428571428571429	0.142857142857143	0	0.142857142857143	0.142857142857143	0	0.142857142857143	0.428571428571429	0.142857142857143	0.142857142857143	0.142857142857143	0.142857142857143	0	0.142857142857143	0.142857142857143	0.142857142857143	0.142857142857143	0	0	0	0.285714285714286
0.857142857142857	0.285714285714286	0.857142857142857	0.142857142857143	0.142857142857143	0.142857142857143	0	0.571428571428571	0.571428571428571	0.428571428571429	0	0.142857142857143	0.285714285714286	0.285714285714286	0.285714285714286	0.142857142857143	0.285714285714286	0.285714285714286	0.285714285714286	0.428571428571429	0.285714285714286	0.428571428571429	0.142857142857143	0.142857142857143	0.285714285714286	0.142857142857143	0.142857142857143	0	0.571428571428571	0	0.571428571428571	0.285714285714286	0	0	0.142857142857143	0	0.142857142857143	0.428571428571429	0	0	0.142857142857143	0	0	0	0	0	0	0	0	0.428571428571429
0.375	0.4375	0.3125	0.1875	0.125	0.125	0.0625	0.625	0.375	0.3125	0.1875	0.1875	0.1875	0.0625	0.5	0.4375	0.5625	0.3125	0.0625	0.0625	0	0.0625	0.125	0.25	0	0.3125	0.0625	0	0.125	0.3125	0.0625	0.1875	0.125	0.0625	0.0625	0.1875	0.125	0.0625	0	0.25	0.25	0	0	0.0625	0.125	0	0	0	0	0.5
0.416666666666667	0.416666666666667	0.5	0.416666666666667	0.166666666666667	0.416666666666667	0.0833333333333333	0.833333333333333	0.5	0.416666666666667	0.25	0.0833333333333333	0.25	0.0833333333333333	0.166666666666667	1	0.166666666666667	0.166666666666667	0.25	0.25	0	0.0833333333333333	0.166666666666667	0.5	0.0833333333333333	0.416666666666667	0.166666666666667	0	0.25	0.416666666666667	0.25	0.0833333333333333	0.0833333333333333	0.166666666666667	0	0.166666666666667	0.25	0.0833333333333333	0.0833333333333333	0.166666666666667	0.25	0	0.0833333333333333	0	0.0833333333333333	0	0	0.0833333333333333	0	0.916666666666667
0.25	0.25	0	0	0.5	0	0	0.5	0.25	0	0	0.5	0	0	0.25	0.25	0	0	0	0.25	0.25	0	0	0	0	0.25	0	0	0	0.25	0.5	0.25	0.25	0.25	0	0	0	0.25	0	0	0	0	0	0	0	0	0	0	0	0.25
0.4	0	0.2	0	0.2	0	0.2	0.4	0.4	0.2	0	0	0.2	0	0.2	0.2	0.2	0	0.6	0	0	0	0	0	0.2	0.2	0	0	0	0.2	0.2	0.2	0	0	0	0	0	0.4	0	0	0.2	0	0	0	0	0.2	0	0	0	0.2
0	0	0	0.166666666666667	0	0.166666666666667	0	0	0.166666666666667	0.166666666666667	0	0	0	0	0	0	0	0	0	0	0	0.166666666666667	0.166666666666667	0	0.166666666666667	0.166666666666667	0.166666666666667	0	0	0	0	0	0	0	0	0.166666666666667	0	0	0	0	0.166666666666667	0	0	0	0	0	0	0	0	0
0.333333333333333	0.333333333333333	0.444444444444444	0.555555555555556	0.111111111111111	0.222222222222222	0	0.777777777777778	0.333333333333333	0.222222222222222	0.222222222222222	0	0.111111111111111	0	0.222222222222222	0.777777777777778	0.555555555555556	0.555555555555556	0.222222222222222	0.222222222222222	0	0.555555555555556	0.111111111111111	0.333333333333333	0	0.111111111111111	0.111111111111111	0	0	0	0	0.222222222222222	0.111111111111111	0	0	0.444444444444444	0.777777777777778	0	0	0	0.333333333333333	0	0	0	0	0	0	0	0	0.444444444444444
0	0.444444444444444	0.333333333333333	0.111111111111111	0.333333333333333	0	0	1	0.222222222222222	0.222222222222222	0.333333333333333	0.333333333333333	0.222222222222222	0	0	0.222222222222222	0.222222222222222	0	0.222222222222222	0.111111111111111	0	0.111111111111111	0	0.222222222222222	0	0	0	0	0	0.444444444444444	0	0	0	0.111111111111111	0	0.111111111111111	0	0	0	0	0	0	0	0	0	0	0	0	0	0.666666666666667
0.166666666666667	0.333333333333333	0.166666666666667	0.166666666666667	0	0	0	0.333333333333333	0.333333333333333	0.5	0	0	0	0	0.333333333333333	0.166666666666667	0.5	0.5	0.166666666666667	0	0	0	0.5	0.166666666666667	0.333333333333333	0.166666666666667	0	0	0.166666666666667	0.166666666666667	0.333333333333333	0.166666666666667	0	0	0	0	0.166666666666667	0	0.166666666666667	0.166666666666667	0.333333333333333	0	0	0	0	0	0	0	0	0
0.4	0.6	0.2	0.2	0	0	0	0.8	0.4	0	0.4	0.2	0.4	0	0.6	0.2	0.2	0.2	0	0.2	0	0.4	0.2	0	0.2	0.2	0	0	0.2	0	0.2	0	0.2	0	0	0	0.2	0	0	0.4	0	0	0	0	0	0	0	0	0	0.2
0.375	0.25	0.375	0.25	0.25	0	0	0.375	0.25	0.375	0	0.25	0.375	0	0.75	0	0.25	0	0	0	0	0.125	0.25	0	0	0	0.25	0	0.375	0	0.125	0	0.25	0.125	0	0	0.125	0.125	0	0	0	0.125	0	0.125	0.125	0	0.125	0	0	0.375
0.25	0	0	0.25	0	0.75	0	0.5	0.5	0	0.25	0	0.5	0	0	0.5	0	0	0	0	0	0.25	0.25	0.25	0	0.5	0.25	0	0	0.25	0	0	0	0	0	0	0.75	0.25	0.25	0.5	0	0	0	0	0	0	0	0	0	0.25
1	0.444444444444444	0.333333333333333	0.111111111111111	0.222222222222222	0.333333333333333	0	1	0.333333333333333	0.111111111111111	0.222222222222222	0.222222222222222	0	0.111111111111111	0.333333333333333	0.111111111111111	0.333333333333333	0.111111111111111	0	0.111111111111111	0	0	0.222222222222222	0.222222222222222	0.333333333333333	0	0.222222222222222	0	0.111111111111111	0.555555555555556	0	0	0	0	0.111111111111111	0.666666666666667	0.222222222222222	0	0.111111111111111	0.111111111111111	0.111111111111111	0	0	0	0	0	0.111111111111111	0	0	0.666666666666667
0.214285714285714	0.642857142857143	0.142857142857143	0.142857142857143	0	0.0714285714285714	0.0714285714285714	0.214285714285714	0.857142857142857	0.357142857142857	0.214285714285714	0.428571428571429	0.214285714285714	0	0.0714285714285714	0.214285714285714	0.214285714285714	0.285714285714286	0.0714285714285714	0.285714285714286	0	0	0.0714285714285714	0.428571428571429	0.142857142857143	0.0714285714285714	0.285714285714286	0	0.0714285714285714	0.214285714285714	0.214285714285714	0	0	0.285714285714286	0	0.142857142857143	0.0714285714285714	0	0.214285714285714	0.0714285714285714	0	0	0	0.0714285714285714	0	0	0	0	0	0.285714285714286
0	0.1	0.1	0.1	0	0	0.1	0	0.2	0	0.2	0.1	0.1	0	0	0.1	0.2	0	0.2	0.3	0	0.4	0.2	0.1	0.2	0	0	0	0.1	0	0.1	0.1	0	0	0	0.2	0	0	0	0.1	0.1	0.1	0	0.1	0	0	0.1	0	0	0
1	0.571428571428571	0.857142857142857	0	0.428571428571429	0.285714285714286	0.142857142857143	1	0.285714285714286	0.142857142857143	0	0.571428571428571	0.142857142857143	0	0.714285714285714	0.285714285714286	0.571428571428571	0	0.857142857142857	0.285714285714286	0	0.142857142857143	0	0.142857142857143	0	0	0	0	0.142857142857143	0.571428571428571	0.428571428571429	0.428571428571429	0.285714285714286	0	0	0.285714285714286	0.571428571428571	0	0.142857142857143	0.142857142857143	0	0.142857142857143	0	0.142857142857143	0	0	0	0	0	0.714285714285714
0	0.5	0.5	0.75	0.75	0	0	0.5	0.75	0.5	0.75	0.75	0.75	0	1	0	0.25	0.25	0	0.25	0	0.75	0.75	0.25	0.5	0	0.5	0	0	0.5	0.5	0.5	0.5	0	0	0.25	0.25	0.25	0.25	0	0.25	0	0	0	0	0	0	0	0	0.5
0.583333333333333	0.75	0.416666666666667	0.0833333333333333	0.416666666666667	0.333333333333333	0.166666666666667	0.833333333333333	1	0.0833333333333333	0.333333333333333	0.25	0.333333333333333	0	0.75	0.166666666666667	0.166666666666667	0.0833333333333333	0.0833333333333333	0.166666666666667	0.0833333333333333	0.416666666666667	0.166666666666667	0.166666666666667	0	0.0833333333333333	0.0833333333333333	0	0.166666666666667	0.416666666666667	0.333333333333333	0.166666666666667	0.166666666666667	0.0833333333333333	0	0.166666666666667	0.25	0.25	0.166666666666667	0.166666666666667	0	0	0.333333333333333	0	0	0	0	0	0.0833333333333333	0.916666666666667
1	0.285714285714286	0	0.285714285714286	0.428571428571429	0.142857142857143	0.142857142857143	0.571428571428571	0.571428571428571	0.285714285714286	0.142857142857143	0.142857142857143	0.142857142857143	0.142857142857143	0.142857142857143	0.285714285714286	0.142857142857143	0.285714285714286	0.285714285714286	0	0	0.428571428571429	0.142857142857143	0.285714285714286	0	0	0	0	0.428571428571429	0.142857142857143	0.142857142857143	0	0.571428571428571	0	0	0	0.428571428571429	0	0.142857142857143	0	0	0	0	0.142857142857143	0	0	0	0.285714285714286	0	0.571428571428571
0.272727272727273	0.545454545454545	0.272727272727273	0.363636363636364	0.545454545454545	0.181818181818182	0	0.363636363636364	0.545454545454545	0.363636363636364	0.181818181818182	0.272727272727273	0.181818181818182	0.181818181818182	0.636363636363636	0.454545454545455	0.272727272727273	0.272727272727273	0.272727272727273	0.545454545454545	0	0.272727272727273	0.0909090909090909	0.454545454545455	0.0909090909090909	0.363636363636364	0.181818181818182	0	0.545454545454545	0.454545454545455	0.181818181818182	0.0909090909090909	0	0.181818181818182	0	0.454545454545455	0.272727272727273	0.272727272727273	0.363636363636364	0.181818181818182	0.181818181818182	0	0.0909090909090909	0	0	0.0909090909090909	0	0	0	0.454545454545455
0.117647058823529	0.411764705882353	0.176470588235294	0.117647058823529	0.0588235294117647	0.117647058823529	0	0.294117647058824	0.529411764705882	0.529411764705882	0.117647058823529	0.235294117647059	0.235294117647059	0	0.352941176470588	0.352941176470588	0.176470588235294	0.176470588235294	0.235294117647059	0.0588235294117647	0	0	0	0.0588235294117647	0.117647058823529	0.0588235294117647	0.0588235294117647	0	0.117647058823529	0.0588235294117647	0	0	0.0588235294117647	0	0	0.117647058823529	0.176470588235294	0.117647058823529	0	0	0	0	0	0	0	0	0	0	0	0.294117647058824
0	0.333333333333333	0.333333333333333	0	0.333333333333333	0	0	0	0.666666666666667	0	0	0	0	0	0.666666666666667	0.666666666666667	0.666666666666667	0.333333333333333	0	0	0	0	0.333333333333333	0	0	0.333333333333333	0	0	0.333333333333333	0.666666666666667	0	0.333333333333333	0	0	0	0	0	0	0	0.333333333333333	0	0	0.333333333333333	0	0	0.333333333333333	0	0	0	0
0.636363636363636	0.272727272727273	1	0	0.454545454545455	0	0	0.272727272727273	0.363636363636364	0.181818181818182	0.363636363636364	0.0909090909090909	0.0909090909090909	0	0.545454545454545	0.454545454545455	0.0909090909090909	0.272727272727273	0.545454545454545	0.0909090909090909	0	0.181818181818182	0.0909090909090909	0.363636363636364	0.181818181818182	0.0909090909090909	0.272727272727273	0	0.181818181818182	0.545454545454545	0.272727272727273	0.272727272727273	0.181818181818182	0.0909090909090909	0	0	0	0.272727272727273	0.181818181818182	0.0909090909090909	0.181818181818182	0	0.0909090909090909	0	0	0	0	0	0	0.727272727272727
0	0	0	0	0	0	0	0.25	0	0	0.25	0	0.25	0.25	0	0	0.25	0.25	0.5	0	0	0	0	0	0	0	0	0	0	0	0.5	0	0.25	0	0	0	0	0	0	0	0	0	0	0	0	0	0	0	0	0
0.4	0.44	0.38	0.3	0.4	0.28	0	0.5	0.74	0.58	0.28	0.34	0.2	0.02	0.46	0.56	0.16	0.2	0.24	0.28	0	0.26	0.5	0.2	0.22	0.1	0.24	0	0.26	0.26	0.1	0.18	0.16	0.1	0	0.42	0.32	0.14	0.26	0.1	0.12	0	0.04	0.02	0.02	0.02	0	0	0	0.78
0	0.227272727272727	0.136363636363636	0.0454545454545455	0.0454545454545455	0.136363636363636	0	0.181818181818182	0.318181818181818	0.318181818181818	0.136363636363636	0.136363636363636	0.136363636363636	0.0454545454545455	0.0909090909090909	0.318181818181818	0.363636363636364	0.181818181818182	0.0454545454545455	0	0	0.136363636363636	0.0909090909090909	0.136363636363636	0	0.0909090909090909	0.0454545454545455	0	0.0454545454545455	0.227272727272727	0.0909090909090909	0.0454545454545455	0.0454545454545455	0.0909090909090909	0.0454545454545455	0.181818181818182	0.227272727272727	0.181818181818182	0.136363636363636	0.181818181818182	0.0909090909090909	0.0454545454545455	0	0.0454545454545455	0	0	0	0	0	0.136363636363636
0.4	0.4	0.4	0	0.2	0.2	0	0.4	0.2	0.4	0.2	0.2	0.2	0	0.2	0.4	0.4	0	0.4	0.2	0	0.4	0.4	0	0.4	0.2	0.2	0	0.2	0.4	0.4	0	0	0	0	0.4	0.2	0.2	0	0	0.2	0	0	0	0	0	0	0	0	0.2
0.363636363636364	0.636363636363636	0.363636363636364	0.0909090909090909	0.0909090909090909	0.181818181818182	0.0909090909090909	0.363636363636364	0.363636363636364	0.636363636363636	0.272727272727273	0.0909090909090909	0.363636363636364	0	0.454545454545455	0.363636363636364	0.454545454545455	0.181818181818182	0.0909090909090909	0.181818181818182	0.0909090909090909	0	0.363636363636364	0	0.181818181818182	0	0.0909090909090909	0.0909090909090909	0.272727272727273	0	0.0909090909090909	0	0.0909090909090909	0	0	0.272727272727273	0.0909090909090909	0.0909090909090909	0.0909090909090909	0.0909090909090909	0	0.0909090909090909	0	0	0	0.181818181818182	0	0.0909090909090909	0	0.727272727272727
0.333333333333333	0.5	0.333333333333333	0.333333333333333	0.5	0	0	0.666666666666667	0.666666666666667	0.333333333333333	0	0.166666666666667	0.166666666666667	0	0.166666666666667	0.166666666666667	0.833333333333333	0	0.5	0.166666666666667	0	0.166666666666667	0.5	0.166666666666667	0	0	0.333333333333333	0	0.166666666666667	0.5	0	0	0.333333333333333	0.166666666666667	0	0	0.166666666666667	0.5	0	0	0	0	0.166666666666667	0.166666666666667	0	0	0	0	0	0.833333333333333
0.333333333333333	0.444444444444444	0.333333333333333	0.555555555555556	0.111111111111111	0.444444444444444	0	0.666666666666667	0.222222222222222	0.222222222222222	0.111111111111111	0.333333333333333	0.111111111111111	0.111111111111111	0.333333333333333	0.555555555555556	0.333333333333333	0	0.222222222222222	0.222222222222222	0	0.555555555555556	0.111111111111111	0.222222222222222	0.111111111111111	0.111111111111111	0.222222222222222	0	0.222222222222222	0.111111111111111	0.555555555555556	0	0.111111111111111	0	0	0.555555555555556	0.333333333333333	0.333333333333333	0.111111111111111	0.111111111111111	0.111111111111111	0	0	0.111111111111111	0	0	0	0.111111111111111	0	1
0.125	0.375	0.375	0.125	0.0625	0.1875	0	0.375	0.25	0.625	0.375	0.25	0.3125	0	0.375	0.375	0.25	0.375	0.0625	0.4375	0.125	0	0.125	0.3125	0.125	0.25	0.25	0	0.0625	0.0625	0.125	0.0625	0	0.125	0	0	0.3125	0.4375	0	0.125	0.125	0.125	0	0	0	0.125	0	0	0	0.3125
0	0.166666666666667	0.166666666666667	0	0.333333333333333	0	0	0	0.166666666666667	0.166666666666667	0	0.333333333333333	0.166666666666667	0.166666666666667	0.5	0.5	0.166666666666667	0	0	0.166666666666667	0	0	0	0	0	0.166666666666667	0.166666666666667	0	0	0	0.166666666666667	0.166666666666667	0	0.166666666666667	0	0	0	0	0	0.166666666666667	0	0	0	0	0	0	0	0	0	0
0.785714285714286	0.785714285714286	0.357142857142857	0.214285714285714	0.142857142857143	0.142857142857143	0	0.5	1	0.357142857142857	0.214285714285714	0.285714285714286	0	0	0.357142857142857	0.142857142857143	0.357142857142857	0.357142857142857	0.214285714285714	0.285714285714286	0	0.214285714285714	0.142857142857143	0.142857142857143	0.0714285714285714	0	0.0714285714285714	0	0	0.0714285714285714	0.285714285714286	0	0.142857142857143	0	0	0.214285714285714	0.214285714285714	0.214285714285714	0.0714285714285714	0	0.571428571428571	0.0714285714285714	0.0714285714285714	0.142857142857143	0	0.0714285714285714	0	0	0	0.428571428571429
1	0.333333333333333	0.111111111111111	0.111111111111111	0	0	0	0.333333333333333	0.111111111111111	0	0.111111111111111	0.333333333333333	0.111111111111111	0	0.222222222222222	0.111111111111111	0	0.111111111111111	0	0	0	0	0.111111111111111	0	0	0	0	0	0	0	0	0	0	0	0	0	0	0	0	0	0	0	0	0.111111111111111	0	0	0	0	0	0.111111111111111
0.6	0.2	0.4	0.4	0.6	0.2	0	0.4	0.4	0.4	0	0.4	0.6	0	0	0.2	0	0	0.2	0.2	0	0.4	0.8	0	0.4	0	0.2	0.2	0.4	0.4	0	0.2	0	0.4	0	0.2	0.4	0	0	0	0	0	0	0.2	0	0	0	0	0	0.2
0.4	0.2	0	0.2	0.4	0	0	0	0.8	0.4	0.2	0	0	0.2	0	0.4	0.2	0	0.2	0	0	0.2	0.2	0.2	0.2	0.2	0	0.2	0	0.2	0.2	0.2	0	0	0	0	0	0	0	0	0	0.2	0	0	0	0	0.2	0	0	0.2
0.4	0	0.2	0	0.2	0	0.2	0.4	0.4	0.2	0	0	0.2	0	0.2	0.2	0.2	0	0.6	0	0	0	0	0	0.2	0.2	0	0	0	0.2	0.2	0.2	0	0	0	0	0	0.4	0	0	0.2	0	0	0	0	0.2	0	0	0	0.2
0.8	0.4	0.75	0.35	0.5	0.55	0.05	0.85	0.7	0.5	0.45	0.3	0.3	0	0.7	0.8	0.6	0.3	0.1	0.25	0	0.35	0.45	0.45	0.1	0.05	0.1	0.05	0.45	0.25	0.15	0.05	0.05	0.05	0.05	0.45	0.7	0.1	0.15	0.25	0.1	0.1	0.15	0.15	0	0.05	0	0.05	0	0.8
0.4	0.2	0.4	0.4	0	0.2	0	0	0.6	0.4	0	0.4	0	0	0.4	0	1	0.2	0.2	0.2	0	0.8	0.2	0.4	0	0.2	0	0	0.2	0	0.2	0	0.2	0.2	0	0.2	0	0.2	0	0	0	0	0.2	0	0.2	0	0	0	0	0.4
0.9	0.6	1	0.6	0	0.7	0	0.9	0.3	0.8	0.3	0.4	0.3	0	0.5	1	0.7	0.2	0.8	0.3	0	0.5	0.5	0.1	0.1	0	0.4	0	0.1	0.3	0.2	0.1	0.4	0.2	0	0.6	0.4	0.4	0.2	0.2	0.1	0.1	0	0.3	0	0.2	0.1	0.2	0.1	1
0.075	0.225	0.4	0.025	0.05	0.05	0	0.2	0.2	0.4	0.05	0.075	0.075	0	0.275	0.375	0.55	0	0.05	0.075	0.05	0.175	0.3	0.175	0.125	0.025	0.075	0.025	0.05	0.05	0.1	0.025	0	0	0	0.1	0.05	0.025	0.025	0	0.075	0	0	0	0	0	0	0.025	0	0.15
0	0	0.5	0	0.25	0.25	0	0.25	0.5	0.25	0.5	0	0	0.25	0	0	0.5	0.25	0.25	0.25	0	0.25	0	0	0.25	0	0	0	0.25	0	0	0.25	0	0	0	0	0.25	0.25	0	0	0.25	0	0	0	0.25	0	0	0	0	0.25
0	0.333333333333333	0.333333333333333	0	0.333333333333333	0.333333333333333	0	0.333333333333333	0.666666666666667	0	0.333333333333333	0	0	0	0	0	0	0.333333333333333	0.333333333333333	0	0	0	0	0	0	0	0.333333333333333	0.333333333333333	0	0.333333333333333	0	0	0	0	0	0.333333333333333	0	0.666666666666667	0	0	0.333333333333333	0	0	0	0	0	0	0	0	0.666666666666667
0.125	0.5	0.375	0.125	0	0.25	0	0.125	0.375	0.25	0.375	0.25	0.125	0	0.75	0.5	0	0.25	0.25	0.125	0	0.5	0	0.375	0.25	0	0.375	0	0.125	0	0.25	0	0	0.125	0	0.625	0.125	0.125	0.125	0.125	0	0	0	0	0	0	0	0	0	0
0.1	0.25	0	0.15	0.05	0.15	0	0.2	0.7	0.65	0.2	0.15	0.35	0.1	0.15	0.3	0.25	0.25	0.2	0.2	0	0.05	0.25	0.25	0.05	0.2	0.05	0	0.1	0.35	0.2	0.15	0.2	0.15	0.05	0.05	0.7	0.1	0	0.2	0.3	0	0	0	0	0	0	0.05	0	0.2
0.166666666666667	0.166666666666667	0.166666666666667	0.333333333333333	0.333333333333333	0	0	0.333333333333333	0.166666666666667	0	0.333333333333333	0	0.166666666666667	0	0.333333333333333	0	0	0	0.333333333333333	0	0	0.333333333333333	0	0.333333333333333	0.333333333333333	0.333333333333333	0.166666666666667	0	0.166666666666667	0.166666666666667	0	0.833333333333333	0	0.333333333333333	0.166666666666667	0	0.166666666666667	0.166666666666667	0	0.166666666666667	0	0	0	0	0	0	0	0	0	0.166666666666667
0	0.2	0.4	0.2	0.4	0	0	0.6	0.2	0.4	0.2	0.2	0.4	0	0.2	0	0.2	0.2	0	0.6	0	0.6	0.4	0	0.2	0	0	0	0.8	0.4	0.4	0.2	0.8	0	0	0.4	0.2	0.4	0	0.2	0	0	0	0	0	0	0.2	0	0	0.2
0	0.111111111111111	0.166666666666667	0.0555555555555556	0	0	0	0.222222222222222	0.166666666666667	0.277777777777778	0.166666666666667	0	0.0555555555555556	0	0.166666666666667	0.166666666666667	0.0555555555555556	0	0	0	0.0555555555555556	0.0555555555555556	0.166666666666667	0.111111111111111	0.0555555555555556	0.111111111111111	0	0	0.111111111111111	0.0555555555555556	0.0555555555555556	0	0	0	0	0	0.0555555555555556	0.111111111111111	0	0.111111111111111	0	0	0	0	0	0	0	0.0555555555555556	0	0.222222222222222
0.6	0.4	0.2	0.2	0.2	0.4	0	0.4	0.2	0.6	0.4	0.2	0.2	0	0	0	0	0.2	0	0	0	0	0.4	0.4	0.2	0.4	0	0	0	0	0	0.2	0	0.2	0	0.2	0.4	0.2	0.2	0.2	0.2	0	0	0	0	0	0	0.2	0	0.6
0.444444444444444	0.888888888888889	0.666666666666667	0.222222222222222	0.333333333333333	0.111111111111111	0	0.333333333333333	0.888888888888889	0.555555555555556	0.222222222222222	0.666666666666667	0	0	0.666666666666667	0.666666666666667	0.222222222222222	0.777777777777778	0	0.333333333333333	0	0.333333333333333	0.444444444444444	0.333333333333333	0.111111111111111	0.222222222222222	0	0	0.111111111111111	0.222222222222222	0	0.333333333333333	0.222222222222222	0.111111111111111	0	0.444444444444444	0.333333333333333	0	0.444444444444444	0.222222222222222	0.444444444444444	0	0	0	0	0	0	0	0	0.444444444444444
1	0.666666666666667	0.904761904761905	0.428571428571429	0.380952380952381	0.428571428571429	0	0.571428571428571	0.142857142857143	0.333333333333333	0.333333333333333	0.142857142857143	0.238095238095238	0	0.904761904761905	0.571428571428571	0.238095238095238	0.285714285714286	0.285714285714286	0.19047619047619	0	0.142857142857143	0.238095238095238	0.285714285714286	0.285714285714286	0.238095238095238	0	0	0.238095238095238	0.19047619047619	0.238095238095238	0.285714285714286	0.19047619047619	0.142857142857143	0	0.19047619047619	0.19047619047619	0.19047619047619	0.142857142857143	0.19047619047619	0.19047619047619	0	0	0	0	0	0	0	0	0.857142857142857
0.333333333333333	0.333333333333333	0	0	0	0	0	0.333333333333333	0.333333333333333	0.333333333333333	0	0	0.333333333333333	0	0	0.666666666666667	0	0.333333333333333	0	0	0	0	0.333333333333333	0	0	0	0	0	0	0	0	0	0	0	0	0	0	0	0	0.333333333333333	0	0	0	0	0	0	0	0	0	0
0.5	0.75	0.5	0.5	0.25	0	0	1	0.5	0.5	0.5	0.5	0	0	0.5	0.25	0.25	0.5	0.5	0.5	0	0.25	0.75	0	0.25	0.25	0	0	0	0.5	0	0	0	0.25	0	0	0	0	0	0	0	0	0.25	0	0	0	0	0	0	0.75
0.714285714285714	0.571428571428571	0.857142857142857	0.142857142857143	0.285714285714286	0.428571428571429	0	0.285714285714286	0.714285714285714	0.428571428571429	0.285714285714286	0	0	0	0.714285714285714	0.142857142857143	0.857142857142857	0.142857142857143	0.142857142857143	0.142857142857143	0.428571428571429	0.571428571428571	0.428571428571429	0.142857142857143	0	0.142857142857143	0.142857142857143	0.142857142857143	0.142857142857143	0.285714285714286	0.571428571428571	0.142857142857143	0	0	0	0.285714285714286	0.142857142857143	0.285714285714286	0	0.142857142857143	0.142857142857143	0	0	0	0	0	0	0.142857142857143	0	0.857142857142857
0.125	0.5	0.375	0.125	0	0.25	0	0.125	0.375	0.25	0.375	0.25	0.125	0	0.75	0.5	0	0.25	0.25	0.125	0	0.5	0	0.375	0.25	0	0.375	0	0.125	0	0.25	0	0	0.125	0	0.625	0.125	0.125	0.125	0.125	0	0	0	0	0	0	0	0	0	0
0.142857142857143	0.285714285714286	0	0	0.142857142857143	0.142857142857143	0.142857142857143	0	0.285714285714286	0.571428571428571	0.285714285714286	0	0.428571428571429	0	0.285714285714286	0.428571428571429	0.428571428571429	0.142857142857143	0.285714285714286	0.285714285714286	0.142857142857143	0.571428571428571	0	0	0	0.142857142857143	0.142857142857143	0.142857142857143	0.428571428571429	0.428571428571429	0	0.142857142857143	0	0	0	0.142857142857143	0.285714285714286	0.285714285714286	0	0.285714285714286	0.428571428571429	0	0.142857142857143	0	0	0	0	0	0	0.428571428571429
0.923076923076923	0.846153846153846	0.615384615384615	0.461538461538462	0.384615384615385	0.307692307692308	0	0.461538461538462	0.923076923076923	1	0.307692307692308	0.230769230769231	0.615384615384615	0	1	0.769230769230769	0.615384615384615	0.307692307692308	0	0.384615384615385	0	0.384615384615385	0.538461538461538	0.230769230769231	0.153846153846154	0.0769230769230769	0.153846153846154	0.0769230769230769	0.461538461538462	0.692307692307692	0.0769230769230769	0.0769230769230769	0.153846153846154	0.0769230769230769	0	0.230769230769231	0.692307692307692	0.461538461538462	0	0.0769230769230769	0.307692307692308	0.0769230769230769	0	0.0769230769230769	0.0769230769230769	0	0.0769230769230769	0	0	0.923076923076923
1	0.727272727272727	0.454545454545455	0.0909090909090909	0.272727272727273	0	0.0909090909090909	0.545454545454545	0.363636363636364	0.363636363636364	0.181818181818182	0	0	0	0.363636363636364	0.0909090909090909	0.363636363636364	0	0	0.181818181818182	0	0.181818181818182	0.0909090909090909	0	0	0.0909090909090909	0	0	0	0.0909090909090909	0.0909090909090909	0.181818181818182	0.363636363636364	0.0909090909090909	0	0.272727272727273	0.0909090909090909	0	0	0	0.0909090909090909	0	0	0	0	0.0909090909090909	0.0909090909090909	0	0	0.545454545454545
1	0.444444444444444	0.333333333333333	0.333333333333333	0	0.222222222222222	0	0	1	0.555555555555556	0.222222222222222	0.333333333333333	0	0	0	0	0.222222222222222	0.222222222222222	0	0.111111111111111	0.111111111111111	0.222222222222222	0.222222222222222	0.111111111111111	0.111111111111111	0	0	0	0.222222222222222	0	0	0	0	0	0	0.222222222222222	0.222222222222222	0.111111111111111	0	0	0	0	0	0.111111111111111	0	0	0	0	0.111111111111111	0.333333333333333
0.666666666666667	0.333333333333333	0	0.666666666666667	0	0.666666666666667	0	0	0	0.333333333333333	0	0	1	0	0.333333333333333	0.333333333333333	0	0	0.333333333333333	0.666666666666667	0	1	0.333333333333333	0.333333333333333	0	0	0.666666666666667	0	0	0.666666666666667	0	0	0	0	0	0.333333333333333	0	0	0	0	0	0.333333333333333	0	0	0	0	0	0	0	0.333333333333333
0.125	0.375	0.5	0.125	0.125	0.375	0	0.25	0.75	0.375	0.25	0.5	0	0	0.25	0.125	0.5	0.125	0.125	0.625	0	0.25	0.125	0.25	0	0.375	0.25	0	0	0.125	0.25	0	0	0.125	0	0.25	0	0.75	0	0	0.375	0	0	0	0	0	0	0.125	0	0.375
0.210526315789474	0.578947368421053	0.263157894736842	0.315789473684211	0.315789473684211	0.263157894736842	0.210526315789474	0.631578947368421	0.631578947368421	1	0.736842105263158	0.105263157894737	0.368421052631579	0	0.421052631578947	0.473684210526316	0.315789473684211	0.0526315789473684	0.105263157894737	0.263157894736842	0.0526315789473684	0.526315789473684	0.315789473684211	0.157894736842105	0.0526315789473684	0.105263157894737	0.157894736842105	0	0.315789473684211	0.631578947368421	0.263157894736842	0.157894736842105	0.263157894736842	0.368421052631579	0	0.526315789473684	0.315789473684211	0.315789473684211	0.105263157894737	0.105263157894737	0.0526315789473684	0.0526315789473684	0.157894736842105	0.0526315789473684	0.157894736842105	0	0.0526315789473684	0	0.0526315789473684	0.368421052631579
0.333333333333333	0.333333333333333	0.333333333333333	0.166666666666667	0.166666666666667	0.333333333333333	0	0.666666666666667	0.333333333333333	0.333333333333333	0.166666666666667	0.333333333333333	0.166666666666667	0	0.333333333333333	0.333333333333333	0	0.166666666666667	0	0.166666666666667	0	0	0.166666666666667	0.166666666666667	0.333333333333333	0	0.166666666666667	0	0.333333333333333	0.333333333333333	0	0.166666666666667	0	0	0	0.333333333333333	0.166666666666667	0	0.166666666666667	0	0.333333333333333	0.166666666666667	0	0	0	0	0	0	0	0.5
1	0.25	0.75	0	0.25	0.25	0	0.75	0.5	0.25	0	0	0.75	0	1	0.5	0	0	0	0.5	0	0	0.25	0	0	0	0.25	0	0	0.5	0	0	0	0.25	0	0	0	0.25	0.25	0.25	0	0	0	0	0	0	0	0	0	0.5
0	0.285714285714286	0.428571428571429	0	0	0	0	0.571428571428571	0.142857142857143	0.285714285714286	0.142857142857143	0	0.142857142857143	0	0.428571428571429	0.285714285714286	0.428571428571429	0	0	0.285714285714286	0	0.142857142857143	0.428571428571429	0.142857142857143	0.142857142857143	0	0	0	0	0.142857142857143	0	0.142857142857143	0	0	0	0.142857142857143	0.285714285714286	0.142857142857143	0	0	0.142857142857143	0	0.142857142857143	0.142857142857143	0	0.142857142857143	0	0	0	0.142857142857143
0.111111111111111	0.166666666666667	0.277777777777778	0.0555555555555556	0.0555555555555556	0.111111111111111	0	0.166666666666667	0.555555555555556	0.166666666666667	0.0555555555555556	0.111111111111111	0.0555555555555556	0	0.166666666666667	0.388888888888889	0.166666666666667	0.333333333333333	0	0	0	0.0555555555555556	0.111111111111111	0	0	0.0555555555555556	0	0.0555555555555556	0.0555555555555556	0.111111111111111	0	0	0.0555555555555556	0	0	0.0555555555555556	0	0.0555555555555556	0.0555555555555556	0	0.0555555555555556	0	0.0555555555555556	0	0.111111111111111	0	0	0	0	0.333333333333333
0.333333333333333	0.333333333333333	0	0.333333333333333	0	0	0	0	0.666666666666667	0	0.666666666666667	0.333333333333333	0	0	0	0	0	0.333333333333333	0	0	0	0	0	0	0	0	0.333333333333333	0	0	0	0	0	0.333333333333333	0	0	0	0	0	0	0	0	0	0	0	0	0	0	0	0	0
0.0952380952380952	0.0952380952380952	0.0952380952380952	0.0952380952380952	0.0952380952380952	0.0952380952380952	0	0.238095238095238	0.238095238095238	0.428571428571429	0.238095238095238	0.142857142857143	0.142857142857143	0.142857142857143	0.0476190476190476	0.285714285714286	0.19047619047619	0.0476190476190476	0.142857142857143	0.238095238095238	0.0952380952380952	0.142857142857143	0.142857142857143	0.0952380952380952	0.0476190476190476	0.19047619047619	0	0	0.142857142857143	0.142857142857143	0.0476190476190476	0.0476190476190476	0.0952380952380952	0	0	0.0476190476190476	0.142857142857143	0.0476190476190476	0.0476190476190476	0.0952380952380952	0.0476190476190476	0	0	0.0476190476190476	0.0476190476190476	0	0	0	0	0.0476190476190476
0	0	0.333333333333333	0.666666666666667	0	0	0.333333333333333	0.333333333333333	0.333333333333333	0	0	0	0	0.333333333333333	0.333333333333333	0.333333333333333	0	0	0.333333333333333	0	0.333333333333333	0	0.666666666666667	0	0.333333333333333	0.666666666666667	0	0	0	0.333333333333333	0.333333333333333	0	0	0	0	0.333333333333333	0	0.333333333333333	0	0.333333333333333	0.333333333333333	0	0	0	0.333333333333333	0	0	0	0	0.666666666666667
0	0.5	0.25	0	0	0	0	0	1	0.5	0	0.25	0.25	0	0.5	0.25	0.25	0	0.25	0.25	0.25	0	0	0	0	0	0.5	0.25	0.25	0.25	0	0.25	0.25	0	0	0	0.25	0	0.25	0	0.25	0	0.25	0	0	0	0	0	0	0
1	0.333333333333333	0.666666666666667	0	0.333333333333333	0.333333333333333	0.333333333333333	0	1	0	0.333333333333333	0	0	0	0.333333333333333	0.333333333333333	0.333333333333333	0.333333333333333	0.333333333333333	0.333333333333333	0	0	0	0	0	0	0	0.333333333333333	0.333333333333333	0.333333333333333	0	0	0	0	0	0.333333333333333	0.666666666666667	0	0.333333333333333	0	0	0	0	0	0	0	0	0.333333333333333	0	0
0	0.5	0.166666666666667	0.166666666666667	0	0	0	0	0.166666666666667	0.5	0.166666666666667	0	0.5	0.166666666666667	0.333333333333333	0.166666666666667	0.333333333333333	0.333333333333333	0	0.333333333333333	0	0.333333333333333	0.333333333333333	0.166666666666667	0	0.166666666666667	0	0.166666666666667	0	0	0	0	0.166666666666667	0	0	0	0	0	0	0.166666666666667	0	0	0	0	0	0	0	0	0	0
0.125	0.375	0.25	0.5	0	0.25	0	0.625	0.25	0.75	0.375	0.375	0.125	0.25	0.625	1	0.25	0.125	0.125	0	0.125	0	0.25	0.75	0.5	0	0.25	0	0.25	0.375	0.375	0	0	0.25	0	0.125	0.375	0.25	0.125	0.125	0	0	0	0	0	0	0	0.125	0	0.375
0	0.375	0	0.375	0.125	0.125	0	0	0.25	0.375	0.375	0.75	0.375	0.125	0	0.25	0	0	0	0.125	0.125	0.375	0.125	0.125	0.125	0.125	0.125	0	0	0.25	0.125	0	0	0.125	0	0	0.125	0.25	0.25	0.125	0	0	0	0	0	0	0	0	0	0.375
0	0	0.666666666666667	0	0	0.333333333333333	0	0	0	0	0	0	0	0	0.333333333333333	0	0	0	0.333333333333333	1	0	0	0	0	0	0	0.333333333333333	0.333333333333333	0	0	0.333333333333333	0	0	0	0	0	0	0	0.333333333333333	0	0.333333333333333	0	0	0	0	0	0	0	0	0.333333333333333
0.529411764705882	0.294117647058824	0.352941176470588	0.352941176470588	0.235294117647059	0.0588235294117647	0	0.647058823529412	0.470588235294118	0.470588235294118	0.176470588235294	0.235294117647059	0.294117647058824	0.0588235294117647	0.352941176470588	0.411764705882353	0.705882352941177	0.176470588235294	0.0588235294117647	0.176470588235294	0.117647058823529	0.294117647058824	0.235294117647059	0.352941176470588	0	0	0.117647058823529	0	0.176470588235294	0.235294117647059	0.176470588235294	0	0.0588235294117647	0.176470588235294	0	0.176470588235294	0.176470588235294	0.176470588235294	0.176470588235294	0.235294117647059	0	0	0.0588235294117647	0.117647058823529	0	0	0.0588235294117647	0	0	0.352941176470588
0.6	0.6	0.4	0.4	0.2	0.2	0	0.4	0.6	1	0.4	0.4	0.6	0	0.6	1	0.2	0	0.2	0.2	0.2	0	0	0.2	0.4	0	0.2	0.2	0.2	0.2	0	0.2	0	0	0	0.2	0.2	0.2	0.2	0.4	0	0	0.2	0	0.2	0	0	0	0	0.4
0.333333333333333	0.833333333333333	0	0.333333333333333	0.833333333333333	0	0	0.5	0.5	0.333333333333333	0.166666666666667	0.333333333333333	0.166666666666667	0	0.166666666666667	0	0	0.166666666666667	0	0.166666666666667	0	0.166666666666667	0	0.333333333333333	0.166666666666667	0.333333333333333	0	0	0.5	0.5	0.333333333333333	0.666666666666667	0.5	0	0.166666666666667	0.5	0.166666666666667	0	0	0.166666666666667	0	0	0	0	0	0	0	0	0	0.666666666666667
0	0	0.333333333333333	0	0	0	0	0.666666666666667	0.333333333333333	0	0	0	0.333333333333333	0	0.666666666666667	0.333333333333333	0	0	0.333333333333333	0	0	0	0	0	0	0.333333333333333	0	0	0	0.333333333333333	0	0	0.666666666666667	0	0	0	0	0.333333333333333	0	0.333333333333333	0	0	0	0	0.333333333333333	0	0	0	0	0
0	0	0	0	0	0.2	0	0.4	0.2	0	0.6	0.2	0	0	0	0	0.4	0.2	0	0.6	0.4	0	0.2	0	0.4	0.2	0.2	0	0	0.2	0.2	0	0.2	0	0	0.2	0.2	0	0.2	0	0.2	0	0	0	0	0	0	0	0	0
0	0.2	0.2	0	0	0.2	0	1	0.6	0.2	0	0.2	0	0	0.4	0.4	0	0.2	0	0.2	0	0	0	0.2	0	0.2	0	0	0.2	0	0	0	0	0	0	0.2	0	0	0	0.2	0.4	0	0	0	0	0	0	0	0	0.4
0.4	0.4	0.3	0.6	0.2	0.1	0	0.2	0.7	0.5	0.2	0.1	0.1	0.1	0.4	0.4	0.3	0.2	0.2	0.7	0.1	0.4	0.6	0.3	0.2	0.4	0.6	0.2	0.1	0.3	0.1	0	0.2	0	0	0.5	0.3	0.6	0.2	0	0.3	0	0	0.1	0	0	0.1	0.1	0	0.6
1	0.431818181818182	0.522727272727273	0.136363636363636	0.25	0.340909090909091	0	0.568181818181818	0.431818181818182	0.409090909090909	0.136363636363636	0.0454545454545455	0.181818181818182	0	0.454545454545455	0.363636363636364	0.136363636363636	0.0681818181818182	0.0909090909090909	0.204545454545455	0	0.0681818181818182	0.181818181818182	0	0.0454545454545455	0.0454545454545455	0.0909090909090909	0	0.25	0.159090909090909	0.113636363636364	0.0227272727272727	0.159090909090909	0.0909090909090909	0.0227272727272727	0.454545454545455	0.181818181818182	0.136363636363636	0.113636363636364	0.0909090909090909	0.0909090909090909	0	0	0	0	0	0	0	0	0.545454545454545
0.285714285714286	0.142857142857143	0.285714285714286	0.285714285714286	0.142857142857143	0.142857142857143	0.142857142857143	0.714285714285714	0	0.285714285714286	0	0	0	0.142857142857143	0.285714285714286	0.714285714285714	0.428571428571429	0.285714285714286	0.142857142857143	0.571428571428571	0.142857142857143	0.428571428571429	0.285714285714286	0	0.142857142857143	0.285714285714286	0.142857142857143	0	0.142857142857143	0.285714285714286	0.428571428571429	0	0.142857142857143	0	0.142857142857143	0.571428571428571	0.285714285714286	0.285714285714286	0.285714285714286	0	0.142857142857143	0	0	0	0.142857142857143	0.142857142857143	0	0.142857142857143	0	0.428571428571429
0.85	0.85	0.6	0.3	0.25	0.5	0	1	0.65	0.65	0.45	0.25	0.4	0	0.65	0.45	0.35	0.25	0.3	0.3	0	0.35	0.45	0.3	0.05	0.2	0.1	0	0.2	0.15	0.25	0	0.2	0.15	0.1	0.35	0.4	0.35	0.1	0.35	0.05	0	0.1	0.1	0.05	0.05	0.1	0	0.05	0.75
0.666666666666667	0	0.666666666666667	0.5	0	0	0	0.166666666666667	0.5	0.166666666666667	0	0.166666666666667	0.166666666666667	0	1	0.166666666666667	0.333333333333333	0	0	0.333333333333333	0	0	0.5	0	0.333333333333333	0	0	0	0.166666666666667	0.166666666666667	0	0	0	0	0	0	0.333333333333333	0	0	0	0	0	0	0	0	0	0	0	0	0
0	0.285714285714286	0.285714285714286	0.142857142857143	0.428571428571429	0.285714285714286	0	0.142857142857143	0.142857142857143	0.428571428571429	0.142857142857143	0.142857142857143	0.714285714285714	0	0.428571428571429	0.571428571428571	0.142857142857143	0.142857142857143	0.142857142857143	0.142857142857143	0	0.428571428571429	0.285714285714286	0.285714285714286	0.142857142857143	0.142857142857143	0	0	0.285714285714286	0.285714285714286	0.142857142857143	0	0	0.285714285714286	0	0.142857142857143	0.142857142857143	0.285714285714286	0	0	0.142857142857143	0	0	0.142857142857143	0	0	0.142857142857143	0.142857142857143	0	0.285714285714286
0.571428571428571	0	0.285714285714286	0	0	0.142857142857143	0	0	0.285714285714286	0.285714285714286	0.285714285714286	0.428571428571429	0.142857142857143	0	0.142857142857143	0.142857142857143	0.142857142857143	0.285714285714286	0	0.285714285714286	0	0	0.428571428571429	0	0.428571428571429	0	0.142857142857143	0	0.142857142857143	0.428571428571429	0.571428571428571	0	0	0.142857142857143	0	0.285714285714286	0.285714285714286	0.142857142857143	0	0	0.142857142857143	0	0	0	0	0	0	0	0	0
0.75	0.75	0.5	0.5	0.5	0.375	0	0.75	0	0.5	0.25	0.375	0.625	0.25	0	0.375	0.25	0.375	0.125	0.375	0	0.375	0.25	0.25	0	0.25	0.125	0.125	0.625	0.5	0.375	0.125	0.125	0	0	0.5	0.375	0.25	0	0.375	0.25	0	0.125	0	0	0	0	0	0	1
0	0.5	0.25	0	0	0	0	0	1	0.5	0	0.25	0.25	0	0.5	0.25	0.25	0	0.25	0.25	0.25	0	0	0	0	0	0.5	0.25	0.25	0.25	0	0.25	0.25	0	0	0	0.25	0	0.25	0	0.25	0	0.25	0	0	0	0	0	0	0
0	0.25	0	0.25	0	0	0	0.25	0.5	0.5	0	0	0.25	0.25	0.25	0.5	0.25	0	0	0	0.5	0.25	0.25	0.25	0	0	0.25	0	0.25	0	0	0	0	0.25	0	0	0	0	0	0	0.25	0	0	0.25	0.25	0	0	0	0	0.25
0	0	0	0	0.333333333333333	0.333333333333333	0	0.333333333333333	0	1	0	0.333333333333333	0.333333333333333	0	0	0.666666666666667	0	0	0	0	0	0.666666666666667	0.333333333333333	0	0	0.333333333333333	0	0	0	0	0.333333333333333	0.666666666666667	0	0	0	0	1	0	0	0.333333333333333	0	0	0	0	0	0	0	0	0	0
1	0.577464788732394	0.802816901408451	0.169014084507042	0.211267605633803	0.338028169014085	0	0.788732394366197	0.704225352112676	0.535211267605634	0.183098591549296	0.183098591549296	0.225352112676056	0.0140845070422535	0.732394366197183	0.619718309859155	0.183098591549296	0.169014084507042	0.112676056338028	0.28169014084507	0.0140845070422535	0.225352112676056	0.183098591549296	0.0985915492957746	0.0563380281690141	0.0845070422535211	0.0845070422535211	0	0.253521126760563	0.211267605633803	0.112676056338028	0.0140845070422535	0.126760563380282	0.0704225352112676	0	0.23943661971831	0.380281690140845	0.197183098591549	0.0845070422535211	0.169014084507042	0.225352112676056	0.028169014084507	0	0	0.0140845070422535	0.028169014084507	0	0	0	0.830985915492958
0.461538461538462	0.538461538461538	0.0769230769230769	0.230769230769231	0.307692307692308	0.615384615384615	0	0.538461538461538	0.538461538461538	0.461538461538462	0.384615384615385	0.384615384615385	0.461538461538462	0.0769230769230769	0.153846153846154	0.461538461538462	0.615384615384615	0.153846153846154	0.0769230769230769	0.0769230769230769	0	0.307692307692308	0.230769230769231	0.230769230769231	0.0769230769230769	0.153846153846154	0.153846153846154	0	0.307692307692308	0.384615384615385	0.230769230769231	0.153846153846154	0.230769230769231	0.0769230769230769	0	0.615384615384615	0.384615384615385	0.461538461538462	0.153846153846154	0.153846153846154	0.230769230769231	0	0	0	0.0769230769230769	0.0769230769230769	0	0	0	0.230769230769231
0.272727272727273	0.454545454545455	0.363636363636364	0.181818181818182	0.0909090909090909	0	0	0.454545454545455	0.454545454545455	0.363636363636364	0	0	0.272727272727273	0.0909090909090909	0	0.636363636363636	0.181818181818182	0.0909090909090909	0.181818181818182	0.181818181818182	0	0.272727272727273	0.272727272727273	0	0.181818181818182	0.181818181818182	0	0	0.0909090909090909	0.0909090909090909	0.181818181818182	0.0909090909090909	0.181818181818182	0.0909090909090909	0	0.0909090909090909	0.181818181818182	0	0	0	0	0	0	0	0.0909090909090909	0	0	0.0909090909090909	0	0.363636363636364
0	0	0	0.25	0	0.5	0	0	0.25	0	0.5	0.25	0.25	0	0	0	0.75	0	0	0.25	0.25	0.25	0.25	0	0	0	0	0	0	0	0	0	0.25	0	0	0.25	0.25	0.25	0	0	0	0	0.5	0	0.25	0	0	0	0	0.25
0.333333333333333	0.5	0.166666666666667	0.333333333333333	0.5	0	0	0.5	0.666666666666667	0	0	0.666666666666667	0.666666666666667	0	0.666666666666667	1	0.333333333333333	0.166666666666667	0.333333333333333	0	0	0	0.333333333333333	0.166666666666667	0.333333333333333	0	0	0	0.166666666666667	0.166666666666667	0.5	0.166666666666667	0.333333333333333	0.166666666666667	0	0.333333333333333	0.5	0.5	0	0.166666666666667	0.166666666666667	0	0	0	0	0	0	0	0	0
0.692307692307692	0.461538461538462	0.615384615384615	0.538461538461538	0.461538461538462	0.153846153846154	0.230769230769231	0.615384615384615	0.384615384615385	0.538461538461538	0.153846153846154	0.153846153846154	0.307692307692308	0.0769230769230769	1	0.692307692307692	0.230769230769231	0.0769230769230769	0	0.153846153846154	0.0769230769230769	0.153846153846154	0.461538461538462	0.461538461538462	0.0769230769230769	0.230769230769231	0.0769230769230769	0	0.230769230769231	0.0769230769230769	0.153846153846154	0.153846153846154	0.153846153846154	0.153846153846154	0	0.230769230769231	0.307692307692308	0.230769230769231	0	0.0769230769230769	0.153846153846154	0	0.153846153846154	0.153846153846154	0.0769230769230769	0	0	0	0	0.461538461538462
0	0	0	0	0.25	0.25	0	0.75	0.535714285714286	0	0	0.25	0	0	0.25	0.285714285714286	0	0.0357142857142857	0	0	0	0	0	0	0	0	0	0	0	0.214285714285714	0.25	0	0.5	0	0	0	0.25	0.25	0	0	0.25	0	0	0	0	0	0	0	0	0
0.166666666666667	0.666666666666667	0.333333333333333	0.166666666666667	0.166666666666667	0.666666666666667	0	1	0.333333333333333	0.5	0.333333333333333	0	0.5	0.166666666666667	0.666666666666667	0	0.166666666666667	0.666666666666667	0.666666666666667	0.333333333333333	0	0.333333333333333	0.166666666666667	0	0.166666666666667	0	0.166666666666667	0	0.5	0.333333333333333	0.166666666666667	0.333333333333333	0.333333333333333	0.166666666666667	0	1	0.333333333333333	0.5	0.166666666666667	0.333333333333333	0.5	0	0	0.166666666666667	0	0	0	0	0	0.5
0	0	0	0.25	0.25	0	0	0	0.125	0.5	0	0.125	0	0	0	0.25	0.25	0	0	0.25	0	0.25	0	0	0	0	0.375	0	0	0.25	0	0	0.125	0	0	0	0.25	0.125	0	0	0.125	0	0	0	0	0	0	0	0	0.125
0.8	0.4	0.75	0.35	0.5	0.55	0.05	0.85	0.7	0.5	0.45	0.3	0.3	0	0.7	0.8	0.6	0.3	0.1	0.25	0	0.35	0.45	0.45	0.1	0.05	0.1	0.05	0.45	0.25	0.15	0.05	0.05	0.05	0.05	0.45	0.7	0.1	0.15	0.25	0.1	0.1	0.15	0.15	0	0.05	0	0.05	0	0.8
0	0	0	0.166666666666667	0	0	0	0	0.166666666666667	0.166666666666667	0	0.166666666666667	0.5	0	0.166666666666667	0.666666666666667	0.333333333333333	0.333333333333333	0	0.166666666666667	0.166666666666667	0.333333333333333	0.333333333333333	0.166666666666667	0	0.166666666666667	0.166666666666667	0	0	0	0.666666666666667	0	0	0.166666666666667	0	0	0.333333333333333	0.333333333333333	0	0	0.166666666666667	0	0.166666666666667	0	0.166666666666667	0	0	0	0	0
0	0.4	0.4	0.2	0	0	0	0.2	0.8	0.2	0.2	0	0.2	0	0	0.2	0.2	0.4	0	0.2	0	0.4	0	0.4	0.2	0	0.2	0	0.4	0	0.4	0.2	0	0	0	0	0.4	0.2	0	0	0	0	0	0	0	0	0	0	0	0.4
0.444444444444444	0.888888888888889	0.666666666666667	0.222222222222222	0.333333333333333	0.111111111111111	0	0.333333333333333	0.888888888888889	0.555555555555556	0.222222222222222	0.666666666666667	0	0	0.666666666666667	0.666666666666667	0.222222222222222	0.777777777777778	0	0.333333333333333	0	0.333333333333333	0.444444444444444	0.333333333333333	0.111111111111111	0.222222222222222	0	0	0.111111111111111	0.222222222222222	0	0.333333333333333	0.222222222222222	0.111111111111111	0	0.444444444444444	0.333333333333333	0	0.444444444444444	0.222222222222222	0.444444444444444	0	0	0	0	0	0	0	0	0.444444444444444
0	0.5	0.5	0.5	0	0.5	0	0.25	0.25	0	0.25	0	0.5	0	0.5	0.75	0.25	0	0.25	0	0	0	0	0.25	0.5	0.25	0.5	0	0	0	0	0	0	0	0	0	0	0.25	0.5	0	0.5	0	0	0	0	0	0	0	0	0.5
0.166666666666667	0.333333333333333	0.166666666666667	0.0833333333333333	0.25	0.25	0	0.5	0.333333333333333	0.583333333333333	0.25	0.5	0.5	0	0.25	0.25	0.0833333333333333	0.333333333333333	0.25	0.166666666666667	0	0.25	0.333333333333333	0.0833333333333333	0.166666666666667	0.166666666666667	0.0833333333333333	0	0.0833333333333333	0.333333333333333	0.166666666666667	0.333333333333333	0.0833333333333333	0.0833333333333333	0	0.166666666666667	0.25	0.25	0.166666666666667	0.0833333333333333	0.0833333333333333	0	0	0	0	0	0	0	0	0.166666666666667
0.222222222222222	0.333333333333333	0.444444444444444	0.111111111111111	0	0	0	0.444444444444444	0.222222222222222	0.333333333333333	0.222222222222222	0.222222222222222	0	0	0.333333333333333	0.222222222222222	0.111111111111111	0	0	0	0	0.222222222222222	0.222222222222222	0	0	0	0	0	0.111111111111111	0	0	0.111111111111111	0	0	0	0	0.111111111111111	0	0	0	0	0	0	0	0	0	0	0	0	0.444444444444444
0.583333333333333	0.166666666666667	0.25	0.166666666666667	0.0833333333333333	0.166666666666667	0	0.416666666666667	0.0833333333333333	0.666666666666667	0.0833333333333333	0.25	0.25	0	0.583333333333333	0.416666666666667	0.25	0.0833333333333333	0.0833333333333333	0.166666666666667	0	0.0833333333333333	0.166666666666667	0	0.0833333333333333	0.0833333333333333	0.0833333333333333	0	0.0833333333333333	0.166666666666667	0.0833333333333333	0.0833333333333333	0.666666666666667	0	0	0.166666666666667	0.0833333333333333	0.166666666666667	0	0.0833333333333333	0.333333333333333	0	0	0	0	0	0	0	0	0.166666666666667
0.785714285714286	0.785714285714286	0.357142857142857	0.214285714285714	0.142857142857143	0.142857142857143	0	0.5	1	0.357142857142857	0.214285714285714	0.285714285714286	0	0	0.357142857142857	0.142857142857143	0.357142857142857	0.357142857142857	0.214285714285714	0.285714285714286	0	0.214285714285714	0.142857142857143	0.142857142857143	0.0714285714285714	0	0.0714285714285714	0	0	0.0714285714285714	0.285714285714286	0	0.142857142857143	0	0	0.214285714285714	0.214285714285714	0.214285714285714	0.0714285714285714	0	0.571428571428571	0.0714285714285714	0.0714285714285714	0.142857142857143	0	0.0714285714285714	0	0	0	0.428571428571429
0	0.142857142857143	0.142857142857143	0	0	0	0	0.285714285714286	0.142857142857143	0.428571428571429	0.285714285714286	0.142857142857143	0.142857142857143	0	0	0.285714285714286	0.142857142857143	0.142857142857143	0	0.428571428571429	0	0	0	0	0.142857142857143	0	0.285714285714286	0	0	0	0	0.142857142857143	0	0.142857142857143	0	0	0	0	0.142857142857143	0	0.142857142857143	0	0	0	0	0	0	0	0	0
0	0.5	0.25	0.5	0.125	0	0.125	0.5	1	0.625	0.125	0.25	0.125	0.25	0.625	0.125	0.5	0.25	0.625	0.25	0	0.375	0.75	0.75	0.375	0.25	0.375	0	0.25	0.25	0.25	0.25	0.125	0	0	0.25	0.5	0.625	0.25	0	0.125	0.125	0	0.125	0	0	0	0	0	0.75
0.692307692307692	0.461538461538462	0.615384615384615	0.538461538461538	0.461538461538462	0.153846153846154	0.230769230769231	0.615384615384615	0.384615384615385	0.538461538461538	0.153846153846154	0.153846153846154	0.307692307692308	0.0769230769230769	1	0.692307692307692	0.230769230769231	0.0769230769230769	0	0.153846153846154	0.0769230769230769	0.153846153846154	0.461538461538462	0.461538461538462	0.0769230769230769	0.230769230769231	0.0769230769230769	0	0.230769230769231	0.0769230769230769	0.153846153846154	0.153846153846154	0.153846153846154	0.153846153846154	0	0.230769230769231	0.307692307692308	0.230769230769231	0	0.0769230769230769	0.153846153846154	0	0.153846153846154	0.153846153846154	0.0769230769230769	0	0	0	0	0.461538461538462
0.1	0.4	0	0	0	0.1	0	0.4	0.2	0.2	0.1	0	0.1	0	0	0	0.1	0	0	0	0	0	0	0	0	0	0	0	0	0	0	0	0	0	0	0	0	0.1	0	0	0	0	0	0.1	0	0	0	0	0	0.2
0.6	0.6	0.4	0.4	0.2	0.2	0	0.4	0.6	1	0.4	0.4	0.6	0	0.6	1	0.2	0	0.2	0.2	0.2	0	0	0.2	0.4	0	0.2	0.2	0.2	0.2	0	0.2	0	0	0	0.2	0.2	0.2	0.2	0.4	0	0	0.2	0	0.2	0	0	0	0	0.4
0.526315789473684	0.315789473684211	0.473684210526316	0.210526315789474	0.157894736842105	0.157894736842105	0	0.526315789473684	0.578947368421053	0.631578947368421	0.473684210526316	0.210526315789474	0.157894736842105	0	0.368421052631579	0.578947368421053	0.421052631578947	0.210526315789474	0.105263157894737	0.157894736842105	0	0.105263157894737	0.315789473684211	0.263157894736842	0.105263157894737	0	0.105263157894737	0.0526315789473684	0.157894736842105	0.105263157894737	0.210526315789474	0.157894736842105	0.157894736842105	0.105263157894737	0	0.210526315789474	0.157894736842105	0.315789473684211	0.0526315789473684	0.157894736842105	0.0526315789473684	0	0	0	0	0.0526315789473684	0	0	0	0.578947368421053
0.333333333333333	0.666666666666667	0.333333333333333	0	0.333333333333333	1	0	0	0.666666666666667	0.333333333333333	0.333333333333333	0	0	0	0	0.333333333333333	0.333333333333333	0	0.666666666666667	0	0	0	0	0.666666666666667	0.333333333333333	0	0	0	0	0.333333333333333	0.333333333333333	0	0	0	0	0.333333333333333	1	0.333333333333333	0	0.666666666666667	0	0	0	0	0	0	0	0	0	0.333333333333333
0.0952380952380952	0.0952380952380952	0.0952380952380952	0.0952380952380952	0.0952380952380952	0.0952380952380952	0	0.238095238095238	0.238095238095238	0.428571428571429	0.238095238095238	0.142857142857143	0.142857142857143	0.142857142857143	0.0476190476190476	0.285714285714286	0.19047619047619	0.0476190476190476	0.142857142857143	0.238095238095238	0.0952380952380952	0.142857142857143	0.142857142857143	0.0952380952380952	0.0476190476190476	0.19047619047619	0	0	0.142857142857143	0.142857142857143	0.0476190476190476	0.0476190476190476	0.0952380952380952	0	0	0.0476190476190476	0.142857142857143	0.0476190476190476	0.0476190476190476	0.0952380952380952	0.0476190476190476	0	0	0.0476190476190476	0.0476190476190476	0	0	0	0	0.0476190476190476
0.4	0.5	0.8	0.2	0.5	0.1	0	0.5	0.7	0.6	0.6	0.4	0.1	0.1	0.7	0.3	0.2	0.5	0.2	0.4	0	0.2	0.4	0.2	0.3	0.2	0.2	0	0.2	0.4	0.4	0.1	0.1	0.1	0.1	0.4	0.4	0.2	0.1	0.2	0	0	0	0	0	0	0	0	0	1
0.142857142857143	0.285714285714286	0	0	0.142857142857143	0.142857142857143	0.142857142857143	0	0.285714285714286	0.571428571428571	0.285714285714286	0	0.428571428571429	0	0.285714285714286	0.428571428571429	0.428571428571429	0.142857142857143	0.285714285714286	0.285714285714286	0.142857142857143	0.571428571428571	0	0	0	0.142857142857143	0.142857142857143	0.142857142857143	0.428571428571429	0.428571428571429	0	0.142857142857143	0	0	0	0.142857142857143	0.285714285714286	0.285714285714286	0	0.285714285714286	0.428571428571429	0	0.142857142857143	0	0	0	0	0	0	0.428571428571429
0.333333333333333	0.0555555555555556	0.388888888888889	0.0555555555555556	0.0555555555555556	0.0555555555555556	0.0555555555555556	0.166666666666667	0.333333333333333	0.333333333333333	0.222222222222222	0.111111111111111	0.0555555555555556	0.0555555555555556	0.333333333333333	0.388888888888889	0.444444444444444	0.166666666666667	0.166666666666667	0.333333333333333	0.0555555555555556	0.0555555555555556	0.166666666666667	0.111111111111111	0.111111111111111	0.222222222222222	0.0555555555555556	0	0.111111111111111	0.166666666666667	0.166666666666667	0	0	0.0555555555555556	0	0.0555555555555556	0.0555555555555556	0.111111111111111	0.111111111111111	0	0.222222222222222	0.0555555555555556	0.0555555555555556	0.0555555555555556	0	0	0	0	0	0.166666666666667
0.333333333333333	0.222222222222222	0	0.222222222222222	0.333333333333333	0.333333333333333	0.111111111111111	0	0.555555555555556	0.333333333333333	0	0.111111111111111	0.111111111111111	0.111111111111111	0	0.111111111111111	0.111111111111111	0.111111111111111	0	0.222222222222222	0	0.111111111111111	0	0.222222222222222	0	0.333333333333333	0	0	0.222222222222222	0.111111111111111	0.111111111111111	0.111111111111111	0	0	0	0	0.111111111111111	0	0	0.222222222222222	0.111111111111111	0	0.111111111111111	0.222222222222222	0	0	0.111111111111111	0	0	0.555555555555556
0.444444444444444	0.888888888888889	0.666666666666667	0.222222222222222	0.333333333333333	0.111111111111111	0	0.333333333333333	0.888888888888889	0.555555555555556	0.222222222222222	0.666666666666667	0	0	0.666666666666667	0.666666666666667	0.222222222222222	0.777777777777778	0	0.333333333333333	0	0.333333333333333	0.444444444444444	0.333333333333333	0.111111111111111	0.222222222222222	0	0	0.111111111111111	0.222222222222222	0	0.333333333333333	0.222222222222222	0.111111111111111	0	0.444444444444444	0.333333333333333	0	0.444444444444444	0.222222222222222	0.444444444444444	0	0	0	0	0	0	0	0	0.444444444444444
0.8	0.9	0.3	0.4	0.4	0.2	0	0.5	0	0.6	0.4	0.2	0.5	0	0.3	0.4	0.4	0.2	0.2	0.1	0.1	0.1	0.7	0.3	0.2	0.1	0.1	0.1	0.4	0.4	0.2	0	0	0.1	0	0.1	0.3	0.2	0.2	0.3	0	0	0	0	0	0.1	0	0	0	0.8
0.333333333333333	0.5	0.333333333333333	0.333333333333333	0.5	0	0	0.666666666666667	0.666666666666667	0.333333333333333	0	0.166666666666667	0.166666666666667	0	0.166666666666667	0.166666666666667	0.833333333333333	0	0.5	0.166666666666667	0	0.166666666666667	0.5	0.166666666666667	0	0	0.333333333333333	0	0.166666666666667	0.5	0	0	0.333333333333333	0.166666666666667	0	0	0.166666666666667	0.5	0	0	0	0	0.166666666666667	0.166666666666667	0	0	0	0	0	0.833333333333333
0.785714285714286	0.5	0.571428571428571	0.285714285714286	0.214285714285714	0.142857142857143	0.0714285714285714	0.428571428571429	0.214285714285714	0.428571428571429	0.428571428571429	0.285714285714286	0.428571428571429	0.142857142857143	0.5	0.285714285714286	0.214285714285714	0.357142857142857	0.214285714285714	0.0714285714285714	0.0714285714285714	0.214285714285714	0.357142857142857	0.285714285714286	0.142857142857143	0.0714285714285714	0.142857142857143	0.0714285714285714	0.142857142857143	0.0714285714285714	0.0714285714285714	0.142857142857143	0.0714285714285714	0.214285714285714	0.142857142857143	0.142857142857143	0.0714285714285714	0.214285714285714	0.0714285714285714	0.142857142857143	0.142857142857143	0	0	0.142857142857143	0	0	0	0	0	0.214285714285714
1	0.615384615384615	0.846153846153846	0.307692307692308	0.384615384615385	0.153846153846154	0	0.230769230769231	0.307692307692308	0.384615384615385	0.153846153846154	0.230769230769231	0.153846153846154	0	0.692307692307692	0.615384615384615	0.692307692307692	0.230769230769231	0.230769230769231	0.153846153846154	0	0.461538461538462	0.153846153846154	0.230769230769231	0.230769230769231	0.0769230769230769	0	0	0.230769230769231	0.307692307692308	0.0769230769230769	0	0.0769230769230769	0	0	0.307692307692308	0	0.307692307692308	0.0769230769230769	0	0.0769230769230769	0	0	0	0	0	0	0	0	0.538461538461538
0.333333333333333	0.166666666666667	0.166666666666667	0.166666666666667	0.166666666666667	0.333333333333333	0	0.5	0.333333333333333	0.5	0.333333333333333	0.166666666666667	0.5	0	0.5	0.333333333333333	0.5	0.333333333333333	0.5	0.166666666666667	0	0.166666666666667	0.166666666666667	0.333333333333333	0.166666666666667	0.333333333333333	0	0	0.166666666666667	0	0	0	0.166666666666667	0.166666666666667	0	0.333333333333333	0.5	0.5	0	0	0.166666666666667	0	0	0	0	0	0	0	0	0.666666666666667
0	0.142857142857143	0	0	0	0.142857142857143	0	0	0.142857142857143	0.285714285714286	0.142857142857143	0	0.142857142857143	0	0.142857142857143	0.142857142857143	0.142857142857143	0	0	0	0	0	0.142857142857143	0	0	0	0.714285714285714	0	0.142857142857143	0.428571428571429	0	0	0.142857142857143	0.142857142857143	0.142857142857143	0	0	0.285714285714286	0	0	0.285714285714286	0	0	0	0	0	0	0	0	0
0	0	0.25	0	0	0.25	0	0.25	0	0	0.5	0	0.25	0	0	0.5	0	0	0.5	0	0	0	0	0.5	0	0	0	0.25	0	0.25	0	0.25	0	0.25	0	0	0.5	0.25	0	0	0	0	0.25	0	0	0	0.25	0	0	0
0	0	0.142857142857143	0	0	0	0	0.285714285714286	0.285714285714286	0.571428571428571	0	0.428571428571429	0.142857142857143	0.142857142857143	0.142857142857143	0	0.714285714285714	0	0.285714285714286	0.285714285714286	0	0.142857142857143	0.428571428571429	0.428571428571429	0	0	0	0	0.142857142857143	0.142857142857143	0.142857142857143	0	0.142857142857143	0	0	0.142857142857143	0.285714285714286	0	0.285714285714286	0	0	0	0	0	0	0	0	0	0	0
0.75	0.75	0.5	0.5	0.5	0.375	0	0.75	0	0.5	0.25	0.375	0.625	0.25	0	0.375	0.25	0.375	0.125	0.375	0	0.375	0.25	0.25	0	0.25	0.125	0.125	0.625	0.5	0.375	0.125	0.125	0	0	0.5	0.375	0.25	0	0.375	0.25	0	0.125	0	0	0	0	0	0	1
0.272727272727273	0.272727272727273	0.181818181818182	0.272727272727273	0.181818181818182	0.363636363636364	0	0.545454545454545	0.545454545454545	0.181818181818182	0.181818181818182	0.181818181818182	0.181818181818182	0.0909090909090909	0.272727272727273	0.272727272727273	0.272727272727273	0.181818181818182	0.272727272727273	0	0	0.363636363636364	0.363636363636364	0.272727272727273	0	0.363636363636364	0.272727272727273	0	0.454545454545455	0.272727272727273	0.181818181818182	0.181818181818182	0	0.181818181818182	0	0.181818181818182	0.272727272727273	0.545454545454545	0.181818181818182	0	0.181818181818182	0	0.0909090909090909	0	0.0909090909090909	0	0.0909090909090909	0	0.0909090909090909	0.454545454545455
0.4	0.3	0.1	0.1	0.2	0.3	0	0.4	0.4	0.2	0	0.1	0.2	0.1	0.1	0.2	0.1	0.1	0.1	0.1	0	0	0.4	0.2	0	0.1	0.1	0	0.3	0.2	0.4	0	0	0.1	0	0.1	0.2	0.1	0.2	0.1	0	0	0	0	0	0	0	0	0	0.4
0	0.428571428571429	0	0	0	0.142857142857143	0.142857142857143	0.142857142857143	0.571428571428571	0.428571428571429	0.285714285714286	0.285714285714286	0	0.142857142857143	0.142857142857143	0.714285714285714	0.428571428571429	0.142857142857143	0	0.285714285714286	0	0.142857142857143	0.142857142857143	0	0.142857142857143	0.142857142857143	0	0	0	0	0	0	0	0	0	0	0	0	0.571428571428571	0	0	0	0	0.142857142857143	0	0	0	0	0	0.142857142857143
0.583333333333333	0.166666666666667	0.25	0.166666666666667	0.0833333333333333	0.166666666666667	0	0.416666666666667	0.0833333333333333	0.666666666666667	0.0833333333333333	0.25	0.25	0	0.583333333333333	0.416666666666667	0.25	0.0833333333333333	0.0833333333333333	0.166666666666667	0	0.0833333333333333	0.166666666666667	0	0.0833333333333333	0.0833333333333333	0.0833333333333333	0	0.0833333333333333	0.166666666666667	0.0833333333333333	0.0833333333333333	0.666666666666667	0	0	0.166666666666667	0.0833333333333333	0.166666666666667	0	0.0833333333333333	0.333333333333333	0	0	0	0	0	0	0	0	0.166666666666667
0.25	0.5	0.25	0.375	0.25	0.25	0	0.125	0.5	0.375	0	0	0.25	0	0.5	0.25	0.25	0.25	0.125	0.125	0	0.5	0	0	0	0.25	0.125	0	0.125	0.125	0	0.125	0	0.125	0.125	0.125	0.375	0	0	0	0	0	0	0	0	0	0	0	0.125	0
0	0	0	0	0	0.166666666666667	0	0.166666666666667	0.333333333333333	0.166666666666667	0	0	0	0	0	0	0.166666666666667	0.166666666666667	0	0.166666666666667	0	0	0.166666666666667	0	0	0	0.333333333333333	0.166666666666667	0	0	0	0.166666666666667	0.166666666666667	0.166666666666667	0	0.166666666666667	0.166666666666667	0	0	0.333333333333333	0	0	0	0	0	0	0	0	0	0
0.111111111111111	0	0.111111111111111	0.333333333333333	0	0	0	0.111111111111111	0.111111111111111	0.111111111111111	0	0.333333333333333	0.333333333333333	0	0	0.222222222222222	0.444444444444444	0.333333333333333	0.111111111111111	0.111111111111111	0	0.222222222222222	0.222222222222222	0.111111111111111	0.222222222222222	0.222222222222222	0.111111111111111	0	0	0.111111111111111	0	0	0	0.111111111111111	0	0.111111111111111	0	0	0.111111111111111	0.111111111111111	0.111111111111111	0	0	0	0	0.111111111111111	0	0	0	0.111111111111111
1	0	0.4	0	0.6	0	0	0	0.2	0.2	0.2	0.4	0	0	0	0.4	0.2	0	0	0	0	0	0.2	0.2	0.2	0	0	0	0.2	0.2	0	0.2	0	0.2	0	0	0	0.2	0	0	0.2	0	0	0	0.2	0	0	0	0	0.4
0.1	0.1	0.1	0.1	0.1	0.3	0	0	0.3	0.1	0.3	0.2	0.2	0	0.2	0.1	0.1	0.2	0	0.1	0	0	0	0	0.1	0.2	0	0	0	0.1	0.1	0	0.4	0.3	0	0.4	0.5	0.1	0	0	0.2	0	0	0	0	0	0	0	0	0.3
1	0.25	0.25	0.375	0.0625	0.1875	0	0.4375	0.25	0.3125	0	0.0625	0.125	0	0.375	0.1875	0.375	0.0625	0.125	0.0625	0.0625	0.125	0.25	0.125	0.0625	0	0.125	0	0.375	0.0625	0.125	0.125	0.0625	0.0625	0.125	0.125	0.125	0.125	0	0.125	0.1875	0	0.0625	0	0	0	0	0	0	0.5
0.1875	0.0625	0.25	0.0625	0.4375	0.1875	0	0.25	0.3125	0.25	0.125	0.1875	0.0625	0	0.1875	0	0.4375	0.1875	0.125	0.1875	0	0.125	0.0625	0.125	0	0.125	0.0625	0	0.5	0.125	0.4375	0.1875	0.1875	0	0	0.125	0.0625	0.25	0.0625	0.0625	0.125	0	0	0	0	0	0	0	0	0.125
0.142857142857143	0.285714285714286	0	0	0.142857142857143	0.142857142857143	0.142857142857143	0	0.285714285714286	0.571428571428571	0.285714285714286	0	0.428571428571429	0	0.285714285714286	0.428571428571429	0.428571428571429	0.142857142857143	0.285714285714286	0.285714285714286	0.142857142857143	0.571428571428571	0	0	0	0.142857142857143	0.142857142857143	0.142857142857143	0.428571428571429	0.428571428571429	0	0.142857142857143	0	0	0	0.142857142857143	0.285714285714286	0.285714285714286	0	0.285714285714286	0.428571428571429	0	0.142857142857143	0	0	0	0	0	0	0.428571428571429
0	0	0.25	0.25	0	0	0.25	0	0.5	0	0	0	0.5	0	0.25	0.25	0.5	0.25	0	0	0	0	0.25	0.5	0	0	0	0	0	0	0	0	0	0	0	0	0	0	0	0	0.75	0	0	0.25	0	0.5	0	0.25	0	0
0.4	0.6	0.2	0.2	0	0	0	0.8	0.4	0	0.4	0.2	0.4	0	0.6	0.2	0.2	0.2	0	0.2	0	0.4	0.2	0	0.2	0.2	0	0	0.2	0	0.2	0	0.2	0	0	0	0.2	0	0	0.4	0	0	0	0	0	0	0	0	0	0.2
1	0.705882352941177	0.588235294117647	0.411764705882353	0.235294117647059	0.117647058823529	0	0.529411764705882	0.647058823529412	0.411764705882353	0.176470588235294	0.294117647058824	0.117647058823529	0	0.529411764705882	0.352941176470588	0.294117647058824	0.411764705882353	0.294117647058824	0.235294117647059	0.0588235294117647	0.235294117647059	0.117647058823529	0.235294117647059	0.0588235294117647	0.294117647058824	0.176470588235294	0	0.0588235294117647	0.294117647058824	0.176470588235294	0.176470588235294	0.176470588235294	0.0588235294117647	0	0.294117647058824	0.352941176470588	0.117647058823529	0.0588235294117647	0.117647058823529	0.176470588235294	0	0.0588235294117647	0	0	0	0	0	0	0.647058823529412
0	0	0	0	0.25	0.25	0	0.75	0.535714285714286	0	0	0.25	0	0	0.25	0.285714285714286	0	0.0357142857142857	0	0	0	0	0	0	0	0	0	0	0	0.214285714285714	0.25	0	0.5	0	0	0	0.25	0.25	0	0	0.25	0	0	0	0	0	0	0	0	0
0.333333333333333	0.5	0.333333333333333	0.333333333333333	0.5	0	0	0.666666666666667	0.666666666666667	0.333333333333333	0	0.166666666666667	0.166666666666667	0	0.166666666666667	0.166666666666667	0.833333333333333	0	0.5	0.166666666666667	0	0.166666666666667	0.5	0.166666666666667	0	0	0.333333333333333	0	0.166666666666667	0.5	0	0	0.333333333333333	0.166666666666667	0	0	0.166666666666667	0.5	0	0	0	0	0.166666666666667	0.166666666666667	0	0	0	0	0	0.833333333333333
1	0.727272727272727	0.454545454545455	0.0909090909090909	0.272727272727273	0	0.0909090909090909	0.545454545454545	0.363636363636364	0.363636363636364	0.181818181818182	0	0	0	0.363636363636364	0.0909090909090909	0.363636363636364	0	0	0.181818181818182	0	0.181818181818182	0.0909090909090909	0	0	0.0909090909090909	0	0	0	0.0909090909090909	0.0909090909090909	0.181818181818182	0.363636363636364	0.0909090909090909	0	0.272727272727273	0.0909090909090909	0	0	0	0.0909090909090909	0	0	0	0	0.0909090909090909	0.0909090909090909	0	0	0.545454545454545
0.111111111111111	0.166666666666667	0.277777777777778	0.0555555555555556	0.0555555555555556	0.111111111111111	0	0.166666666666667	0.555555555555556	0.166666666666667	0.0555555555555556	0.111111111111111	0.0555555555555556	0	0.166666666666667	0.388888888888889	0.166666666666667	0.333333333333333	0	0	0	0.0555555555555556	0.111111111111111	0	0	0.0555555555555556	0	0.0555555555555556	0.0555555555555556	0.111111111111111	0	0	0.0555555555555556	0	0	0.0555555555555556	0	0.0555555555555556	0.0555555555555556	0	0.0555555555555556	0	0.0555555555555556	0	0.111111111111111	0	0	0	0	0.333333333333333
1	0.25	0.35	0.1	0.25	0.25	0.1	0.65	0.55	0.25	0.1	0.3	0.1	0	0.15	0.15	0.25	0	0.3	0.05	0	0.25	0.05	0.25	0.05	0	0	0	0.55	0.25	0.15	0	0.1	0	0.15	0.35	0.15	0.15	0	0.1	0.1	0	0.05	0	0	0.05	0	0	0.05	0.65
0.133333333333333	0.133333333333333	0.2	0.2	0.133333333333333	0	0	0.0666666666666667	0.533333333333333	0.266666666666667	0.0666666666666667	0.2	0.133333333333333	0.0666666666666667	0.133333333333333	0.533333333333333	0.2	0.2	0.133333333333333	0.2	0.0666666666666667	0.2	0.4	0.133333333333333	0.0666666666666667	0.0666666666666667	0	0.0666666666666667	0	0.266666666666667	0.0666666666666667	0.0666666666666667	0.0666666666666667	0.133333333333333	0.0666666666666667	0	0	0	0.0666666666666667	0	0.0666666666666667	0	0	0.0666666666666667	0.0666666666666667	0	0	0	0	0.0666666666666667
0.25	0	0.25	0	0.25	0	0	0	0.5	0	0	0.5	0	0	0.5	0.75	0.5	0.5	0.25	0.25	0	0	0	0	0	0	0	0	0	0.25	0.25	0	0.5	0	0	0	0.25	0	0	0	0.25	0	0	0	0	0	0	0.25	0	0.25
0.166666666666667	0.666666666666667	0.333333333333333	0.166666666666667	0.166666666666667	0.666666666666667	0	1	0.333333333333333	0.5	0.333333333333333	0	0.5	0.166666666666667	0.666666666666667	0	0.166666666666667	0.666666666666667	0.666666666666667	0.333333333333333	0	0.333333333333333	0.166666666666667	0	0.166666666666667	0	0.166666666666667	0	0.5	0.333333333333333	0.166666666666667	0.333333333333333	0.333333333333333	0.166666666666667	0	1	0.333333333333333	0.5	0.166666666666667	0.333333333333333	0.5	0	0	0.166666666666667	0	0	0	0	0	0.5
0	0.2	0.2	0	0	0.2	0	1	0.6	0.2	0	0.2	0	0	0.4	0.4	0	0.2	0	0.2	0	0	0	0.2	0	0.2	0	0	0.2	0	0	0	0	0	0	0.2	0	0	0	0.2	0.4	0	0	0	0	0	0	0	0	0.4
0	0.5	0.5	0.3	0	0.1	0	0.5	0.5	0.6	0.1	0.2	0.2	0	0.3	0.3	0.5	0.4	0.1	0.2	0	0.1	0.4	0.1	0.1	0	0	0	0	0.2	0.1	0	0.1	0	0	0.1	0.5	0.3	0	0.2	0	0.1	0	0	0	0.2	0	0.1	0	0.4
0	0	0	0	0	0	0	0	0	0	0	0.2	0	0	0	0.2	0	0.2	0	0	0	0	0.2	0.4	0.6	0	0	0	0	0.2	0	0	0.2	0	0	0	0.2	0	0	0	0	0	0	0	0	0	0	0	0	0
0.285714285714286	0.142857142857143	0.571428571428571	0	0	0.142857142857143	0	0.285714285714286	0.285714285714286	0.428571428571429	0.142857142857143	0.142857142857143	0.142857142857143	0	0.714285714285714	0.571428571428571	1	0.142857142857143	0.285714285714286	0.142857142857143	0	0.142857142857143	0	0	0.142857142857143	0.142857142857143	0.142857142857143	0	0.142857142857143	0.285714285714286	0.142857142857143	0.142857142857143	0	0.142857142857143	0	0.428571428571429	0.714285714285714	0.571428571428571	0	0	0	0	0	0.142857142857143	0.142857142857143	0	0.142857142857143	0.142857142857143	0	0.142857142857143
0	0.235294117647059	0.117647058823529	0.0588235294117647	0.0588235294117647	0.0588235294117647	0	0.176470588235294	0.294117647058824	0.529411764705882	0.0588235294117647	0.0588235294117647	0.176470588235294	0	0.235294117647059	0.176470588235294	0.176470588235294	0.294117647058824	0.176470588235294	0.0588235294117647	0	0.0588235294117647	0.117647058823529	0	0.0588235294117647	0.117647058823529	0.117647058823529	0	0.0588235294117647	0.0588235294117647	0.117647058823529	0.0588235294117647	0	0	0.117647058823529	0	0.176470588235294	0.294117647058824	0	0	0.0588235294117647	0	0	0	0.0588235294117647	0.0588235294117647	0	0	0	0.117647058823529
0.125	0.375	0.375	0.125	0.0625	0.1875	0	0.375	0.25	0.625	0.375	0.25	0.3125	0	0.375	0.375	0.25	0.375	0.0625	0.4375	0.125	0	0.125	0.3125	0.125	0.25	0.25	0	0.0625	0.0625	0.125	0.0625	0	0.125	0	0	0.3125	0.4375	0	0.125	0.125	0.125	0	0	0	0.125	0	0	0	0.3125
0.8	0.9	0.3	0.4	0.4	0.2	0	0.5	0	0.6	0.4	0.2	0.5	0	0.3	0.4	0.4	0.2	0.2	0.1	0.1	0.1	0.7	0.3	0.2	0.1	0.1	0.1	0.4	0.4	0.2	0	0	0.1	0	0.1	0.3	0.2	0.2	0.3	0	0	0	0	0	0.1	0	0	0	0.8
0	0	0.125	0	0	0	0	0	0.25	0.5	0	0.125	0	0	0.125	0.375	0	0	0	0.375	0	0	0	0.125	0	0	0	0	0	0	0.125	0	0	0.125	0	0.125	0	0.125	0	0	0	0	0	0.125	0	0	0	0	0	0.125
0.285714285714286	0.142857142857143	0	0	0	0.285714285714286	0.142857142857143	0.142857142857143	0.142857142857143	0.142857142857143	0.142857142857143	0.142857142857143	0	0	0.142857142857143	0.142857142857143	0.142857142857143	0.142857142857143	0.428571428571429	0	0	0	0	0	0	0.142857142857143	0.142857142857143	0.142857142857143	0	0.142857142857143	0	0.142857142857143	0	0	0.142857142857143	0	0.142857142857143	0.571428571428571	0	0	0	0	0.142857142857143	0.142857142857143	0	0	0	0	0	0.285714285714286
0.884615384615385	0.807692307692308	0.307692307692308	0.269230769230769	0.230769230769231	0.461538461538462	0.0384615384615385	1	0.461538461538462	0.653846153846154	0.230769230769231	0.423076923076923	0.192307692307692	0.0384615384615385	0.461538461538462	0.346153846153846	0.307692307692308	0.0384615384615385	0.0769230769230769	0.307692307692308	0	0.230769230769231	0.269230769230769	0.115384615384615	0.192307692307692	0.115384615384615	0.230769230769231	0.0384615384615385	0.384615384615385	0.307692307692308	0.115384615384615	0.0769230769230769	0.192307692307692	0.0384615384615385	0	0.346153846153846	0.269230769230769	0.153846153846154	0.192307692307692	0.153846153846154	0.192307692307692	0	0.0769230769230769	0.0769230769230769	0.0769230769230769	0	0	0	0	0.576923076923077
1	0.444444444444444	0.333333333333333	0.333333333333333	0	0.222222222222222	0	0	1	0.555555555555556	0.222222222222222	0.333333333333333	0	0	0	0	0.222222222222222	0.222222222222222	0	0.111111111111111	0.111111111111111	0.222222222222222	0.222222222222222	0.111111111111111	0.111111111111111	0	0	0	0.222222222222222	0	0	0	0	0	0	0.222222222222222	0.222222222222222	0.111111111111111	0	0	0	0	0	0.111111111111111	0	0	0	0	0.111111111111111	0.333333333333333
0.142857142857143	0.285714285714286	0	0	0.428571428571429	0.571428571428571	0	0.285714285714286	0.428571428571429	0.428571428571429	0.142857142857143	1	0	0	0.285714285714286	0.142857142857143	0.142857142857143	0	0	0.285714285714286	0	0	0	0	0	0	0.142857142857143	0	0.428571428571429	0.142857142857143	0.142857142857143	0	0.714285714285714	0	0	0.285714285714286	0.428571428571429	0	0	0.142857142857143	0.428571428571429	0	0	0	0	0	0	0	0	0.428571428571429
1	0.8	0.6	0.1	0.4	0.4	0.1	0.7	0.5	0.3	0.1	0.3	0.4	0	0.4	0.6	0.3	0.1	0.3	0.3	0	0.1	0.1	0.2	0.2	0.1	0.3	0	0.4	0.4	0.2	0.3	0.3	0.2	0	0.2	0.1	0.2	0	0.2	0.3	0	0	0	0.2	0.1	0	0	0	0.7
0.857142857142857	0.285714285714286	0.857142857142857	0.142857142857143	0.142857142857143	0.142857142857143	0	0.571428571428571	0.571428571428571	0.428571428571429	0	0.142857142857143	0.285714285714286	0.285714285714286	0.285714285714286	0.142857142857143	0.285714285714286	0.285714285714286	0.285714285714286	0.428571428571429	0.285714285714286	0.428571428571429	0.142857142857143	0.142857142857143	0.285714285714286	0.142857142857143	0.142857142857143	0	0.571428571428571	0	0.571428571428571	0.285714285714286	0	0	0.142857142857143	0	0.142857142857143	0.428571428571429	0	0	0.142857142857143	0	0	0	0	0	0	0	0	0.428571428571429
0	0.333333333333333	0	0.333333333333333	0	0	0	0	0.666666666666667	0.333333333333333	0	0.333333333333333	0.333333333333333	0	0.333333333333333	0	0	0	0.333333333333333	0.333333333333333	0	0.333333333333333	0	0	0	0.333333333333333	0	0.333333333333333	0	0	0	0	0	0	0.333333333333333	0	0.333333333333333	0	0	0.333333333333333	0	0	0	0.333333333333333	0	0	0	0	0	0.333333333333333
0.0384615384615385	0.192307692307692	0.115384615384615	0	0.0384615384615385	0.0384615384615385	0	0.115384615384615	0.269230769230769	0.230769230769231	0.0384615384615385	0.0769230769230769	0	0.0769230769230769	0.115384615384615	0.192307692307692	0.230769230769231	0.0384615384615385	0	0	0.0384615384615385	0.0769230769230769	0.0384615384615385	0	0.0384615384615385	0.0384615384615385	0	0.0384615384615385	0	0.0384615384615385	0.0384615384615385	0.0384615384615385	0.0384615384615385	0	0	0.0384615384615385	0.0384615384615385	0.0384615384615385	0	0.0384615384615385	0.0384615384615385	0	0	0.0384615384615385	0	0	0	0	0	0.115384615384615
0.516129032258065	0.483870967741935	0.225806451612903	0	0	0.0967741935483871	0.032258064516129	0.354838709677419	0.645161290322581	0.258064516129032	0.0645161290322581	0	0	0.032258064516129	0.258064516129032	0.32258064516129	0.161290322580645	0.032258064516129	0	0.032258064516129	0	0.032258064516129	0.032258064516129	0.032258064516129	0	0	0.032258064516129	0	0.032258064516129	0	0	0	0	0	0	0.032258064516129	0.032258064516129	0.032258064516129	0.0645161290322581	0	0.032258064516129	0	0.0645161290322581	0	0	0	0	0	0	0.451612903225806
0.2	0.6	0.2	0.4	0.2	0.8	0	0.8	0.4	0.4	0	0.8	0.6	0	0.4	0.8	0.2	0	0	0	0	0.6	0.2	0.2	0	0	0.2	0	0.2	0.6	0.2	0.2	0	0	0	0.4	0.6	0	0	0.4	0.2	0	0	0	0.2	0	0	0	0	0.8
0.1875	0.0625	0.25	0.0625	0.4375	0.1875	0	0.25	0.3125	0.25	0.125	0.1875	0.0625	0	0.1875	0	0.4375	0.1875	0.125	0.1875	0	0.125	0.0625	0.125	0	0.125	0.0625	0	0.5	0.125	0.4375	0.1875	0.1875	0	0	0.125	0.0625	0.25	0.0625	0.0625	0.125	0	0	0	0	0	0	0	0	0.125
0	0.1	0.1	0.1	0	0	0.1	0	0.2	0	0.2	0.1	0.1	0	0	0.1	0.2	0	0.2	0.3	0	0.4	0.2	0.1	0.2	0	0	0	0.1	0	0.1	0.1	0	0	0	0.2	0	0	0	0.1	0.1	0.1	0	0.1	0	0	0.1	0	0	0
0	0.285714285714286	0.285714285714286	0.142857142857143	0.428571428571429	0.285714285714286	0	0.142857142857143	0.142857142857143	0.428571428571429	0.142857142857143	0.142857142857143	0.714285714285714	0	0.428571428571429	0.571428571428571	0.142857142857143	0.142857142857143	0.142857142857143	0.142857142857143	0	0.428571428571429	0.285714285714286	0.285714285714286	0.142857142857143	0.142857142857143	0	0	0.285714285714286	0.285714285714286	0.142857142857143	0	0	0.285714285714286	0	0.142857142857143	0.142857142857143	0.285714285714286	0	0	0.142857142857143	0	0	0.142857142857143	0	0	0.142857142857143	0.142857142857143	0	0.285714285714286
0	0	0.5	0	0.25	0.25	0	0.25	0.5	0.25	0.5	0	0	0.25	0	0	0.5	0.25	0.25	0.25	0	0.25	0	0	0.25	0	0	0	0.25	0	0	0.25	0	0	0	0	0.25	0.25	0	0	0.25	0	0	0	0.25	0	0	0	0	0.25
1	0.571428571428571	0.285714285714286	0.142857142857143	0.142857142857143	0.142857142857143	0	0.428571428571429	0.285714285714286	0	0.714285714285714	0	0.285714285714286	0.142857142857143	0.142857142857143	0.428571428571429	0.285714285714286	0.142857142857143	0	0	0	0.142857142857143	0.142857142857143	0.571428571428571	0.285714285714286	0	0.285714285714286	0	0	0	0.142857142857143	0.142857142857143	0	0	0.142857142857143	0.142857142857143	0.285714285714286	0	0	0.142857142857143	0.142857142857143	0	0	0.142857142857143	0	0	0	0	0	0.714285714285714
0	0.285714285714286	0.428571428571429	0	0	0	0	0.571428571428571	0.142857142857143	0.285714285714286	0.142857142857143	0	0.142857142857143	0	0.428571428571429	0.285714285714286	0.428571428571429	0	0	0.285714285714286	0	0.142857142857143	0.428571428571429	0.142857142857143	0.142857142857143	0	0	0	0	0.142857142857143	0	0.142857142857143	0	0	0	0.142857142857143	0.285714285714286	0.142857142857143	0	0	0.142857142857143	0	0.142857142857143	0.142857142857143	0	0.142857142857143	0	0	0	0.142857142857143
0.620689655172414	0.96551724137931	0.448275862068966	0.310344827586207	0.310344827586207	0.103448275862069	0	1	0.655172413793103	0.482758620689655	0.620689655172414	0.206896551724138	0.172413793103448	0.0689655172413793	0.586206896551724	0.517241379310345	0.275862068965517	0.275862068965517	0.310344827586207	0.517241379310345	0	0.275862068965517	0.379310344827586	0.206896551724138	0.137931034482759	0.0344827586206897	0.275862068965517	0.103448275862069	0.310344827586207	0.275862068965517	0.103448275862069	0.137931034482759	0.0689655172413793	0.103448275862069	0	0.241379310344828	0.206896551724138	0.137931034482759	0.0689655172413793	0.172413793103448	0.103448275862069	0	0.0689655172413793	0.0344827586206897	0	0	0.0344827586206897	0	0	0.758620689655172
0.428571428571429	0.285714285714286	0	0.285714285714286	0.142857142857143	0	0	0.428571428571429	0.571428571428571	0.142857142857143	0	0.142857142857143	0.285714285714286	0	0.285714285714286	0	0	0.142857142857143	0.142857142857143	0	0	0	0.428571428571429	0.428571428571429	0	0	0	0	0.142857142857143	0.285714285714286	0	0.428571428571429	0	0.142857142857143	0	0	0.285714285714286	0	0	0	0	0	0	0	0	0	0	0	0	0.571428571428571
0.884615384615385	0.807692307692308	0.307692307692308	0.269230769230769	0.230769230769231	0.461538461538462	0.0384615384615385	1	0.461538461538462	0.653846153846154	0.230769230769231	0.423076923076923	0.192307692307692	0.0384615384615385	0.461538461538462	0.346153846153846	0.307692307692308	0.0384615384615385	0.0769230769230769	0.307692307692308	0	0.230769230769231	0.269230769230769	0.115384615384615	0.192307692307692	0.115384615384615	0.230769230769231	0.0384615384615385	0.384615384615385	0.307692307692308	0.115384615384615	0.0769230769230769	0.192307692307692	0.0384615384615385	0	0.346153846153846	0.269230769230769	0.153846153846154	0.192307692307692	0.153846153846154	0.192307692307692	0	0.0769230769230769	0.0769230769230769	0.0769230769230769	0	0	0	0	0.576923076923077
0.526315789473684	0.315789473684211	0.473684210526316	0.210526315789474	0.157894736842105	0.157894736842105	0	0.526315789473684	0.578947368421053	0.631578947368421	0.473684210526316	0.210526315789474	0.157894736842105	0	0.368421052631579	0.578947368421053	0.421052631578947	0.210526315789474	0.105263157894737	0.157894736842105	0	0.105263157894737	0.315789473684211	0.263157894736842	0.105263157894737	0	0.105263157894737	0.0526315789473684	0.157894736842105	0.105263157894737	0.210526315789474	0.157894736842105	0.157894736842105	0.105263157894737	0	0.210526315789474	0.157894736842105	0.315789473684211	0.0526315789473684	0.157894736842105	0.0526315789473684	0	0	0	0	0.0526315789473684	0	0	0	0.578947368421053
0	0.25	0	0.25	0.25	0	0	0.5	0.75	0	0.25	0.25	0	0	0.25	0	0	0.5	0.25	0	0	0	0	0	0	0.5	0.25	0	0.25	0	0	0	0	0	0	0.25	0.25	0	0	0	0	0	0	0	0	0	0	0.25	0	0
0.181818181818182	0.545454545454545	0.272727272727273	0.545454545454545	0.181818181818182	0.272727272727273	0	0.363636363636364	0.727272727272727	0.545454545454545	0.181818181818182	0.0909090909090909	0.181818181818182	0	0.545454545454545	0.454545454545455	0.272727272727273	0.0909090909090909	0.181818181818182	0.363636363636364	0	0.0909090909090909	0.454545454545455	0.272727272727273	0	0.181818181818182	0.181818181818182	0.0909090909090909	0.454545454545455	0.363636363636364	0.272727272727273	0.272727272727273	0.181818181818182	0.0909090909090909	0.0909090909090909	0.0909090909090909	0.272727272727273	0.181818181818182	0.272727272727273	0.454545454545455	0.272727272727273	0	0	0.0909090909090909	0	0	0	0.0909090909090909	0	0.363636363636364
0	0.125	0	0	0	0	0	0.25	0	0.25	0	0	0	0	0.375	0.25	0.125	0	0	0	0	0.125	0.125	0	0	0	0	0.125	0	0	0	0	0	0	0	0	0	0	0	0	0	0	0	0.125	0.125	0	0	0	0	0.125
0.764705882352941	0.235294117647059	0.352941176470588	0.117647058823529	0.352941176470588	0.176470588235294	0	0.588235294117647	0.588235294117647	0.470588235294118	0.352941176470588	0.235294117647059	0.352941176470588	0	0.294117647058824	0.117647058823529	0.294117647058824	0.352941176470588	0.235294117647059	0.117647058823529	0	0.117647058823529	0.235294117647059	0.235294117647059	0.176470588235294	0.235294117647059	0.235294117647059	0	0.294117647058824	0.294117647058824	0.0588235294117647	0.0588235294117647	0.294117647058824	0	0.0588235294117647	0.294117647058824	0.294117647058824	0.117647058823529	0.176470588235294	0.117647058823529	0.235294117647059	0.0588235294117647	0.0588235294117647	0	0	0.0588235294117647	0	0.0588235294117647	0.0588235294117647	0.529411764705882
0.166666666666667	0.333333333333333	0.166666666666667	0.166666666666667	0	0	0	0.333333333333333	0.333333333333333	0.5	0	0	0	0	0.333333333333333	0.166666666666667	0.5	0.5	0.166666666666667	0	0	0	0.5	0.166666666666667	0.333333333333333	0.166666666666667	0	0	0.166666666666667	0.166666666666667	0.333333333333333	0.166666666666667	0	0	0	0	0.166666666666667	0	0.166666666666667	0.166666666666667	0.333333333333333	0	0	0	0	0	0	0	0	0
0	0.333333333333333	0.333333333333333	0	0	0.333333333333333	0	0	0.333333333333333	0	0	0.333333333333333	0.666666666666667	0	0	0.333333333333333	0	0	0	0.333333333333333	0	0	0	0	0	0	0	0	0	0	0	0.333333333333333	0	0	0	0	0.333333333333333	0	0.666666666666667	0	0	0	0	0	0	0	0	0	0	0
0.666666666666667	1	0	0	0	0	0	1	0.333333333333333	0	0	0.333333333333333	0.666666666666667	0	0	0.333333333333333	0	0	0	0	0	0	0	0	0	0.333333333333333	0	0	0	0	0	0.333333333333333	0	0.333333333333333	0	0	0.333333333333333	0	0	0	0	0	0	0	0	0.333333333333333	0	0	0	0.333333333333333
0.214285714285714	0.642857142857143	0.142857142857143	0.142857142857143	0	0.0714285714285714	0.0714285714285714	0.214285714285714	0.857142857142857	0.357142857142857	0.214285714285714	0.428571428571429	0.214285714285714	0	0.0714285714285714	0.214285714285714	0.214285714285714	0.285714285714286	0.0714285714285714	0.285714285714286	0	0	0.0714285714285714	0.428571428571429	0.142857142857143	0.0714285714285714	0.285714285714286	0	0.0714285714285714	0.214285714285714	0.214285714285714	0	0	0.285714285714286	0	0.142857142857143	0.0714285714285714	0	0.214285714285714	0.0714285714285714	0	0	0	0.0714285714285714	0	0	0	0	0	0.285714285714286
0.333333333333333	0	0	0.666666666666667	1	0	0	0	0.333333333333333	0	0.666666666666667	0	0	0	0.333333333333333	0.333333333333333	0.333333333333333	0	0	0.333333333333333	0	0.333333333333333	0	0.333333333333333	0	0	0	0	0	0.333333333333333	0	0.333333333333333	0	0.333333333333333	0	0.333333333333333	0.333333333333333	0	0	0.333333333333333	0.333333333333333	0	0	0	0	0	0	0	0	0.333333333333333
0.5	0	0	0.25	0	0	0	0.25	0.5	0.25	0.25	0.25	0.25	0	0.25	0	0	0	0	0	0	0.25	0	0	0	0.25	0	0	0	0.25	0	0	0.25	0	0	0	0	0	0	0	0.5	0	0	0	0.25	0	0.25	0	0	0.25
0	0.375	0	0.375	0.125	0.125	0	0	0.25	0.375	0.375	0.75	0.375	0.125	0	0.25	0	0	0	0.125	0.125	0.375	0.125	0.125	0.125	0.125	0.125	0	0	0.25	0.125	0	0	0.125	0	0	0.125	0.25	0.25	0.125	0	0	0	0	0	0	0	0	0	0.375
0.111111111111111	0.111111111111111	0.222222222222222	0	0.222222222222222	0	0	0.777777777777778	0.444444444444444	0.333333333333333	0.222222222222222	0.444444444444444	0.444444444444444	0	0.555555555555556	0.555555555555556	0.111111111111111	0	0	0.333333333333333	0	0.333333333333333	0.111111111111111	0.222222222222222	0.222222222222222	0	0.111111111111111	0	0.111111111111111	0.222222222222222	0.222222222222222	0	0	0	0	0	0.222222222222222	0	0.111111111111111	0	0.222222222222222	0	0	0	0	0	0	0	0	0.111111111111111
0.85	0.85	0.6	0.3	0.25	0.5	0	1	0.65	0.65	0.45	0.25	0.4	0	0.65	0.45	0.35	0.25	0.3	0.3	0	0.35	0.45	0.3	0.05	0.2	0.1	0	0.2	0.15	0.25	0	0.2	0.15	0.1	0.35	0.4	0.35	0.1	0.35	0.05	0	0.1	0.1	0.05	0.05	0.1	0	0.05	0.75
0	0	0	0	0.25	0.25	0	0.75	0.535714285714286	0	0	0.25	0	0	0.25	0.285714285714286	0	0.0357142857142857	0	0	0	0	0	0	0	0	0	0	0	0.214285714285714	0.25	0	0.5	0	0	0	0.25	0.25	0	0	0.25	0	0	0	0	0	0	0	0	0
0.5	0.5	0	0	0	1	0	0	0.5	0	0	1	0	0	0	0	0	0	0	0	0	0.5	0	0	0	0	0	0	0	0	0	0	0.5	0	0	0	0	0.5	0.5	0.5	0.5	0	0	0	0	0	0	0	0	0.5
1	0.525	0.375	0.325	0.2	0.425	0.025	0.6	0.45	0.275	0.3	0.15	0.1	0	0.35	0.4	0.175	0.225	0.075	0.1	0	0.2	0.175	0.075	0.125	0.1	0.05	0.025	0.275	0.15	0.075	0	0.125	0.15	0	0.325	0.2	0.275	0.05	0.15	0.025	0.05	0.075	0.05	0	0	0	0	0	0.675
0	0	0	0	0	0	0	0	0	0.333333333333333	0.333333333333333	0	0	0	0	0	0	0.333333333333333	0.333333333333333	0.666666666666667	0	0	0	0	0	0	0.666666666666667	0	0	0	0	0	0	0	0	0	0	0	0.333333333333333	0.333333333333333	0	0	0	0	0	0	0	0	0	0
0	0.133333333333333	0	0	0.266666666666667	0	0	0.0666666666666667	0.333333333333333	0.133333333333333	0.133333333333333	0.0666666666666667	0.0666666666666667	0.133333333333333	0.133333333333333	0.0666666666666667	0.2	0.133333333333333	0	0.0666666666666667	0	0.133333333333333	0.266666666666667	0.133333333333333	0.0666666666666667	0	0.0666666666666667	0	0	0.133333333333333	0.2	0.133333333333333	0.0666666666666667	0.133333333333333	0	0.0666666666666667	0.133333333333333	0.133333333333333	0.0666666666666667	0.0666666666666667	0	0.0666666666666667	0	0	0	0	0	0	0	0.2
1	0.0165289256198347	0.0247933884297521	0.012396694214876	0.0289256198347107	0.0247933884297521	0	0.0371900826446281	0.0206611570247934	0.00413223140495868	0.0165289256198347	0.00826446280991736	0.00826446280991736	0.00413223140495868	0.0537190082644628	0.00826446280991736	0.012396694214876	0	0	0	0	0.012396694214876	0	0.012396694214876	0.00413223140495868	0	0.00413223140495868	0	0.0702479338842975	0.012396694214876	0	0.00413223140495868	0.0165289256198347	0.012396694214876	0.00413223140495868	0.0330578512396694	0.012396694214876	0	0.00413223140495868	0.00826446280991736	0.0330578512396694	0	0	0	0	0	0	0	0	0.0165289256198347
0.222222222222222	0.333333333333333	0.444444444444444	0.111111111111111	0	0	0	0.444444444444444	0.222222222222222	0.333333333333333	0.222222222222222	0.222222222222222	0	0	0.333333333333333	0.222222222222222	0.111111111111111	0	0	0	0	0.222222222222222	0.222222222222222	0	0	0	0	0	0.111111111111111	0	0	0.111111111111111	0	0	0	0	0.111111111111111	0	0	0	0	0	0	0	0	0	0	0	0	0.444444444444444
0	0.25	0	0.25	0	0	0	0.25	0.5	0.5	0	0	0.25	0.25	0.25	0.5	0.25	0	0	0	0.5	0.25	0.25	0.25	0	0	0.25	0	0.25	0	0	0	0	0.25	0	0	0	0	0	0	0.25	0	0	0.25	0.25	0	0	0	0	0.25
0	0	0	0	0	0.5	0	0.25	0.25	0.75	0	0	0.25	0	0	0	0.25	0	0	0	0	0	0	0	0.5	0	0	0	0	0	0.25	0	0	0	0	0.25	0	0.25	0	0	0.5	0	0	0.25	0.25	0	0	0	0	0.5
0	0	0.142857142857143	0.285714285714286	0.142857142857143	0.285714285714286	0.142857142857143	0.857142857142857	0.142857142857143	0.285714285714286	0.142857142857143	0	0.285714285714286	0	0.142857142857143	0.142857142857143	0.285714285714286	0.285714285714286	0.285714285714286	0	0	0.142857142857143	0	0.142857142857143	0	0.142857142857143	0	0	0.142857142857143	0.285714285714286	0	0	0.142857142857143	0.142857142857143	0	0.142857142857143	0.142857142857143	0.142857142857143	0	0.142857142857143	0.142857142857143	0	0	0	0.142857142857143	0	0	0	0	0.428571428571429
0.125	0.375	0.5	0.125	0.125	0.375	0	0.25	0.75	0.375	0.25	0.5	0	0	0.25	0.125	0.5	0.125	0.125	0.625	0	0.25	0.125	0.25	0	0.375	0.25	0	0	0.125	0.25	0	0	0.125	0	0.25	0	0.75	0	0	0.375	0	0	0	0	0	0	0.125	0	0.375
0.625	1	0.5	0.125	0.125	0.125	0	0.75	1	0.625	0	0.375	0.125	0.25	0.25	0.75	0.375	0.125	0	0	0	0.125	0.125	0.125	0.125	0.125	0	0.125	0	0.125	0.125	0.125	0.25	0	0	0.125	0.125	0.125	0	0.125	0	0	0	0	0	0	0	0	0	0.5
0.5	0.166666666666667	0.666666666666667	0	0	0	0	0	0.333333333333333	0.5	0	0	0	0	0.333333333333333	0.166666666666667	0.333333333333333	0	0.166666666666667	0.333333333333333	0.166666666666667	0	0	0.166666666666667	0	0	0	0	0	0	0	0	0.166666666666667	0	0	0.166666666666667	0	0	0.166666666666667	0	0	0	0	0	0	0	0	0	0	0.166666666666667
0	0.333333333333333	0.333333333333333	0	0.333333333333333	0.333333333333333	0	0.333333333333333	0.666666666666667	0	0.333333333333333	0	0	0	0	0	0	0.333333333333333	0.333333333333333	0	0	0	0	0	0	0	0.333333333333333	0.333333333333333	0	0.333333333333333	0	0	0	0	0	0.333333333333333	0	0.666666666666667	0	0	0.333333333333333	0	0	0	0	0	0	0	0	0.666666666666667
0.0833333333333333	0.333333333333333	0.0833333333333333	0.0833333333333333	0.0833333333333333	0	0	0.166666666666667	0.583333333333333	0.583333333333333	0.0833333333333333	0.333333333333333	0.166666666666667	0	0.166666666666667	0.5	0.25	0.166666666666667	0.0833333333333333	0.0833333333333333	0	0.166666666666667	0.0833333333333333	0.0833333333333333	0.0833333333333333	0.0833333333333333	0.0833333333333333	0	0.25	0.0833333333333333	0	0	0.25	0	0	0	0.166666666666667	0.0833333333333333	0	0	0	0	0	0	0	0	0	0	0	0.333333333333333
0.25	0.25	0.0833333333333333	0.166666666666667	0.0833333333333333	0.166666666666667	0	0.416666666666667	0.0833333333333333	0.333333333333333	0.25	0.166666666666667	0.166666666666667	0	0.0833333333333333	0	0	0.0833333333333333	0	0.416666666666667	0	0.0833333333333333	0	0	0	0.0833333333333333	0	0.0833333333333333	0.0833333333333333	0	0	0.0833333333333333	0	0	0	0	0.166666666666667	0	0.166666666666667	0	0.25	0	0	0	0.0833333333333333	0	0	0	0	0.25
0	0	0	0	0	0.166666666666667	0	0.166666666666667	0.333333333333333	0.166666666666667	0	0	0	0	0	0	0.166666666666667	0.166666666666667	0	0.166666666666667	0	0	0.166666666666667	0	0	0	0.333333333333333	0.166666666666667	0	0	0	0.166666666666667	0.166666666666667	0.166666666666667	0	0.166666666666667	0.166666666666667	0	0	0.333333333333333	0	0	0	0	0	0	0	0	0	0
0	0.5	0.25	0.5	0.125	0	0.125	0.5	1	0.625	0.125	0.25	0.125	0.25	0.625	0.125	0.5	0.25	0.625	0.25	0	0.375	0.75	0.75	0.375	0.25	0.375	0	0.25	0.25	0.25	0.25	0.125	0	0	0.25	0.5	0.625	0.25	0	0.125	0.125	0	0.125	0	0	0	0	0	0.75
0	0.25	0	0.25	0	0	0	0	0.5	1	0	0	0	0	0	0.5	0.25	0	0	0.5	0	0	0.25	0	0	0	0	0	0	0	0	0.25	0.25	0	0	0	0	0.25	0	0	0	0	0	0	0	0	0	0	0	0
0	0.5	0.166666666666667	0.166666666666667	0	0	0	0	0.166666666666667	0.5	0.166666666666667	0	0.5	0.166666666666667	0.333333333333333	0.166666666666667	0.333333333333333	0.333333333333333	0	0.333333333333333	0	0.333333333333333	0.333333333333333	0.166666666666667	0	0.166666666666667	0	0.166666666666667	0	0	0	0	0.166666666666667	0	0	0	0	0	0	0.166666666666667	0	0	0	0	0	0	0	0	0	0
0.285714285714286	0.142857142857143	0.285714285714286	0.285714285714286	0.142857142857143	0.142857142857143	0.142857142857143	0.714285714285714	0	0.285714285714286	0	0	0	0.142857142857143	0.285714285714286	0.714285714285714	0.428571428571429	0.285714285714286	0.142857142857143	0.571428571428571	0.142857142857143	0.428571428571429	0.285714285714286	0	0.142857142857143	0.285714285714286	0.142857142857143	0	0.142857142857143	0.285714285714286	0.428571428571429	0	0.142857142857143	0	0.142857142857143	0.571428571428571	0.285714285714286	0.285714285714286	0.285714285714286	0	0.142857142857143	0	0	0	0.142857142857143	0.142857142857143	0	0.142857142857143	0	0.428571428571429
0.172413793103448	0.172413793103448	0.275862068965517	0.0689655172413793	0.0689655172413793	0.0344827586206897	0	0.137931034482759	0.241379310344828	0.448275862068966	0.103448275862069	0.0689655172413793	0.137931034482759	0	0.172413793103448	0.275862068965517	0.241379310344828	0.103448275862069	0.137931034482759	0.137931034482759	0	0.137931034482759	0.137931034482759	0.137931034482759	0.137931034482759	0	0.137931034482759	0	0.0344827586206897	0.137931034482759	0.0344827586206897	0.0689655172413793	0	0.0689655172413793	0	0.0344827586206897	0.206896551724138	0	0.0344827586206897	0.103448275862069	0.0344827586206897	0	0	0	0	0	0	0	0	0.103448275862069
0.142857142857143	0.142857142857143	0.142857142857143	0.571428571428571	0.285714285714286	0.142857142857143	0	0.285714285714286	1	0.571428571428571	0.142857142857143	0	0.142857142857143	0	0.142857142857143	0.142857142857143	0.285714285714286	0.285714285714286	0	0	0	0.142857142857143	0.142857142857143	0.428571428571429	0	0	0	0	0	0.285714285714286	0.285714285714286	0	0.142857142857143	0	0	0.285714285714286	0.142857142857143	0.285714285714286	0.142857142857143	0.142857142857143	0.142857142857143	0	0	0	0	0.142857142857143	0	0	0.142857142857143	0.714285714285714
0.3	0.7	0.3	0.3	0.1	0.3	0	0.8	0.8	1	0.3	0.3	0.3	0	1	0.2	0.4	0.3	0.4	0.6	0	0.3	0.1	0.5	0.2	0	0.1	0	0.1	0.3	0.3	0.2	0.3	0.2	0	0.2	0.6	0.4	0.1	0.2	0.1	0	0	0	0	0	0	0.1	0	0.5
0.583333333333333	0.166666666666667	0.25	0.166666666666667	0.0833333333333333	0.166666666666667	0	0.416666666666667	0.0833333333333333	0.666666666666667	0.0833333333333333	0.25	0.25	0	0.583333333333333	0.416666666666667	0.25	0.0833333333333333	0.0833333333333333	0.166666666666667	0	0.0833333333333333	0.166666666666667	0	0.0833333333333333	0.0833333333333333	0.0833333333333333	0	0.0833333333333333	0.166666666666667	0.0833333333333333	0.0833333333333333	0.666666666666667	0	0	0.166666666666667	0.0833333333333333	0.166666666666667	0	0.0833333333333333	0.333333333333333	0	0	0	0	0	0	0	0	0.166666666666667
1	0.461538461538462	0.615384615384615	0.0769230769230769	0.307692307692308	0.384615384615385	0	0.846153846153846	0.692307692307692	0.384615384615385	0.153846153846154	0.0769230769230769	0.153846153846154	0	0.538461538461538	0.230769230769231	0.307692307692308	0.0769230769230769	0.0769230769230769	0.153846153846154	0.0769230769230769	0.230769230769231	0.307692307692308	0	0.153846153846154	0	0.0769230769230769	0	0.307692307692308	0.230769230769231	0.230769230769231	0	0.153846153846154	0.0769230769230769	0	0.384615384615385	0.230769230769231	0.0769230769230769	0	0.0769230769230769	0.0769230769230769	0	0.0769230769230769	0.0769230769230769	0	0	0	0	0	0.923076923076923
1	0.590909090909091	0.409090909090909	0.363636363636364	0.181818181818182	0.181818181818182	0.0454545454545455	0.681818181818182	0.454545454545455	0.181818181818182	0.181818181818182	0.0909090909090909	0.136363636363636	0.0909090909090909	0.227272727272727	0.227272727272727	0.181818181818182	0.0909090909090909	0.136363636363636	0.136363636363636	0	0.136363636363636	0.181818181818182	0.136363636363636	0.0909090909090909	0.0909090909090909	0.181818181818182	0	0.136363636363636	0.0454545454545455	0.0909090909090909	0.0454545454545455	0.0454545454545455	0.0454545454545455	0	0.181818181818182	0.272727272727273	0.136363636363636	0.0454545454545455	0.0909090909090909	0.0454545454545455	0	0.0454545454545455	0.0454545454545455	0	0	0	0.0454545454545455	0	0.727272727272727
0.375	0.25	0.375	0.25	0.25	0	0	0.375	0.25	0.375	0	0.25	0.375	0	0.75	0	0.25	0	0	0	0	0.125	0.25	0	0	0	0.25	0	0.375	0	0.125	0	0.25	0.125	0	0	0.125	0.125	0	0	0	0.125	0	0.125	0.125	0	0.125	0	0	0.375
0	0.25	0.75	0	0	0	0	0.25	1	0.25	0.5	0	0	0.5	0.75	0.25	0.5	0	0	0.25	0	0	0	0	0.25	0	0	0	0	0	0	0	0	0	0	0	0	0	0	0.25	0.25	0	0	0	0.25	0	0	0	0	0
0.571428571428571	0	0.285714285714286	0	0	0.142857142857143	0	0	0.285714285714286	0.285714285714286	0.285714285714286	0.428571428571429	0.142857142857143	0	0.142857142857143	0.142857142857143	0.142857142857143	0.285714285714286	0	0.285714285714286	0	0	0.428571428571429	0	0.428571428571429	0	0.142857142857143	0	0.142857142857143	0.428571428571429	0.571428571428571	0	0	0.142857142857143	0	0.285714285714286	0.285714285714286	0.142857142857143	0	0	0.142857142857143	0	0	0	0	0	0	0	0	0
0	0.25	0.25	0	0	0.25	0	0.75	0.5	0	0	0.25	0	0.25	0	0.5	0.5	0.25	0.75	0.75	0	0.25	0.25	0.25	0	0	0	0	0.25	0	0.5	0	0	0	0	0.5	0.25	0	0	0	0.25	0	0	0	0	0	0	0.25	0	0.5
1	0.577464788732394	0.802816901408451	0.169014084507042	0.211267605633803	0.338028169014085	0	0.788732394366197	0.704225352112676	0.535211267605634	0.183098591549296	0.183098591549296	0.225352112676056	0.0140845070422535	0.732394366197183	0.619718309859155	0.183098591549296	0.169014084507042	0.112676056338028	0.28169014084507	0.0140845070422535	0.225352112676056	0.183098591549296	0.0985915492957746	0.0563380281690141	0.0845070422535211	0.0845070422535211	0	0.253521126760563	0.211267605633803	0.112676056338028	0.0140845070422535	0.126760563380282	0.0704225352112676	0	0.23943661971831	0.380281690140845	0.197183098591549	0.0845070422535211	0.169014084507042	0.225352112676056	0.028169014084507	0	0	0.0140845070422535	0.028169014084507	0	0	0	0.830985915492958
0	0	0.333333333333333	0	0	0	0	0.666666666666667	0.333333333333333	0	0	0	0.333333333333333	0	0.666666666666667	0.333333333333333	0	0	0.333333333333333	0	0	0	0	0	0	0.333333333333333	0	0	0	0.333333333333333	0	0	0.666666666666667	0	0	0	0	0.333333333333333	0	0.333333333333333	0	0	0	0	0.333333333333333	0	0	0	0	0
0.111111111111111	0.166666666666667	0.277777777777778	0.0555555555555556	0.0555555555555556	0.111111111111111	0	0.166666666666667	0.555555555555556	0.166666666666667	0.0555555555555556	0.111111111111111	0.0555555555555556	0	0.166666666666667	0.388888888888889	0.166666666666667	0.333333333333333	0	0	0	0.0555555555555556	0.111111111111111	0	0	0.0555555555555556	0	0.0555555555555556	0.0555555555555556	0.111111111111111	0	0	0.0555555555555556	0	0	0.0555555555555556	0	0.0555555555555556	0.0555555555555556	0	0.0555555555555556	0	0.0555555555555556	0	0.111111111111111	0	0	0	0	0.333333333333333
0.222222222222222	0.222222222222222	0.555555555555556	0.222222222222222	0.555555555555556	0	0	0.333333333333333	0	0.444444444444444	0.111111111111111	0	0.111111111111111	0	1	0.111111111111111	0	0	0.222222222222222	0.111111111111111	0	0	0.333333333333333	0.111111111111111	0	0	0	0.111111111111111	0.333333333333333	0.111111111111111	0.333333333333333	0.222222222222222	0	0	0.111111111111111	0	0.111111111111111	0.222222222222222	0	0	0	0	0	0.111111111111111	0	0	0	0.111111111111111	0	0.222222222222222
1	0.25	0.25	0.375	0.0625	0.1875	0	0.4375	0.25	0.3125	0	0.0625	0.125	0	0.375	0.1875	0.375	0.0625	0.125	0.0625	0.0625	0.125	0.25	0.125	0.0625	0	0.125	0	0.375	0.0625	0.125	0.125	0.0625	0.0625	0.125	0.125	0.125	0.125	0	0.125	0.1875	0	0.0625	0	0	0	0	0	0	0.5
0	0	0.5	0	0	0	0	0	0	0	0	0	0	0	0	0.5	0	0	0	0	0	0	0	0	0	0	0	0	0	0	0	0	0	0	0	0	0	0	0	0	1	0	0	0	0	0	0.5	0	0	0.5
0.25	0.25	0.25	0	0	0	0	0.125	0.25	0.25	0.125	0.125	0	0.125	0.125	0.375	0.375	0	0.25	0	0	0	0.5	0	0	0	0	0	0.125	0.25	0.25	0	0	0.125	0	0	0.25	0.25	0	0	0.125	0	0	0	0	0	0.125	0	0	0.125
0.461538461538462	0.692307692307692	0.384615384615385	0.0769230769230769	0.307692307692308	0.384615384615385	0	0.615384615384615	0.769230769230769	0.538461538461538	0.461538461538462	0.0769230769230769	0.0769230769230769	0	0.769230769230769	0.384615384615385	0.769230769230769	0.230769230769231	0.307692307692308	0.307692307692308	0	0.307692307692308	0.230769230769231	0.153846153846154	0.153846153846154	0.153846153846154	0.230769230769231	0	0.461538461538462	0.384615384615385	0.0769230769230769	0.153846153846154	0.307692307692308	0.230769230769231	0.0769230769230769	0.230769230769231	0.0769230769230769	0.0769230769230769	0.307692307692308	0.307692307692308	0.307692307692308	0	0	0	0	0	0	0	0	0.461538461538462
0.5	0.611111111111111	0.5	0.222222222222222	0.111111111111111	0.166666666666667	0.0555555555555556	0.666666666666667	0.555555555555556	0.555555555555556	0.222222222222222	0.0555555555555556	0.333333333333333	0	0.777777777777778	0.388888888888889	0.555555555555556	0.277777777777778	0.388888888888889	0.166666666666667	0	0.222222222222222	0.388888888888889	0.111111111111111	0	0	0.111111111111111	0	0.166666666666667	0.111111111111111	0.444444444444444	0.111111111111111	0.0555555555555556	0.166666666666667	0	0.277777777777778	0.111111111111111	0.111111111111111	0.111111111111111	0.277777777777778	0.166666666666667	0	0	0.111111111111111	0	0.0555555555555556	0	0	0	0.5
0	0.333333333333333	0.333333333333333	0	0	0.333333333333333	0	0.333333333333333	0.333333333333333	0	0.333333333333333	0	0.666666666666667	0	0.333333333333333	0	0.666666666666667	0	0	0	0.333333333333333	0	0.333333333333333	0.333333333333333	0	0	0	0	0	0	0	0	0	0	0	0.333333333333333	0.333333333333333	0	0	0.333333333333333	0	0	0	0	0	0	0	0	0	0
1	0.577464788732394	0.802816901408451	0.169014084507042	0.211267605633803	0.338028169014085	0	0.788732394366197	0.704225352112676	0.535211267605634	0.183098591549296	0.183098591549296	0.225352112676056	0.0140845070422535	0.732394366197183	0.619718309859155	0.183098591549296	0.169014084507042	0.112676056338028	0.28169014084507	0.0140845070422535	0.225352112676056	0.183098591549296	0.0985915492957746	0.0563380281690141	0.0845070422535211	0.0845070422535211	0	0.253521126760563	0.211267605633803	0.112676056338028	0.0140845070422535	0.126760563380282	0.0704225352112676	0	0.23943661971831	0.380281690140845	0.197183098591549	0.0845070422535211	0.169014084507042	0.225352112676056	0.028169014084507	0	0	0.0140845070422535	0.028169014084507	0	0	0	0.830985915492958
0.5	0.611111111111111	0.5	0.222222222222222	0.111111111111111	0.166666666666667	0.0555555555555556	0.666666666666667	0.555555555555556	0.555555555555556	0.222222222222222	0.0555555555555556	0.333333333333333	0	0.777777777777778	0.388888888888889	0.555555555555556	0.277777777777778	0.388888888888889	0.166666666666667	0	0.222222222222222	0.388888888888889	0.111111111111111	0	0	0.111111111111111	0	0.166666666666667	0.111111111111111	0.444444444444444	0.111111111111111	0.0555555555555556	0.166666666666667	0	0.277777777777778	0.111111111111111	0.111111111111111	0.111111111111111	0.277777777777778	0.166666666666667	0	0	0.111111111111111	0	0.0555555555555556	0	0	0	0.5
0	0	0	0.25	0.25	0	0	0	0.125	0.5	0	0.125	0	0	0	0.25	0.25	0	0	0.25	0	0.25	0	0	0	0	0.375	0	0	0.25	0	0	0.125	0	0	0	0.25	0.125	0	0	0.125	0	0	0	0	0	0	0	0	0.125
0.857142857142857	0.285714285714286	0.857142857142857	0.142857142857143	0.142857142857143	0.142857142857143	0	0.571428571428571	0.571428571428571	0.428571428571429	0	0.142857142857143	0.285714285714286	0.285714285714286	0.285714285714286	0.142857142857143	0.285714285714286	0.285714285714286	0.285714285714286	0.428571428571429	0.285714285714286	0.428571428571429	0.142857142857143	0.142857142857143	0.285714285714286	0.142857142857143	0.142857142857143	0	0.571428571428571	0	0.571428571428571	0.285714285714286	0	0	0.142857142857143	0	0.142857142857143	0.428571428571429	0	0	0.142857142857143	0	0	0	0	0	0	0	0	0.428571428571429
0	0	0.5	0	0.25	0.25	0	0.25	0.5	0.25	0.5	0	0	0.25	0	0	0.5	0.25	0.25	0.25	0	0.25	0	0	0.25	0	0	0	0.25	0	0	0.25	0	0	0	0	0.25	0.25	0	0	0.25	0	0	0	0.25	0	0	0	0	0.25
1	0.2	0	0	0	0.4	0	0.2	0	0.2	0.2	0	0.2	0	0	0	0	0	0	0	0	0	0	0.2	0	0	0	0	0	0	0	0	0	0	0	0	0.2	0.2	0	0	0	0	0	0	0	0	0	0	0	0
0.25	0.25	0.25	0	0.5	0.25	0	0.25	0	0.5	0	0.5	0	0	0.25	0.75	0.5	0	0.25	0.25	0	0	0.5	0.5	0.25	0	0	0	0.5	0.25	0.25	0.25	0.75	0.25	0	0.5	0	0	0	0.5	0	0	0.25	0	0	0	0	0	0	0
0.625	0.625	0	0.5	0	0.125	0.125	0.25	0.375	0.875	0.375	0.25	0.375	0.125	0.375	0.375	0.375	0.125	0.25	0.25	0	0.125	0.5	0.25	0.375	0	0.125	0	0.25	0.125	0.25	0	0.125	0.25	0	0.25	0.25	0.25	0.25	0	0	0	0.125	0	0	0	0	0	0	0.25
1	0.461538461538462	0.615384615384615	0.0769230769230769	0.307692307692308	0.384615384615385	0	0.846153846153846	0.692307692307692	0.384615384615385	0.153846153846154	0.0769230769230769	0.153846153846154	0	0.538461538461538	0.230769230769231	0.307692307692308	0.0769230769230769	0.0769230769230769	0.153846153846154	0.0769230769230769	0.230769230769231	0.307692307692308	0	0.153846153846154	0	0.0769230769230769	0	0.307692307692308	0.230769230769231	0.230769230769231	0	0.153846153846154	0.0769230769230769	0	0.384615384615385	0.230769230769231	0.0769230769230769	0	0.0769230769230769	0.0769230769230769	0	0.0769230769230769	0.0769230769230769	0	0	0	0	0	0.923076923076923
0.5	0.611111111111111	0.5	0.222222222222222	0.111111111111111	0.166666666666667	0.0555555555555556	0.666666666666667	0.555555555555556	0.555555555555556	0.222222222222222	0.0555555555555556	0.333333333333333	0	0.777777777777778	0.388888888888889	0.555555555555556	0.277777777777778	0.388888888888889	0.166666666666667	0	0.222222222222222	0.388888888888889	0.111111111111111	0	0	0.111111111111111	0	0.166666666666667	0.111111111111111	0.444444444444444	0.111111111111111	0.0555555555555556	0.166666666666667	0	0.277777777777778	0.111111111111111	0.111111111111111	0.111111111111111	0.277777777777778	0.166666666666667	0	0	0.111111111111111	0	0.0555555555555556	0	0	0	0.5
0.25	0.25	0.25	0	0	0	0	0.125	0.25	0.25	0.125	0.125	0	0.125	0.125	0.375	0.375	0	0.25	0	0	0	0.5	0	0	0	0	0	0.125	0.25	0.25	0	0	0.125	0	0	0.25	0.25	0	0	0.125	0	0	0	0	0	0.125	0	0	0.125
0	0.235294117647059	0.117647058823529	0.0588235294117647	0.0588235294117647	0.0588235294117647	0	0.176470588235294	0.294117647058824	0.529411764705882	0.0588235294117647	0.0588235294117647	0.176470588235294	0	0.235294117647059	0.176470588235294	0.176470588235294	0.294117647058824	0.176470588235294	0.0588235294117647	0	0.0588235294117647	0.117647058823529	0	0.0588235294117647	0.117647058823529	0.117647058823529	0	0.0588235294117647	0.0588235294117647	0.117647058823529	0.0588235294117647	0	0	0.117647058823529	0	0.176470588235294	0.294117647058824	0	0	0.0588235294117647	0	0	0	0.0588235294117647	0.0588235294117647	0	0	0	0.117647058823529
1	0.461538461538462	0.615384615384615	0.0769230769230769	0.307692307692308	0.384615384615385	0	0.846153846153846	0.692307692307692	0.384615384615385	0.153846153846154	0.0769230769230769	0.153846153846154	0	0.538461538461538	0.230769230769231	0.307692307692308	0.0769230769230769	0.0769230769230769	0.153846153846154	0.0769230769230769	0.230769230769231	0.307692307692308	0	0.153846153846154	0	0.0769230769230769	0	0.307692307692308	0.230769230769231	0.230769230769231	0	0.153846153846154	0.0769230769230769	0	0.384615384615385	0.230769230769231	0.0769230769230769	0	0.0769230769230769	0.0769230769230769	0	0.0769230769230769	0.0769230769230769	0	0	0	0	0	0.923076923076923
0	0	0	0	0	0.2	0	0.4	0.2	0	0.6	0.2	0	0	0	0	0.4	0.2	0	0.6	0.4	0	0.2	0	0.4	0.2	0.2	0	0	0.2	0.2	0	0.2	0	0	0.2	0.2	0	0.2	0	0.2	0	0	0	0	0	0	0	0	0
0.666666666666667	0	0.666666666666667	0.5	0	0	0	0.166666666666667	0.5	0.166666666666667	0	0.166666666666667	0.166666666666667	0	1	0.166666666666667	0.333333333333333	0	0	0.333333333333333	0	0	0.5	0	0.333333333333333	0	0	0	0.166666666666667	0.166666666666667	0	0	0	0	0	0	0.333333333333333	0	0	0	0	0	0	0	0	0	0	0	0	0
0	0.5	0	0.333333333333333	0	0.333333333333333	0	0.333333333333333	0.333333333333333	0.333333333333333	0.166666666666667	0.166666666666667	0.166666666666667	0	0	0.166666666666667	0.166666666666667	0.333333333333333	0.5	0	0	0.166666666666667	0.166666666666667	0.166666666666667	0.166666666666667	0.333333333333333	0.333333333333333	0	0.333333333333333	0.5	0.166666666666667	0.166666666666667	0	0	0	0.333333333333333	0.166666666666667	0	0	0	0.5	0	0	0	0	0	0	0	0	0.5
0.166666666666667	0.333333333333333	0.333333333333333	0.5	0.166666666666667	0.166666666666667	0	0.833333333333333	0.5	0.333333333333333	0.333333333333333	0.166666666666667	0	0	0.333333333333333	0.166666666666667	0.166666666666667	0.5	0.333333333333333	0.166666666666667	0	0.166666666666667	0.333333333333333	0.5	0.166666666666667	0.166666666666667	0.666666666666667	0	0.166666666666667	0.5	0.166666666666667	0.166666666666667	0.166666666666667	0	0.166666666666667	0	0.166666666666667	0	0	0	0	0	0	0	0	0.166666666666667	0	0	0	0.833333333333333
0.0769230769230769	0.230769230769231	0.0769230769230769	0.153846153846154	0	0.0769230769230769	0	0.153846153846154	0.461538461538462	0.307692307692308	0.153846153846154	0.153846153846154	0.307692307692308	0	0.153846153846154	0.230769230769231	0.0769230769230769	0.307692307692308	0.0769230769230769	0.0769230769230769	0	0	0	0.0769230769230769	0.0769230769230769	0.0769230769230769	0	0	0.0769230769230769	0.0769230769230769	0.153846153846154	0	0.0769230769230769	0	0	0.153846153846154	0.153846153846154	0.0769230769230769	0.0769230769230769	0	0	0	0.153846153846154	0	0.0769230769230769	0	0.0769230769230769	0	0	0
0.545454545454545	0.727272727272727	0.636363636363636	0.181818181818182	0.181818181818182	0.363636363636364	0	0.454545454545455	0.272727272727273	0.454545454545455	0.545454545454545	0.272727272727273	0.272727272727273	0.181818181818182	0.272727272727273	0.727272727272727	0.727272727272727	0.363636363636364	0.0909090909090909	0.181818181818182	0.181818181818182	0.363636363636364	0.545454545454545	0.272727272727273	0.181818181818182	0	0.272727272727273	0	0.272727272727273	0.363636363636364	0.272727272727273	0.272727272727273	0.0909090909090909	0.0909090909090909	0	0.363636363636364	0.0909090909090909	0.181818181818182	0.272727272727273	0.0909090909090909	0	0	0	0	0	0	0	0.0909090909090909	0	0.545454545454545
0.181818181818182	0.181818181818182	0.181818181818182	0.0909090909090909	0.0909090909090909	0.0909090909090909	0	0.181818181818182	0.272727272727273	0.363636363636364	0.0909090909090909	0.272727272727273	0.272727272727273	0	0.272727272727273	0.272727272727273	0.363636363636364	0	0.181818181818182	0.181818181818182	0	0.181818181818182	0.181818181818182	0.0909090909090909	0	0	0	0	0.272727272727273	0	0.0909090909090909	0.0909090909090909	0.0909090909090909	0	0	0.181818181818182	0.545454545454545	0	0.0909090909090909	0.0909090909090909	0.0909090909090909	0	0	0.0909090909090909	0	0.0909090909090909	0.0909090909090909	0	0	0
0.1	0.2	0.1	0.1	0	0.1	0.1	0	0.3	0.2	0.3	0.2	0.2	0	0.4	0.4	0.1	0.2	0.1	0.2	0.1	0.1	0.2	0	0	0.1	0	0	0	0	0	0.2	0.1	0	0.2	0.1	0.1	0.2	0	0	0.1	0	0	0	0.1	0	0.1	0	0	0.2
0.166666666666667	0.166666666666667	0.333333333333333	0	0	0.166666666666667	0	0.333333333333333	0.333333333333333	0.666666666666667	0.5	0.166666666666667	0	0	0.333333333333333	0.166666666666667	0.833333333333333	0.166666666666667	0	0.166666666666667	0	0.166666666666667	0	0.166666666666667	0.166666666666667	0.166666666666667	0	0	0.333333333333333	0.333333333333333	0.166666666666667	0	0.666666666666667	0.333333333333333	0	0.333333333333333	0.5	0	0.333333333333333	0.166666666666667	0.166666666666667	0	0.166666666666667	0	0	0	0	0	0	0.166666666666667
0	0.333333333333333	0	0	0	0.666666666666667	0	0.666666666666667	0	0.333333333333333	0	0	0	0	0	0.333333333333333	0	0.333333333333333	0	0	0	0	0	0	0	0	0	0	0	0.666666666666667	0	0.333333333333333	0	0	0	0	1	0	0	0	0	0	0	0	0	0	0	0	0	0.666666666666667
0.181818181818182	0.545454545454545	0.272727272727273	0.545454545454545	0.181818181818182	0.272727272727273	0	0.363636363636364	0.727272727272727	0.545454545454545	0.181818181818182	0.0909090909090909	0.181818181818182	0	0.545454545454545	0.454545454545455	0.272727272727273	0.0909090909090909	0.181818181818182	0.363636363636364	0	0.0909090909090909	0.454545454545455	0.272727272727273	0	0.181818181818182	0.181818181818182	0.0909090909090909	0.454545454545455	0.363636363636364	0.272727272727273	0.272727272727273	0.181818181818182	0.0909090909090909	0.0909090909090909	0.0909090909090909	0.272727272727273	0.181818181818182	0.272727272727273	0.454545454545455	0.272727272727273	0	0	0.0909090909090909	0	0	0	0.0909090909090909	0	0.363636363636364
0	0	0.5	0	0.25	0.25	0	0.25	0.5	0.25	0.5	0	0	0.25	0	0	0.5	0.25	0.25	0.25	0	0.25	0	0	0.25	0	0	0	0.25	0	0	0.25	0	0	0	0	0.25	0.25	0	0	0.25	0	0	0	0.25	0	0	0	0	0.25
0	0	0	0	0	0	0	0.2	0.2	0	0	0	0	0	0	0.2	0	0	0	0.2	0	0	0.2	0	0	0	0.4	0	0	0.2	0.4	0	0	0	0	0	0	0	0.4	0	0	0	0	0	0	0	0	0	0	0
0.285714285714286	0.142857142857143	0.285714285714286	0.285714285714286	0.142857142857143	0.142857142857143	0.142857142857143	0.714285714285714	0	0.285714285714286	0	0	0	0.142857142857143	0.285714285714286	0.714285714285714	0.428571428571429	0.285714285714286	0.142857142857143	0.571428571428571	0.142857142857143	0.428571428571429	0.285714285714286	0	0.142857142857143	0.285714285714286	0.142857142857143	0	0.142857142857143	0.285714285714286	0.428571428571429	0	0.142857142857143	0	0.142857142857143	0.571428571428571	0.285714285714286	0.285714285714286	0.285714285714286	0	0.142857142857143	0	0	0	0.142857142857143	0.142857142857143	0	0.142857142857143	0	0.428571428571429
0.636363636363636	0.272727272727273	1	0	0.454545454545455	0	0	0.272727272727273	0.363636363636364	0.181818181818182	0.363636363636364	0.0909090909090909	0.0909090909090909	0	0.545454545454545	0.454545454545455	0.0909090909090909	0.272727272727273	0.545454545454545	0.0909090909090909	0	0.181818181818182	0.0909090909090909	0.363636363636364	0.181818181818182	0.0909090909090909	0.272727272727273	0	0.181818181818182	0.545454545454545	0.272727272727273	0.272727272727273	0.181818181818182	0.0909090909090909	0	0	0	0.272727272727273	0.181818181818182	0.0909090909090909	0.181818181818182	0	0.0909090909090909	0	0	0	0	0	0	0.727272727272727
0	0	0	0	0	0	0	0.2	0.2	0	0	0	0	0	0	0.2	0	0	0	0.2	0	0	0.2	0	0	0	0.4	0	0	0.2	0.4	0	0	0	0	0	0	0	0.4	0	0	0	0	0	0	0	0	0	0	0
1	0.875	0.5	0.0625	0.3125	0.125	0.0625	0.8125	0.4375	0.4375	0.125	0.3125	0.1875	0.0625	0.375	0.6875	0.3125	0.1875	0	0.1875	0	0.25	0.125	0	0.125	0.0625	0.125	0	0.3125	0.1875	0.0625	0.125	0.125	0.25	0	0.1875	0.3125	0.125	0.125	0.1875	0.125	0	0.125	0.0625	0	0	0	0	0	0.5625
0	0.142857142857143	0.285714285714286	0.142857142857143	0.142857142857143	0	0	0.285714285714286	0.285714285714286	0	0.142857142857143	0	0	0	0.571428571428571	0.571428571428571	0.142857142857143	0	0.142857142857143	0	0	0	0.142857142857143	0	0.714285714285714	0.142857142857143	0	0	0.142857142857143	0.142857142857143	0	0	0	0.142857142857143	0	0	0	0	0	0.142857142857143	0	0	0	0	0	0	0	0	0	0
0	0.25	0.75	0	0	0	0	0.25	1	0.25	0.5	0	0	0.5	0.75	0.25	0.5	0	0	0.25	0	0	0	0	0.25	0	0	0	0	0	0	0	0	0	0	0	0	0	0	0.25	0.25	0	0	0	0.25	0	0	0	0	0
0.133333333333333	0.133333333333333	0.2	0.2	0.133333333333333	0	0	0.0666666666666667	0.533333333333333	0.266666666666667	0.0666666666666667	0.2	0.133333333333333	0.0666666666666667	0.133333333333333	0.533333333333333	0.2	0.2	0.133333333333333	0.2	0.0666666666666667	0.2	0.4	0.133333333333333	0.0666666666666667	0.0666666666666667	0	0.0666666666666667	0	0.266666666666667	0.0666666666666667	0.0666666666666667	0.0666666666666667	0.133333333333333	0.0666666666666667	0	0	0	0.0666666666666667	0	0.0666666666666667	0	0	0.0666666666666667	0.0666666666666667	0	0	0	0	0.0666666666666667
0.2	0.3	0.3	0	0.1	0.1	0	0.1	0.6	0.6	0.1	0.1	0.2	0.1	0.2	0.5	0.5	0.4	0.1	0.1	0.2	0	0.3	0.1	0.1	0.1	0.1	0	0.2	0.1	0	0.2	0.1	0.1	0	0.2	0	0.2	0.1	0.2	0.3	0	0	0.1	0	0	0	0.1	0	0.1
0	0	0.333333333333333	0.666666666666667	0	0	0.333333333333333	0.333333333333333	0.333333333333333	0	0	0	0	0.333333333333333	0.333333333333333	0.333333333333333	0	0	0.333333333333333	0	0.333333333333333	0	0.666666666666667	0	0.333333333333333	0.666666666666667	0	0	0	0.333333333333333	0.333333333333333	0	0	0	0	0.333333333333333	0	0.333333333333333	0	0.333333333333333	0.333333333333333	0	0	0	0.333333333333333	0	0	0	0	0.666666666666667
0.230769230769231	0.461538461538462	0.461538461538462	0.153846153846154	0.230769230769231	0.384615384615385	0.0769230769230769	0.307692307692308	0.384615384615385	0.230769230769231	0.153846153846154	0.153846153846154	0.153846153846154	0.230769230769231	0.461538461538462	0.461538461538462	0.230769230769231	0.0769230769230769	0	0.153846153846154	0	0.307692307692308	0.230769230769231	0.153846153846154	0.0769230769230769	0.153846153846154	0	0	0.153846153846154	0.0769230769230769	0.230769230769231	0.0769230769230769	0.0769230769230769	0	0.153846153846154	0.153846153846154	0.307692307692308	0.153846153846154	0.0769230769230769	0.0769230769230769	0.384615384615385	0	0.0769230769230769	0.0769230769230769	0	0	0	0	0	0.307692307692308
0.25	1	0.25	0.25	0	0.25	0	1	0.25	0.5	0	0	0	0	0.5	0.5	0.25	0	0	0	0	0	0	0	0	0.25	0	0	0	0	0	0	0	0	0	0	0	0.25	0.5	0	0	0	0	0	0	0	0	0	0	0.75
0	0	0	0.25	0	0	0	0	0.25	0	0	0.25	0.25	0	0.25	0	0	0	0	0.25	0	0	0	0	0	0	0.25	0	0.25	0.25	0.25	0.25	0.5	0	0.25	0.25	0	0.25	0	0	0	0	0	0.5	0.25	0.25	0.25	0	0	0
0.0833333333333333	0.583333333333333	0.333333333333333	0.166666666666667	0.0833333333333333	0.5	0	0.5	0.5	0.583333333333333	0.0833333333333333	0.166666666666667	0.25	0	0.5	0.5	0.0833333333333333	0.0833333333333333	0.166666666666667	0.333333333333333	0.0833333333333333	0.25	0.25	0.25	0.0833333333333333	0.0833333333333333	0.166666666666667	0	0.25	0.416666666666667	0.166666666666667	0	0	0	0	0.416666666666667	0.25	0.416666666666667	0	0.0833333333333333	0.25	0	0	0	0	0	0	0	0	1
1	0.25	0.5	0	0	0	0	0.25	0	0.25	0	0	0.5	0	0.25	0	0.25	0	0.25	0	0	0	0	0	0	0	0	0	0.25	0	0.25	0	0.25	0	0	0	0	0.25	0.25	0	0	0	0	0	0	0	0	0	0	0.25
0.4	0.2	0	0.2	0.4	0	0	0	0.8	0.4	0.2	0	0	0.2	0	0.4	0.2	0	0.2	0	0	0.2	0.2	0.2	0.2	0.2	0	0.2	0	0.2	0.2	0.2	0	0	0	0	0	0	0	0	0	0.2	0	0	0	0	0.2	0	0	0.2
0.333333333333333	0.333333333333333	0.333333333333333	0.111111111111111	0	0.111111111111111	0	0.222222222222222	0.666666666666667	0.111111111111111	0.222222222222222	0.111111111111111	0	0	0	0.333333333333333	0.222222222222222	0.333333333333333	0	0.222222222222222	0	0.111111111111111	0.111111111111111	0	0	0.111111111111111	0.111111111111111	0	0	0	0.111111111111111	0	0	0.111111111111111	0	0.222222222222222	0.111111111111111	0	0	0	0	0	0	0	0	0	0	0	0.111111111111111	0.444444444444444
0	0.222222222222222	0.555555555555556	0.111111111111111	0.111111111111111	0	0.111111111111111	0.222222222222222	1	1	0.333333333333333	0.222222222222222	0.222222222222222	0	0.222222222222222	0.222222222222222	0.222222222222222	0.111111111111111	0.333333333333333	0.222222222222222	0	0.222222222222222	0.111111111111111	0.111111111111111	0.222222222222222	0.111111111111111	0	0	0.444444444444444	0.333333333333333	0.111111111111111	0.222222222222222	0.111111111111111	0	0	0.111111111111111	0.111111111111111	0	0	0	0	0	0.222222222222222	0	0.111111111111111	0	0	0	0	0.555555555555556
0.25	1	0.25	0.25	0	0.25	0	1	0.25	0.5	0	0	0	0	0.5	0.5	0.25	0	0	0	0	0	0	0	0	0.25	0	0	0	0	0	0	0	0	0	0	0	0.25	0.5	0	0	0	0	0	0	0	0	0	0	0.75
0.333333333333333	0	0	0.666666666666667	0	0.333333333333333	0	0	0	0.333333333333333	0	0.666666666666667	0	0	0	0	0.333333333333333	0	0	0	0	0	0	0.333333333333333	0	0.333333333333333	0.666666666666667	0	0	0	0	0	0.333333333333333	0	0	0.333333333333333	0	0	0	0.333333333333333	0	0	0	0	0	0	0	0	0	0
1	0.37037037037037	0.481481481481481	0.222222222222222	0.185185185185185	0.111111111111111	0.037037037037037	0.481481481481481	0.407407407407407	0.259259259259259	0.148148148148148	0.111111111111111	0.185185185185185	0.037037037037037	0.37037037037037	0.37037037037037	0.185185185185185	0.037037037037037	0.148148148148148	0.185185185185185	0	0.296296296296296	0.148148148148148	0.0740740740740741	0.148148148148148	0	0.111111111111111	0	0.185185185185185	0.111111111111111	0.0740740740740741	0.111111111111111	0.111111111111111	0.185185185185185	0	0.259259259259259	0.296296296296296	0.111111111111111	0.111111111111111	0.111111111111111	0.111111111111111	0	0	0.111111111111111	0	0	0.0740740740740741	0	0	0.407407407407407
1	0.108108108108108	0.108108108108108	0.108108108108108	0.027027027027027	0.027027027027027	0	0.108108108108108	0.0810810810810811	0.027027027027027	0.0540540540540541	0.0540540540540541	0.0540540540540541	0	0.216216216216216	0.027027027027027	0.162162162162162	0	0	0.0540540540540541	0	0.027027027027027	0.027027027027027	0.027027027027027	0.0810810810810811	0.027027027027027	0.027027027027027	0	0.027027027027027	0.027027027027027	0	0.027027027027027	0.027027027027027	0	0	0.027027027027027	0.0810810810810811	0	0	0.027027027027027	0.0540540540540541	0	0	0	0	0.027027027027027	0	0	0	0.162162162162162
0	0	0	0.25	0	0.5	0	0	0.25	0	0.5	0.25	0.25	0	0	0	0.75	0	0	0.25	0.25	0.25	0.25	0	0	0	0	0	0	0	0	0	0.25	0	0	0.25	0.25	0.25	0	0	0	0	0.5	0	0.25	0	0	0	0	0.25
0.1875	0.0625	0.25	0.0625	0.4375	0.1875	0	0.25	0.3125	0.25	0.125	0.1875	0.0625	0	0.1875	0	0.4375	0.1875	0.125	0.1875	0	0.125	0.0625	0.125	0	0.125	0.0625	0	0.5	0.125	0.4375	0.1875	0.1875	0	0	0.125	0.0625	0.25	0.0625	0.0625	0.125	0	0	0	0	0	0	0	0	0.125
0.333333333333333	0	0	0.333333333333333	0	0	0	0.333333333333333	0.666666666666667	0.333333333333333	0.333333333333333	0	0	0	0.333333333333333	0	0.666666666666667	0.666666666666667	0	0.333333333333333	0	0.333333333333333	0	0	0.666666666666667	0	0	0	0.333333333333333	0.333333333333333	0.333333333333333	0	0.333333333333333	0	0	0	0	0	0	0	0.333333333333333	0	0	0	0	0	0	0	0	0
0.285714285714286	0.857142857142857	0.571428571428571	0	0.142857142857143	0.285714285714286	0	1	0.428571428571429	0.285714285714286	0.428571428571429	0.285714285714286	0.285714285714286	0.142857142857143	0.428571428571429	0.857142857142857	0.142857142857143	0.142857142857143	0	0.142857142857143	0.142857142857143	0.142857142857143	0.142857142857143	0	0.142857142857143	0	0.285714285714286	0	0	0.142857142857143	0	0.285714285714286	0	0	0	0.142857142857143	0.428571428571429	0	0.428571428571429	0.142857142857143	0.142857142857143	0	0	0	0	0	0	0	0	1
0.25	0	0.75	0.25	0.25	0	0	0.75	0.5	0	0	0	0	0	0.25	0.5	0.25	0.25	0	0	0.25	0	0.5	0	0	0	0	0	0	0	0	0.25	0.25	0	0	0.25	0	0.25	0	0	0	0	0.25	0	0	0	0	0	0	0.25
0	0	0.333333333333333	0	0	0	0	0.666666666666667	0.333333333333333	0	0	0	0.333333333333333	0	0.666666666666667	0.333333333333333	0	0	0.333333333333333	0	0	0	0	0	0	0.333333333333333	0	0	0	0.333333333333333	0	0	0.666666666666667	0	0	0	0	0.333333333333333	0	0.333333333333333	0	0	0	0	0.333333333333333	0	0	0	0	0
0	0	0	0	0	0.2	0.2	0	0.2	0.2	0.2	0.2	0.2	0	0.2	0.6	0	0	0.2	0	0	0	0	0	0	0	0	0	0	0.4	0.2	0	0	0	0	0.2	0	0.2	0.2	0	0.2	0	0.2	0.2	0	0	0	0	0	0
0.214285714285714	0.142857142857143	0.214285714285714	0.0714285714285714	0.0714285714285714	0.0714285714285714	0	0.142857142857143	0.0714285714285714	0.214285714285714	0	0	0	0	0.428571428571429	0.285714285714286	0.857142857142857	0	0	0	0	0.142857142857143	0.0714285714285714	0.357142857142857	0	0	0	0	0	0	0.214285714285714	0	0	0.0714285714285714	0	0	0	0.0714285714285714	0	0	0.0714285714285714	0	0	0	0	0	0	0	0	0.142857142857143
0.210526315789474	0.421052631578947	0.210526315789474	0.0526315789473684	0	0	0	0.315789473684211	0.526315789473684	0.631578947368421	0.157894736842105	0.105263157894737	0.0526315789473684	0	0.157894736842105	0.263157894736842	0.210526315789474	0.0526315789473684	0	0	0.0526315789473684	0.0526315789473684	0.0526315789473684	0.0526315789473684	0	0.0526315789473684	0	0	0	0	0.0526315789473684	0	0.0526315789473684	0	0	0	0	0.0526315789473684	0	0	0	0	0	0	0	0	0	0	0	0.315789473684211
1	0.525	0.375	0.325	0.2	0.425	0.025	0.6	0.45	0.275	0.3	0.15	0.1	0	0.35	0.4	0.175	0.225	0.075	0.1	0	0.2	0.175	0.075	0.125	0.1	0.05	0.025	0.275	0.15	0.075	0	0.125	0.15	0	0.325	0.2	0.275	0.05	0.15	0.025	0.05	0.075	0.05	0	0	0	0	0	0.675
1	0.4	0.2	0	0.2	0.4	0	0.2	0.4	0.2	0.2	0.2	0	0	0.4	0	0.2	0	0	0	0	0	0.2	0	0.2	0.2	0.2	0	0	0	0	0.2	0.2	0.4	0	0	0.2	0.4	0.4	0.2	0	0	0	0	0	0	0	0	0	0.4
0	0.235294117647059	0.117647058823529	0.0588235294117647	0.0588235294117647	0.0588235294117647	0	0.176470588235294	0.294117647058824	0.529411764705882	0.0588235294117647	0.0588235294117647	0.176470588235294	0	0.235294117647059	0.176470588235294	0.176470588235294	0.294117647058824	0.176470588235294	0.0588235294117647	0	0.0588235294117647	0.117647058823529	0	0.0588235294117647	0.117647058823529	0.117647058823529	0	0.0588235294117647	0.0588235294117647	0.117647058823529	0.0588235294117647	0	0	0.117647058823529	0	0.176470588235294	0.294117647058824	0	0	0.0588235294117647	0	0	0	0.0588235294117647	0.0588235294117647	0	0	0	0.117647058823529
0.692307692307692	0.461538461538462	0.615384615384615	0.538461538461538	0.461538461538462	0.153846153846154	0.230769230769231	0.615384615384615	0.384615384615385	0.538461538461538	0.153846153846154	0.153846153846154	0.307692307692308	0.0769230769230769	1	0.692307692307692	0.230769230769231	0.0769230769230769	0	0.153846153846154	0.0769230769230769	0.153846153846154	0.461538461538462	0.461538461538462	0.0769230769230769	0.230769230769231	0.0769230769230769	0	0.230769230769231	0.0769230769230769	0.153846153846154	0.153846153846154	0.153846153846154	0.153846153846154	0	0.230769230769231	0.307692307692308	0.230769230769231	0	0.0769230769230769	0.153846153846154	0	0.153846153846154	0.153846153846154	0.0769230769230769	0	0	0	0	0.461538461538462
0.1875	0.1875	0.375	0.1875	0	0.125	0.0625	0.4375	0.375	0.625	0.25	0.125	0	0.0625	0.25	0.375	0.25	0	0	0.25	0.0625	0.125	0.3125	0.125	0.0625	0.125	0	0	0.0625	0.0625	0	0	0.0625	0	0	0.0625	0	0.125	0	0	0	0	0.1875	0	0.0625	0	0	0.0625	0	0.5
0.25	0	0.25	0.25	0.25	0	0	0	0.25	0.25	0	0	0	0	0.5	0	0.25	0	0	0	0	0.25	0.5	0	0.25	0.25	0	0	0	0.25	0	0.25	0	0	0	0	0	0.5	0.75	0	0	0	0	0	0	0	0	0	0	0.25
0	0	0	0	0	0.25	0.25	0.75	0.25	0	0	0	0.5	0.25	0.5	0	0	0.25	0	0	0	0	0	0	0	0.25	0	0	0.25	0	0	0.5	0	0.25	0.25	0.5	0.25	0	0	0	0	0	0	0.25	0.25	0	0	0	0.5	0
0.5	0.611111111111111	0.5	0.222222222222222	0.111111111111111	0.166666666666667	0.0555555555555556	0.666666666666667	0.555555555555556	0.555555555555556	0.222222222222222	0.0555555555555556	0.333333333333333	0	0.777777777777778	0.388888888888889	0.555555555555556	0.277777777777778	0.388888888888889	0.166666666666667	0	0.222222222222222	0.388888888888889	0.111111111111111	0	0	0.111111111111111	0	0.166666666666667	0.111111111111111	0.444444444444444	0.111111111111111	0.0555555555555556	0.166666666666667	0	0.277777777777778	0.111111111111111	0.111111111111111	0.111111111111111	0.277777777777778	0.166666666666667	0	0	0.111111111111111	0	0.0555555555555556	0	0	0	0.5
[truncated: 636 more columns]
