# Supplementary material for: In silico predictions of protein interactions between Zika virus and human host
Source: PeerJ. 2021 Aug 24;9:e11770. doi: 10.7717/peerj.11770 (PMC8395582; doi:10.7717/peerj.11770)
Supplement: Supplemental Information 2 [file peerj-09-11770-s002.csv]

0	0.5	0.166666666666667	0.166666666666667	0	0	0	0	0.166666666666667	0.5	0.166666666666667	0	0.5	0.166666666666667	0.333333333333333	0.166666666666667	0.333333333333333	0.333333333333333	0	0.333333333333333	0	0.333333333333333	0.333333333333333	0.166666666666667	0	0.166666666666667	0	0.166666666666667	0	0	0	0	0.166666666666667	0	0	0	0	0	0	0.166666666666667	0	0	0	0	0	0	0	0	0	0
0.384615384615385	0.153846153846154	0.0769230769230769	0.384615384615385	0.307692307692308	0.538461538461538	0.0769230769230769	0.384615384615385	0.307692307692308	0.692307692307692	0.230769230769231	0	0.0769230769230769	0	0.384615384615385	0.461538461538462	0.153846153846154	0.0769230769230769	0.307692307692308	0.0769230769230769	0	0	0.0769230769230769	0.307692307692308	0.384615384615385	0	0.153846153846154	0.0769230769230769	0.0769230769230769	0.307692307692308	0.153846153846154	0.0769230769230769	0.153846153846154	0.230769230769231	0	0.461538461538462	0.307692307692308	0.384615384615385	0	0	0.0769230769230769	0	0	0	0	0	0.0769230769230769	0	0	0.615384615384615
1	0.153846153846154	0.192307692307692	0.115384615384615	0.115384615384615	0	0.0384615384615385	0.115384615384615	0.153846153846154	0.0769230769230769	0.0384615384615385	0.0384615384615385	0.115384615384615	0	0.153846153846154	0.230769230769231	0.115384615384615	0.192307692307692	0.0769230769230769	0.0384615384615385	0	0.153846153846154	0.0769230769230769	0.0384615384615385	0	0.0769230769230769	0.0384615384615385	0	0	0.0384615384615385	0.115384615384615	0.0769230769230769	0.0384615384615385	0.0384615384615385	0	0	0	0	0.0384615384615385	0	0.0384615384615385	0	0.0384615384615385	0	0.0384615384615385	0.0769230769230769	0.0384615384615385	0	0	0.153846153846154
0.375	0.5	0.75	0	0.125	0.375	0	0.625	0.125	0.875	0	0.125	0.375	0.125	0.5	0.625	0.75	0.25	0	0.25	0.125	0	0.125	0.25	0.125	0	0.125	0	0.375	0.375	0.75	0	0	0.25	0.125	0	0.125	0.125	0.125	0.25	0.625	0	0	0	0.125	0	0	0	0	0.5
0.3	0.4	0.4	0.2	0.15	0.15	0	0.25	0.4	0.5	0.2	0.2	0.1	0.1	0.45	0.45	0.4	0.25	0	0.1	0.05	0.1	0.15	0.1	0.05	0	0.1	0	0.25	0.1	0.2	0.05	0.05	0.1	0	0.1	0.15	0.2	0.25	0	0.15	0	0	0.1	0.1	0.1	0	0	0	0.4
0.3	0.4	0.4	0.2	0.15	0.15	0	0.25	0.4	0.5	0.2	0.2	0.1	0.1	0.45	0.45	0.4	0.25	0	0.1	0.05	0.1	0.15	0.1	0.05	0	0.1	0	0.25	0.1	0.2	0.05	0.05	0.1	0	0.1	0.15	0.2	0.25	0	0.15	0	0	0.1	0.1	0.1	0	0	0	0.4
0.3	0.4	0.4	0.2	0.15	0.15	0	0.25	0.4	0.5	0.2	0.2	0.1	0.1	0.45	0.45	0.4	0.25	0	0.1	0.05	0.1	0.15	0.1	0.05	0	0.1	0	0.25	0.1	0.2	0.05	0.05	0.1	0	0.1	0.15	0.2	0.25	0	0.15	0	0	0.1	0.1	0.1	0	0	0	0.4
0.333333333333333	0.166666666666667	0.166666666666667	0.333333333333333	0.166666666666667	0	0	0.166666666666667	0.666666666666667	0.5	0	0.333333333333333	0.166666666666667	0	0.5	0.166666666666667	0.5	0.166666666666667	0	0.166666666666667	0	0.333333333333333	0.166666666666667	0.166666666666667	0.166666666666667	0	0.166666666666667	0	0.166666666666667	0.333333333333333	0.166666666666667	0.166666666666667	0	0	0	0.166666666666667	0.333333333333333	0	0	0	0.333333333333333	0	0	0	0	0	0.166666666666667	0	0	0.166666666666667
0	0.227272727272727	0.136363636363636	0.0454545454545455	0.0454545454545455	0.136363636363636	0	0.181818181818182	0.318181818181818	0.318181818181818	0.136363636363636	0.136363636363636	0.136363636363636	0.0454545454545455	0.0909090909090909	0.318181818181818	0.363636363636364	0.181818181818182	0.0454545454545455	0	0	0.136363636363636	0.0909090909090909	0.136363636363636	0	0.0909090909090909	0.0454545454545455	0	0.0454545454545455	0.227272727272727	0.0909090909090909	0.0454545454545455	0.0454545454545455	0.0909090909090909	0.0454545454545455	0.181818181818182	0.227272727272727	0.181818181818182	0.136363636363636	0.181818181818182	0.0909090909090909	0.0454545454545455	0	0.0454545454545455	0	0	0	0	0	0.136363636363636
0	0.285714285714286	0	0	0.142857142857143	0.285714285714286	0	0	0.428571428571429	0.285714285714286	0.142857142857143	0.142857142857143	0	0	0	0.428571428571429	0	0	0	0	0	0	0.285714285714286	0	0.142857142857143	0.142857142857143	0	0	0	0.285714285714286	0.142857142857143	0	0	0	0	0.285714285714286	0	0.285714285714286	0	0.142857142857143	0.142857142857143	0.142857142857143	0	0.142857142857143	0	0	0	0	0	0.285714285714286
0	0.285714285714286	0	0	0.142857142857143	0.285714285714286	0	0	0.428571428571429	0.285714285714286	0.142857142857143	0.142857142857143	0	0	0	0.428571428571429	0	0	0	0	0	0	0.285714285714286	0	0.142857142857143	0.142857142857143	0	0	0	0.285714285714286	0.142857142857143	0	0	0	0	0.285714285714286	0	0.285714285714286	0	0.142857142857143	0.142857142857143	0.142857142857143	0	0.142857142857143	0	0	0	0	0	0.285714285714286
0	0.285714285714286	0	0	0.142857142857143	0.285714285714286	0	0	0.428571428571429	0.285714285714286	0.142857142857143	0.142857142857143	0	0	0	0.428571428571429	0	0	0	0	0	0	0.285714285714286	0	0.142857142857143	0.142857142857143	0	0	0	0.285714285714286	0.142857142857143	0	0	0	0	0.285714285714286	0	0.285714285714286	0	0.142857142857143	0.142857142857143	0.142857142857143	0	0.142857142857143	0	0	0	0	0	0.285714285714286
0	0.285714285714286	0	0	0.142857142857143	0.285714285714286	0	0	0.428571428571429	0.285714285714286	0.142857142857143	0.142857142857143	0	0	0	0.428571428571429	0	0	0	0	0	0	0.285714285714286	0	0.142857142857143	0.142857142857143	0	0	0	0.285714285714286	0.142857142857143	0	0	0	0	0.285714285714286	0	0.285714285714286	0	0.142857142857143	0.142857142857143	0.142857142857143	0	0.142857142857143	0	0	0	0	0	0.285714285714286
1	0.642857142857143	0.285714285714286	0.0714285714285714	0	0.0714285714285714	0.214285714285714	0.214285714285714	0.714285714285714	0.5	0.214285714285714	0.0714285714285714	0.5	0	0.214285714285714	0.0714285714285714	0.285714285714286	0.285714285714286	0	0.0714285714285714	0	0.0714285714285714	0.214285714285714	0.214285714285714	0.0714285714285714	0.0714285714285714	0.142857142857143	0.142857142857143	0.214285714285714	0.142857142857143	0.142857142857143	0	0	0.0714285714285714	0	0.214285714285714	0.0714285714285714	0.142857142857143	0.285714285714286	0.0714285714285714	0	0	0.142857142857143	0.0714285714285714	0.0714285714285714	0.0714285714285714	0	0.0714285714285714	0	0.571428571428571
1	0.642857142857143	0.285714285714286	0.0714285714285714	0	0.0714285714285714	0.214285714285714	0.214285714285714	0.714285714285714	0.5	0.214285714285714	0.0714285714285714	0.5	0	0.214285714285714	0.0714285714285714	0.285714285714286	0.285714285714286	0	0.0714285714285714	0	0.0714285714285714	0.214285714285714	0.214285714285714	0.0714285714285714	0.0714285714285714	0.142857142857143	0.142857142857143	0.214285714285714	0.142857142857143	0.142857142857143	0	0	0.0714285714285714	0	0.214285714285714	0.0714285714285714	0.142857142857143	0.285714285714286	0.0714285714285714	0	0	0.142857142857143	0.0714285714285714	0.0714285714285714	0.0714285714285714	0	0.0714285714285714	0	0.571428571428571
1	0.642857142857143	0.285714285714286	0.0714285714285714	0	0.0714285714285714	0.214285714285714	0.214285714285714	0.714285714285714	0.5	0.214285714285714	0.0714285714285714	0.5	0	0.214285714285714	0.0714285714285714	0.285714285714286	0.285714285714286	0	0.0714285714285714	0	0.0714285714285714	0.214285714285714	0.214285714285714	0.0714285714285714	0.0714285714285714	0.142857142857143	0.142857142857143	0.214285714285714	0.142857142857143	0.142857142857143	0	0	0.0714285714285714	0	0.214285714285714	0.0714285714285714	0.142857142857143	0.285714285714286	0.0714285714285714	0	0	0.142857142857143	0.0714285714285714	0.0714285714285714	0.0714285714285714	0	0.0714285714285714	0	0.571428571428571
1	0.642857142857143	0.285714285714286	0.0714285714285714	0	0.0714285714285714	0.214285714285714	0.214285714285714	0.714285714285714	0.5	0.214285714285714	0.0714285714285714	0.5	0	0.214285714285714	0.0714285714285714	0.285714285714286	0.285714285714286	0	0.0714285714285714	0	0.0714285714285714	0.214285714285714	0.214285714285714	0.0714285714285714	0.0714285714285714	0.142857142857143	0.142857142857143	0.214285714285714	0.142857142857143	0.142857142857143	0	0	0.0714285714285714	0	0.214285714285714	0.0714285714285714	0.142857142857143	0.285714285714286	0.0714285714285714	0	0	0.142857142857143	0.0714285714285714	0.0714285714285714	0.0714285714285714	0	0.0714285714285714	0	0.571428571428571
1	0.642857142857143	0.285714285714286	0.0714285714285714	0	0.0714285714285714	0.214285714285714	0.214285714285714	0.714285714285714	0.5	0.214285714285714	0.0714285714285714	0.5	0	0.214285714285714	0.0714285714285714	0.285714285714286	0.285714285714286	0	0.0714285714285714	0	0.0714285714285714	0.214285714285714	0.214285714285714	0.0714285714285714	0.0714285714285714	0.142857142857143	0.142857142857143	0.214285714285714	0.142857142857143	0.142857142857143	0	0	0.0714285714285714	0	0.214285714285714	0.0714285714285714	0.142857142857143	0.285714285714286	0.0714285714285714	0	0	0.142857142857143	0.0714285714285714	0.0714285714285714	0.0714285714285714	0	0.0714285714285714	0	0.571428571428571
0	0.166666666666667	0.166666666666667	0	0	0	0	0.5	0.166666666666667	0.166666666666667	0	0.166666666666667	0.166666666666667	0	0	0.333333333333333	0.166666666666667	0	0	0	0	0	0.166666666666667	0.166666666666667	0	0	0	0	0	0.333333333333333	0.166666666666667	0	0.166666666666667	0	0	0.166666666666667	0	0	0	0	0.166666666666667	0	0	0	0	0	0	0	0	0
0.785714285714286	0.785714285714286	0.357142857142857	0.214285714285714	0.142857142857143	0.142857142857143	0	0.5	1	0.357142857142857	0.214285714285714	0.285714285714286	0	0	0.357142857142857	0.142857142857143	0.357142857142857	0.357142857142857	0.214285714285714	0.285714285714286	0	0.214285714285714	0.142857142857143	0.142857142857143	0.0714285714285714	0	0.0714285714285714	0	0	0.0714285714285714	0.285714285714286	0	0.142857142857143	0	0	0.214285714285714	0.214285714285714	0.214285714285714	0.0714285714285714	0	0.571428571428571	0.0714285714285714	0.0714285714285714	0.142857142857143	0	0.0714285714285714	0	0	0	0.428571428571429
0.785714285714286	0.785714285714286	0.357142857142857	0.214285714285714	0.142857142857143	0.142857142857143	0	0.5	1	0.357142857142857	0.214285714285714	0.285714285714286	0	0	0.357142857142857	0.142857142857143	0.357142857142857	0.357142857142857	0.214285714285714	0.285714285714286	0	0.214285714285714	0.142857142857143	0.142857142857143	0.0714285714285714	0	0.0714285714285714	0	0	0.0714285714285714	0.285714285714286	0	0.142857142857143	0	0	0.214285714285714	0.214285714285714	0.214285714285714	0.0714285714285714	0	0.571428571428571	0.0714285714285714	0.0714285714285714	0.142857142857143	0	0.0714285714285714	0	0	0	0.428571428571429
0	0	0	0	0	0	0	0.25	0	0	0.25	0	0.25	0.25	0	0	0.25	0.25	0.5	0	0	0	0	0	0	0	0	0	0	0	0.5	0	0.25	0	0	0	0	0	0	0	0	0	0	0	0	0	0	0	0	0
0	0	0	0	0	0	0	0.25	0	0	0.25	0	0.25	0.25	0	0	0.25	0.25	0.5	0	0	0	0	0	0	0	0	0	0	0	0.5	0	0.25	0	0	0	0	0	0	0	0	0	0	0	0	0	0	0	0	0
0.625	0.625	0.375	0.125	0.25	0.125	0	0.625	0.5	0.375	0.625	0.375	0.5	0	0.375	0.875	0.25	0.375	0.5	0	0	0.5	0.125	0.125	0	0.125	0	0	0.25	0.375	0.25	0.375	0.125	0.125	0	0.25	0.25	0.125	0.25	0.25	0.25	0	0.25	0	0	0	0	0	0	0.375
0.142857142857143	0.285714285714286	0.214285714285714	0.0714285714285714	0.285714285714286	0.357142857142857	0.0714285714285714	0.357142857142857	0.285714285714286	0.214285714285714	0	0.142857142857143	0.142857142857143	0	0.357142857142857	0.214285714285714	0.5	0.0714285714285714	0.142857142857143	0.428571428571429	0.0714285714285714	0.142857142857143	0.214285714285714	0.0714285714285714	0.0714285714285714	0.0714285714285714	0.142857142857143	0.0714285714285714	0.0714285714285714	0.0714285714285714	0.285714285714286	0.357142857142857	0	0	0	0.214285714285714	0.285714285714286	0.214285714285714	0	0.142857142857143	0.214285714285714	0	0	0.0714285714285714	0	0	0	0	0	0.5
0.142857142857143	0.285714285714286	0.214285714285714	0.0714285714285714	0.285714285714286	0.357142857142857	0.0714285714285714	0.357142857142857	0.285714285714286	0.214285714285714	0	0.142857142857143	0.142857142857143	0	0.357142857142857	0.214285714285714	0.5	0.0714285714285714	0.142857142857143	0.428571428571429	0.0714285714285714	0.142857142857143	0.214285714285714	0.0714285714285714	0.0714285714285714	0.0714285714285714	0.142857142857143	0.0714285714285714	0.0714285714285714	0.0714285714285714	0.285714285714286	0.357142857142857	0	0	0	0.214285714285714	0.285714285714286	0.214285714285714	0	0.142857142857143	0.214285714285714	0	0	0.0714285714285714	0	0	0	0	0	0.5
0.363636363636364	0.636363636363636	0.363636363636364	0.0909090909090909	0.0909090909090909	0.181818181818182	0.0909090909090909	0.363636363636364	0.363636363636364	0.636363636363636	0.272727272727273	0.0909090909090909	0.363636363636364	0	0.454545454545455	0.363636363636364	0.454545454545455	0.181818181818182	0.0909090909090909	0.181818181818182	0.0909090909090909	0	0.363636363636364	0	0.181818181818182	0	0.0909090909090909	0.0909090909090909	0.272727272727273	0	0.0909090909090909	0	0.0909090909090909	0	0	0.272727272727273	0.0909090909090909	0.0909090909090909	0.0909090909090909	0.0909090909090909	0	0.0909090909090909	0	0	0	0.181818181818182	0	0.0909090909090909	0	0.727272727272727
0.166666666666667	0.333333333333333	0.166666666666667	0.166666666666667	0	0	0	0.333333333333333	0.333333333333333	0.5	0	0	0	0	0.333333333333333	0.166666666666667	0.5	0.5	0.166666666666667	0	0	0	0.5	0.166666666666667	0.333333333333333	0.166666666666667	0	0	0.166666666666667	0.166666666666667	0.333333333333333	0.166666666666667	0	0	0	0	0.166666666666667	0	0.166666666666667	0.166666666666667	0.333333333333333	0	0	0	0	0	0	0	0	0
0.769230769230769	0.615384615384615	0.307692307692308	0.692307692307692	0.461538461538462	0.461538461538462	0.0769230769230769	0.307692307692308	0.307692307692308	0.538461538461538	0.230769230769231	0.384615384615385	0.307692307692308	0.0769230769230769	0.230769230769231	0.461538461538462	0.153846153846154	0.153846153846154	0.307692307692308	0.538461538461538	0	0.538461538461538	0.461538461538462	0.230769230769231	0.307692307692308	0.307692307692308	0.307692307692308	0	0.230769230769231	0.230769230769231	0.230769230769231	0.153846153846154	0.0769230769230769	0.307692307692308	0.0769230769230769	0.230769230769231	0.692307692307692	0.230769230769231	0.307692307692308	0.0769230769230769	0.153846153846154	0	0	0	0	0.0769230769230769	0	0	0	1
0.727272727272727	0.727272727272727	0.545454545454545	0.636363636363636	0.181818181818182	0.363636363636364	0.0909090909090909	0.636363636363636	0.727272727272727	0.545454545454545	0.181818181818182	0.272727272727273	0.363636363636364	0	0.545454545454545	0.545454545454545	0.363636363636364	0.272727272727273	0.545454545454545	0.181818181818182	0	0.818181818181818	0.272727272727273	0.181818181818182	0	0	0.363636363636364	0	0.272727272727273	0.0909090909090909	0.363636363636364	0.272727272727273	0.0909090909090909	0.0909090909090909	0.0909090909090909	0.363636363636364	0.181818181818182	0.0909090909090909	0.272727272727273	0	0.0909090909090909	0	0.0909090909090909	0	0	0	0	0	0	0.636363636363636
0.545454545454545	1	0.363636363636364	0	0.272727272727273	0.272727272727273	0	0.181818181818182	0.727272727272727	0.454545454545455	0.0909090909090909	0.181818181818182	0.0909090909090909	0	0.0909090909090909	0.363636363636364	0.0909090909090909	0.181818181818182	0	0.454545454545455	0	0	0	0.0909090909090909	0.0909090909090909	0	0	0.0909090909090909	0.0909090909090909	0.181818181818182	0.181818181818182	0.0909090909090909	0.0909090909090909	0.272727272727273	0	0.0909090909090909	0.181818181818182	0.0909090909090909	0.0909090909090909	0	0	0	0	0	0	0	0	0	0	0.727272727272727
0.285714285714286	0.5	0.214285714285714	0.285714285714286	0.214285714285714	0.142857142857143	0.0714285714285714	0.285714285714286	0.428571428571429	0.214285714285714	0	0.285714285714286	0.214285714285714	0.0714285714285714	0.428571428571429	0.285714285714286	0.285714285714286	0.357142857142857	0.142857142857143	0.428571428571429	0.0714285714285714	0.214285714285714	0.285714285714286	0.142857142857143	0.142857142857143	0.0714285714285714	0.0714285714285714	0	0.214285714285714	0.142857142857143	0	0.0714285714285714	0.214285714285714	0.214285714285714	0.142857142857143	0	0.0714285714285714	0	0.0714285714285714	0	0.428571428571429	0	0	0.0714285714285714	0	0	0	0	0	0.642857142857143
0.285714285714286	0.5	0.214285714285714	0.285714285714286	0.214285714285714	0.142857142857143	0.0714285714285714	0.285714285714286	0.428571428571429	0.214285714285714	0	0.285714285714286	0.214285714285714	0.0714285714285714	0.428571428571429	0.285714285714286	0.285714285714286	0.357142857142857	0.142857142857143	0.428571428571429	0.0714285714285714	0.214285714285714	0.285714285714286	0.142857142857143	0.142857142857143	0.0714285714285714	0.0714285714285714	0	0.214285714285714	0.142857142857143	0	0.0714285714285714	0.214285714285714	0.214285714285714	0.142857142857143	0	0.0714285714285714	0	0.0714285714285714	0	0.428571428571429	0	0	0.0714285714285714	0	0	0	0	0	0.642857142857143
0.285714285714286	0.5	0.214285714285714	0.285714285714286	0.214285714285714	0.142857142857143	0.0714285714285714	0.285714285714286	0.428571428571429	0.214285714285714	0	0.285714285714286	0.214285714285714	0.0714285714285714	0.428571428571429	0.285714285714286	0.285714285714286	0.357142857142857	0.142857142857143	0.428571428571429	0.0714285714285714	0.214285714285714	0.285714285714286	0.142857142857143	0.142857142857143	0.0714285714285714	0.0714285714285714	0	0.214285714285714	0.142857142857143	0	0.0714285714285714	0.214285714285714	0.214285714285714	0.142857142857143	0	0.0714285714285714	0	0.0714285714285714	0	0.428571428571429	0	0	0.0714285714285714	0	0	0	0	0	0.642857142857143
0.285714285714286	0.5	0.214285714285714	0.285714285714286	0.214285714285714	0.142857142857143	0.0714285714285714	0.285714285714286	0.428571428571429	0.214285714285714	0	0.285714285714286	0.214285714285714	0.0714285714285714	0.428571428571429	0.285714285714286	0.285714285714286	0.357142857142857	0.142857142857143	0.428571428571429	0.0714285714285714	0.214285714285714	0.285714285714286	0.142857142857143	0.142857142857143	0.0714285714285714	0.0714285714285714	0	0.214285714285714	0.142857142857143	0	0.0714285714285714	0.214285714285714	0.214285714285714	0.142857142857143	0	0.0714285714285714	0	0.0714285714285714	0	0.428571428571429	0	0	0.0714285714285714	0	0	0	0	0	0.642857142857143
0.285714285714286	0.5	0.214285714285714	0.285714285714286	0.214285714285714	0.142857142857143	0.0714285714285714	0.285714285714286	0.428571428571429	0.214285714285714	0	0.285714285714286	0.214285714285714	0.0714285714285714	0.428571428571429	0.285714285714286	0.285714285714286	0.357142857142857	0.142857142857143	0.428571428571429	0.0714285714285714	0.214285714285714	0.285714285714286	0.142857142857143	0.142857142857143	0.0714285714285714	0.0714285714285714	0	0.214285714285714	0.142857142857143	0	0.0714285714285714	0.214285714285714	0.214285714285714	0.142857142857143	0	0.0714285714285714	0	0.0714285714285714	0	0.428571428571429	0	0	0.0714285714285714	0	0	0	0	0	0.642857142857143
0.285714285714286	0.5	0.214285714285714	0.285714285714286	0.214285714285714	0.142857142857143	0.0714285714285714	0.285714285714286	0.428571428571429	0.214285714285714	0	0.285714285714286	0.214285714285714	0.0714285714285714	0.428571428571429	0.285714285714286	0.285714285714286	0.357142857142857	0.142857142857143	0.428571428571429	0.0714285714285714	0.214285714285714	0.285714285714286	0.142857142857143	0.142857142857143	0.0714285714285714	0.0714285714285714	0	0.214285714285714	0.142857142857143	0	0.0714285714285714	0.214285714285714	0.214285714285714	0.142857142857143	0	0.0714285714285714	0	0.0714285714285714	0	0.428571428571429	0	0	0.0714285714285714	0	0	0	0	0	0.642857142857143
0.285714285714286	0.5	0.214285714285714	0.285714285714286	0.214285714285714	0.142857142857143	0.0714285714285714	0.285714285714286	0.428571428571429	0.214285714285714	0	0.285714285714286	0.214285714285714	0.0714285714285714	0.428571428571429	0.285714285714286	0.285714285714286	0.357142857142857	0.142857142857143	0.428571428571429	0.0714285714285714	0.214285714285714	0.285714285714286	0.142857142857143	0.142857142857143	0.0714285714285714	0.0714285714285714	0	0.214285714285714	0.142857142857143	0	0.0714285714285714	0.214285714285714	0.214285714285714	0.142857142857143	0	0.0714285714285714	0	0.0714285714285714	0	0.428571428571429	0	0	0.0714285714285714	0	0	0	0	0	0.642857142857143
0.285714285714286	0.5	0.214285714285714	0.285714285714286	0.214285714285714	0.142857142857143	0.0714285714285714	0.285714285714286	0.428571428571429	0.214285714285714	0	0.285714285714286	0.214285714285714	0.0714285714285714	0.428571428571429	0.285714285714286	0.285714285714286	0.357142857142857	0.142857142857143	0.428571428571429	0.0714285714285714	0.214285714285714	0.285714285714286	0.142857142857143	0.142857142857143	0.0714285714285714	0.0714285714285714	0	0.214285714285714	0.142857142857143	0	0.0714285714285714	0.214285714285714	0.214285714285714	0.142857142857143	0	0.0714285714285714	0	0.0714285714285714	0	0.428571428571429	0	0	0.0714285714285714	0	0	0	0	0	0.642857142857143
0.285714285714286	0.5	0.214285714285714	0.285714285714286	0.214285714285714	0.142857142857143	0.0714285714285714	0.285714285714286	0.428571428571429	0.214285714285714	0	0.285714285714286	0.214285714285714	0.0714285714285714	0.428571428571429	0.285714285714286	0.285714285714286	0.357142857142857	0.142857142857143	0.428571428571429	0.0714285714285714	0.214285714285714	0.285714285714286	0.142857142857143	0.142857142857143	0.0714285714285714	0.0714285714285714	0	0.214285714285714	0.142857142857143	0	0.0714285714285714	0.214285714285714	0.214285714285714	0.142857142857143	0	0.0714285714285714	0	0.0714285714285714	0	0.428571428571429	0	0	0.0714285714285714	0	0	0	0	0	0.642857142857143
0.285714285714286	0.5	0.214285714285714	0.285714285714286	0.214285714285714	0.142857142857143	0.0714285714285714	0.285714285714286	0.428571428571429	0.214285714285714	0	0.285714285714286	0.214285714285714	0.0714285714285714	0.428571428571429	0.285714285714286	0.285714285714286	0.357142857142857	0.142857142857143	0.428571428571429	0.0714285714285714	0.214285714285714	0.285714285714286	0.142857142857143	0.142857142857143	0.0714285714285714	0.0714285714285714	0	0.214285714285714	0.142857142857143	0	0.0714285714285714	0.214285714285714	0.214285714285714	0.142857142857143	0	0.0714285714285714	0	0.0714285714285714	0	0.428571428571429	0	0	0.0714285714285714	0	0	0	0	0	0.642857142857143
0.285714285714286	0.5	0.214285714285714	0.285714285714286	0.214285714285714	0.142857142857143	0.0714285714285714	0.285714285714286	0.428571428571429	0.214285714285714	0	0.285714285714286	0.214285714285714	0.0714285714285714	0.428571428571429	0.285714285714286	0.285714285714286	0.357142857142857	0.142857142857143	0.428571428571429	0.0714285714285714	0.214285714285714	0.285714285714286	0.142857142857143	0.142857142857143	0.0714285714285714	0.0714285714285714	0	0.214285714285714	0.142857142857143	0	0.0714285714285714	0.214285714285714	0.214285714285714	0.142857142857143	0	0.0714285714285714	0	0.0714285714285714	0	0.428571428571429	0	0	0.0714285714285714	0	0	0	0	0	0.642857142857143
0.285714285714286	0.5	0.214285714285714	0.285714285714286	0.214285714285714	0.142857142857143	0.0714285714285714	0.285714285714286	0.428571428571429	0.214285714285714	0	0.285714285714286	0.214285714285714	0.0714285714285714	0.428571428571429	0.285714285714286	0.285714285714286	0.357142857142857	0.142857142857143	0.428571428571429	0.0714285714285714	0.214285714285714	0.285714285714286	0.142857142857143	0.142857142857143	0.0714285714285714	0.0714285714285714	0	0.214285714285714	0.142857142857143	0	0.0714285714285714	0.214285714285714	0.214285714285714	0.142857142857143	0	0.0714285714285714	0	0.0714285714285714	0	0.428571428571429	0	0	0.0714285714285714	0	0	0	0	0	0.642857142857143
0.285714285714286	0.5	0.214285714285714	0.285714285714286	0.214285714285714	0.142857142857143	0.0714285714285714	0.285714285714286	0.428571428571429	0.214285714285714	0	0.285714285714286	0.214285714285714	0.0714285714285714	0.428571428571429	0.285714285714286	0.285714285714286	0.357142857142857	0.142857142857143	0.428571428571429	0.0714285714285714	0.214285714285714	0.285714285714286	0.142857142857143	0.142857142857143	0.0714285714285714	0.0714285714285714	0	0.214285714285714	0.142857142857143	0	0.0714285714285714	0.214285714285714	0.214285714285714	0.142857142857143	0	0.0714285714285714	0	0.0714285714285714	0	0.428571428571429	0	0	0.0714285714285714	0	0	0	0	0	0.642857142857143
0.285714285714286	0.5	0.214285714285714	0.285714285714286	0.214285714285714	0.142857142857143	0.0714285714285714	0.285714285714286	0.428571428571429	0.214285714285714	0	0.285714285714286	0.214285714285714	0.0714285714285714	0.428571428571429	0.285714285714286	0.285714285714286	0.357142857142857	0.142857142857143	0.428571428571429	0.0714285714285714	0.214285714285714	0.285714285714286	0.142857142857143	0.142857142857143	0.0714285714285714	0.0714285714285714	0	0.214285714285714	0.142857142857143	0	0.0714285714285714	0.214285714285714	0.214285714285714	0.142857142857143	0	0.0714285714285714	0	0.0714285714285714	0	0.428571428571429	0	0	0.0714285714285714	0	0	0	0	0	0.642857142857143
0.285714285714286	0.5	0.214285714285714	0.285714285714286	0.214285714285714	0.142857142857143	0.0714285714285714	0.285714285714286	0.428571428571429	0.214285714285714	0	0.285714285714286	0.214285714285714	0.0714285714285714	0.428571428571429	0.285714285714286	0.285714285714286	0.357142857142857	0.142857142857143	0.428571428571429	0.0714285714285714	0.214285714285714	0.285714285714286	0.142857142857143	0.142857142857143	0.0714285714285714	0.0714285714285714	0	0.214285714285714	0.142857142857143	0	0.0714285714285714	0.214285714285714	0.214285714285714	0.142857142857143	0	0.0714285714285714	0	0.0714285714285714	0	0.428571428571429	0	0	0.0714285714285714	0	0	0	0	0	0.642857142857143
0.272727272727273	0.545454545454545	0.545454545454545	0	0.272727272727273	0.272727272727273	0	0.636363636363636	0.818181818181818	0.454545454545455	0.363636363636364	0.363636363636364	0.272727272727273	0	0.454545454545455	0.363636363636364	0.363636363636364	0.0909090909090909	0.0909090909090909	0.545454545454545	0	0.272727272727273	0.181818181818182	0.0909090909090909	0	0	0.0909090909090909	0	0.181818181818182	0.181818181818182	0.181818181818182	0	0.181818181818182	0.0909090909090909	0	0.272727272727273	0.363636363636364	0.0909090909090909	0.0909090909090909	0.0909090909090909	0.0909090909090909	0	0	0	0	0	0	0	0	0.454545454545455
0.272727272727273	0.545454545454545	0.545454545454545	0	0.272727272727273	0.272727272727273	0	0.636363636363636	0.818181818181818	0.454545454545455	0.363636363636364	0.363636363636364	0.272727272727273	0	0.454545454545455	0.363636363636364	0.363636363636364	0.0909090909090909	0.0909090909090909	0.545454545454545	0	0.272727272727273	0.181818181818182	0.0909090909090909	0	0	0.0909090909090909	0	0.181818181818182	0.181818181818182	0.181818181818182	0	0.181818181818182	0.0909090909090909	0	0.272727272727273	0.363636363636364	0.0909090909090909	0.0909090909090909	0.0909090909090909	0.0909090909090909	0	0	0	0	0	0	0	0	0.454545454545455
0.272727272727273	0.545454545454545	0.545454545454545	0	0.272727272727273	0.272727272727273	0	0.636363636363636	0.818181818181818	0.454545454545455	0.363636363636364	0.363636363636364	0.272727272727273	0	0.454545454545455	0.363636363636364	0.363636363636364	0.0909090909090909	0.0909090909090909	0.545454545454545	0	0.272727272727273	0.181818181818182	0.0909090909090909	0	0	0.0909090909090909	0	0.181818181818182	0.181818181818182	0.181818181818182	0	0.181818181818182	0.0909090909090909	0	0.272727272727273	0.363636363636364	0.0909090909090909	0.0909090909090909	0.0909090909090909	0.0909090909090909	0	0	0	0	0	0	0	0	0.454545454545455
0.117647058823529	0.411764705882353	0.176470588235294	0.117647058823529	0.0588235294117647	0.117647058823529	0	0.294117647058824	0.529411764705882	0.529411764705882	0.117647058823529	0.235294117647059	0.235294117647059	0	0.352941176470588	0.352941176470588	0.176470588235294	0.176470588235294	0.235294117647059	0.0588235294117647	0	0	0	0.0588235294117647	0.117647058823529	0.0588235294117647	0.0588235294117647	0	0.117647058823529	0.0588235294117647	0	0	0.0588235294117647	0	0	0.117647058823529	0.176470588235294	0.117647058823529	0	0	0	0	0	0	0	0	0	0	0	0.294117647058824
0.117647058823529	0.411764705882353	0.176470588235294	0.117647058823529	0.0588235294117647	0.117647058823529	0	0.294117647058824	0.529411764705882	0.529411764705882	0.117647058823529	0.235294117647059	0.235294117647059	0	0.352941176470588	0.352941176470588	0.176470588235294	0.176470588235294	0.235294117647059	0.0588235294117647	0	0	0	0.0588235294117647	0.117647058823529	0.0588235294117647	0.0588235294117647	0	0.117647058823529	0.0588235294117647	0	0	0.0588235294117647	0	0	0.117647058823529	0.176470588235294	0.117647058823529	0	0	0	0	0	0	0	0	0	0	0	0.294117647058824
0.117647058823529	0.411764705882353	0.176470588235294	0.117647058823529	0.0588235294117647	0.117647058823529	0	0.294117647058824	0.529411764705882	0.529411764705882	0.117647058823529	0.235294117647059	0.235294117647059	0	0.352941176470588	0.352941176470588	0.176470588235294	0.176470588235294	0.235294117647059	0.0588235294117647	0	0	0	0.0588235294117647	0.117647058823529	0.0588235294117647	0.0588235294117647	0	0.117647058823529	0.0588235294117647	0	0	0.0588235294117647	0	0	0.117647058823529	0.176470588235294	0.117647058823529	0	0	0	0	0	0	0	0	0	0	0	0.294117647058824
0.117647058823529	0.411764705882353	0.176470588235294	0.117647058823529	0.0588235294117647	0.117647058823529	0	0.294117647058824	0.529411764705882	0.529411764705882	0.117647058823529	0.235294117647059	0.235294117647059	0	0.352941176470588	0.352941176470588	0.176470588235294	0.176470588235294	0.235294117647059	0.0588235294117647	0	0	0	0.0588235294117647	0.117647058823529	0.0588235294117647	0.0588235294117647	0	0.117647058823529	0.0588235294117647	0	0	0.0588235294117647	0	0	0.117647058823529	0.176470588235294	0.117647058823529	0	0	0	0	0	0	0	0	0	0	0	0.294117647058824
0.117647058823529	0.411764705882353	0.176470588235294	0.117647058823529	0.0588235294117647	0.117647058823529	0	0.294117647058824	0.529411764705882	0.529411764705882	0.117647058823529	0.235294117647059	0.235294117647059	0	0.352941176470588	0.352941176470588	0.176470588235294	0.176470588235294	0.235294117647059	0.0588235294117647	0	0	0	0.0588235294117647	0.117647058823529	0.0588235294117647	0.0588235294117647	0	0.117647058823529	0.0588235294117647	0	0	0.0588235294117647	0	0	0.117647058823529	0.176470588235294	0.117647058823529	0	0	0	0	0	0	0	0	0	0	0	0.294117647058824
0.117647058823529	0.411764705882353	0.176470588235294	0.117647058823529	0.0588235294117647	0.117647058823529	0	0.294117647058824	0.529411764705882	0.529411764705882	0.117647058823529	0.235294117647059	0.235294117647059	0	0.352941176470588	0.352941176470588	0.176470588235294	0.176470588235294	0.235294117647059	0.0588235294117647	0	0	0	0.0588235294117647	0.117647058823529	0.0588235294117647	0.0588235294117647	0	0.117647058823529	0.0588235294117647	0	0	0.0588235294117647	0	0	0.117647058823529	0.176470588235294	0.117647058823529	0	0	0	0	0	0	0	0	0	0	0	0.294117647058824
0.4	0.4	0.2	0.2	0.3	0.1	0.1	0.7	0.6	0.6	0.3	0.3	0.3	0.1	0.4	0.3	0.3	0.2	0.2	0.4	0.1	0.2	0.6	0.5	0.2	0.4	0.2	0	0.1	0.6	0.2	0.2	0.2	0.1	0	0.4	0.4	0.3	0.2	0	0.2	0	0	0	0.1	0	0	0.1	0	0.4
0.4	0.4	0.2	0.2	0.3	0.1	0.1	0.7	0.6	0.6	0.3	0.3	0.3	0.1	0.4	0.3	0.3	0.2	0.2	0.4	0.1	0.2	0.6	0.5	0.2	0.4	0.2	0	0.1	0.6	0.2	0.2	0.2	0.1	0	0.4	0.4	0.3	0.2	0	0.2	0	0	0	0.1	0	0	0.1	0	0.4
0.4	0.4	0.2	0.2	0.3	0.1	0.1	0.7	0.6	0.6	0.3	0.3	0.3	0.1	0.4	0.3	0.3	0.2	0.2	0.4	0.1	0.2	0.6	0.5	0.2	0.4	0.2	0	0.1	0.6	0.2	0.2	0.2	0.1	0	0.4	0.4	0.3	0.2	0	0.2	0	0	0	0.1	0	0	0.1	0	0.4
0.555555555555556	0.222222222222222	0.777777777777778	0.333333333333333	0.666666666666667	0.222222222222222	0	0.333333333333333	0.333333333333333	0.333333333333333	0.222222222222222	0.111111111111111	0.555555555555556	0.111111111111111	0.666666666666667	0.555555555555556	0.444444444444444	0.222222222222222	0	0.111111111111111	0	0.555555555555556	0.111111111111111	0	0.111111111111111	0.333333333333333	0.111111111111111	0	0.222222222222222	0.333333333333333	0	0	0.222222222222222	0.222222222222222	0.111111111111111	0.222222222222222	0.333333333333333	0.111111111111111	0.111111111111111	0.222222222222222	0.222222222222222	0	0.111111111111111	0	0	0	0	0	0	0.111111111111111
0.555555555555556	0.222222222222222	0.777777777777778	0.333333333333333	0.666666666666667	0.222222222222222	0	0.333333333333333	0.333333333333333	0.333333333333333	0.222222222222222	0.111111111111111	0.555555555555556	0.111111111111111	0.666666666666667	0.555555555555556	0.444444444444444	0.222222222222222	0	0.111111111111111	0	0.555555555555556	0.111111111111111	0	0.111111111111111	0.333333333333333	0.111111111111111	0	0.222222222222222	0.333333333333333	0	0	0.222222222222222	0.222222222222222	0.111111111111111	0.222222222222222	0.333333333333333	0.111111111111111	0.111111111111111	0.222222222222222	0.222222222222222	0	0.111111111111111	0	0	0	0	0	0	0.111111111111111
0.555555555555556	0.222222222222222	0.777777777777778	0.333333333333333	0.666666666666667	0.222222222222222	0	0.333333333333333	0.333333333333333	0.333333333333333	0.222222222222222	0.111111111111111	0.555555555555556	0.111111111111111	0.666666666666667	0.555555555555556	0.444444444444444	0.222222222222222	0	0.111111111111111	0	0.555555555555556	0.111111111111111	0	0.111111111111111	0.333333333333333	0.111111111111111	0	0.222222222222222	0.333333333333333	0	0	0.222222222222222	0.222222222222222	0.111111111111111	0.222222222222222	0.333333333333333	0.111111111111111	0.111111111111111	0.222222222222222	0.222222222222222	0	0.111111111111111	0	0	0	0	0	0	0.111111111111111
0.555555555555556	0.222222222222222	0.777777777777778	0.333333333333333	0.666666666666667	0.222222222222222	0	0.333333333333333	0.333333333333333	0.333333333333333	0.222222222222222	0.111111111111111	0.555555555555556	0.111111111111111	0.666666666666667	0.555555555555556	0.444444444444444	0.222222222222222	0	0.111111111111111	0	0.555555555555556	0.111111111111111	0	0.111111111111111	0.333333333333333	0.111111111111111	0	0.222222222222222	0.333333333333333	0	0	0.222222222222222	0.222222222222222	0.111111111111111	0.222222222222222	0.333333333333333	0.111111111111111	0.111111111111111	0.222222222222222	0.222222222222222	0	0.111111111111111	0	0	0	0	0	0	0.111111111111111
0.555555555555556	0.222222222222222	0.777777777777778	0.333333333333333	0.666666666666667	0.222222222222222	0	0.333333333333333	0.333333333333333	0.333333333333333	0.222222222222222	0.111111111111111	0.555555555555556	0.111111111111111	0.666666666666667	0.555555555555556	0.444444444444444	0.222222222222222	0	0.111111111111111	0	0.555555555555556	0.111111111111111	0	0.111111111111111	0.333333333333333	0.111111111111111	0	0.222222222222222	0.333333333333333	0	0	0.222222222222222	0.222222222222222	0.111111111111111	0.222222222222222	0.333333333333333	0.111111111111111	0.111111111111111	0.222222222222222	0.222222222222222	0	0.111111111111111	0	0	0	0	0	0	0.111111111111111
0.555555555555556	0.222222222222222	0.777777777777778	0.333333333333333	0.666666666666667	0.222222222222222	0	0.333333333333333	0.333333333333333	0.333333333333333	0.222222222222222	0.111111111111111	0.555555555555556	0.111111111111111	0.666666666666667	0.555555555555556	0.444444444444444	0.222222222222222	0	0.111111111111111	0	0.555555555555556	0.111111111111111	0	0.111111111111111	0.333333333333333	0.111111111111111	0	0.222222222222222	0.333333333333333	0	0	0.222222222222222	0.222222222222222	0.111111111111111	0.222222222222222	0.333333333333333	0.111111111111111	0.111111111111111	0.222222222222222	0.222222222222222	0	0.111111111111111	0	0	0	0	0	0	0.111111111111111
0.555555555555556	0.222222222222222	0.777777777777778	0.333333333333333	0.666666666666667	0.222222222222222	0	0.333333333333333	0.333333333333333	0.333333333333333	0.222222222222222	0.111111111111111	0.555555555555556	0.111111111111111	0.666666666666667	0.555555555555556	0.444444444444444	0.222222222222222	0	0.111111111111111	0	0.555555555555556	0.111111111111111	0	0.111111111111111	0.333333333333333	0.111111111111111	0	0.222222222222222	0.333333333333333	0	0	0.222222222222222	0.222222222222222	0.111111111111111	0.222222222222222	0.333333333333333	0.111111111111111	0.111111111111111	0.222222222222222	0.222222222222222	0	0.111111111111111	0	0	0	0	0	0	0.111111111111111
0.555555555555556	0.222222222222222	0.777777777777778	0.333333333333333	0.666666666666667	0.222222222222222	0	0.333333333333333	0.333333333333333	0.333333333333333	0.222222222222222	0.111111111111111	0.555555555555556	0.111111111111111	0.666666666666667	0.555555555555556	0.444444444444444	0.222222222222222	0	0.111111111111111	0	0.555555555555556	0.111111111111111	0	0.111111111111111	0.333333333333333	0.111111111111111	0	0.222222222222222	0.333333333333333	0	0	0.222222222222222	0.222222222222222	0.111111111111111	0.222222222222222	0.333333333333333	0.111111111111111	0.111111111111111	0.222222222222222	0.222222222222222	0	0.111111111111111	0	0	0	0	0	0	0.111111111111111
0.555555555555556	0.222222222222222	0.777777777777778	0.333333333333333	0.666666666666667	0.222222222222222	0	0.333333333333333	0.333333333333333	0.333333333333333	0.222222222222222	0.111111111111111	0.555555555555556	0.111111111111111	0.666666666666667	0.555555555555556	0.444444444444444	0.222222222222222	0	0.111111111111111	0	0.555555555555556	0.111111111111111	0	0.111111111111111	0.333333333333333	0.111111111111111	0	0.222222222222222	0.333333333333333	0	0	0.222222222222222	0.222222222222222	0.111111111111111	0.222222222222222	0.333333333333333	0.111111111111111	0.111111111111111	0.222222222222222	0.222222222222222	0	0.111111111111111	0	0	0	0	0	0	0.111111111111111
0.555555555555556	0.222222222222222	0.777777777777778	0.333333333333333	0.666666666666667	0.222222222222222	0	0.333333333333333	0.333333333333333	0.333333333333333	0.222222222222222	0.111111111111111	0.555555555555556	0.111111111111111	0.666666666666667	0.555555555555556	0.444444444444444	0.222222222222222	0	0.111111111111111	0	0.555555555555556	0.111111111111111	0	0.111111111111111	0.333333333333333	0.111111111111111	0	0.222222222222222	0.333333333333333	0	0	0.222222222222222	0.222222222222222	0.111111111111111	0.222222222222222	0.333333333333333	0.111111111111111	0.111111111111111	0.222222222222222	0.222222222222222	0	0.111111111111111	0	0	0	0	0	0	0.111111111111111
0	0	0.333333333333333	0	0	0	0	0	0	0	0	0	0.333333333333333	0.333333333333333	0	0.666666666666667	0	0.333333333333333	0.333333333333333	0	0	0	0	0	0	0	0	0	0	0.333333333333333	0	0	0	0	0	0	0	0	0	0.666666666666667	0	0	0	0	0	0	0	0.333333333333333	0	0
0	0	0.333333333333333	0	0	0	0	0	0	0	0	0	0.333333333333333	0.333333333333333	0	0.666666666666667	0	0.333333333333333	0.333333333333333	0	0	0	0	0	0	0	0	0	0	0.333333333333333	0	0	0	0	0	0	0	0	0	0.666666666666667	0	0	0	0	0	0	0	0.333333333333333	0	0
0	0	0.333333333333333	0	0	0	0	0	0	0	0	0	0.333333333333333	0.333333333333333	0	0.666666666666667	0	0.333333333333333	0.333333333333333	0	0	0	0	0	0	0	0	0	0	0.333333333333333	0	0	0	0	0	0	0	0	0	0.666666666666667	0	0	0	0	0	0	0	0.333333333333333	0	0
0	0	0.333333333333333	0	0	0	0	0	0	0	0	0	0.333333333333333	0.333333333333333	0	0.666666666666667	0	0.333333333333333	0.333333333333333	0	0	0	0	0	0	0	0	0	0	0.333333333333333	0	0	0	0	0	0	0	0	0	0.666666666666667	0	0	0	0	0	0	0	0.333333333333333	0	0
0	0	0.333333333333333	0	0	0	0	0	0	0	0	0	0.333333333333333	0.333333333333333	0	0.666666666666667	0	0.333333333333333	0.333333333333333	0	0	0	0	0	0	0	0	0	0	0.333333333333333	0	0	0	0	0	0	0	0	0	0.666666666666667	0	0	0	0	0	0	0	0.333333333333333	0	0
0	0	0.333333333333333	0	0	0	0	0	0	0	0	0	0.333333333333333	0.333333333333333	0	0.666666666666667	0	0.333333333333333	0.333333333333333	0	0	0	0	0	0	0	0	0	0	0.333333333333333	0	0	0	0	0	0	0	0	0	0.666666666666667	0	0	0	0	0	0	0	0.333333333333333	0	0
0	0	0.333333333333333	0	0	0	0	0	0	0	0	0	0.333333333333333	0.333333333333333	0	0.666666666666667	0	0.333333333333333	0.333333333333333	0	0	0	0	0	0	0	0	0	0	0.333333333333333	0	0	0	0	0	0	0	0	0	0.666666666666667	0	0	0	0	0	0	0	0.333333333333333	0	0
0	0	0.333333333333333	0	0	0	0	0	0	0	0	0	0.333333333333333	0.333333333333333	0	0.666666666666667	0	0.333333333333333	0.333333333333333	0	0	0	0	0	0	0	0	0	0	0.333333333333333	0	0	0	0	0	0	0	0	0	0.666666666666667	0	0	0	0	0	0	0	0.333333333333333	0	0
0	0	0.333333333333333	0	0	0	0	0	0	0	0	0	0.333333333333333	0.333333333333333	0	0.666666666666667	0	0.333333333333333	0.333333333333333	0	0	0	0	0	0	0	0	0	0	0.333333333333333	0	0	0	0	0	0	0	0	0	0.666666666666667	0	0	0	0	0	0	0	0.333333333333333	0	0
0	0	0.333333333333333	0	0	0	0	0	0	0	0	0	0.333333333333333	0.333333333333333	0	0.666666666666667	0	0.333333333333333	0.333333333333333	0	0	0	0	0	0	0	0	0	0	0.333333333333333	0	0	0	0	0	0	0	0	0	0.666666666666667	0	0	0	0	0	0	0	0.333333333333333	0	0
0	0	0.333333333333333	0	0	0	0	0	0	0	0	0	0.333333333333333	0.333333333333333	0	0.666666666666667	0	0.333333333333333	0.333333333333333	0	0	0	0	0	0	0	0	0	0	0.333333333333333	0	0	0	0	0	0	0	0	0	0.666666666666667	0	0	0	0	0	0	0	0.333333333333333	0	0
0	0	0.333333333333333	0	0	0	0	0	0	0	0	0	0.333333333333333	0.333333333333333	0	0.666666666666667	0	0.333333333333333	0.333333333333333	0	0	0	0	0	0	0	0	0	0	0.333333333333333	0	0	0	0	0	0	0	0	0	0.666666666666667	0	0	0	0	0	0	0	0.333333333333333	0	0
0	0	0.333333333333333	0	0	0	0	0	0	0	0	0	0.333333333333333	0.333333333333333	0	0.666666666666667	0	0.333333333333333	0.333333333333333	0	0	0	0	0	0	0	0	0	0	0.333333333333333	0	0	0	0	0	0	0	0	0	0.666666666666667	0	0	0	0	0	0	0	0.333333333333333	0	0
0	0	0.333333333333333	0	0	0	0	0	0	0	0	0	0.333333333333333	0.333333333333333	0	0.666666666666667	0	0.333333333333333	0.333333333333333	0	0	0	0	0	0	0	0	0	0	0.333333333333333	0	0	0	0	0	0	0	0	0	0.666666666666667	0	0	0	0	0	0	0	0.333333333333333	0	0
0	0	0.333333333333333	0	0	0	0	0	0	0	0	0	0.333333333333333	0.333333333333333	0	0.666666666666667	0	0.333333333333333	0.333333333333333	0	0	0	0	0	0	0	0	0	0	0.333333333333333	0	0	0	0	0	0	0	0	0	0.666666666666667	0	0	0	0	0	0	0	0.333333333333333	0	0
0	0	0.333333333333333	0	0	0	0	0	0	0	0	0	0.333333333333333	0.333333333333333	0	0.666666666666667	0	0.333333333333333	0.333333333333333	0	0	0	0	0	0	0	0	0	0	0.333333333333333	0	0	0	0	0	0	0	0	0	0.666666666666667	0	0	0	0	0	0	0	0.333333333333333	0	0
0	0	0.333333333333333	0	0	0	0	0	0	0	0	0	0.333333333333333	0.333333333333333	0	0.666666666666667	0	0.333333333333333	0.333333333333333	0	0	0	0	0	0	0	0	0	0	0.333333333333333	0	0	0	0	0	0	0	0	0	0.666666666666667	0	0	0	0	0	0	0	0.333333333333333	0	0
0	0	0.333333333333333	0	0	0	0	0	0	0	0	0	0.333333333333333	0.333333333333333	0	0.666666666666667	0	0.333333333333333	0.333333333333333	0	0	0	0	0	0	0	0	0	0	0.333333333333333	0	0	0	0	0	0	0	0	0	0.666666666666667	0	0	0	0	0	0	0	0.333333333333333	0	0
0	0	0.333333333333333	0	0	0	0	0	0	0	0	0	0.333333333333333	0.333333333333333	0	0.666666666666667	0	0.333333333333333	0.333333333333333	0	0	0	0	0	0	0	0	0	0	0.333333333333333	0	0	0	0	0	0	0	0	0	0.666666666666667	0	0	0	0	0	0	0	0.333333333333333	0	0
0	0	0.333333333333333	0	0	0	0	0	0	0	0	0	0.333333333333333	0.333333333333333	0	0.666666666666667	0	0.333333333333333	0.333333333333333	0	0	0	0	0	0	0	0	0	0	0.333333333333333	0	0	0	0	0	0	0	0	0	0.666666666666667	0	0	0	0	0	0	0	0.333333333333333	0	0
0	0	0.333333333333333	0	0	0	0	0	0	0	0	0	0.333333333333333	0.333333333333333	0	0.666666666666667	0	0.333333333333333	0.333333333333333	0	0	0	0	0	0	0	0	0	0	0.333333333333333	0	0	0	0	0	0	0	0	0	0.666666666666667	0	0	0	0	0	0	0	0.333333333333333	0	0
0	0.25	0	0	0.25	0	0.25	0	0	0.75	0	0.25	0	0.25	0	0	0	0	0	0	0	0	0.25	0	0	0.25	0.25	0.25	0	0.5	0.75	0	0	0.25	0	0	0.5	0	0	0.25	0.5	0	0	0	0	0	0	0.25	0	0
0	0.4	0.4	0.2	0	0	0	0.2	0.8	0.2	0.2	0	0.2	0	0	0.2	0.2	0.4	0	0.2	0	0.4	0	0.4	0.2	0	0.2	0	0.4	0	0.4	0.2	0	0	0	0	0.4	0.2	0	0	0	0	0	0	0	0	0	0	0	0.4
0.166666666666667	0.166666666666667	0.5	0.166666666666667	0	0.333333333333333	0	0.166666666666667	0.166666666666667	0.833333333333333	0	0.166666666666667	0.333333333333333	0	0.5	0.333333333333333	0.333333333333333	0.166666666666667	0.166666666666667	0.166666666666667	0.166666666666667	0.333333333333333	0.5	0	0.333333333333333	0.166666666666667	0	0	0.166666666666667	0.166666666666667	0	0.5	0.166666666666667	0	0	0.5	0.166666666666667	0.333333333333333	0.333333333333333	0	0	0	0	0.166666666666667	0	0	0	0.166666666666667	0	0.166666666666667
0.166666666666667	0.166666666666667	0.5	0.166666666666667	0	0.333333333333333	0	0.166666666666667	0.166666666666667	0.833333333333333	0	0.166666666666667	0.333333333333333	0	0.5	0.333333333333333	0.333333333333333	0.166666666666667	0.166666666666667	0.166666666666667	0.166666666666667	0.333333333333333	0.5	0	0.333333333333333	0.166666666666667	0	0	0.166666666666667	0.166666666666667	0	0.5	0.166666666666667	0	0	0.5	0.166666666666667	0.333333333333333	0.333333333333333	0	0	0	0	0.166666666666667	0	0	0	0.166666666666667	0	0.166666666666667
0.181818181818182	0.545454545454545	0.272727272727273	0.545454545454545	0.181818181818182	0.272727272727273	0	0.363636363636364	0.727272727272727	0.545454545454545	0.181818181818182	0.0909090909090909	0.181818181818182	0	0.545454545454545	0.454545454545455	0.272727272727273	0.0909090909090909	0.181818181818182	0.363636363636364	0	0.0909090909090909	0.454545454545455	0.272727272727273	0	0.181818181818182	0.181818181818182	0.0909090909090909	0.454545454545455	0.363636363636364	0.272727272727273	0.272727272727273	0.181818181818182	0.0909090909090909	0.0909090909090909	0.0909090909090909	0.272727272727273	0.181818181818182	0.272727272727273	0.454545454545455	0.272727272727273	0	0	0.0909090909090909	0	0	0	0.0909090909090909	0	0.363636363636364
0.181818181818182	0.545454545454545	0.272727272727273	0.545454545454545	0.181818181818182	0.272727272727273	0	0.363636363636364	0.727272727272727	0.545454545454545	0.181818181818182	0.0909090909090909	0.181818181818182	0	0.545454545454545	0.454545454545455	0.272727272727273	0.0909090909090909	0.181818181818182	0.363636363636364	0	0.0909090909090909	0.454545454545455	0.272727272727273	0	0.181818181818182	0.181818181818182	0.0909090909090909	0.454545454545455	0.363636363636364	0.272727272727273	0.272727272727273	0.181818181818182	0.0909090909090909	0.0909090909090909	0.0909090909090909	0.272727272727273	0.181818181818182	0.272727272727273	0.454545454545455	0.272727272727273	0	0	0.0909090909090909	0	0	0	0.0909090909090909	0	0.363636363636364
0.181818181818182	0.545454545454545	0.272727272727273	0.545454545454545	0.181818181818182	0.272727272727273	0	0.363636363636364	0.727272727272727	0.545454545454545	0.181818181818182	0.0909090909090909	0.181818181818182	0	0.545454545454545	0.454545454545455	0.272727272727273	0.0909090909090909	0.181818181818182	0.363636363636364	0	0.0909090909090909	0.454545454545455	0.272727272727273	0	0.181818181818182	0.181818181818182	0.0909090909090909	0.454545454545455	0.363636363636364	0.272727272727273	0.272727272727273	0.181818181818182	0.0909090909090909	0.0909090909090909	0.0909090909090909	0.272727272727273	0.181818181818182	0.272727272727273	0.454545454545455	0.272727272727273	0	0	0.0909090909090909	0	0	0	0.0909090909090909	0	0.363636363636364
1	0.0165289256198347	0.0247933884297521	0.012396694214876	0.0289256198347107	0.0247933884297521	0	0.0371900826446281	0.0206611570247934	0.00413223140495868	0.0165289256198347	0.00826446280991736	0.00826446280991736	0.00413223140495868	0.0537190082644628	0.00826446280991736	0.012396694214876	0	0	0	0	0.012396694214876	0	0.012396694214876	0.00413223140495868	0	0.00413223140495868	0	0.0702479338842975	0.012396694214876	0	0.00413223140495868	0.0165289256198347	0.012396694214876	0.00413223140495868	0.0330578512396694	0.012396694214876	0	0.00413223140495868	0.00826446280991736	0.0330578512396694	0	0	0	0	0	0	0	0	0.0165289256198347
1	0.0165289256198347	0.0247933884297521	0.012396694214876	0.0289256198347107	0.0247933884297521	0	0.0371900826446281	0.0206611570247934	0.00413223140495868	0.0165289256198347	0.00826446280991736	0.00826446280991736	0.00413223140495868	0.0537190082644628	0.00826446280991736	0.012396694214876	0	0	0	0	0.012396694214876	0	0.012396694214876	0.00413223140495868	0	0.00413223140495868	0	0.0702479338842975	0.012396694214876	0	0.00413223140495868	0.0165289256198347	0.012396694214876	0.00413223140495868	0.0330578512396694	0.012396694214876	0	0.00413223140495868	0.00826446280991736	0.0330578512396694	0	0	0	0	0	0	0	0	0.0165289256198347
1	0.0165289256198347	0.0247933884297521	0.012396694214876	0.0289256198347107	0.0247933884297521	0	0.0371900826446281	0.0206611570247934	0.00413223140495868	0.0165289256198347	0.00826446280991736	0.00826446280991736	0.00413223140495868	0.0537190082644628	0.00826446280991736	0.012396694214876	0	0	0	0	0.012396694214876	0	0.012396694214876	0.00413223140495868	0	0.00413223140495868	0	0.0702479338842975	0.012396694214876	0	0.00413223140495868	0.0165289256198347	0.012396694214876	0.00413223140495868	0.0330578512396694	0.012396694214876	0	0.00413223140495868	0.00826446280991736	0.0330578512396694	0	0	0	0	0	0	0	0	0.0165289256198347
1	0.0165289256198347	0.0247933884297521	0.012396694214876	0.0289256198347107	0.0247933884297521	0	0.0371900826446281	0.0206611570247934	0.00413223140495868	0.0165289256198347	0.00826446280991736	0.00826446280991736	0.00413223140495868	0.0537190082644628	0.00826446280991736	0.012396694214876	0	0	0	0	0.012396694214876	0	0.012396694214876	0.00413223140495868	0	0.00413223140495868	0	0.0702479338842975	0.012396694214876	0	0.00413223140495868	0.0165289256198347	0.012396694214876	0.00413223140495868	0.0330578512396694	0.012396694214876	0	0.00413223140495868	0.00826446280991736	0.0330578512396694	0	0	0	0	0	0	0	0	0.0165289256198347
1	0.0165289256198347	0.0247933884297521	0.012396694214876	0.0289256198347107	0.0247933884297521	0	0.0371900826446281	0.0206611570247934	0.00413223140495868	0.0165289256198347	0.00826446280991736	0.00826446280991736	0.00413223140495868	0.0537190082644628	0.00826446280991736	0.012396694214876	0	0	0	0	0.012396694214876	0	0.012396694214876	0.00413223140495868	0	0.00413223140495868	0	0.0702479338842975	0.012396694214876	0	0.00413223140495868	0.0165289256198347	0.012396694214876	0.00413223140495868	0.0330578512396694	0.012396694214876	0	0.00413223140495868	0.00826446280991736	0.0330578512396694	0	0	0	0	0	0	0	0	0.0165289256198347
1	0.0165289256198347	0.0247933884297521	0.012396694214876	0.0289256198347107	0.0247933884297521	0	0.0371900826446281	0.0206611570247934	0.00413223140495868	0.0165289256198347	0.00826446280991736	0.00826446280991736	0.00413223140495868	0.0537190082644628	0.00826446280991736	0.012396694214876	0	0	0	0	0.012396694214876	0	0.012396694214876	0.00413223140495868	0	0.00413223140495868	0	0.0702479338842975	0.012396694214876	0	0.00413223140495868	0.0165289256198347	0.012396694214876	0.00413223140495868	0.0330578512396694	0.012396694214876	0	0.00413223140495868	0.00826446280991736	0.0330578512396694	0	0	0	0	0	0	0	0	0.0165289256198347
1	0.0165289256198347	0.0247933884297521	0.012396694214876	0.0289256198347107	0.0247933884297521	0	0.0371900826446281	0.0206611570247934	0.00413223140495868	0.0165289256198347	0.00826446280991736	0.00826446280991736	0.00413223140495868	0.0537190082644628	0.00826446280991736	0.012396694214876	0	0	0	0	0.012396694214876	0	0.012396694214876	0.00413223140495868	0	0.00413223140495868	0	0.0702479338842975	0.012396694214876	0	0.00413223140495868	0.0165289256198347	0.012396694214876	0.00413223140495868	0.0330578512396694	0.012396694214876	0	0.00413223140495868	0.00826446280991736	0.0330578512396694	0	0	0	0	0	0	0	0	0.0165289256198347
1	0.142857142857143	0.142857142857143	0.571428571428571	0.5	0.142857142857143	0.0714285714285714	0.214285714285714	0.214285714285714	0.214285714285714	0.5	0.142857142857143	0.0714285714285714	0	0.285714285714286	0.428571428571429	0	0.0714285714285714	0.0714285714285714	0.0714285714285714	0	0.285714285714286	0.214285714285714	0.214285714285714	0.0714285714285714	0	0	0	0.214285714285714	0.142857142857143	0.285714285714286	0.142857142857143	0.142857142857143	0.285714285714286	0	0.142857142857143	0.0714285714285714	0.357142857142857	0	0	0.214285714285714	0.0714285714285714	0.142857142857143	0	0.0714285714285714	0.0714285714285714	0	0.142857142857143	0	0.714285714285714
0.25	0.25	0.0833333333333333	0.166666666666667	0.0833333333333333	0.166666666666667	0	0.416666666666667	0.0833333333333333	0.333333333333333	0.25	0.166666666666667	0.166666666666667	0	0.0833333333333333	0	0	0.0833333333333333	0	0.416666666666667	0	0.0833333333333333	0	0	0	0.0833333333333333	0	0.0833333333333333	0.0833333333333333	0	0	0.0833333333333333	0	0	0	0	0.166666666666667	0	0.166666666666667	0	0.25	0	0	0	0.0833333333333333	0	0	0	0	0.25
0.25	0.25	0.0833333333333333	0.166666666666667	0.0833333333333333	0.166666666666667	0	0.416666666666667	0.0833333333333333	0.333333333333333	0.25	0.166666666666667	0.166666666666667	0	0.0833333333333333	0	0	0.0833333333333333	0	0.416666666666667	0	0.0833333333333333	0	0	0	0.0833333333333333	0	0.0833333333333333	0.0833333333333333	0	0	0.0833333333333333	0	0	0	0	0.166666666666667	0	0.166666666666667	0	0.25	0	0	0	0.0833333333333333	0	0	0	0	0.25
0.571428571428571	0.285714285714286	0.428571428571429	0.142857142857143	0	0.142857142857143	0.142857142857143	0.142857142857143	0.714285714285714	0.285714285714286	0.142857142857143	0.285714285714286	0	0	0.714285714285714	0.285714285714286	0.142857142857143	0.142857142857143	0	0.285714285714286	0	0.142857142857143	0	0	0	0	0.285714285714286	0	0	0.142857142857143	0	0.142857142857143	0	0	0	0	0.428571428571429	0.142857142857143	0.285714285714286	0	0	0	0	0	0	0	0.142857142857143	0	0	0.285714285714286
0.571428571428571	0.285714285714286	0.428571428571429	0.142857142857143	0	0.142857142857143	0.142857142857143	0.142857142857143	0.714285714285714	0.285714285714286	0.142857142857143	0.285714285714286	0	0	0.714285714285714	0.285714285714286	0.142857142857143	0.142857142857143	0	0.285714285714286	0	0.142857142857143	0	0	0	0	0.285714285714286	0	0	0.142857142857143	0	0.142857142857143	0	0	0	0	0.428571428571429	0.142857142857143	0.285714285714286	0	0	0	0	0	0	0	0.142857142857143	0	0	0.285714285714286
0.571428571428571	0.285714285714286	0.428571428571429	0.142857142857143	0	0.142857142857143	0.142857142857143	0.142857142857143	0.714285714285714	0.285714285714286	0.142857142857143	0.285714285714286	0	0	0.714285714285714	0.285714285714286	0.142857142857143	0.142857142857143	0	0.285714285714286	0	0.142857142857143	0	0	0	0	0.285714285714286	0	0	0.142857142857143	0	0.142857142857143	0	0	0	0	0.428571428571429	0.142857142857143	0.285714285714286	0	0	0	0	0	0	0	0.142857142857143	0	0	0.285714285714286
0.571428571428571	0.285714285714286	0.428571428571429	0.142857142857143	0	0.142857142857143	0.142857142857143	0.142857142857143	0.714285714285714	0.285714285714286	0.142857142857143	0.285714285714286	0	0	0.714285714285714	0.285714285714286	0.142857142857143	0.142857142857143	0	0.285714285714286	0	0.142857142857143	0	0	0	0	0.285714285714286	0	0	0.142857142857143	0	0.142857142857143	0	0	0	0	0.428571428571429	0.142857142857143	0.285714285714286	0	0	0	0	0	0	0	0.142857142857143	0	0	0.285714285714286
0.571428571428571	0.285714285714286	0.428571428571429	0.142857142857143	0	0.142857142857143	0.142857142857143	0.142857142857143	0.714285714285714	0.285714285714286	0.142857142857143	0.285714285714286	0	0	0.714285714285714	0.285714285714286	0.142857142857143	0.142857142857143	0	0.285714285714286	0	0.142857142857143	0	0	0	0	0.285714285714286	0	0	0.142857142857143	0	0.142857142857143	0	0	0	0	0.428571428571429	0.142857142857143	0.285714285714286	0	0	0	0	0	0	0	0.142857142857143	0	0	0.285714285714286
0	0.111111111111111	0.166666666666667	0.0555555555555556	0	0	0	0.222222222222222	0.166666666666667	0.277777777777778	0.166666666666667	0	0.0555555555555556	0	0.166666666666667	0.166666666666667	0.0555555555555556	0	0	0	0.0555555555555556	0.0555555555555556	0.166666666666667	0.111111111111111	0.0555555555555556	0.111111111111111	0	0	0.111111111111111	0.0555555555555556	0.0555555555555556	0	0	0	0	0	0.0555555555555556	0.111111111111111	0	0.111111111111111	0	0	0	0	0	0	0	0.0555555555555556	0	0.222222222222222
0.333333333333333	0.444444444444444	0.333333333333333	0.555555555555556	0.111111111111111	0.444444444444444	0	0.666666666666667	0.222222222222222	0.222222222222222	0.111111111111111	0.333333333333333	0.111111111111111	0.111111111111111	0.333333333333333	0.555555555555556	0.333333333333333	0	0.222222222222222	0.222222222222222	0	0.555555555555556	0.111111111111111	0.222222222222222	0.111111111111111	0.111111111111111	0.222222222222222	0	0.222222222222222	0.111111111111111	0.555555555555556	0	0.111111111111111	0	0	0.555555555555556	0.333333333333333	0.333333333333333	0.111111111111111	0.111111111111111	0.111111111111111	0	0	0.111111111111111	0	0	0	0.111111111111111	0	1
0.333333333333333	0.166666666666667	0.833333333333333	0.333333333333333	0.166666666666667	0.333333333333333	0	1	0.166666666666667	0.166666666666667	0.166666666666667	0.166666666666667	0.166666666666667	0	0	0.333333333333333	0.666666666666667	0.5	0.5	0	0.166666666666667	0.333333333333333	0.5	0.166666666666667	0.166666666666667	0	0.166666666666667	0	0.166666666666667	0.166666666666667	0.166666666666667	0	0	0.333333333333333	0	0.166666666666667	0.166666666666667	0.5	0	0	0.166666666666667	0	0.166666666666667	0	0	0	0	0	0	0.5
0.333333333333333	0.166666666666667	0.833333333333333	0.333333333333333	0.166666666666667	0.333333333333333	0	1	0.166666666666667	0.166666666666667	0.166666666666667	0.166666666666667	0.166666666666667	0	0	0.333333333333333	0.666666666666667	0.5	0.5	0	0.166666666666667	0.333333333333333	0.5	0.166666666666667	0.166666666666667	0	0.166666666666667	0	0.166666666666667	0.166666666666667	0.166666666666667	0	0	0.333333333333333	0	0.166666666666667	0.166666666666667	0.5	0	0	0.166666666666667	0	0.166666666666667	0	0	0	0	0	0	0.5
0.333333333333333	0.166666666666667	0.833333333333333	0.333333333333333	0.166666666666667	0.333333333333333	0	1	0.166666666666667	0.166666666666667	0.166666666666667	0.166666666666667	0.166666666666667	0	0	0.333333333333333	0.666666666666667	0.5	0.5	0	0.166666666666667	0.333333333333333	0.5	0.166666666666667	0.166666666666667	0	0.166666666666667	0	0.166666666666667	0.166666666666667	0.166666666666667	0	0	0.333333333333333	0	0.166666666666667	0.166666666666667	0.5	0	0	0.166666666666667	0	0.166666666666667	0	0	0	0	0	0	0.5
0.333333333333333	0.166666666666667	0.833333333333333	0.333333333333333	0.166666666666667	0.333333333333333	0	1	0.166666666666667	0.166666666666667	0.166666666666667	0.166666666666667	0.166666666666667	0	0	0.333333333333333	0.666666666666667	0.5	0.5	0	0.166666666666667	0.333333333333333	0.5	0.166666666666667	0.166666666666667	0	0.166666666666667	0	0.166666666666667	0.166666666666667	0.166666666666667	0	0	0.333333333333333	0	0.166666666666667	0.166666666666667	0.5	0	0	0.166666666666667	0	0.166666666666667	0	0	0	0	0	0	0.5
0	0.5	0	0.333333333333333	0	0.333333333333333	0	0.333333333333333	0.333333333333333	0.333333333333333	0.166666666666667	0.166666666666667	0.166666666666667	0	0	0.166666666666667	0.166666666666667	0.333333333333333	0.5	0	0	0.166666666666667	0.166666666666667	0.166666666666667	0.166666666666667	0.333333333333333	0.333333333333333	0	0.333333333333333	0.5	0.166666666666667	0.166666666666667	0	0	0	0.333333333333333	0.166666666666667	0	0	0	0.5	0	0	0	0	0	0	0	0	0.5
0	0.5	0	0.333333333333333	0	0.333333333333333	0	0.333333333333333	0.333333333333333	0.333333333333333	0.166666666666667	0.166666666666667	0.166666666666667	0	0	0.166666666666667	0.166666666666667	0.333333333333333	0.5	0	0	0.166666666666667	0.166666666666667	0.166666666666667	0.166666666666667	0.333333333333333	0.333333333333333	0	0.333333333333333	0.5	0.166666666666667	0.166666666666667	0	0	0	0.333333333333333	0.166666666666667	0	0	0	0.5	0	0	0	0	0	0	0	0	0.5
0	0.5	0	0.333333333333333	0	0.333333333333333	0	0.333333333333333	0.333333333333333	0.333333333333333	0.166666666666667	0.166666666666667	0.166666666666667	0	0	0.166666666666667	0.166666666666667	0.333333333333333	0.5	0	0	0.166666666666667	0.166666666666667	0.166666666666667	0.166666666666667	0.333333333333333	0.333333333333333	0	0.333333333333333	0.5	0.166666666666667	0.166666666666667	0	0	0	0.333333333333333	0.166666666666667	0	0	0	0.5	0	0	0	0	0	0	0	0	0.5
0	0.5	0	0.333333333333333	0	0.333333333333333	0	0.333333333333333	0.333333333333333	0.333333333333333	0.166666666666667	0.166666666666667	0.166666666666667	0	0	0.166666666666667	0.166666666666667	0.333333333333333	0.5	0	0	0.166666666666667	0.166666666666667	0.166666666666667	0.166666666666667	0.333333333333333	0.333333333333333	0	0.333333333333333	0.5	0.166666666666667	0.166666666666667	0	0	0	0.333333333333333	0.166666666666667	0	0	0	0.5	0	0	0	0	0	0	0	0	0.5
0	0.5	0	0.333333333333333	0	0.333333333333333	0	0.333333333333333	0.333333333333333	0.333333333333333	0.166666666666667	0.166666666666667	0.166666666666667	0	0	0.166666666666667	0.166666666666667	0.333333333333333	0.5	0	0	0.166666666666667	0.166666666666667	0.166666666666667	0.166666666666667	0.333333333333333	0.333333333333333	0	0.333333333333333	0.5	0.166666666666667	0.166666666666667	0	0	0	0.333333333333333	0.166666666666667	0	0	0	0.5	0	0	0	0	0	0	0	0	0.5
0	0.5	0	0.333333333333333	0	0.333333333333333	0	0.333333333333333	0.333333333333333	0.333333333333333	0.166666666666667	0.166666666666667	0.166666666666667	0	0	0.166666666666667	0.166666666666667	0.333333333333333	0.5	0	0	0.166666666666667	0.166666666666667	0.166666666666667	0.166666666666667	0.333333333333333	0.333333333333333	0	0.333333333333333	0.5	0.166666666666667	0.166666666666667	0	0	0	0.333333333333333	0.166666666666667	0	0	0	0.5	0	0	0	0	0	0	0	0	0.5
0	0.5	0	0.333333333333333	0	0.333333333333333	0	0.333333333333333	0.333333333333333	0.333333333333333	0.166666666666667	0.166666666666667	0.166666666666667	0	0	0.166666666666667	0.166666666666667	0.333333333333333	0.5	0	0	0.166666666666667	0.166666666666667	0.166666666666667	0.166666666666667	0.333333333333333	0.333333333333333	0	0.333333333333333	0.5	0.166666666666667	0.166666666666667	0	0	0	0.333333333333333	0.166666666666667	0	0	0	0.5	0	0	0	0	0	0	0	0	0.5
0	0.5	0	0.333333333333333	0	0.333333333333333	0	0.333333333333333	0.333333333333333	0.333333333333333	0.166666666666667	0.166666666666667	0.166666666666667	0	0	0.166666666666667	0.166666666666667	0.333333333333333	0.5	0	0	0.166666666666667	0.166666666666667	0.166666666666667	0.166666666666667	0.333333333333333	0.333333333333333	0	0.333333333333333	0.5	0.166666666666667	0.166666666666667	0	0	0	0.333333333333333	0.166666666666667	0	0	0	0.5	0	0	0	0	0	0	0	0	0.5
0	0.5	0	0.333333333333333	0	0.333333333333333	0	0.333333333333333	0.333333333333333	0.333333333333333	0.166666666666667	0.166666666666667	0.166666666666667	0	0	0.166666666666667	0.166666666666667	0.333333333333333	0.5	0	0	0.166666666666667	0.166666666666667	0.166666666666667	0.166666666666667	0.333333333333333	0.333333333333333	0	0.333333333333333	0.5	0.166666666666667	0.166666666666667	0	0	0	0.333333333333333	0.166666666666667	0	0	0	0.5	0	0	0	0	0	0	0	0	0.5
0	0.5	0	0.333333333333333	0	0.333333333333333	0	0.333333333333333	0.333333333333333	0.333333333333333	0.166666666666667	0.166666666666667	0.166666666666667	0	0	0.166666666666667	0.166666666666667	0.333333333333333	0.5	0	0	0.166666666666667	0.166666666666667	0.166666666666667	0.166666666666667	0.333333333333333	0.333333333333333	0	0.333333333333333	0.5	0.166666666666667	0.166666666666667	0	0	0	0.333333333333333	0.166666666666667	0	0	0	0.5	0	0	0	0	0	0	0	0	0.5
0	0.5	0	0.333333333333333	0	0.333333333333333	0	0.333333333333333	0.333333333333333	0.333333333333333	0.166666666666667	0.166666666666667	0.166666666666667	0	0	0.166666666666667	0.166666666666667	0.333333333333333	0.5	0	0	0.166666666666667	0.166666666666667	0.166666666666667	0.166666666666667	0.333333333333333	0.333333333333333	0	0.333333333333333	0.5	0.166666666666667	0.166666666666667	0	0	0	0.333333333333333	0.166666666666667	0	0	0	0.5	0	0	0	0	0	0	0	0	0.5
0	0.5	0	0.333333333333333	0	0.333333333333333	0	0.333333333333333	0.333333333333333	0.333333333333333	0.166666666666667	0.166666666666667	0.166666666666667	0	0	0.166666666666667	0.166666666666667	0.333333333333333	0.5	0	0	0.166666666666667	0.166666666666667	0.166666666666667	0.166666666666667	0.333333333333333	0.333333333333333	0	0.333333333333333	0.5	0.166666666666667	0.166666666666667	0	0	0	0.333333333333333	0.166666666666667	0	0	0	0.5	0	0	0	0	0	0	0	0	0.5
0	0.5	0	0.333333333333333	0	0.333333333333333	0	0.333333333333333	0.333333333333333	0.333333333333333	0.166666666666667	0.166666666666667	0.166666666666667	0	0	0.166666666666667	0.166666666666667	0.333333333333333	0.5	0	0	0.166666666666667	0.166666666666667	0.166666666666667	0.166666666666667	0.333333333333333	0.333333333333333	0	0.333333333333333	0.5	0.166666666666667	0.166666666666667	0	0	0	0.333333333333333	0.166666666666667	0	0	0	0.5	0	0	0	0	0	0	0	0	0.5
0	0.5	0	0.333333333333333	0	0.333333333333333	0	0.333333333333333	0.333333333333333	0.333333333333333	0.166666666666667	0.166666666666667	0.166666666666667	0	0	0.166666666666667	0.166666666666667	0.333333333333333	0.5	0	0	0.166666666666667	0.166666666666667	0.166666666666667	0.166666666666667	0.333333333333333	0.333333333333333	0	0.333333333333333	0.5	0.166666666666667	0.166666666666667	0	0	0	0.333333333333333	0.166666666666667	0	0	0	0.5	0	0	0	0	0	0	0	0	0.5
0	0.5	0	0.333333333333333	0	0.333333333333333	0	0.333333333333333	0.333333333333333	0.333333333333333	0.166666666666667	0.166666666666667	0.166666666666667	0	0	0.166666666666667	0.166666666666667	0.333333333333333	0.5	0	0	0.166666666666667	0.166666666666667	0.166666666666667	0.166666666666667	0.333333333333333	0.333333333333333	0	0.333333333333333	0.5	0.166666666666667	0.166666666666667	0	0	0	0.333333333333333	0.166666666666667	0	0	0	0.5	0	0	0	0	0	0	0	0	0.5
0	0.5	0	0.333333333333333	0	0.333333333333333	0	0.333333333333333	0.333333333333333	0.333333333333333	0.166666666666667	0.166666666666667	0.166666666666667	0	0	0.166666666666667	0.166666666666667	0.333333333333333	0.5	0	0	0.166666666666667	0.166666666666667	0.166666666666667	0.166666666666667	0.333333333333333	0.333333333333333	0	0.333333333333333	0.5	0.166666666666667	0.166666666666667	0	0	0	0.333333333333333	0.166666666666667	0	0	0	0.5	0	0	0	0	0	0	0	0	0.5
0	0.5	0	0.333333333333333	0	0.333333333333333	0	0.333333333333333	0.333333333333333	0.333333333333333	0.166666666666667	0.166666666666667	0.166666666666667	0	0	0.166666666666667	0.166666666666667	0.333333333333333	0.5	0	0	0.166666666666667	0.166666666666667	0.166666666666667	0.166666666666667	0.333333333333333	0.333333333333333	0	0.333333333333333	0.5	0.166666666666667	0.166666666666667	0	0	0	0.333333333333333	0.166666666666667	0	0	0	0.5	0	0	0	0	0	0	0	0	0.5
0	0.5	0	0.333333333333333	0	0.333333333333333	0	0.333333333333333	0.333333333333333	0.333333333333333	0.166666666666667	0.166666666666667	0.166666666666667	0	0	0.166666666666667	0.166666666666667	0.333333333333333	0.5	0	0	0.166666666666667	0.166666666666667	0.166666666666667	0.166666666666667	0.333333333333333	0.333333333333333	0	0.333333333333333	0.5	0.166666666666667	0.166666666666667	0	0	0	0.333333333333333	0.166666666666667	0	0	0	0.5	0	0	0	0	0	0	0	0	0.5
0	0.5	0	0.333333333333333	0	0.333333333333333	0	0.333333333333333	0.333333333333333	0.333333333333333	0.166666666666667	0.166666666666667	0.166666666666667	0	0	0.166666666666667	0.166666666666667	0.333333333333333	0.5	0	0	0.166666666666667	0.166666666666667	0.166666666666667	0.166666666666667	0.333333333333333	0.333333333333333	0	0.333333333333333	0.5	0.166666666666667	0.166666666666667	0	0	0	0.333333333333333	0.166666666666667	0	0	0	0.5	0	0	0	0	0	0	0	0	0.5
0	0.5	0	0.333333333333333	0	0.333333333333333	0	0.333333333333333	0.333333333333333	0.333333333333333	0.166666666666667	0.166666666666667	0.166666666666667	0	0	0.166666666666667	0.166666666666667	0.333333333333333	0.5	0	0	0.166666666666667	0.166666666666667	0.166666666666667	0.166666666666667	0.333333333333333	0.333333333333333	0	0.333333333333333	0.5	0.166666666666667	0.166666666666667	0	0	0	0.333333333333333	0.166666666666667	0	0	0	0.5	0	0	0	0	0	0	0	0	0.5
0	0.5	0	0.333333333333333	0	0.333333333333333	0	0.333333333333333	0.333333333333333	0.333333333333333	0.166666666666667	0.166666666666667	0.166666666666667	0	0	0.166666666666667	0.166666666666667	0.333333333333333	0.5	0	0	0.166666666666667	0.166666666666667	0.166666666666667	0.166666666666667	0.333333333333333	0.333333333333333	0	0.333333333333333	0.5	0.166666666666667	0.166666666666667	0	0	0	0.333333333333333	0.166666666666667	0	0	0	0.5	0	0	0	0	0	0	0	0	0.5
0	0.5	0	0.333333333333333	0	0.333333333333333	0	0.333333333333333	0.333333333333333	0.333333333333333	0.166666666666667	0.166666666666667	0.166666666666667	0	0	0.166666666666667	0.166666666666667	0.333333333333333	0.5	0	0	0.166666666666667	0.166666666666667	0.166666666666667	0.166666666666667	0.333333333333333	0.333333333333333	0	0.333333333333333	0.5	0.166666666666667	0.166666666666667	0	0	0	0.333333333333333	0.166666666666667	0	0	0	0.5	0	0	0	0	0	0	0	0	0.5
0.6	0.2	0.4	0.4	0.6	0.2	0	0.4	0.4	0.4	0	0.4	0.6	0	0	0.2	0	0	0.2	0.2	0	0.4	0.8	0	0.4	0	0.2	0.2	0.4	0.4	0	0.2	0	0.4	0	0.2	0.4	0	0	0	0	0	0	0.2	0	0	0	0	0	0.2
0	0.333333333333333	0.333333333333333	0	0.333333333333333	0	0	0	0.666666666666667	0	0	0	0	0	0.666666666666667	0.666666666666667	0.666666666666667	0.333333333333333	0	0	0	0	0.333333333333333	0	0	0.333333333333333	0	0	0.333333333333333	0.666666666666667	0	0.333333333333333	0	0	0	0	0	0	0	0.333333333333333	0	0	0.333333333333333	0	0	0.333333333333333	0	0	0	0
0	0.333333333333333	0.333333333333333	0	0.333333333333333	0	0	0	0.666666666666667	0	0	0	0	0	0.666666666666667	0.666666666666667	0.666666666666667	0.333333333333333	0	0	0	0	0.333333333333333	0	0	0.333333333333333	0	0	0.333333333333333	0.666666666666667	0	0.333333333333333	0	0	0	0	0	0	0	0.333333333333333	0	0	0.333333333333333	0	0	0.333333333333333	0	0	0	0
0	0.333333333333333	0.333333333333333	0	0.333333333333333	0	0	0	0.666666666666667	0	0	0	0	0	0.666666666666667	0.666666666666667	0.666666666666667	0.333333333333333	0	0	0	0	0.333333333333333	0	0	0.333333333333333	0	0	0.333333333333333	0.666666666666667	0	0.333333333333333	0	0	0	0	0	0	0	0.333333333333333	0	0	0.333333333333333	0	0	0.333333333333333	0	0	0	0
0	0.333333333333333	0.333333333333333	0	0.333333333333333	0	0	0	0.666666666666667	0	0	0	0	0	0.666666666666667	0.666666666666667	0.666666666666667	0.333333333333333	0	0	0	0	0.333333333333333	0	0	0.333333333333333	0	0	0.333333333333333	0.666666666666667	0	0.333333333333333	0	0	0	0	0	0	0	0.333333333333333	0	0	0.333333333333333	0	0	0.333333333333333	0	0	0	0
0	0.333333333333333	0.333333333333333	0	0.333333333333333	0	0	0	0.666666666666667	0	0	0	0	0	0.666666666666667	0.666666666666667	0.666666666666667	0.333333333333333	0	0	0	0	0.333333333333333	0	0	0.333333333333333	0	0	0.333333333333333	0.666666666666667	0	0.333333333333333	0	0	0	0	0	0	0	0.333333333333333	0	0	0.333333333333333	0	0	0.333333333333333	0	0	0	0
0	0.333333333333333	0.333333333333333	0	0.333333333333333	0	0	0	0.666666666666667	0	0	0	0	0	0.666666666666667	0.666666666666667	0.666666666666667	0.333333333333333	0	0	0	0	0.333333333333333	0	0	0.333333333333333	0	0	0.333333333333333	0.666666666666667	0	0.333333333333333	0	0	0	0	0	0	0	0.333333333333333	0	0	0.333333333333333	0	0	0.333333333333333	0	0	0	0
0	0.333333333333333	0.333333333333333	0	0.333333333333333	0	0	0	0.666666666666667	0	0	0	0	0	0.666666666666667	0.666666666666667	0.666666666666667	0.333333333333333	0	0	0	0	0.333333333333333	0	0	0.333333333333333	0	0	0.333333333333333	0.666666666666667	0	0.333333333333333	0	0	0	0	0	0	0	0.333333333333333	0	0	0.333333333333333	0	0	0.333333333333333	0	0	0	0
0	0.333333333333333	0.333333333333333	0	0.333333333333333	0	0	0	0.666666666666667	0	0	0	0	0	0.666666666666667	0.666666666666667	0.666666666666667	0.333333333333333	0	0	0	0	0.333333333333333	0	0	0.333333333333333	0	0	0.333333333333333	0.666666666666667	0	0.333333333333333	0	0	0	0	0	0	0	0.333333333333333	0	0	0.333333333333333	0	0	0.333333333333333	0	0	0	0
0.277777777777778	0.333333333333333	0.388888888888889	0.5	0.388888888888889	0.166666666666667	0	0.388888888888889	0.555555555555556	0.5	0.444444444444444	0	0.0555555555555556	0	0.222222222222222	0.5	0.388888888888889	0.277777777777778	0.277777777777778	0.166666666666667	0.0555555555555556	0.555555555555556	0.166666666666667	0.388888888888889	0.333333333333333	0.111111111111111	0.222222222222222	0	0.166666666666667	0.333333333333333	0.111111111111111	0.111111111111111	0.111111111111111	0.0555555555555556	0	0.222222222222222	0.333333333333333	0.0555555555555556	0.111111111111111	0.277777777777778	0.166666666666667	0	0	0	0	0	0	0	0	0.722222222222222
0.277777777777778	0.333333333333333	0.388888888888889	0.5	0.388888888888889	0.166666666666667	0	0.388888888888889	0.555555555555556	0.5	0.444444444444444	0	0.0555555555555556	0	0.222222222222222	0.5	0.388888888888889	0.277777777777778	0.277777777777778	0.166666666666667	0.0555555555555556	0.555555555555556	0.166666666666667	0.388888888888889	0.333333333333333	0.111111111111111	0.222222222222222	0	0.166666666666667	0.333333333333333	0.111111111111111	0.111111111111111	0.111111111111111	0.0555555555555556	0	0.222222222222222	0.333333333333333	0.0555555555555556	0.111111111111111	0.277777777777778	0.166666666666667	0	0	0	0	0	0	0	0	0.722222222222222
1	0.583333333333333	0.388888888888889	0.222222222222222	0.333333333333333	0.361111111111111	0.0277777777777778	0.444444444444444	0.527777777777778	0.361111111111111	0.166666666666667	0.222222222222222	0.305555555555556	0.0277777777777778	0.416666666666667	0.444444444444444	0.111111111111111	0.0555555555555556	0.138888888888889	0.111111111111111	0.0277777777777778	0.166666666666667	0.222222222222222	0.0833333333333333	0.0833333333333333	0.0555555555555556	0.111111111111111	0	0.166666666666667	0.388888888888889	0.194444444444444	0.111111111111111	0.0833333333333333	0	0.0833333333333333	0.166666666666667	0.305555555555556	0.138888888888889	0.0277777777777778	0.0555555555555556	0.166666666666667	0	0.0277777777777778	0	0.0277777777777778	0.0277777777777778	0	0	0	0.694444444444444
0.333333333333333	0	0.666666666666667	0.333333333333333	0.333333333333333	0	0	0	0.333333333333333	0.333333333333333	0	0	0.333333333333333	0	0	0	0.333333333333333	0	0.666666666666667	0.333333333333333	0	0	0	0.333333333333333	0	0.333333333333333	0	0	0	0.333333333333333	0	0	0	0	0	0	0.333333333333333	0	0	0	0	0	0	0	0	0	0	0.333333333333333	0	0
0.444444444444444	0.444444444444444	0.333333333333333	0	0.222222222222222	0.222222222222222	0	0.111111111111111	0.111111111111111	0.444444444444444	0	0.555555555555556	0.333333333333333	0	0.444444444444444	0.444444444444444	0.555555555555556	0	0.333333333333333	0.444444444444444	0	0	0.333333333333333	0.111111111111111	0	0.111111111111111	0	0	0.444444444444444	0.444444444444444	0	0	0.222222222222222	0	0.111111111111111	0.111111111111111	0.333333333333333	0.444444444444444	0.111111111111111	0.222222222222222	0.222222222222222	0	0	0.111111111111111	0	0	0	0	0	0.222222222222222
0.2	0.1	0.1	0.1	0.3	0.1	0	0.2	0.1	0	0	0	0	0	0.1	0.2	0	0	0.1	0.1	0	0.1	0	0	0	0	0.1	0	0.1	0.9	0	0.1	0	0	0	0	0.1	0.1	0	0	0	0	0	0	0	0.1	0	0	0	0.2
0.692307692307692	0.461538461538462	0.615384615384615	0.538461538461538	0.461538461538462	0.153846153846154	0.230769230769231	0.615384615384615	0.384615384615385	0.538461538461538	0.153846153846154	0.153846153846154	0.307692307692308	0.0769230769230769	1	0.692307692307692	0.230769230769231	0.0769230769230769	0	0.153846153846154	0.0769230769230769	0.153846153846154	0.461538461538462	0.461538461538462	0.0769230769230769	0.230769230769231	0.0769230769230769	0	0.230769230769231	0.0769230769230769	0.153846153846154	0.153846153846154	0.153846153846154	0.153846153846154	0	0.230769230769231	0.307692307692308	0.230769230769231	0	0.0769230769230769	0.153846153846154	0	0.153846153846154	0.153846153846154	0.0769230769230769	0	0	0	0	0.461538461538462
0.25	0.25	0.5	0	0.25	0.5	0	0.25	0	0.5	0	0	0	0	0.5	0.25	0.25	0	0	0	0	0	0	0.25	0	0	0.25	0	0.25	0.25	0	0	0	0.25	0	0.5	1	0	0	0	0	0	0	0	0	0	0	0	0	0.5
0	0.166666666666667	0.166666666666667	0	0.333333333333333	0	0	0	0.166666666666667	0.166666666666667	0	0.333333333333333	0.166666666666667	0.166666666666667	0.5	0.5	0.166666666666667	0	0	0.166666666666667	0	0	0	0	0	0.166666666666667	0.166666666666667	0	0	0	0.166666666666667	0.166666666666667	0	0.166666666666667	0	0	0	0	0	0.166666666666667	0	0	0	0	0	0	0	0	0	0
0	0.166666666666667	0.166666666666667	0	0.333333333333333	0	0	0	0.166666666666667	0.166666666666667	0	0.333333333333333	0.166666666666667	0.166666666666667	0.5	0.5	0.166666666666667	0	0	0.166666666666667	0	0	0	0	0	0.166666666666667	0.166666666666667	0	0	0	0.166666666666667	0.166666666666667	0	0.166666666666667	0	0	0	0	0	0.166666666666667	0	0	0	0	0	0	0	0	0	0
0.125	0.375	0.25	0.5	0	0.25	0	0.625	0.25	0.75	0.375	0.375	0.125	0.25	0.625	1	0.25	0.125	0.125	0	0.125	0	0.25	0.75	0.5	0	0.25	0	0.25	0.375	0.375	0	0	0.25	0	0.125	0.375	0.25	0.125	0.125	0	0	0	0	0	0	0	0.125	0	0.375
0.1875	0.0625	0.25	0.0625	0.4375	0.1875	0	0.25	0.3125	0.25	0.125	0.1875	0.0625	0	0.1875	0	0.4375	0.1875	0.125	0.1875	0	0.125	0.0625	0.125	0	0.125	0.0625	0	0.5	0.125	0.4375	0.1875	0.1875	0	0	0.125	0.0625	0.25	0.0625	0.0625	0.125	0	0	0	0	0	0	0	0	0.125
0.1875	0.0625	0.25	0.0625	0.4375	0.1875	0	0.25	0.3125	0.25	0.125	0.1875	0.0625	0	0.1875	0	0.4375	0.1875	0.125	0.1875	0	0.125	0.0625	0.125	0	0.125	0.0625	0	0.5	0.125	0.4375	0.1875	0.1875	0	0	0.125	0.0625	0.25	0.0625	0.0625	0.125	0	0	0	0	0	0	0	0	0.125
0.1875	0.0625	0.25	0.0625	0.4375	0.1875	0	0.25	0.3125	0.25	0.125	0.1875	0.0625	0	0.1875	0	0.4375	0.1875	0.125	0.1875	0	0.125	0.0625	0.125	0	0.125	0.0625	0	0.5	0.125	0.4375	0.1875	0.1875	0	0	0.125	0.0625	0.25	0.0625	0.0625	0.125	0	0	0	0	0	0	0	0	0.125
0.0833333333333333	0.583333333333333	0.333333333333333	0.166666666666667	0.0833333333333333	0.5	0	0.5	0.5	0.583333333333333	0.0833333333333333	0.166666666666667	0.25	0	0.5	0.5	0.0833333333333333	0.0833333333333333	0.166666666666667	0.333333333333333	0.0833333333333333	0.25	0.25	0.25	0.0833333333333333	0.0833333333333333	0.166666666666667	0	0.25	0.416666666666667	0.166666666666667	0	0	0	0	0.416666666666667	0.25	0.416666666666667	0	0.0833333333333333	0.25	0	0	0	0	0	0	0	0	1
0	0.5	0	0	0	0.5	0	0	1	0.5	0	0.5	0.5	0	0	0	0.5	0	0	0	0	0	0	0.5	0	0	0	0	0	1	0	0	0.5	0	0	0	0.5	0	0	0	0	0.5	0	0	0	0.5	0	0	0	0
0	0.5	0	0	0	0.5	0	0	1	0.5	0	0.5	0.5	0	0	0	0.5	0	0	0	0	0	0	0.5	0	0	0	0	0	1	0	0	0.5	0	0	0	0.5	0	0	0	0	0.5	0	0	0	0.5	0	0	0	0
0	0.5	0	0	0	0.5	0	0	1	0.5	0	0.5	0.5	0	0	0	0.5	0	0	0	0	0	0	0.5	0	0	0	0	0	1	0	0	0.5	0	0	0	0.5	0	0	0	0	0.5	0	0	0	0.5	0	0	0	0
0	0.5	0	0	0	0.5	0	0	1	0.5	0	0.5	0.5	0	0	0	0.5	0	0	0	0	0	0	0.5	0	0	0	0	0	1	0	0	0.5	0	0	0	0.5	0	0	0	0	0.5	0	0	0	0.5	0	0	0	0
0	0.5	0	0	0	0.5	0	0	1	0.5	0	0.5	0.5	0	0	0	0.5	0	0	0	0	0	0	0.5	0	0	0	0	0	1	0	0	0.5	0	0	0	0.5	0	0	0	0	0.5	0	0	0	0.5	0	0	0	0
0.4	0.4	0.3	0.6	0.2	0.1	0	0.2	0.7	0.5	0.2	0.1	0.1	0.1	0.4	0.4	0.3	0.2	0.2	0.7	0.1	0.4	0.6	0.3	0.2	0.4	0.6	0.2	0.1	0.3	0.1	0	0.2	0	0	0.5	0.3	0.6	0.2	0	0.3	0	0	0.1	0	0	0.1	0.1	0	0.6
0.4	0.4	0.3	0.6	0.2	0.1	0	0.2	0.7	0.5	0.2	0.1	0.1	0.1	0.4	0.4	0.3	0.2	0.2	0.7	0.1	0.4	0.6	0.3	0.2	0.4	0.6	0.2	0.1	0.3	0.1	0	0.2	0	0	0.5	0.3	0.6	0.2	0	0.3	0	0	0.1	0	0	0.1	0.1	0	0.6
0	0.333333333333333	0.333333333333333	0	0.333333333333333	0.333333333333333	0	0.333333333333333	0.666666666666667	0	0.333333333333333	0	0	0	0	0	0	0.333333333333333	0.333333333333333	0	0	0	0	0	0	0	0.333333333333333	0.333333333333333	0	0.333333333333333	0	0	0	0	0	0.333333333333333	0	0.666666666666667	0	0	0.333333333333333	0	0	0	0	0	0	0	0	0.666666666666667
0	0.333333333333333	0.333333333333333	0	0.333333333333333	0.333333333333333	0	0.333333333333333	0.666666666666667	0	0.333333333333333	0	0	0	0	0	0	0.333333333333333	0.333333333333333	0	0	0	0	0	0	0	0.333333333333333	0.333333333333333	0	0.333333333333333	0	0	0	0	0	0.333333333333333	0	0.666666666666667	0	0	0.333333333333333	0	0	0	0	0	0	0	0	0.666666666666667
0	0.333333333333333	0.333333333333333	0	0.333333333333333	0.333333333333333	0	0.333333333333333	0.666666666666667	0	0.333333333333333	0	0	0	0	0	0	0.333333333333333	0.333333333333333	0	0	0	0	0	0	0	0.333333333333333	0.333333333333333	0	0.333333333333333	0	0	0	0	0	0.333333333333333	0	0.666666666666667	0	0	0.333333333333333	0	0	0	0	0	0	0	0	0.666666666666667
0	0.333333333333333	0.333333333333333	0	0.333333333333333	0.333333333333333	0	0.333333333333333	0.666666666666667	0	0.333333333333333	0	0	0	0	0	0	0.333333333333333	0.333333333333333	0	0	0	0	0	0	0	0.333333333333333	0.333333333333333	0	0.333333333333333	0	0	0	0	0	0.333333333333333	0	0.666666666666667	0	0	0.333333333333333	0	0	0	0	0	0	0	0	0.666666666666667
0	0.333333333333333	0.333333333333333	0	0.333333333333333	0.333333333333333	0	0.333333333333333	0.666666666666667	0	0.333333333333333	0	0	0	0	0	0	0.333333333333333	0.333333333333333	0	0	0	0	0	0	0	0.333333333333333	0.333333333333333	0	0.333333333333333	0	0	0	0	0	0.333333333333333	0	0.666666666666667	0	0	0.333333333333333	0	0	0	0	0	0	0	0	0.666666666666667
0	0	0.0769230769230769	0	0	0	0	0	0.307692307692308	0	0	0	0	0	0.0769230769230769	0.153846153846154	0	0	0	0.0769230769230769	0	0	0	0.0769230769230769	0	0	0	0	0	0	0	0	0	0	0	0	0	0	0	0	0	0	0	0.153846153846154	0	0	0	0	0	0
0	0	0.25	0	0	0.25	0	0.25	0	0	0.5	0	0.25	0	0	0.5	0	0	0.5	0	0	0	0	0.5	0	0	0	0.25	0	0.25	0	0.25	0	0.25	0	0	0.5	0.25	0	0	0	0	0.25	0	0	0	0.25	0	0	0
0	0	0.25	0	0	0.25	0	0.25	0	0	0.5	0	0.25	0	0	0.5	0	0	0.5	0	0	0	0	0.5	0	0	0	0.25	0	0.25	0	0.25	0	0.25	0	0	0.5	0.25	0	0	0	0	0.25	0	0	0	0.25	0	0	0
0	0	0.333333333333333	0.666666666666667	0	0	0.333333333333333	0.333333333333333	0.333333333333333	0	0	0	0	0.333333333333333	0.333333333333333	0.333333333333333	0	0	0.333333333333333	0	0.333333333333333	0	0.666666666666667	0	0.333333333333333	0.666666666666667	0	0	0	0.333333333333333	0.333333333333333	0	0	0	0	0.333333333333333	0	0.333333333333333	0	0.333333333333333	0.333333333333333	0	0	0	0.333333333333333	0	0	0	0	0.666666666666667
0	0	0.333333333333333	0.666666666666667	0	0	0.333333333333333	0.333333333333333	0.333333333333333	0	0	0	0	0.333333333333333	0.333333333333333	0.333333333333333	0	0	0.333333333333333	0	0.333333333333333	0	0.666666666666667	0	0.333333333333333	0.666666666666667	0	0	0	0.333333333333333	0.333333333333333	0	0	0	0	0.333333333333333	0	0.333333333333333	0	0.333333333333333	0.333333333333333	0	0	0	0.333333333333333	0	0	0	0	0.666666666666667
0	0	0.333333333333333	0.666666666666667	0	0	0.333333333333333	0.333333333333333	0.333333333333333	0	0	0	0	0.333333333333333	0.333333333333333	0.333333333333333	0	0	0.333333333333333	0	0.333333333333333	0	0.666666666666667	0	0.333333333333333	0.666666666666667	0	0	0	0.333333333333333	0.333333333333333	0	0	0	0	0.333333333333333	0	0.333333333333333	0	0.333333333333333	0.333333333333333	0	0	0	0.333333333333333	0	0	0	0	0.666666666666667
0	0	0.333333333333333	0.666666666666667	0	0	0.333333333333333	0.333333333333333	0.333333333333333	0	0	0	0	0.333333333333333	0.333333333333333	0.333333333333333	0	0	0.333333333333333	0	0.333333333333333	0	0.666666666666667	0	0.333333333333333	0.666666666666667	0	0	0	0.333333333333333	0.333333333333333	0	0	0	0	0.333333333333333	0	0.333333333333333	0	0.333333333333333	0.333333333333333	0	0	0	0.333333333333333	0	0	0	0	0.666666666666667
0	0	0.333333333333333	0.666666666666667	0	0	0.333333333333333	0.333333333333333	0.333333333333333	0	0	0	0	0.333333333333333	0.333333333333333	0.333333333333333	0	0	0.333333333333333	0	0.333333333333333	0	0.666666666666667	0	0.333333333333333	0.666666666666667	0	0	0	0.333333333333333	0.333333333333333	0	0	0	0	0.333333333333333	0	0.333333333333333	0	0.333333333333333	0.333333333333333	0	0	0	0.333333333333333	0	0	0	0	0.666666666666667
0	0.75	0	0	0	0	0.25	0	0.25	1	0.25	0	0	0	0.5	0	0.25	0	0	0	0	0.25	0	0	0	0.25	0	0	0	0	0	0	0.5	0	0	0	0.25	0	0	0	0	0	0	0.5	0	0.25	0	0	0.25	0.5
0.4	0	0.2	0	0	0.2	0	0.2	0.6	0	0	0.8	0.4	0	0.4	0.4	0.6	0	0.2	0.4	0	0	0	0.2	0.6	0.2	0.2	0.4	0	0	0.6	0.2	0	0.2	0	0	0.6	0.4	0.2	0	0	0	0.2	0	0.2	0	0	0	0	0
1	0.390243902439024	0.439024390243902	0.121951219512195	0.219512195121951	0.170731707317073	0.0487804878048781	0.317073170731707	0.341463414634146	0.170731707317073	0.0487804878048781	0.146341463414634	0.0975609756097561	0	0.365853658536585	0.219512195121951	0.219512195121951	0.121951219512195	0.0487804878048781	0.146341463414634	0	0.0975609756097561	0.0487804878048781	0.024390243902439	0.024390243902439	0.024390243902439	0.0487804878048781	0.024390243902439	0.170731707317073	0.195121951219512	0.0487804878048781	0	0.0975609756097561	0	0.024390243902439	0.170731707317073	0.0487804878048781	0.0975609756097561	0.024390243902439	0	0.121951219512195	0	0.024390243902439	0.024390243902439	0.024390243902439	0	0.024390243902439	0	0	0.414634146341463
1	0.390243902439024	0.439024390243902	0.121951219512195	0.219512195121951	0.170731707317073	0.0487804878048781	0.317073170731707	0.341463414634146	0.170731707317073	0.0487804878048781	0.146341463414634	0.0975609756097561	0	0.365853658536585	0.219512195121951	0.219512195121951	0.121951219512195	0.0487804878048781	0.146341463414634	0	0.0975609756097561	0.0487804878048781	0.024390243902439	0.024390243902439	0.024390243902439	0.0487804878048781	0.024390243902439	0.170731707317073	0.195121951219512	0.0487804878048781	0	0.0975609756097561	0	0.024390243902439	0.170731707317073	0.0487804878048781	0.0975609756097561	0.024390243902439	0	0.121951219512195	0	0.024390243902439	0.024390243902439	0.024390243902439	0	0.024390243902439	0	0	0.414634146341463
1	0.390243902439024	0.439024390243902	0.121951219512195	0.219512195121951	0.170731707317073	0.0487804878048781	0.317073170731707	0.341463414634146	0.170731707317073	0.0487804878048781	0.146341463414634	0.0975609756097561	0	0.365853658536585	0.219512195121951	0.219512195121951	0.121951219512195	0.0487804878048781	0.146341463414634	0	0.0975609756097561	0.0487804878048781	0.024390243902439	0.024390243902439	0.024390243902439	0.0487804878048781	0.024390243902439	0.170731707317073	0.195121951219512	0.0487804878048781	0	0.0975609756097561	0	0.024390243902439	0.170731707317073	0.0487804878048781	0.0975609756097561	0.024390243902439	0	0.121951219512195	0	0.024390243902439	0.024390243902439	0.024390243902439	0	0.024390243902439	0	0	0.414634146341463
1	0.390243902439024	0.439024390243902	0.121951219512195	0.219512195121951	0.170731707317073	0.0487804878048781	0.317073170731707	0.341463414634146	0.170731707317073	0.0487804878048781	0.146341463414634	0.0975609756097561	0	0.365853658536585	0.219512195121951	0.219512195121951	0.121951219512195	0.0487804878048781	0.146341463414634	0	0.0975609756097561	0.0487804878048781	0.024390243902439	0.024390243902439	0.024390243902439	0.0487804878048781	0.024390243902439	0.170731707317073	0.195121951219512	0.0487804878048781	0	0.0975609756097561	0	0.024390243902439	0.170731707317073	0.0487804878048781	0.0975609756097561	0.024390243902439	0	0.121951219512195	0	0.024390243902439	0.024390243902439	0.024390243902439	0	0.024390243902439	0	0	0.414634146341463
1	0.390243902439024	0.439024390243902	0.121951219512195	0.219512195121951	0.170731707317073	0.0487804878048781	0.317073170731707	0.341463414634146	0.170731707317073	0.0487804878048781	0.146341463414634	0.0975609756097561	0	0.365853658536585	0.219512195121951	0.219512195121951	0.121951219512195	0.0487804878048781	0.146341463414634	0	0.0975609756097561	0.0487804878048781	0.024390243902439	0.024390243902439	0.024390243902439	0.0487804878048781	0.024390243902439	0.170731707317073	0.195121951219512	0.0487804878048781	0	0.0975609756097561	0	0.024390243902439	0.170731707317073	0.0487804878048781	0.0975609756097561	0.024390243902439	0	0.121951219512195	0	0.024390243902439	0.024390243902439	0.024390243902439	0	0.024390243902439	0	0	0.414634146341463
1	0.390243902439024	0.439024390243902	0.121951219512195	0.219512195121951	0.170731707317073	0.0487804878048781	0.317073170731707	0.341463414634146	0.170731707317073	0.0487804878048781	0.146341463414634	0.0975609756097561	0	0.365853658536585	0.219512195121951	0.219512195121951	0.121951219512195	0.0487804878048781	0.146341463414634	0	0.0975609756097561	0.0487804878048781	0.024390243902439	0.024390243902439	0.024390243902439	0.0487804878048781	0.024390243902439	0.170731707317073	0.195121951219512	0.0487804878048781	0	0.0975609756097561	0	0.024390243902439	0.170731707317073	0.0487804878048781	0.0975609756097561	0.024390243902439	0	0.121951219512195	0	0.024390243902439	0.024390243902439	0.024390243902439	0	0.024390243902439	0	0	0.414634146341463
1	0.390243902439024	0.439024390243902	0.121951219512195	0.219512195121951	0.170731707317073	0.0487804878048781	0.317073170731707	0.341463414634146	0.170731707317073	0.0487804878048781	0.146341463414634	0.0975609756097561	0	0.365853658536585	0.219512195121951	0.219512195121951	0.121951219512195	0.0487804878048781	0.146341463414634	0	0.0975609756097561	0.0487804878048781	0.024390243902439	0.024390243902439	0.024390243902439	0.0487804878048781	0.024390243902439	0.170731707317073	0.195121951219512	0.0487804878048781	0	0.0975609756097561	0	0.024390243902439	0.170731707317073	0.0487804878048781	0.0975609756097561	0.024390243902439	0	0.121951219512195	0	0.024390243902439	0.024390243902439	0.024390243902439	0	0.024390243902439	0	0	0.414634146341463
1	0.390243902439024	0.439024390243902	0.121951219512195	0.219512195121951	0.170731707317073	0.0487804878048781	0.317073170731707	0.341463414634146	0.170731707317073	0.0487804878048781	0.146341463414634	0.0975609756097561	0	0.365853658536585	0.219512195121951	0.219512195121951	0.121951219512195	0.0487804878048781	0.146341463414634	0	0.0975609756097561	0.0487804878048781	0.024390243902439	0.024390243902439	0.024390243902439	0.0487804878048781	0.024390243902439	0.170731707317073	0.195121951219512	0.0487804878048781	0	0.0975609756097561	0	0.024390243902439	0.170731707317073	0.0487804878048781	0.0975609756097561	0.024390243902439	0	0.121951219512195	0	0.024390243902439	0.024390243902439	0.024390243902439	0	0.024390243902439	0	0	0.414634146341463
1	0.390243902439024	0.439024390243902	0.121951219512195	0.219512195121951	0.170731707317073	0.0487804878048781	0.317073170731707	0.341463414634146	0.170731707317073	0.0487804878048781	0.146341463414634	0.0975609756097561	0	0.365853658536585	0.219512195121951	0.219512195121951	0.121951219512195	0.0487804878048781	0.146341463414634	0	0.0975609756097561	0.0487804878048781	0.024390243902439	0.024390243902439	0.024390243902439	0.0487804878048781	0.024390243902439	0.170731707317073	0.195121951219512	0.0487804878048781	0	0.0975609756097561	0	0.024390243902439	0.170731707317073	0.0487804878048781	0.0975609756097561	0.024390243902439	0	0.121951219512195	0	0.024390243902439	0.024390243902439	0.024390243902439	0	0.024390243902439	0	0	0.414634146341463
1	0.390243902439024	0.439024390243902	0.121951219512195	0.219512195121951	0.170731707317073	0.0487804878048781	0.317073170731707	0.341463414634146	0.170731707317073	0.0487804878048781	0.146341463414634	0.0975609756097561	0	0.365853658536585	0.219512195121951	0.219512195121951	0.121951219512195	0.0487804878048781	0.146341463414634	0	0.0975609756097561	0.0487804878048781	0.024390243902439	0.024390243902439	0.024390243902439	0.0487804878048781	0.024390243902439	0.170731707317073	0.195121951219512	0.0487804878048781	0	0.0975609756097561	0	0.024390243902439	0.170731707317073	0.0487804878048781	0.0975609756097561	0.024390243902439	0	0.121951219512195	0	0.024390243902439	0.024390243902439	0.024390243902439	0	0.024390243902439	0	0	0.414634146341463
1	0.390243902439024	0.439024390243902	0.121951219512195	0.219512195121951	0.170731707317073	0.0487804878048781	0.317073170731707	0.341463414634146	0.170731707317073	0.0487804878048781	0.146341463414634	0.0975609756097561	0	0.365853658536585	0.219512195121951	0.219512195121951	0.121951219512195	0.0487804878048781	0.146341463414634	0	0.0975609756097561	0.0487804878048781	0.024390243902439	0.024390243902439	0.024390243902439	0.0487804878048781	0.024390243902439	0.170731707317073	0.195121951219512	0.0487804878048781	0	0.0975609756097561	0	0.024390243902439	0.170731707317073	0.0487804878048781	0.0975609756097561	0.024390243902439	0	0.121951219512195	0	0.024390243902439	0.024390243902439	0.024390243902439	0	0.024390243902439	0	0	0.414634146341463
1	0.390243902439024	0.439024390243902	0.121951219512195	0.219512195121951	0.170731707317073	0.0487804878048781	0.317073170731707	0.341463414634146	0.170731707317073	0.0487804878048781	0.146341463414634	0.0975609756097561	0	0.365853658536585	0.219512195121951	0.219512195121951	0.121951219512195	0.0487804878048781	0.146341463414634	0	0.0975609756097561	0.0487804878048781	0.024390243902439	0.024390243902439	0.024390243902439	0.0487804878048781	0.024390243902439	0.170731707317073	0.195121951219512	0.0487804878048781	0	0.0975609756097561	0	0.024390243902439	0.170731707317073	0.0487804878048781	0.0975609756097561	0.024390243902439	0	0.121951219512195	0	0.024390243902439	0.024390243902439	0.024390243902439	0	0.024390243902439	0	0	0.414634146341463
1	0.390243902439024	0.439024390243902	0.121951219512195	0.219512195121951	0.170731707317073	0.0487804878048781	0.317073170731707	0.341463414634146	0.170731707317073	0.0487804878048781	0.146341463414634	0.0975609756097561	0	0.365853658536585	0.219512195121951	0.219512195121951	0.121951219512195	0.0487804878048781	0.146341463414634	0	0.0975609756097561	0.0487804878048781	0.024390243902439	0.024390243902439	0.024390243902439	0.0487804878048781	0.024390243902439	0.170731707317073	0.195121951219512	0.0487804878048781	0	0.0975609756097561	0	0.024390243902439	0.170731707317073	0.0487804878048781	0.0975609756097561	0.024390243902439	0	0.121951219512195	0	0.024390243902439	0.024390243902439	0.024390243902439	0	0.024390243902439	0	0	0.414634146341463
0	0	0.125	0	0	0	0	0	0.25	0.5	0	0.125	0	0	0.125	0.375	0	0	0	0.375	0	0	0	0.125	0	0	0	0	0	0	0.125	0	0	0.125	0	0.125	0	0.125	0	0	0	0	0	0.125	0	0	0	0	0	0.125
0.428571428571429	0.428571428571429	0.285714285714286	0	0.285714285714286	0.142857142857143	0	0.428571428571429	1	0.285714285714286	0.428571428571429	0.142857142857143	0	0	1	0.857142857142857	0.285714285714286	0.285714285714286	0	0.714285714285714	0	0.142857142857143	0.142857142857143	0.285714285714286	0	0	0.142857142857143	0.142857142857143	0.571428571428571	0.428571428571429	0.142857142857143	0	0.142857142857143	0.142857142857143	0	0.142857142857143	0.428571428571429	0.142857142857143	0.142857142857143	0.142857142857143	0.142857142857143	0	0.142857142857143	0.142857142857143	0.142857142857143	0.142857142857143	0	0	0	0.285714285714286
0	0	0	0	0.25	0.25	0	0.75	0.535714285714286	0	0	0.25	0	0	0.25	0.285714285714286	0	0.0357142857142857	0	0	0	0	0	0	0	0	0	0	0	0.214285714285714	0.25	0	0.5	0	0	0	0.25	0.25	0	0	0.25	0	0	0	0	0	0	0	0	0
0	0	0	0	0.25	0.25	0	0.75	0.535714285714286	0	0	0.25	0	0	0.25	0.285714285714286	0	0.0357142857142857	0	0	0	0	0	0	0	0	0	0	0	0.214285714285714	0.25	0	0.5	0	0	0	0.25	0.25	0	0	0.25	0	0	0	0	0	0	0	0	0
0.923076923076923	0.846153846153846	0.615384615384615	0.461538461538462	0.384615384615385	0.307692307692308	0	0.461538461538462	0.923076923076923	1	0.307692307692308	0.230769230769231	0.615384615384615	0	1	0.769230769230769	0.615384615384615	0.307692307692308	0	0.384615384615385	0	0.384615384615385	0.538461538461538	0.230769230769231	0.153846153846154	0.0769230769230769	0.153846153846154	0.0769230769230769	0.461538461538462	0.692307692307692	0.0769230769230769	0.0769230769230769	0.153846153846154	0.0769230769230769	0	0.230769230769231	0.692307692307692	0.461538461538462	0	0.0769230769230769	0.307692307692308	0.0769230769230769	0	0.0769230769230769	0.0769230769230769	0	0.0769230769230769	0	0	0.923076923076923
0.951219512195122	0.926829268292683	0.463414634146341	0.329268292682927	0.268292682926829	0.414634146341463	0.024390243902439	0.890243902439024	0.780487804878049	0.390243902439024	0.0975609756097561	0.170731707317073	0.451219512195122	0.0609756097560976	0.548780487804878	0.48780487804878	0.207317073170732	0.0853658536585366	0.146341463414634	0.146341463414634	0.0121951219512195	0.158536585365854	0.219512195121951	0.170731707317073	0.109756097560976	0.0975609756097561	0.109756097560976	0	0.353658536585366	0.292682926829268	0.158536585365854	0.121951219512195	0.146341463414634	0.146341463414634	0	0.292682926829268	0.475609756097561	0.134146341463415	0.0731707317073171	0.170731707317073	0.134146341463415	0	0.0121951219512195	0.024390243902439	0	0.0121951219512195	0.0121951219512195	0	0	1
1	0.571428571428571	0.857142857142857	0	0.428571428571429	0.285714285714286	0.142857142857143	1	0.285714285714286	0.142857142857143	0	0.571428571428571	0.142857142857143	0	0.714285714285714	0.285714285714286	0.571428571428571	0	0.857142857142857	0.285714285714286	0	0.142857142857143	0	0.142857142857143	0	0	0	0	0.142857142857143	0.571428571428571	0.428571428571429	0.428571428571429	0.285714285714286	0	0	0.285714285714286	0.571428571428571	0	0.142857142857143	0.142857142857143	0	0.142857142857143	0	0.142857142857143	0	0	0	0	0	0.714285714285714
1	0.571428571428571	0.857142857142857	0	0.428571428571429	0.285714285714286	0.142857142857143	1	0.285714285714286	0.142857142857143	0	0.571428571428571	0.142857142857143	0	0.714285714285714	0.285714285714286	0.571428571428571	0	0.857142857142857	0.285714285714286	0	0.142857142857143	0	0.142857142857143	0	0	0	0	0.142857142857143	0.571428571428571	0.428571428571429	0.428571428571429	0.285714285714286	0	0	0.285714285714286	0.571428571428571	0	0.142857142857143	0.142857142857143	0	0.142857142857143	0	0.142857142857143	0	0	0	0	0	0.714285714285714
1	0.571428571428571	0.857142857142857	0	0.428571428571429	0.285714285714286	0.142857142857143	1	0.285714285714286	0.142857142857143	0	0.571428571428571	0.142857142857143	0	0.714285714285714	0.285714285714286	0.571428571428571	0	0.857142857142857	0.285714285714286	0	0.142857142857143	0	0.142857142857143	0	0	0	0	0.142857142857143	0.571428571428571	0.428571428571429	0.428571428571429	0.285714285714286	0	0	0.285714285714286	0.571428571428571	0	0.142857142857143	0.142857142857143	0	0.142857142857143	0	0.142857142857143	0	0	0	0	0	0.714285714285714
1	0.571428571428571	0.857142857142857	0	0.428571428571429	0.285714285714286	0.142857142857143	1	0.285714285714286	0.142857142857143	0	0.571428571428571	0.142857142857143	0	0.714285714285714	0.285714285714286	0.571428571428571	0	0.857142857142857	0.285714285714286	0	0.142857142857143	0	0.142857142857143	0	0	0	0	0.142857142857143	0.571428571428571	0.428571428571429	0.428571428571429	0.285714285714286	0	0	0.285714285714286	0.571428571428571	0	0.142857142857143	0.142857142857143	0	0.142857142857143	0	0.142857142857143	0	0	0	0	0	0.714285714285714
1	0.571428571428571	0.857142857142857	0	0.428571428571429	0.285714285714286	0.142857142857143	1	0.285714285714286	0.142857142857143	0	0.571428571428571	0.142857142857143	0	0.714285714285714	0.285714285714286	0.571428571428571	0	0.857142857142857	0.285714285714286	0	0.142857142857143	0	0.142857142857143	0	0	0	0	0.142857142857143	0.571428571428571	0.428571428571429	0.428571428571429	0.285714285714286	0	0	0.285714285714286	0.571428571428571	0	0.142857142857143	0.142857142857143	0	0.142857142857143	0	0.142857142857143	0	0	0	0	0	0.714285714285714
1	0.571428571428571	0.857142857142857	0	0.428571428571429	0.285714285714286	0.142857142857143	1	0.285714285714286	0.142857142857143	0	0.571428571428571	0.142857142857143	0	0.714285714285714	0.285714285714286	0.571428571428571	0	0.857142857142857	0.285714285714286	0	0.142857142857143	0	0.142857142857143	0	0	0	0	0.142857142857143	0.571428571428571	0.428571428571429	0.428571428571429	0.285714285714286	0	0	0.285714285714286	0.571428571428571	0	0.142857142857143	0.142857142857143	0	0.142857142857143	0	0.142857142857143	0	0	0	0	0	0.714285714285714
1	0.571428571428571	0.857142857142857	0	0.428571428571429	0.285714285714286	0.142857142857143	1	0.285714285714286	0.142857142857143	0	0.571428571428571	0.142857142857143	0	0.714285714285714	0.285714285714286	0.571428571428571	0	0.857142857142857	0.285714285714286	0	0.142857142857143	0	0.142857142857143	0	0	0	0	0.142857142857143	0.571428571428571	0.428571428571429	0.428571428571429	0.285714285714286	0	0	0.285714285714286	0.571428571428571	0	0.142857142857143	0.142857142857143	0	0.142857142857143	0	0.142857142857143	0	0	0	0	0	0.714285714285714
0.884615384615385	0.807692307692308	0.307692307692308	0.269230769230769	0.230769230769231	0.461538461538462	0.0384615384615385	1	0.461538461538462	0.653846153846154	0.230769230769231	0.423076923076923	0.192307692307692	0.0384615384615385	0.461538461538462	0.346153846153846	0.307692307692308	0.0384615384615385	0.0769230769230769	0.307692307692308	0	0.230769230769231	0.269230769230769	0.115384615384615	0.192307692307692	0.115384615384615	0.230769230769231	0.0384615384615385	0.384615384615385	0.307692307692308	0.115384615384615	0.0769230769230769	0.192307692307692	0.0384615384615385	0	0.346153846153846	0.269230769230769	0.153846153846154	0.192307692307692	0.153846153846154	0.192307692307692	0	0.0769230769230769	0.0769230769230769	0.0769230769230769	0	0	0	0	0.576923076923077
0	0.25	0	0.5	0.25	0	0	0.25	0.5	0.5	0.25	0.75	0.25	0	0	0.25	0	0.25	0	0.25	0	0.25	0	1	0.5	0	0	0	0	0	0.25	0.5	0.25	0	0	0.25	0	0.25	0	0	0	0	0	0	0	0	0	0	0	0.25
0	0.25	0	0.5	0.25	0	0	0.25	0.5	0.5	0.25	0.75	0.25	0	0	0.25	0	0.25	0	0.25	0	0.25	0	1	0.5	0	0	0	0	0	0.25	0.5	0.25	0	0	0.25	0	0.25	0	0	0	0	0	0	0	0	0	0	0	0.25
0	0.25	0	0.5	0.25	0	0	0.25	0.5	0.5	0.25	0.75	0.25	0	0	0.25	0	0.25	0	0.25	0	0.25	0	1	0.5	0	0	0	0	0	0.25	0.5	0.25	0	0	0.25	0	0.25	0	0	0	0	0	0	0	0	0	0	0	0.25
0	0.25	0	0.5	0.25	0	0	0.25	0.5	0.5	0.25	0.75	0.25	0	0	0.25	0	0.25	0	0.25	0	0.25	0	1	0.5	0	0	0	0	0	0.25	0.5	0.25	0	0	0.25	0	0.25	0	0	0	0	0	0	0	0	0	0	0	0.25
0	0.25	0	0.5	0.25	0	0	0.25	0.5	0.5	0.25	0.75	0.25	0	0	0.25	0	0.25	0	0.25	0	0.25	0	1	0.5	0	0	0	0	0	0.25	0.5	0.25	0	0	0.25	0	0.25	0	0	0	0	0	0	0	0	0	0	0	0.25
0	0.25	0	0.5	0.25	0	0	0.25	0.5	0.5	0.25	0.75	0.25	0	0	0.25	0	0.25	0	0.25	0	0.25	0	1	0.5	0	0	0	0	0	0.25	0.5	0.25	0	0	0.25	0	0.25	0	0	0	0	0	0	0	0	0	0	0	0.25
0	0.25	0	0.5	0.25	0	0	0.25	0.5	0.5	0.25	0.75	0.25	0	0	0.25	0	0.25	0	0.25	0	0.25	0	1	0.5	0	0	0	0	0	0.25	0.5	0.25	0	0	0.25	0	0.25	0	0	0	0	0	0	0	0	0	0	0	0.25
0	0.25	0	0.5	0.25	0	0	0.25	0.5	0.5	0.25	0.75	0.25	0	0	0.25	0	0.25	0	0.25	0	0.25	0	1	0.5	0	0	0	0	0	0.25	0.5	0.25	0	0	0.25	0	0.25	0	0	0	0	0	0	0	0	0	0	0	0.25
0	0.25	0	0.5	0.25	0	0	0.25	0.5	0.5	0.25	0.75	0.25	0	0	0.25	0	0.25	0	0.25	0	0.25	0	1	0.5	0	0	0	0	0	0.25	0.5	0.25	0	0	0.25	0	0.25	0	0	0	0	0	0	0	0	0	0	0	0.25
0	0.25	0	0.5	0.25	0	0	0.25	0.5	0.5	0.25	0.75	0.25	0	0	0.25	0	0.25	0	0.25	0	0.25	0	1	0.5	0	0	0	0	0	0.25	0.5	0.25	0	0	0.25	0	0.25	0	0	0	0	0	0	0	0	0	0	0	0.25
0	0.25	0	0.5	0.25	0	0	0.25	0.5	0.5	0.25	0.75	0.25	0	0	0.25	0	0.25	0	0.25	0	0.25	0	1	0.5	0	0	0	0	0	0.25	0.5	0.25	0	0	0.25	0	0.25	0	0	0	0	0	0	0	0	0	0	0	0.25
0	0.25	0	0.5	0.25	0	0	0.25	0.5	0.5	0.25	0.75	0.25	0	0	0.25	0	0.25	0	0.25	0	0.25	0	1	0.5	0	0	0	0	0	0.25	0.5	0.25	0	0	0.25	0	0.25	0	0	0	0	0	0	0	0	0	0	0	0.25
0.473684210526316	0.736842105263158	0.421052631578947	0.421052631578947	0.210526315789474	0.315789473684211	0	1	0.684210526315789	0.421052631578947	0.315789473684211	0.421052631578947	0.105263157894737	0.105263157894737	0.631578947368421	0.210526315789474	0.421052631578947	0.0526315789473684	0	0.157894736842105	0.0526315789473684	0.368421052631579	0.421052631578947	0.473684210526316	0.263157894736842	0.105263157894737	0.263157894736842	0.0526315789473684	0.210526315789474	0.210526315789474	0.157894736842105	0.105263157894737	0.157894736842105	0.0526315789473684	0	0.315789473684211	0.105263157894737	0.473684210526316	0.105263157894737	0.157894736842105	0.263157894736842	0.0526315789473684	0.0526315789473684	0	0	0	0	0	0	0.736842105263158
0.0175438596491228	0.0701754385964912	0.0175438596491228	0.0526315789473684	0	0.0175438596491228	0	0.0526315789473684	0.140350877192982	0.087719298245614	0	0.0350877192982456	0.0175438596491228	0	0.0175438596491228	0.105263157894737	0	0.0701754385964912	0	0.0175438596491228	0	0.0350877192982456	0.105263157894737	0.0350877192982456	0.0175438596491228	0	0	0	0.105263157894737	0	0.0526315789473684	0	0	0.0175438596491228	0	0.0175438596491228	0.0175438596491228	0.0175438596491228	0	0.0175438596491228	0	0	0	0	0	0	0	0	0	0.087719298245614
0	0.5	0.25	0	0	0	0	0	1	0.5	0	0.25	0.25	0	0.5	0.25	0.25	0	0.25	0.25	0.25	0	0	0	0	0	0.5	0.25	0.25	0.25	0	0.25	0.25	0	0	0	0.25	0	0.25	0	0.25	0	0.25	0	0	0	0	0	0	0
0	0	0	0	0.2	0	0	0	0	0.2	0.2	0	0.4	0	0	0.4	0	0	0	0	0	0	0	0	0	0	0	0	0.2	0	0	0	0	0	0	0.2	0	0.2	0	0	0.4	0	0	0	0	0	0	0	0	0
0	0	0	0	0.2	0	0	0	0	0.2	0.2	0	0.4	0	0	0.4	0	0	0	0	0	0	0	0	0	0	0	0	0.2	0	0	0	0	0	0	0.2	0	0.2	0	0	0.4	0	0	0	0	0	0	0	0	0
0	0	0	0	0.2	0	0	0	0	0.2	0.2	0	0.4	0	0	0.4	0	0	0	0	0	0	0	0	0	0	0	0	0.2	0	0	0	0	0	0	0.2	0	0.2	0	0	0.4	0	0	0	0	0	0	0	0	0
0.4	0.6	0.2	0.4	0.4	0	0	0.6	0.4	0.2	0.2	0	0	0	0.2	0.4	0	0	0.2	0	0	0.4	0.6	0.2	0.2	0.2	0	0	0.2	0.6	0.2	0.8	0.4	0.2	0	0.2	0	0.2	0	0	0.2	0	0	0	0	0	0	0.2	0	0.2
0	0	0.333333333333333	0	0	0	0	0.666666666666667	0.333333333333333	0	0	0	0.333333333333333	0	0.666666666666667	0.333333333333333	0	0	0.333333333333333	0	0	0	0	0	0	0.333333333333333	0	0	0	0.333333333333333	0	0	0.666666666666667	0	0	0	0	0.333333333333333	0	0.333333333333333	0	0	0	0	0.333333333333333	0	0	0	0	0
0	0	0	0	0	0.166666666666667	0	0.166666666666667	0.333333333333333	0.166666666666667	0	0	0	0	0	0	0.166666666666667	0.166666666666667	0	0.166666666666667	0	0	0.166666666666667	0	0	0	0.333333333333333	0.166666666666667	0	0	0	0.166666666666667	0.166666666666667	0.166666666666667	0	0.166666666666667	0.166666666666667	0	0	0.333333333333333	0	0	0	0	0	0	0	0	0	0
0	0	0	0	0	0.166666666666667	0	0.166666666666667	0.333333333333333	0.166666666666667	0	0	0	0	0	0	0.166666666666667	0.166666666666667	0	0.166666666666667	0	0	0.166666666666667	0	0	0	0.333333333333333	0.166666666666667	0	0	0	0.166666666666667	0.166666666666667	0.166666666666667	0	0.166666666666667	0.166666666666667	0	0	0.333333333333333	0	0	0	0	0	0	0	0	0	0
0	0.333333333333333	0	0.333333333333333	0	0	0	0	0.333333333333333	0.333333333333333	0	0.333333333333333	0	0	0	0	0	0	0.666666666666667	0.666666666666667	0	0	0.333333333333333	0	0	0	0	0	1	0.666666666666667	0.333333333333333	0	0	0	0	0.333333333333333	0.333333333333333	0.333333333333333	0	0	0	0	0	0	0	0	0	0	0	0
0	0.2	0.4	0.2	0.2	0.2	0	0	0.4	0.2	0.2	0.2	0.2	0	1	0.2	0	0	0.2	0.2	0	0	0	0.2	0.2	0	0	0	0.2	0	0	0.4	0	0.2	0	0.6	0.6	0.2	0	0.4	0.4	0.2	0.2	0	0	0	0	0	0	0.2
0.1	0.2	0	0	0	0	0	0.1	0.2	0	0.3	0.1	0.1	0.1	0.3	0.2	0.3	0	0	0	0	0.2	0.3	0	0.1	0.2	0.2	0	0.2	0	0	0	0.1	0	0	0	0.1	0	0.1	0	0.1	0	0	0	0	0	0	0	0	0.2
0	0.142857142857143	0.142857142857143	0	0	0	0	0.285714285714286	0.142857142857143	0.428571428571429	0.285714285714286	0.142857142857143	0.142857142857143	0	0	0.285714285714286	0.142857142857143	0.142857142857143	0	0.428571428571429	0	0	0	0	0.142857142857143	0	0.285714285714286	0	0	0	0	0.142857142857143	0	0.142857142857143	0	0	0	0	0.142857142857143	0	0.142857142857143	0	0	0	0	0	0	0	0	0
0	0.142857142857143	0.142857142857143	0	0	0	0	0.285714285714286	0.142857142857143	0.428571428571429	0.285714285714286	0.142857142857143	0.142857142857143	0	0	0.285714285714286	0.142857142857143	0.142857142857143	0	0.428571428571429	0	0	0	0	0.142857142857143	0	0.285714285714286	0	0	0	0	0.142857142857143	0	0.142857142857143	0	0	0	0	0.142857142857143	0	0.142857142857143	0	0	0	0	0	0	0	0	0
0.583333333333333	0.166666666666667	0.25	0.166666666666667	0.0833333333333333	0.166666666666667	0	0.416666666666667	0.0833333333333333	0.666666666666667	0.0833333333333333	0.25	0.25	0	0.583333333333333	0.416666666666667	0.25	0.0833333333333333	0.0833333333333333	0.166666666666667	0	0.0833333333333333	0.166666666666667	0	0.0833333333333333	0.0833333333333333	0.0833333333333333	0	0.0833333333333333	0.166666666666667	0.0833333333333333	0.0833333333333333	0.666666666666667	0	0	0.166666666666667	0.0833333333333333	0.166666666666667	0	0.0833333333333333	0.333333333333333	0	0	0	0	0	0	0	0	0.166666666666667
0.444444444444444	0.888888888888889	0.666666666666667	0.222222222222222	0.333333333333333	0.111111111111111	0	0.333333333333333	0.888888888888889	0.555555555555556	0.222222222222222	0.666666666666667	0	0	0.666666666666667	0.666666666666667	0.222222222222222	0.777777777777778	0	0.333333333333333	0	0.333333333333333	0.444444444444444	0.333333333333333	0.111111111111111	0.222222222222222	0	0	0.111111111111111	0.222222222222222	0	0.333333333333333	0.222222222222222	0.111111111111111	0	0.444444444444444	0.333333333333333	0	0.444444444444444	0.222222222222222	0.444444444444444	0	0	0	0	0	0	0	0	0.444444444444444
1	0.727272727272727	0.454545454545455	0.0909090909090909	0.272727272727273	0	0.0909090909090909	0.545454545454545	0.363636363636364	0.363636363636364	0.181818181818182	0	0	0	0.363636363636364	0.0909090909090909	0.363636363636364	0	0	0.181818181818182	0	0.181818181818182	0.0909090909090909	0	0	0.0909090909090909	0	0	0	0.0909090909090909	0.0909090909090909	0.181818181818182	0.363636363636364	0.0909090909090909	0	0.272727272727273	0.0909090909090909	0	0	0	0.0909090909090909	0	0	0	0	0.0909090909090909	0.0909090909090909	0	0	0.545454545454545
1	0.25	0.35	0.1	0.25	0.25	0.1	0.65	0.55	0.25	0.1	0.3	0.1	0	0.15	0.15	0.25	0	0.3	0.05	0	0.25	0.05	0.25	0.05	0	0	0	0.55	0.25	0.15	0	0.1	0	0.15	0.35	0.15	0.15	0	0.1	0.1	0	0.05	0	0	0.05	0	0	0.05	0.65
0	0.333333333333333	0.333333333333333	0	0	0.333333333333333	0	0	0.333333333333333	0	0	0.333333333333333	0.666666666666667	0	0	0.333333333333333	0	0	0	0.333333333333333	0	0	0	0	0	0	0	0	0	0	0	0.333333333333333	0	0	0	0	0.333333333333333	0	0.666666666666667	0	0	0	0	0	0	0	0	0	0	0
1	0.666666666666667	0.333333333333333	0	0.333333333333333	0.222222222222222	0	0.555555555555556	0.444444444444444	0.555555555555556	0.222222222222222	0.222222222222222	0.222222222222222	0.111111111111111	0.222222222222222	0.333333333333333	0	0.111111111111111	0.111111111111111	0.111111111111111	0	0.111111111111111	0.222222222222222	0.222222222222222	0	0	0	0	0.555555555555556	0.111111111111111	0	0.111111111111111	0.333333333333333	0.222222222222222	0	0.333333333333333	0.222222222222222	0	0	0	0	0	0	0	0	0	0	0	0	0.888888888888889
0.375	0.3125	0.3125	0.1875	0.0625	0.0625	0	0.5	0.3125	0.3125	0.375	0.25	0	0	0.25	0.875	0.375	0.375	0	0	0	0.3125	0.6875	0.25	0.125	0.125	0.1875	0	0.125	0.0625	0.1875	0	0.0625	0.0625	0	0.125	0.3125	0.1875	0	0	0	0	0	0	0	0	0	0	0	0.25
0.25	0.166666666666667	0.5	0.416666666666667	0.333333333333333	0	0.0833333333333333	0.25	0.5	0.25	0.25	0.5	0.0833333333333333	0	0.5	0.583333333333333	0.416666666666667	0.25	0	0.416666666666667	0	0.5	0.0833333333333333	0.0833333333333333	0.166666666666667	0.25	0.0833333333333333	0	0.25	0.333333333333333	0.0833333333333333	0.166666666666667	0.0833333333333333	0	0	0.0833333333333333	0	0	0.0833333333333333	0	0.0833333333333333	0.0833333333333333	0.166666666666667	0.0833333333333333	0.0833333333333333	0	0	0	0	0.5
0	0	0	0	0	0.2	0	0.4	0.2	0	0.6	0.2	0	0	0	0	0.4	0.2	0	0.6	0.4	0	0.2	0	0.4	0.2	0.2	0	0	0.2	0.2	0	0.2	0	0	0.2	0.2	0	0.2	0	0.2	0	0	0	0	0	0	0	0	0
1	0.181818181818182	0.181818181818182	0.0909090909090909	0.545454545454545	0.181818181818182	0	0.181818181818182	0.0909090909090909	0.0909090909090909	0.0909090909090909	0.181818181818182	0	0	0.272727272727273	0.0909090909090909	0.181818181818182	0.181818181818182	0.272727272727273	0.0909090909090909	0	0.181818181818182	0.0909090909090909	0.181818181818182	0	0	0	0	0.272727272727273	0.0909090909090909	0.181818181818182	0.181818181818182	0.454545454545455	0	0	0.0909090909090909	0.0909090909090909	0	0	0	0.181818181818182	0	0	0	0	0	0	0	0	0.363636363636364
1	0.333333333333333	0.111111111111111	0.111111111111111	0	0	0	0.333333333333333	0.111111111111111	0	0.111111111111111	0.333333333333333	0.111111111111111	0	0.222222222222222	0.111111111111111	0	0.111111111111111	0	0	0	0	0.111111111111111	0	0	0	0	0	0	0	0	0	0	0	0	0	0	0	0	0	0	0	0	0.111111111111111	0	0	0	0	0	0.111111111111111
1	0.333333333333333	0.111111111111111	0.111111111111111	0	0	0	0.333333333333333	0.111111111111111	0	0.111111111111111	0.333333333333333	0.111111111111111	0	0.222222222222222	0.111111111111111	0	0.111111111111111	0	0	0	0	0.111111111111111	0	0	0	0	0	0	0	0	0	0	0	0	0	0	0	0	0	0	0	0	0.111111111111111	0	0	0	0	0	0.111111111111111
0	0.25	0.25	0	0	0.25	0	0.75	0.5	0	0	0.25	0	0.25	0	0.5	0.5	0.25	0.75	0.75	0	0.25	0.25	0.25	0	0	0	0	0.25	0	0.5	0	0	0	0	0.5	0.25	0	0	0	0.25	0	0	0	0	0	0	0.25	0	0.5
0.285714285714286	0.142857142857143	0	0	0	0.285714285714286	0.142857142857143	0.142857142857143	0.142857142857143	0.142857142857143	0.142857142857143	0.142857142857143	0	0	0.142857142857143	0.142857142857143	0.142857142857143	0.142857142857143	0.428571428571429	0	0	0	0	0	0	0.142857142857143	0.142857142857143	0.142857142857143	0	0.142857142857143	0	0.142857142857143	0	0	0.142857142857143	0	0.142857142857143	0.571428571428571	0	0	0	0	0.142857142857143	0.142857142857143	0	0	0	0	0	0.285714285714286
0.166666666666667	0.166666666666667	0.166666666666667	0.333333333333333	0.333333333333333	0	0	0.333333333333333	0.166666666666667	0	0.333333333333333	0	0.166666666666667	0	0.333333333333333	0	0	0	0.333333333333333	0	0	0.333333333333333	0	0.333333333333333	0.333333333333333	0.333333333333333	0.166666666666667	0	0.166666666666667	0.166666666666667	0	0.833333333333333	0	0.333333333333333	0.166666666666667	0	0.166666666666667	0.166666666666667	0	0.166666666666667	0	0	0	0	0	0	0	0	0	0.166666666666667
0.5	0	0	0.25	0	0	0	0.25	0.5	0.25	0.25	0.25	0.25	0	0.25	0	0	0	0	0	0	0.25	0	0	0	0.25	0	0	0	0.25	0	0	0.25	0	0	0	0	0	0	0	0.5	0	0	0	0.25	0	0.25	0	0	0.25
0.5	0	0	0.25	0	0	0	0.25	0.5	0.25	0.25	0.25	0.25	0	0.25	0	0	0	0	0	0	0.25	0	0	0	0.25	0	0	0	0.25	0	0	0.25	0	0	0	0	0	0	0	0.5	0	0	0	0.25	0	0.25	0	0	0.25
0.5	0	0	0.25	0	0	0	0.25	0.5	0.25	0.25	0.25	0.25	0	0.25	0	0	0	0	0	0	0.25	0	0	0	0.25	0	0	0	0.25	0	0	0.25	0	0	0	0	0	0	0	0.5	0	0	0	0.25	0	0.25	0	0	0.25
0.4	0.44	0.38	0.3	0.4	0.28	0	0.5	0.74	0.58	0.28	0.34	0.2	0.02	0.46	0.56	0.16	0.2	0.24	0.28	0	0.26	0.5	0.2	0.22	0.1	0.24	0	0.26	0.26	0.1	0.18	0.16	0.1	0	0.42	0.32	0.14	0.26	0.1	0.12	0	0.04	0.02	0.02	0.02	0	0	0	0.78
0.5	0.2	0.3	0.4	0.5	0.1	0.1	0.4	0.8	0.4	0	0.3	0.2	0	0.5	0.3	0	0.3	0.1	0.3	0	0.2	0.3	0.4	0.2	0.3	0	0.1	0.1	0.3	0.3	0.1	0.1	0	0.1	0.3	0.2	0.2	0	0	0.1	0	0	0	0.1	0	0	0.1	0	0.4
0.5	0.2	0.3	0.4	0.5	0.1	0.1	0.4	0.8	0.4	0	0.3	0.2	0	0.5	0.3	0	0.3	0.1	0.3	0	0.2	0.3	0.4	0.2	0.3	0	0.1	0.1	0.3	0.3	0.1	0.1	0	0.1	0.3	0.2	0.2	0	0	0.1	0	0	0	0.1	0	0	0.1	0	0.4
0.5	0.2	0.3	0.4	0.5	0.1	0.1	0.4	0.8	0.4	0	0.3	0.2	0	0.5	0.3	0	0.3	0.1	0.3	0	0.2	0.3	0.4	0.2	0.3	0	0.1	0.1	0.3	0.3	0.1	0.1	0	0.1	0.3	0.2	0.2	0	0	0.1	0	0	0	0.1	0	0	0.1	0	0.4
0.5	0.2	0.3	0.4	0.5	0.1	0.1	0.4	0.8	0.4	0	0.3	0.2	0	0.5	0.3	0	0.3	0.1	0.3	0	0.2	0.3	0.4	0.2	0.3	0	0.1	0.1	0.3	0.3	0.1	0.1	0	0.1	0.3	0.2	0.2	0	0	0.1	0	0	0	0.1	0	0	0.1	0	0.4
0.5	0.2	0.3	0.4	0.5	0.1	0.1	0.4	0.8	0.4	0	0.3	0.2	0	0.5	0.3	0	0.3	0.1	0.3	0	0.2	0.3	0.4	0.2	0.3	0	0.1	0.1	0.3	0.3	0.1	0.1	0	0.1	0.3	0.2	0.2	0	0	0.1	0	0	0	0.1	0	0	0.1	0	0.4
0.142857142857143	0.285714285714286	0.428571428571429	0.142857142857143	0.142857142857143	0.428571428571429	0	0.571428571428571	0.428571428571429	0.285714285714286	0.142857142857143	0.285714285714286	0	0	0.142857142857143	0.142857142857143	0.142857142857143	0.285714285714286	0.142857142857143	0.142857142857143	0	0	0.285714285714286	0.142857142857143	0.142857142857143	0.285714285714286	0	0	0.285714285714286	0.428571428571429	0.428571428571429	0	0	0	0	0.285714285714286	0.142857142857143	0.285714285714286	0.142857142857143	0.142857142857143	0.142857142857143	0	0	0	0	0	0	0	0	0.571428571428571
0.111111111111111	0.555555555555556	0.333333333333333	0.111111111111111	0.333333333333333	0.333333333333333	0	1	0.333333333333333	0.444444444444444	0.555555555555556	0	0.333333333333333	0	0.555555555555556	0.222222222222222	0.333333333333333	0.333333333333333	0.333333333333333	0.555555555555556	0	0	0.111111111111111	0	0	0.222222222222222	0.333333333333333	0	0.222222222222222	0.111111111111111	0	0	0.333333333333333	0.111111111111111	0	0.222222222222222	0.222222222222222	0	0.222222222222222	0.111111111111111	0.444444444444444	0	0	0	0	0	0	0	0	0.444444444444444
0	0	0	0	0	0	0	0.2	0.2	0	0	0	0	0	0	0.2	0	0	0	0.2	0	0	0.2	0	0	0	0.4	0	0	0.2	0.4	0	0	0	0	0	0	0	0.4	0	0	0	0	0	0	0	0	0	0	0
0	0	0	0	0	0	0	0.2	0.2	0	0	0	0	0	0	0.2	0	0	0	0.2	0	0	0.2	0	0	0	0.4	0	0	0.2	0.4	0	0	0	0	0	0	0	0.4	0	0	0	0	0	0	0	0	0	0	0
0.1	0.25	0	0.15	0.05	0.15	0	0.2	0.7	0.65	0.2	0.15	0.35	0.1	0.15	0.3	0.25	0.25	0.2	0.2	0	0.05	0.25	0.25	0.05	0.2	0.05	0	0.1	0.35	0.2	0.15	0.2	0.15	0.05	0.05	0.7	0.1	0	0.2	0.3	0	0	0	0	0	0	0.05	0	0.2
0.1	0.25	0	0.15	0.05	0.15	0	0.2	0.7	0.65	0.2	0.15	0.35	0.1	0.15	0.3	0.25	0.25	0.2	0.2	0	0.05	0.25	0.25	0.05	0.2	0.05	0	0.1	0.35	0.2	0.15	0.2	0.15	0.05	0.05	0.7	0.1	0	0.2	0.3	0	0	0	0	0	0	0.05	0	0.2
0.1	0.25	0	0.15	0.05	0.15	0	0.2	0.7	0.65	0.2	0.15	0.35	0.1	0.15	0.3	0.25	0.25	0.2	0.2	0	0.05	0.25	0.25	0.05	0.2	0.05	0	0.1	0.35	0.2	0.15	0.2	0.15	0.05	0.05	0.7	0.1	0	0.2	0.3	0	0	0	0	0	0	0.05	0	0.2
0	0.1	0.1	0.1	0	0	0.1	0	0.2	0	0.2	0.1	0.1	0	0	0.1	0.2	0	0.2	0.3	0	0.4	0.2	0.1	0.2	0	0	0	0.1	0	0.1	0.1	0	0	0	0.2	0	0	0	0.1	0.1	0.1	0	0.1	0	0	0.1	0	0	0
0	0.333333333333333	0	0	0.666666666666667	0.333333333333333	0	1	0	0	0.333333333333333	0.333333333333333	0	0	0	0.333333333333333	0.333333333333333	0	0	0	0	0	0.666666666666667	0	0	0.333333333333333	0	0	0	1	0	0	0.333333333333333	0.333333333333333	0	0.333333333333333	0.333333333333333	0	0	0	0.333333333333333	0	0	0	0	0	0	0	0	0.333333333333333
0.75	0.75	0.5	0.5	0.5	0.375	0	0.75	0	0.5	0.25	0.375	0.625	0.25	0	0.375	0.25	0.375	0.125	0.375	0	0.375	0.25	0.25	0	0.25	0.125	0.125	0.625	0.5	0.375	0.125	0.125	0	0	0.5	0.375	0.25	0	0.375	0.25	0	0.125	0	0	0	0	0	0	1
0.333333333333333	0.5	0.333333333333333	0.333333333333333	0.5	0	0	0.666666666666667	0.666666666666667	0.333333333333333	0	0.166666666666667	0.166666666666667	0	0.166666666666667	0.166666666666667	0.833333333333333	0	0.5	0.166666666666667	0	0.166666666666667	0.5	0.166666666666667	0	0	0.333333333333333	0	0.166666666666667	0.5	0	0	0.333333333333333	0.166666666666667	0	0	0.166666666666667	0.5	0	0	0	0	0.166666666666667	0.166666666666667	0	0	0	0	0	0.833333333333333
0	0	0	0.166666666666667	0	0	0	0	0.166666666666667	0.166666666666667	0	0.166666666666667	0.5	0	0.166666666666667	0.666666666666667	0.333333333333333	0.333333333333333	0	0.166666666666667	0.166666666666667	0.333333333333333	0.333333333333333	0.166666666666667	0	0.166666666666667	0.166666666666667	0	0	0	0.666666666666667	0	0	0.166666666666667	0	0	0.333333333333333	0.333333333333333	0	0	0.166666666666667	0	0.166666666666667	0	0.166666666666667	0	0	0	0	0
0.636363636363636	0.272727272727273	0.545454545454545	0.363636363636364	0.272727272727273	0.272727272727273	0	0.0909090909090909	0.545454545454545	0.454545454545455	0.0909090909090909	0.0909090909090909	0.181818181818182	0.0909090909090909	0.545454545454545	0	0.818181818181818	0	0.0909090909090909	0.181818181818182	0.0909090909090909	0.0909090909090909	0.181818181818182	0.0909090909090909	0.363636363636364	0.0909090909090909	0.272727272727273	0	0.363636363636364	0.272727272727273	0.272727272727273	0.0909090909090909	0.0909090909090909	0.0909090909090909	0	0.0909090909090909	0.181818181818182	0	0.272727272727273	0.181818181818182	0.363636363636364	0	0	0	0.0909090909090909	0	0	0	0	0.454545454545455
1	0.25	0.5	0.4375	0.375	0.3125	0.0625	0.3125	0.375	0.3125	0.0625	0.25	0.0625	0	0.625	0.375	0.5	0	0.125	0.375	0.0625	0.625	0.0625	0.25	0.0625	0.125	0.125	0	0.3125	0.125	0.3125	0.0625	0.25	0	0.1875	0.4375	0.125	0.25	0.0625	0.1875	0.3125	0	0.0625	0	0	0	0.0625	0	0	0.375
1	0.666666666666667	0.555555555555556	0	0.666666666666667	0.111111111111111	0	0.666666666666667	0.222222222222222	0.333333333333333	0	0.111111111111111	0.111111111111111	0	0.444444444444444	0.111111111111111	0.333333333333333	0.444444444444444	0.222222222222222	0.333333333333333	0.111111111111111	0.444444444444444	0.111111111111111	0.111111111111111	0.111111111111111	0	0	0	0.888888888888889	0.666666666666667	0.222222222222222	0.111111111111111	0.444444444444444	0	0	0.333333333333333	0.111111111111111	0.111111111111111	0	0	0.111111111111111	0	0.111111111111111	0	0	0	0	0.111111111111111	0	0.666666666666667
1	0.666666666666667	0.555555555555556	0	0.666666666666667	0.111111111111111	0	0.666666666666667	0.222222222222222	0.333333333333333	0	0.111111111111111	0.111111111111111	0	0.444444444444444	0.111111111111111	0.333333333333333	0.444444444444444	0.222222222222222	0.333333333333333	0.111111111111111	0.444444444444444	0.111111111111111	0.111111111111111	0.111111111111111	0	0	0	0.888888888888889	0.666666666666667	0.222222222222222	0.111111111111111	0.444444444444444	0	0	0.333333333333333	0.111111111111111	0.111111111111111	0	0	0.111111111111111	0	0.111111111111111	0	0	0	0	0.111111111111111	0	0.666666666666667
1	0.583333333333333	0.416666666666667	0.25	0.333333333333333	0.583333333333333	0	0.5	0.416666666666667	0.416666666666667	0.25	0.166666666666667	0.416666666666667	0.0833333333333333	0.333333333333333	0.5	0.166666666666667	0.25	0.0833333333333333	0.0833333333333333	0	0.333333333333333	0.333333333333333	0.0833333333333333	0.166666666666667	0.25	0.166666666666667	0	0.333333333333333	0.416666666666667	0.166666666666667	0.0833333333333333	0.333333333333333	0	0.166666666666667	0.5	0.166666666666667	0.0833333333333333	0.25	0	0.166666666666667	0	0.166666666666667	0	0	0	0	0.0833333333333333	0	1
1	0.583333333333333	0.416666666666667	0.25	0.333333333333333	0.583333333333333	0	0.5	0.416666666666667	0.416666666666667	0.25	0.166666666666667	0.416666666666667	0.0833333333333333	0.333333333333333	0.5	0.166666666666667	0.25	0.0833333333333333	0.0833333333333333	0	0.333333333333333	0.333333333333333	0.0833333333333333	0.166666666666667	0.25	0.166666666666667	0	0.333333333333333	0.416666666666667	0.166666666666667	0.0833333333333333	0.333333333333333	0	0.166666666666667	0.5	0.166666666666667	0.0833333333333333	0.25	0	0.166666666666667	0	0.166666666666667	0	0	0	0	0.0833333333333333	0	1
0.666666666666667	0.833333333333333	0.666666666666667	0.5	0.5	0.166666666666667	0.166666666666667	0.333333333333333	0.833333333333333	0.166666666666667	0.166666666666667	0.333333333333333	0.5	0	0.333333333333333	0	0.333333333333333	0.333333333333333	0.333333333333333	0.5	0	0.5	0	0.333333333333333	0.166666666666667	0	0.333333333333333	0	0.333333333333333	0.5	0	0.5	0.333333333333333	0.166666666666667	0	0.5	0.5	0	0	0	0	0	0	0	0	0	0	0.166666666666667	0	1
0.666666666666667	0.833333333333333	0.666666666666667	0.5	0.5	0.166666666666667	0.166666666666667	0.333333333333333	0.833333333333333	0.166666666666667	0.166666666666667	0.333333333333333	0.5	0	0.333333333333333	0	0.333333333333333	0.333333333333333	0.333333333333333	0.5	0	0.5	0	0.333333333333333	0.166666666666667	0	0.333333333333333	0	0.333333333333333	0.5	0	0.5	0.333333333333333	0.166666666666667	0	0.5	0.5	0	0	0	0	0	0	0	0	0	0	0.166666666666667	0	1
0.666666666666667	0.833333333333333	0.666666666666667	0.5	0.5	0.166666666666667	0.166666666666667	0.333333333333333	0.833333333333333	0.166666666666667	0.166666666666667	0.333333333333333	0.5	0	0.333333333333333	0	0.333333333333333	0.333333333333333	0.333333333333333	0.5	0	0.5	0	0.333333333333333	0.166666666666667	0	0.333333333333333	0	0.333333333333333	0.5	0	0.5	0.333333333333333	0.166666666666667	0	0.5	0.5	0	0	0	0	0	0	0	0	0	0	0.166666666666667	0	1
1	0.615384615384615	0.846153846153846	0.307692307692308	0.384615384615385	0.153846153846154	0	0.230769230769231	0.307692307692308	0.384615384615385	0.153846153846154	0.230769230769231	0.153846153846154	0	0.692307692307692	0.615384615384615	0.692307692307692	0.230769230769231	0.230769230769231	0.153846153846154	0	0.461538461538462	0.153846153846154	0.230769230769231	0.230769230769231	0.0769230769230769	0	0	0.230769230769231	0.307692307692308	0.0769230769230769	0	0.0769230769230769	0	0	0.307692307692308	0	0.307692307692308	0.0769230769230769	0	0.0769230769230769	0	0	0	0	0	0	0	0	0.538461538461538
0.384615384615385	0.692307692307692	0.384615384615385	0.0769230769230769	0	0.0769230769230769	0.0769230769230769	0.230769230769231	1	0.230769230769231	0.0769230769230769	0	0.0769230769230769	0	0.538461538461538	0.461538461538462	0.307692307692308	0.0769230769230769	0.153846153846154	0.153846153846154	0	0.0769230769230769	0.230769230769231	0.153846153846154	0.153846153846154	0	0	0.0769230769230769	0	0.153846153846154	0.0769230769230769	0	0	0.0769230769230769	0	0.0769230769230769	0.230769230769231	0.153846153846154	0	0	0	0	0.0769230769230769	0.0769230769230769	0	0	0.0769230769230769	0	0	0.384615384615385
0	0.25	0.75	0	0	0	0	0.25	1	0.25	0.5	0	0	0.5	0.75	0.25	0.5	0	0	0.25	0	0	0	0	0.25	0	0	0	0	0	0	0	0	0	0	0	0	0	0	0.25	0.25	0	0	0	0.25	0	0	0	0	0
0.2	0.3	0.2	0.1	0.2	0.2	0	0.3	0.2	0.3	0	0.2	0.1	0	0.2	0.3	0.2	0	0.3	0	0	0.2	0	0.1	0.1	0	0.1	0	0.3	0.2	0.3	0	0	0.1	0	0.1	0.4	0	0	0.3	0.2	0	0.1	0.1	0	0	0	0.1	0	0.4
0	0	0	0.25	0	0	0	0	0.25	0	0	0.25	0.25	0	0.25	0	0	0	0	0.25	0	0	0	0	0	0	0.25	0	0.25	0.25	0.25	0.25	0.5	0	0.25	0.25	0	0.25	0	0	0	0	0	0.5	0.25	0.25	0.25	0	0	0
0.166666666666667	0.666666666666667	0.333333333333333	0.166666666666667	0	0	0	0.333333333333333	0.833333333333333	0.5	0	0.333333333333333	0.5	0	0	0.333333333333333	0.833333333333333	0	0	0	0	0.333333333333333	0	0	0	0	0.166666666666667	0	0	0.5	0.166666666666667	0	0	0	0	0	0.333333333333333	0	0	0.166666666666667	0	0	0.166666666666667	0.166666666666667	0	0	0	0.333333333333333	0	0.5
0.166666666666667	0.666666666666667	0.333333333333333	0.166666666666667	0	0	0	0.333333333333333	0.833333333333333	0.5	0	0.333333333333333	0.5	0	0	0.333333333333333	0.833333333333333	0	0	0	0	0.333333333333333	0	0	0	0	0.166666666666667	0	0	0.5	0.166666666666667	0	0	0	0	0	0.333333333333333	0	0	0.166666666666667	0	0	0.166666666666667	0.166666666666667	0	0	0	0.333333333333333	0	0.5
0.166666666666667	0.666666666666667	0.333333333333333	0.166666666666667	0	0	0	0.333333333333333	0.833333333333333	0.5	0	0.333333333333333	0.5	0	0	0.333333333333333	0.833333333333333	0	0	0	0	0.333333333333333	0	0	0	0	0.166666666666667	0	0	0.5	0.166666666666667	0	0	0	0	0	0.333333333333333	0	0	0.166666666666667	0	0	0.166666666666667	0.166666666666667	0	0	0	0.333333333333333	0	0.5
0.166666666666667	0.666666666666667	0.333333333333333	0.166666666666667	0	0	0	0.333333333333333	0.833333333333333	0.5	0	0.333333333333333	0.5	0	0	0.333333333333333	0.833333333333333	0	0	0	0	0.333333333333333	0	0	0	0	0.166666666666667	0	0	0.5	0.166666666666667	0	0	0	0	0	0.333333333333333	0	0	0.166666666666667	0	0	0.166666666666667	0.166666666666667	0	0	0	0.333333333333333	0	0.5
0	0.5	0	0.166666666666667	0	0	0	0	0.833333333333333	0.166666666666667	0.166666666666667	0.333333333333333	0.333333333333333	0	0.166666666666667	0.333333333333333	0	0	0.333333333333333	0	0	0.166666666666667	0.5	0.166666666666667	0	0	0	0	0.166666666666667	0	0.166666666666667	0	0	0.166666666666667	0.166666666666667	0.333333333333333	0.666666666666667	0	0	0	0	0	0	0	0	0.166666666666667	0	0	0	0.166666666666667
0.142857142857143	0.285714285714286	0	0	0.142857142857143	0.142857142857143	0.142857142857143	0	0.285714285714286	0.571428571428571	0.285714285714286	0	0.428571428571429	0	0.285714285714286	0.428571428571429	0.428571428571429	0.142857142857143	0.285714285714286	0.285714285714286	0.142857142857143	0.571428571428571	0	0	0	0.142857142857143	0.142857142857143	0.142857142857143	0.428571428571429	0.428571428571429	0	0.142857142857143	0	0	0	0.142857142857143	0.285714285714286	0.285714285714286	0	0.285714285714286	0.428571428571429	0	0.142857142857143	0	0	0	0	0	0	0.428571428571429
0	0	0	0.25	0	0.5	0	0	0.25	0	0.5	0.25	0.25	0	0	0	0.75	0	0	0.25	0.25	0.25	0.25	0	0	0	0	0	0	0	0	0	0.25	0	0	0.25	0.25	0.25	0	0	0	0	0.5	0	0.25	0	0	0	0	0.25
0.529411764705882	1	0.117647058823529	0.117647058823529	0.352941176470588	0.0588235294117647	0	0.529411764705882	0.411764705882353	0.411764705882353	0.294117647058824	0.352941176470588	0.235294117647059	0	0.117647058823529	0.117647058823529	0.0588235294117647	0.0588235294117647	0.117647058823529	0.0588235294117647	0.0588235294117647	0.235294117647059	0.176470588235294	0.0588235294117647	0	0.176470588235294	0	0	0.352941176470588	0.176470588235294	0.117647058823529	0.117647058823529	0.294117647058824	0.117647058823529	0	0.117647058823529	0.235294117647059	0.0588235294117647	0	0	0.0588235294117647	0	0	0.0588235294117647	0	0	0	0.0588235294117647	0	0.529411764705882
0	1	0.25	0	0	0	0	0.75	0.75	0.5	0.25	0.25	0	0	0.25	0	0	0	0	0.5	0	0	0	0	0	0	0	0	0	0.25	0	0.25	0	0	0	0	0	0	0	0.25	0	0	0	0.25	0	0	0	0	0	0.75
0	1	0.25	0	0	0	0	0.75	0.75	0.5	0.25	0.25	0	0	0.25	0	0	0	0	0.5	0	0	0	0	0	0	0	0	0	0.25	0	0.25	0	0	0	0	0	0	0	0.25	0	0	0	0.25	0	0	0	0	0	0.75
0	1	0.25	0	0	0	0	0.75	0.75	0.5	0.25	0.25	0	0	0.25	0	0	0	0	0.5	0	0	0	0	0	0	0	0	0	0.25	0	0.25	0	0	0	0	0	0	0	0.25	0	0	0	0.25	0	0	0	0	0	0.75
0	1	0.25	0	0	0	0	0.75	0.75	0.5	0.25	0.25	0	0	0.25	0	0	0	0	0.5	0	0	0	0	0	0	0	0	0	0.25	0	0.25	0	0	0	0	0	0	0	0.25	0	0	0	0.25	0	0	0	0	0	0.75
0	1	0.25	0	0	0	0	0.75	0.75	0.5	0.25	0.25	0	0	0.25	0	0	0	0	0.5	0	0	0	0	0	0	0	0	0	0.25	0	0.25	0	0	0	0	0	0	0	0.25	0	0	0	0.25	0	0	0	0	0	0.75
0	1	0.25	0	0	0	0	0.75	0.75	0.5	0.25	0.25	0	0	0.25	0	0	0	0	0.5	0	0	0	0	0	0	0	0	0	0.25	0	0.25	0	0	0	0	0	0	0	0.25	0	0	0	0.25	0	0	0	0	0	0.75
0	1	0.25	0	0	0	0	0.75	0.75	0.5	0.25	0.25	0	0	0.25	0	0	0	0	0.5	0	0	0	0	0	0	0	0	0	0.25	0	0.25	0	0	0	0	0	0	0	0.25	0	0	0	0.25	0	0	0	0	0	0.75
0	1	0.25	0	0	0	0	0.75	0.75	0.5	0.25	0.25	0	0	0.25	0	0	0	0	0.5	0	0	0	0	0	0	0	0	0	0.25	0	0.25	0	0	0	0	0	0	0	0.25	0	0	0	0.25	0	0	0	0	0	0.75
0	1	0.25	0	0	0	0	0.75	0.75	0.5	0.25	0.25	0	0	0.25	0	0	0	0	0.5	0	0	0	0	0	0	0	0	0	0.25	0	0.25	0	0	0	0	0	0	0	0.25	0	0	0	0.25	0	0	0	0	0	0.75
0	1	0.25	0	0	0	0	0.75	0.75	0.5	0.25	0.25	0	0	0.25	0	0	0	0	0.5	0	0	0	0	0	0	0	0	0	0.25	0	0.25	0	0	0	0	0	0	0	0.25	0	0	0	0.25	0	0	0	0	0	0.75
0	1	0.25	0	0	0	0	0.75	0.75	0.5	0.25	0.25	0	0	0.25	0	0	0	0	0.5	0	0	0	0	0	0	0	0	0	0.25	0	0.25	0	0	0	0	0	0	0	0.25	0	0	0	0.25	0	0	0	0	0	0.75
0	1	0.25	0	0	0	0	0.75	0.75	0.5	0.25	0.25	0	0	0.25	0	0	0	0	0.5	0	0	0	0	0	0	0	0	0	0.25	0	0.25	0	0	0	0	0	0	0	0.25	0	0	0	0.25	0	0	0	0	0	0.75
0	1	0.25	0	0	0	0	0.75	0.75	0.5	0.25	0.25	0	0	0.25	0	0	0	0	0.5	0	0	0	0	0	0	0	0	0	0.25	0	0.25	0	0	0	0	0	0	0	0.25	0	0	0	0.25	0	0	0	0	0	0.75
0	1	0.25	0	0	0	0	0.75	0.75	0.5	0.25	0.25	0	0	0.25	0	0	0	0	0.5	0	0	0	0	0	0	0	0	0	0.25	0	0.25	0	0	0	0	0	0	0	0.25	0	0	0	0.25	0	0	0	0	0	0.75
0	1	0.25	0	0	0	0	0.75	0.75	0.5	0.25	0.25	0	0	0.25	0	0	0	0	0.5	0	0	0	0	0	0	0	0	0	0.25	0	0.25	0	0	0	0	0	0	0	0.25	0	0	0	0.25	0	0	0	0	0	0.75
0	1	0.25	0	0	0	0	0.75	0.75	0.5	0.25	0.25	0	0	0.25	0	0	0	0	0.5	0	0	0	0	0	0	0	0	0	0.25	0	0.25	0	0	0	0	0	0	0	0.25	0	0	0	0.25	0	0	0	0	0	0.75
0	1	0.25	0	0	0	0	0.75	0.75	0.5	0.25	0.25	0	0	0.25	0	0	0	0	0.5	0	0	0	0	0	0	0	0	0	0.25	0	0.25	0	0	0	0	0	0	0	0.25	0	0	0	0.25	0	0	0	0	0	0.75
0	1	0.25	0	0	0	0	0.75	0.75	0.5	0.25	0.25	0	0	0.25	0	0	0	0	0.5	0	0	0	0	0	0	0	0	0	0.25	0	0.25	0	0	0	0	0	0	0	0.25	0	0	0	0.25	0	0	0	0	0	0.75
0	1	0.25	0	0	0	0	0.75	0.75	0.5	0.25	0.25	0	0	0.25	0	0	0	0	0.5	0	0	0	0	0	0	0	0	0	0.25	0	0.25	0	0	0	0	0	0	0	0.25	0	0	0	0.25	0	0	0	0	0	0.75
0	1	0.25	0	0	0	0	0.75	0.75	0.5	0.25	0.25	0	0	0.25	0	0	0	0	0.5	0	0	0	0	0	0	0	0	0	0.25	0	0.25	0	0	0	0	0	0	0	0.25	0	0	0	0.25	0	0	0	0	0	0.75
0	1	0.25	0	0	0	0	0.75	0.75	0.5	0.25	0.25	0	0	0.25	0	0	0	0	0.5	0	0	0	0	0	0	0	0	0	0.25	0	0.25	0	0	0	0	0	0	0	0.25	0	0	0	0.25	0	0	0	0	0	0.75
0	1	0.25	0	0	0	0	0.75	0.75	0.5	0.25	0.25	0	0	0.25	0	0	0	0	0.5	0	0	0	0	0	0	0	0	0	0.25	0	0.25	0	0	0	0	0	0	0	0.25	0	0	0	0.25	0	0	0	0	0	0.75
0	1	0.25	0	0	0	0	0.75	0.75	0.5	0.25	0.25	0	0	0.25	0	0	0	0	0.5	0	0	0	0	0	0	0	0	0	0.25	0	0.25	0	0	0	0	0	0	0	0.25	0	0	0	0.25	0	0	0	0	0	0.75
0.411764705882353	0.882352941176471	0.705882352941177	0.529411764705882	0.176470588235294	0.176470588235294	0	0.294117647058824	0.647058823529412	1	0.352941176470588	0.411764705882353	0.235294117647059	0	0.647058823529412	0.588235294117647	0.882352941176471	0.470588235294118	0.294117647058824	0.0588235294117647	0.0588235294117647	0.647058823529412	0.470588235294118	0.705882352941177	0.352941176470588	0.235294117647059	0.176470588235294	0.0588235294117647	0.117647058823529	0.176470588235294	0.176470588235294	0.352941176470588	0.0588235294117647	0.117647058823529	0.0588235294117647	0.117647058823529	0	0.352941176470588	0.235294117647059	0.0588235294117647	0.235294117647059	0.0588235294117647	0.176470588235294	0	0.176470588235294	0.0588235294117647	0	0.0588235294117647	0	0.529411764705882
0.0131578947368421	0.0789473684210526	0.0263157894736842	0.0394736842105263	0.0131578947368421	0.0131578947368421	0	0.0657894736842105	0.157894736842105	0.105263157894737	0.0789473684210526	0.0394736842105263	0.0394736842105263	0.0131578947368421	0.0131578947368421	0.0526315789473684	0.0263157894736842	0.0131578947368421	0.0394736842105263	0.0394736842105263	0	0	0.0526315789473684	0.0394736842105263	0.0394736842105263	0.0131578947368421	0.0131578947368421	0	0.0263157894736842	0	0.0131578947368421	0	0.0263157894736842	0	0	0.0263157894736842	0	0.0394736842105263	0.0131578947368421	0.0131578947368421	0.0921052631578947	0	0	0	0.0131578947368421	0	0	0.0131578947368421	0	0.0526315789473684
0.0131578947368421	0.0789473684210526	0.0263157894736842	0.0394736842105263	0.0131578947368421	0.0131578947368421	0	0.0657894736842105	0.157894736842105	0.105263157894737	0.0789473684210526	0.0394736842105263	0.0394736842105263	0.0131578947368421	0.0131578947368421	0.0526315789473684	0.0263157894736842	0.0131578947368421	0.0394736842105263	0.0394736842105263	0	0	0.0526315789473684	0.0394736842105263	0.0394736842105263	0.0131578947368421	0.0131578947368421	0	0.0263157894736842	0	0.0131578947368421	0	0.0263157894736842	0	0	0.0263157894736842	0	0.0394736842105263	0.0131578947368421	0.0131578947368421	0.0921052631578947	0	0	0	0.0131578947368421	0	0	0.0131578947368421	0	0.0526315789473684
0.0131578947368421	0.0789473684210526	0.0263157894736842	0.0394736842105263	0.0131578947368421	0.0131578947368421	0	0.0657894736842105	0.157894736842105	0.105263157894737	0.0789473684210526	0.0394736842105263	0.0394736842105263	0.0131578947368421	0.0131578947368421	0.0526315789473684	0.0263157894736842	0.0131578947368421	0.0394736842105263	0.0394736842105263	0	0	0.0526315789473684	0.0394736842105263	0.0394736842105263	0.0131578947368421	0.0131578947368421	0	0.0263157894736842	0	0.0131578947368421	0	0.0263157894736842	0	0	0.0263157894736842	0	0.0394736842105263	0.0131578947368421	0.0131578947368421	0.0921052631578947	0	0	0	0.0131578947368421	0	0	0.0131578947368421	0	0.0526315789473684
0.0131578947368421	0.0789473684210526	0.0263157894736842	0.0394736842105263	0.0131578947368421	0.0131578947368421	0	0.0657894736842105	0.157894736842105	0.105263157894737	0.0789473684210526	0.0394736842105263	0.0394736842105263	0.0131578947368421	0.0131578947368421	0.0526315789473684	0.0263157894736842	0.0131578947368421	0.0394736842105263	0.0394736842105263	0	0	0.0526315789473684	0.0394736842105263	0.0394736842105263	0.0131578947368421	0.0131578947368421	0	0.0263157894736842	0	0.0131578947368421	0	0.0263157894736842	0	0	0.0263157894736842	0	0.0394736842105263	0.0131578947368421	0.0131578947368421	0.0921052631578947	0	0	0	0.0131578947368421	0	0	0.0131578947368421	0	0.0526315789473684
0.0131578947368421	0.0789473684210526	0.0263157894736842	0.0394736842105263	0.0131578947368421	0.0131578947368421	0	0.0657894736842105	0.157894736842105	0.105263157894737	0.0789473684210526	0.0394736842105263	0.0394736842105263	0.0131578947368421	0.0131578947368421	0.0526315789473684	0.0263157894736842	0.0131578947368421	0.0394736842105263	0.0394736842105263	0	0	0.0526315789473684	0.0394736842105263	0.0394736842105263	0.0131578947368421	0.0131578947368421	0	0.0263157894736842	0	0.0131578947368421	0	0.0263157894736842	0	0	0.0263157894736842	0	0.0394736842105263	0.0131578947368421	0.0131578947368421	0.0921052631578947	0	0	0	0.0131578947368421	0	0	0.0131578947368421	0	0.0526315789473684
0.0131578947368421	0.0789473684210526	0.0263157894736842	0.0394736842105263	0.0131578947368421	0.0131578947368421	0	0.0657894736842105	0.157894736842105	0.105263157894737	0.0789473684210526	0.0394736842105263	0.0394736842105263	0.0131578947368421	0.0131578947368421	0.0526315789473684	0.0263157894736842	0.0131578947368421	0.0394736842105263	0.0394736842105263	0	0	0.0526315789473684	0.0394736842105263	0.0394736842105263	0.0131578947368421	0.0131578947368421	0	0.0263157894736842	0	0.0131578947368421	0	0.0263157894736842	0	0	0.0263157894736842	0	0.0394736842105263	0.0131578947368421	0.0131578947368421	0.0921052631578947	0	0	0	0.0131578947368421	0	0	0.0131578947368421	0	0.0526315789473684
0.0131578947368421	0.0789473684210526	0.0263157894736842	0.0394736842105263	0.0131578947368421	0.0131578947368421	0	0.0657894736842105	0.157894736842105	0.105263157894737	0.0789473684210526	0.0394736842105263	0.0394736842105263	0.0131578947368421	0.0131578947368421	0.0526315789473684	0.0263157894736842	0.0131578947368421	0.0394736842105263	0.0394736842105263	0	0	0.0526315789473684	0.0394736842105263	0.0394736842105263	0.0131578947368421	0.0131578947368421	0	0.0263157894736842	0	0.0131578947368421	0	0.0263157894736842	0	0	0.0263157894736842	0	0.0394736842105263	0.0131578947368421	0.0131578947368421	0.0921052631578947	0	0	0	0.0131578947368421	0	0	0.0131578947368421	0	0.0526315789473684
0.0131578947368421	0.0789473684210526	0.0263157894736842	0.0394736842105263	0.0131578947368421	0.0131578947368421	0	0.0657894736842105	0.157894736842105	0.105263157894737	0.0789473684210526	0.0394736842105263	0.0394736842105263	0.0131578947368421	0.0131578947368421	0.0526315789473684	0.0263157894736842	0.0131578947368421	0.0394736842105263	0.0394736842105263	0	0	0.0526315789473684	0.0394736842105263	0.0394736842105263	0.0131578947368421	0.0131578947368421	0	0.0263157894736842	0	0.0131578947368421	0	0.0263157894736842	0	0	0.0263157894736842	0	0.0394736842105263	0.0131578947368421	0.0131578947368421	0.0921052631578947	0	0	0	0.0131578947368421	0	0	0.0131578947368421	0	0.0526315789473684
0.0131578947368421	0.0789473684210526	0.0263157894736842	0.0394736842105263	0.0131578947368421	0.0131578947368421	0	0.0657894736842105	0.157894736842105	0.105263157894737	0.0789473684210526	0.0394736842105263	0.0394736842105263	0.0131578947368421	0.0131578947368421	0.0526315789473684	0.0263157894736842	0.0131578947368421	0.0394736842105263	0.0394736842105263	0	0	0.0526315789473684	0.0394736842105263	0.0394736842105263	0.0131578947368421	0.0131578947368421	0	0.0263157894736842	0	0.0131578947368421	0	0.0263157894736842	0	0	0.0263157894736842	0	0.0394736842105263	0.0131578947368421	0.0131578947368421	0.0921052631578947	0	0	0	0.0131578947368421	0	0	0.0131578947368421	0	0.0526315789473684
0.0131578947368421	0.0789473684210526	0.0263157894736842	0.0394736842105263	0.0131578947368421	0.0131578947368421	0	0.0657894736842105	0.157894736842105	0.105263157894737	0.0789473684210526	0.0394736842105263	0.0394736842105263	0.0131578947368421	0.0131578947368421	0.0526315789473684	0.0263157894736842	0.0131578947368421	0.0394736842105263	0.0394736842105263	0	0	0.0526315789473684	0.0394736842105263	0.0394736842105263	0.0131578947368421	0.0131578947368421	0	0.0263157894736842	0	0.0131578947368421	0	0.0263157894736842	0	0	0.0263157894736842	0	0.0394736842105263	0.0131578947368421	0.0131578947368421	0.0921052631578947	0	0	0	0.0131578947368421	0	0	0.0131578947368421	0	0.0526315789473684
0.0131578947368421	0.0789473684210526	0.0263157894736842	0.0394736842105263	0.0131578947368421	0.0131578947368421	0	0.0657894736842105	0.157894736842105	0.105263157894737	0.0789473684210526	0.0394736842105263	0.0394736842105263	0.0131578947368421	0.0131578947368421	0.0526315789473684	0.0263157894736842	0.0131578947368421	0.0394736842105263	0.0394736842105263	0	0	0.0526315789473684	0.0394736842105263	0.0394736842105263	0.0131578947368421	0.0131578947368421	0	0.0263157894736842	0	0.0131578947368421	0	0.0263157894736842	0	0	0.0263157894736842	0	0.0394736842105263	0.0131578947368421	0.0131578947368421	0.0921052631578947	0	0	0	0.0131578947368421	0	0	0.0131578947368421	0	0.0526315789473684
0.0131578947368421	0.0789473684210526	0.0263157894736842	0.0394736842105263	0.0131578947368421	0.0131578947368421	0	0.0657894736842105	0.157894736842105	0.105263157894737	0.0789473684210526	0.0394736842105263	0.0394736842105263	0.0131578947368421	0.0131578947368421	0.0526315789473684	0.0263157894736842	0.0131578947368421	0.0394736842105263	0.0394736842105263	0	0	0.0526315789473684	0.0394736842105263	0.0394736842105263	0.0131578947368421	0.0131578947368421	0	0.0263157894736842	0	0.0131578947368421	0	0.0263157894736842	0	0	0.0263157894736842	0	0.0394736842105263	0.0131578947368421	0.0131578947368421	0.0921052631578947	0	0	0	0.0131578947368421	0	0	0.0131578947368421	0	0.0526315789473684
0.4	0	0	0	0.2	0.2	0.2	0.2	0.4	0.8	0.6	0	0	0	0	0.6	0.2	0.2	0	0	0	0	0.4	0.4	0	0	0	0	0.2	0	0.2	0.2	0.2	0.6	0	0	0.2	0	0.4	0.2	0	0	0	0	0	0	0.2	0	0	0.2
0.4	0	0	0	0.2	0.2	0.2	0.2	0.4	0.8	0.6	0	0	0	0	0.6	0.2	0.2	0	0	0	0	0.4	0.4	0	0	0	0	0.2	0	0.2	0.2	0.2	0.6	0	0	0.2	0	0.4	0.2	0	0	0	0	0	0	0.2	0	0	0.2
0.4	0	0	0	0.2	0.2	0.2	0.2	0.4	0.8	0.6	0	0	0	0	0.6	0.2	0.2	0	0	0	0	0.4	0.4	0	0	0	0	0.2	0	0.2	0.2	0.2	0.6	0	0	0.2	0	0.4	0.2	0	0	0	0	0	0	0.2	0	0	0.2
0.4	0	0	0	0.2	0.2	0.2	0.2	0.4	0.8	0.6	0	0	0	0	0.6	0.2	0.2	0	0	0	0	0.4	0.4	0	0	0	0	0.2	0	0.2	0.2	0.2	0.6	0	0	0.2	0	0.4	0.2	0	0	0	0	0	0	0.2	0	0	0.2
0.4	0	0	0	0.2	0.2	0.2	0.2	0.4	0.8	0.6	0	0	0	0	0.6	0.2	0.2	0	0	0	0	0.4	0.4	0	0	0	0	0.2	0	0.2	0.2	0.2	0.6	0	0	0.2	0	0.4	0.2	0	0	0	0	0	0	0.2	0	0	0.2
0.4	0	0	0	0.2	0.2	0.2	0.2	0.4	0.8	0.6	0	0	0	0	0.6	0.2	0.2	0	0	0	0	0.4	0.4	0	0	0	0	0.2	0	0.2	0.2	0.2	0.6	0	0	0.2	0	0.4	0.2	0	0	0	0	0	0	0.2	0	0	0.2
0.4	0	0	0	0.2	0.2	0.2	0.2	0.4	0.8	0.6	0	0	0	0	0.6	0.2	0.2	0	0	0	0	0.4	0.4	0	0	0	0	0.2	0	0.2	0.2	0.2	0.6	0	0	0.2	0	0.4	0.2	0	0	0	0	0	0	0.2	0	0	0.2
0.4	0	0	0	0.2	0.2	0.2	0.2	0.4	0.8	0.6	0	0	0	0	0.6	0.2	0.2	0	0	0	0	0.4	0.4	0	0	0	0	0.2	0	0.2	0.2	0.2	0.6	0	0	0.2	0	0.4	0.2	0	0	0	0	0	0	0.2	0	0	0.2
0.037037037037037	0.259259259259259	0.0740740740740741	0.111111111111111	0.037037037037037	0	0.111111111111111	0.222222222222222	0.296296296296296	0.148148148148148	0.185185185185185	0.111111111111111	0	0.0740740740740741	0.0740740740740741	0.185185185185185	0.259259259259259	0.037037037037037	0.037037037037037	0.0740740740740741	0	0.0740740740740741	0.148148148148148	0.037037037037037	0.037037037037037	0.037037037037037	0.037037037037037	0	0.037037037037037	0.0740740740740741	0.0740740740740741	0.037037037037037	0	0	0	0	0.037037037037037	0.0740740740740741	0.037037037037037	0	0.0740740740740741	0	0.111111111111111	0.111111111111111	0.037037037037037	0.037037037037037	0	0	0.0740740740740741	0.185185185185185
0.037037037037037	0.259259259259259	0.0740740740740741	0.111111111111111	0.037037037037037	0	0.111111111111111	0.222222222222222	0.296296296296296	0.148148148148148	0.185185185185185	0.111111111111111	0	0.0740740740740741	0.0740740740740741	0.185185185185185	0.259259259259259	0.037037037037037	0.037037037037037	0.0740740740740741	0	0.0740740740740741	0.148148148148148	0.037037037037037	0.037037037037037	0.037037037037037	0.037037037037037	0	0.037037037037037	0.0740740740740741	0.0740740740740741	0.037037037037037	0	0	0	0	0.037037037037037	0.0740740740740741	0.037037037037037	0	0.0740740740740741	0	0.111111111111111	0.111111111111111	0.037037037037037	0.037037037037037	0	0	0.0740740740740741	0.185185185185185
0.037037037037037	0.259259259259259	0.0740740740740741	0.111111111111111	0.037037037037037	0	0.111111111111111	0.222222222222222	0.296296296296296	0.148148148148148	0.185185185185185	0.111111111111111	0	0.0740740740740741	0.0740740740740741	0.185185185185185	0.259259259259259	0.037037037037037	0.037037037037037	0.0740740740740741	0	0.0740740740740741	0.148148148148148	0.037037037037037	0.037037037037037	0.037037037037037	0.037037037037037	0	0.037037037037037	0.0740740740740741	0.0740740740740741	0.037037037037037	0	0	0	0	0.037037037037037	0.0740740740740741	0.037037037037037	0	0.0740740740740741	0	0.111111111111111	0.111111111111111	0.037037037037037	0.037037037037037	0	0	0.0740740740740741	0.185185185185185
0.037037037037037	0.259259259259259	0.0740740740740741	0.111111111111111	0.037037037037037	0	0.111111111111111	0.222222222222222	0.296296296296296	0.148148148148148	0.185185185185185	0.111111111111111	0	0.0740740740740741	0.0740740740740741	0.185185185185185	0.259259259259259	0.037037037037037	0.037037037037037	0.0740740740740741	0	0.0740740740740741	0.148148148148148	0.037037037037037	0.037037037037037	0.037037037037037	0.037037037037037	0	0.037037037037037	0.0740740740740741	0.0740740740740741	0.037037037037037	0	0	0	0	0.037037037037037	0.0740740740740741	0.037037037037037	0	0.0740740740740741	0	0.111111111111111	0.111111111111111	0.037037037037037	0.037037037037037	0	0	0.0740740740740741	0.185185185185185
0.037037037037037	0.259259259259259	0.0740740740740741	0.111111111111111	0.037037037037037	0	0.111111111111111	0.222222222222222	0.296296296296296	0.148148148148148	0.185185185185185	0.111111111111111	0	0.0740740740740741	0.0740740740740741	0.185185185185185	0.259259259259259	0.037037037037037	0.037037037037037	0.0740740740740741	0	0.0740740740740741	0.148148148148148	0.037037037037037	0.037037037037037	0.037037037037037	0.037037037037037	0	0.037037037037037	0.0740740740740741	0.0740740740740741	0.037037037037037	0	0	0	0	0.037037037037037	0.0740740740740741	0.037037037037037	0	0.0740740740740741	0	0.111111111111111	0.111111111111111	0.037037037037037	0.037037037037037	0	0	0.0740740740740741	0.185185185185185
0.037037037037037	0.259259259259259	0.0740740740740741	0.111111111111111	0.037037037037037	0	0.111111111111111	0.222222222222222	0.296296296296296	0.148148148148148	0.185185185185185	0.111111111111111	0	0.0740740740740741	0.0740740740740741	0.185185185185185	0.259259259259259	0.037037037037037	0.037037037037037	0.0740740740740741	0	0.0740740740740741	0.148148148148148	0.037037037037037	0.037037037037037	0.037037037037037	0.037037037037037	0	0.037037037037037	0.0740740740740741	0.0740740740740741	0.037037037037037	0	0	0	0	0.037037037037037	0.0740740740740741	0.037037037037037	0	0.0740740740740741	0	0.111111111111111	0.111111111111111	0.037037037037037	0.037037037037037	0	0	0.0740740740740741	0.185185185185185
0.037037037037037	0.259259259259259	0.0740740740740741	0.111111111111111	0.037037037037037	0	0.111111111111111	0.222222222222222	0.296296296296296	0.148148148148148	0.185185185185185	0.111111111111111	0	0.0740740740740741	0.0740740740740741	0.185185185185185	0.259259259259259	0.037037037037037	0.037037037037037	0.0740740740740741	0	0.0740740740740741	0.148148148148148	0.037037037037037	0.037037037037037	0.037037037037037	0.037037037037037	0	0.037037037037037	0.0740740740740741	0.0740740740740741	0.037037037037037	0	0	0	0	0.037037037037037	0.0740740740740741	0.037037037037037	0	0.0740740740740741	0	0.111111111111111	0.111111111111111	0.037037037037037	0.037037037037037	0	0	0.0740740740740741	0.185185185185185
[truncated: 636 more columns]
