# Supplementary material for: In silico predictions of protein interactions between Zika virus and human host
Source: PeerJ. 2021 Aug 24;9:e11770. doi: 10.7717/peerj.11770 (PMC8395582; doi:10.7717/peerj.11770)
Supplement: Supplemental Information 3 [file peerj-09-11770-s003.csv]

-1 1:0 2:0.5 3:0.5 4:0.75 5:0.75 6:0 7:0 8:0.5 9:0.75 10:0.5 11:0.75 12:0.75 13:0.75 14:0 15:1 16:0 17:0.25 18:0.25 19:0 20:0.25 21:0 22:0.75 23:0.75 24:0.25 25:0.5 26:0 27:0.5 28:0 29:0 30:0.5 31:0.5 32:0.5 33:0.5 34:0 35:0 36:0.25 37:0.25 38:0.25 39:0.25 40:0 41:0.25 42:0 43:0 44:0 45:0 46:0 47:0 48:0 49:0 50:0.5 51:0.5 52:0 53:1 54:0.25 55:0.25 56:0 57:0.5 58:0.5 59:0.25 60:0.75 61:0.5 62:0 63…
-1 1:0 2:0 3:0 4:0.25 5:0 6:0 7:0 8:0 9:0.25 10:0 11:0 12:0.25 13:0.25 14:0 15:0.25 16:0 17:0 18:0 19:0 20:0.25 21:0 22:0 23:0 24:0 25:0 26:0 27:0.25 28:0 29:0.25 30:0.25 31:0.25 32:0.25 33:0.5 34:0 35:0.25 36:0.25 37:0 38:0.25 39:0 40:0 41:0 42:0 43:0 44:0.5 45:0.25 46:0.25 47:0.25 48:0 49:0 50:0 51:0.25 52:0 53:0 54:0.5 55:0 56:0.25 57:0.5 58:1 59:0 60:0 61:0 62:0 63:0.25 64:0.25 65:0 66:0.25 6…
-1 1:0.172413793103448 2:0.172413793103448 3:0.275862068965517 4:0.0689655172413793 5:0.0689655172413793 6:0.0344827586206897 7:0 8:0.137931034482759 9:0.241379310344828 10:0.448275862068966 11:0.103448275862069 12:0.0689655172413793 13:0.137931034482759 14:0 15:0.172413793103448 16:0.275862068965517 17:0.241379310344828 18:0.103448275862069 19:0.137931034482759 20:0.137931034482759 21:0 22:0.137…
-1 1:0.575757575757576 2:0.545454545454545 3:0.696969696969697 4:0.151515151515152 5:0.303030303030303 6:0.333333333333333 7:0 8:0.666666666666667 9:0.727272727272727 10:0.545454545454545 11:0.333333333333333 12:0.303030303030303 13:0.393939393939394 14:0.0303030303030303 15:0.878787878787879 16:0.696969696969697 17:0.575757575757576 18:0.212121212121212 19:0.363636363636364 20:0.393939393939394 …
-1 1:0.333333333333333 2:0.333333333333333 3:0.333333333333333 4:0.111111111111111 5:0 6:0.111111111111111 7:0 8:0.222222222222222 9:0.666666666666667 10:0.111111111111111 11:0.222222222222222 12:0.111111111111111 13:0 14:0 15:0 16:0.333333333333333 17:0.222222222222222 18:0.333333333333333 19:0 20:0.222222222222222 21:0 22:0.111111111111111 23:0.111111111111111 24:0 25:0 26:0.111111111111111 27:…
-1 1:0 2:0.5 3:0.5 4:0.75 5:0.75 6:0 7:0 8:0.5 9:0.75 10:0.5 11:0.75 12:0.75 13:0.75 14:0 15:1 16:0 17:0.25 18:0.25 19:0 20:0.25 21:0 22:0.75 23:0.75 24:0.25 25:0.5 26:0 27:0.5 28:0 29:0 30:0.5 31:0.5 32:0.5 33:0.5 34:0 35:0 36:0.25 37:0.25 38:0.25 39:0.25 40:0 41:0.25 42:0 43:0 44:0 45:0 46:0 47:0 48:0 49:0 50:0.5 51:0.5 52:0 53:1 54:0.25 55:0.25 56:0 57:0.5 58:0.5 59:0.25 60:0.75 61:0.5 62:0 63…
-1 1:0.142857142857143 2:0 3:0.571428571428571 4:0 5:0 6:0.285714285714286 7:0 8:0.142857142857143 9:0.714285714285714 10:0.857142857142857 11:0.428571428571429 12:0.428571428571429 13:0 14:0 15:0.571428571428571 16:0.285714285714286 17:0.285714285714286 18:0.285714285714286 19:0 20:0.571428571428571 21:0.142857142857143 22:0.285714285714286 23:0.285714285714286 24:0.142857142857143 25:0 26:0 27:…
-1 1:1 2:0.615384615384615 3:0.846153846153846 4:0.307692307692308 5:0.384615384615385 6:0.153846153846154 7:0 8:0.230769230769231 9:0.307692307692308 10:0.384615384615385 11:0.153846153846154 12:0.230769230769231 13:0.153846153846154 14:0 15:0.692307692307692 16:0.615384615384615 17:0.692307692307692 18:0.230769230769231 19:0.230769230769231 20:0.153846153846154 21:0 22:0.461538461538462 23:0.15…
-1 1:0 2:0 3:0 4:0 5:0 6:0 7:0 8:0.2 9:0.2 10:0 11:0 12:0 13:0 14:0 15:0 16:0.2 17:0 18:0 19:0 20:0.2 21:0 22:0 23:0.2 24:0 25:0 26:0 27:0.4 28:0 29:0 30:0.2 31:0.4 32:0 33:0 34:0 35:0 36:0 37:0 38:0 39:0.4 40:0 41:0 42:0 43:0 44:0 45:0 46:0 47:0 48:0 49:0 50:0 51:0.2 52:0.2 53:0.2 54:0.4 55:0 56:0 57:0.2 58:0.4 59:1 60:0.2 61:0.6 62:0.2 63:0 64:0 65:0.6 66:1 67:0.2 68:0.2 69:0.4 70:0 71:0.2 72:0…
-1 1:0.714285714285714 2:0.142857142857143 3:0 4:0.142857142857143 5:0.428571428571429 6:0.142857142857143 7:0 8:0.571428571428571 9:0.571428571428571 10:0 11:0.142857142857143 12:0 13:0 14:0 15:0 16:0.285714285714286 17:0.285714285714286 18:0 19:0.142857142857143 20:0.142857142857143 21:0 22:0 23:0.714285714285714 24:0.142857142857143 25:0.142857142857143 26:0.142857142857143 27:0 28:0 29:0.4285…
-1 1:0.25 2:0.25 3:0.25 4:0 5:0 6:0 7:0 8:0.125 9:0.25 10:0.25 11:0.125 12:0.125 13:0 14:0.125 15:0.125 16:0.375 17:0.375 18:0 19:0.25 20:0 21:0 22:0 23:0.5 24:0 25:0 26:0 27:0 28:0 29:0.125 30:0.25 31:0.25 32:0 33:0 34:0.125 35:0 36:0 37:0.25 38:0.25 39:0 40:0 41:0.125 42:0 43:0 44:0 45:0 46:0 47:0.125 48:0 49:0 50:0.125 51:0.375 52:0.25 53:0.5 54:0.25 55:0.125 56:0.125 57:0.25 58:0.875 59:0.25 …
-1 1:0.111111111111111 2:0 3:0.111111111111111 4:0.333333333333333 5:0 6:0 7:0 8:0.111111111111111 9:0.111111111111111 10:0.111111111111111 11:0 12:0.333333333333333 13:0.333333333333333 14:0 15:0 16:0.222222222222222 17:0.444444444444444 18:0.333333333333333 19:0.111111111111111 20:0.111111111111111 21:0 22:0.222222222222222 23:0.222222222222222 24:0.111111111111111 25:0.222222222222222 26:0.222…
-1 1:1 2:0.529411764705882 3:0.294117647058824 4:0.117647058823529 5:0.117647058823529 6:0.235294117647059 7:0.176470588235294 8:0.588235294117647 9:0.235294117647059 10:0.176470588235294 11:0.0588235294117647 12:0 13:0.0588235294117647 14:0 15:0.176470588235294 16:0.0588235294117647 17:0.235294117647059 18:0.117647058823529 19:0.0588235294117647 20:0.0588235294117647 21:0.0588235294117647 22:0 2…
-1 1:0.444444444444444 2:0.444444444444444 3:0.333333333333333 4:0 5:0.222222222222222 6:0.222222222222222 7:0 8:0.111111111111111 9:0.111111111111111 10:0.444444444444444 11:0 12:0.555555555555556 13:0.333333333333333 14:0 15:0.444444444444444 16:0.444444444444444 17:0.555555555555556 18:0 19:0.333333333333333 20:0.444444444444444 21:0 22:0 23:0.333333333333333 24:0.111111111111111 25:0 26:0.111…
-1 1:1 2:0.322033898305085 3:0.406779661016949 4:0.169491525423729 5:0.0677966101694915 6:0.23728813559322 7:0.0338983050847458 8:0.338983050847458 9:0.203389830508475 10:0.135593220338983 11:0.0677966101694915 12:0.135593220338983 13:0.0847457627118644 14:0.0169491525423729 15:0.338983050847458 16:0.220338983050847 17:0.288135593220339 18:0.0847457627118644 19:0.11864406779661 20:0.1016949152542…
-1 1:0.181818181818182 2:0.545454545454545 3:0.272727272727273 4:0.545454545454545 5:0.181818181818182 6:0.272727272727273 7:0 8:0.363636363636364 9:0.727272727272727 10:0.545454545454545 11:0.181818181818182 12:0.0909090909090909 13:0.181818181818182 14:0 15:0.545454545454545 16:0.454545454545455 17:0.272727272727273 18:0.0909090909090909 19:0.181818181818182 20:0.363636363636364 21:0 22:0.09090…
-1 1:1 2:0.390243902439024 3:0.439024390243902 4:0.121951219512195 5:0.219512195121951 6:0.170731707317073 7:0.0487804878048781 8:0.317073170731707 9:0.341463414634146 10:0.170731707317073 11:0.0487804878048781 12:0.146341463414634 13:0.0975609756097561 14:0 15:0.365853658536585 16:0.219512195121951 17:0.219512195121951 18:0.121951219512195 19:0.0487804878048781 20:0.146341463414634 21:0 22:0.097…
-1 1:0.5 2:0.375 3:0.125 4:0.125 5:0.25 6:0.75 7:0 8:0 9:0.5 10:0.25 11:0.375 12:0.25 13:0.25 14:0 15:0.25 16:0.125 17:0.875 18:0 19:0.125 20:0 21:0.25 22:0.625 23:0.125 24:0 25:0 26:0.125 27:0.375 28:0 29:0.125 30:0.125 31:0.375 32:0.125 33:0.5 34:0.125 35:0 36:0.25 37:0.125 38:0.5 39:0.5 40:0.25 41:0.25 42:0 43:0 44:0 45:0.125 46:0 47:0 48:0 49:0 50:0.625 51:0.375 52:0.125 53:0.375 54:0.125 55:…
-1 1:0.333333333333333 2:0 3:0 4:0.666666666666667 5:1 6:0 7:0 8:0 9:0.333333333333333 10:0 11:0.666666666666667 12:0 13:0 14:0 15:0.333333333333333 16:0.333333333333333 17:0.333333333333333 18:0 19:0 20:0.333333333333333 21:0 22:0.333333333333333 23:0 24:0.333333333333333 25:0 26:0 27:0 28:0 29:0 30:0.333333333333333 31:0 32:0.333333333333333 33:0 34:0.333333333333333 35:0 36:0.333333333333333 3…
-1 1:0 2:0.142857142857143 3:0.285714285714286 4:0.142857142857143 5:0.142857142857143 6:0 7:0 8:0.285714285714286 9:0.285714285714286 10:0 11:0.142857142857143 12:0 13:0 14:0 15:0.571428571428571 16:0.571428571428571 17:0.142857142857143 18:0 19:0.142857142857143 20:0 21:0 22:0 23:0.142857142857143 24:0 25:0.714285714285714 26:0.142857142857143 27:0 28:0 29:0.142857142857143 30:0.142857142857143…
-1 1:0.384615384615385 2:0.153846153846154 3:0.0769230769230769 4:0.384615384615385 5:0.307692307692308 6:0.538461538461538 7:0.0769230769230769 8:0.384615384615385 9:0.307692307692308 10:0.692307692307692 11:0.230769230769231 12:0 13:0.0769230769230769 14:0 15:0.384615384615385 16:0.461538461538462 17:0.153846153846154 18:0.0769230769230769 19:0.307692307692308 20:0.0769230769230769 21:0 22:0 23…
-1 1:0 2:0.153846153846154 3:0.0769230769230769 4:0 5:0.0769230769230769 6:0 7:0 8:0 9:0.153846153846154 10:0 11:0.230769230769231 12:0.0769230769230769 13:0 14:0 15:0 16:0.384615384615385 17:0.0769230769230769 18:0 19:0.0769230769230769 20:0 21:0 22:0 23:0.153846153846154 24:0.0769230769230769 25:0 26:0 27:0.0769230769230769 28:0 29:0 30:0.230769230769231 31:0.153846153846154 32:0 33:0.076923076…
-1 1:1 2:0.5 3:0.2 4:0.1 5:0.2 6:0.3 7:0 8:1 9:0.2 10:0.2 11:0.1 12:0.4 13:0 14:0 15:0.1 16:0.3 17:0.2 18:0 19:0.2 20:0 21:0.2 22:0.2 23:0 24:0.2 25:0 26:0.1 27:0 28:0 29:0.2 30:0.2 31:0.1 32:0 33:0 34:0.1 35:0 36:0.2 37:0.3 38:0.3 39:0.1 40:0 41:0.2 42:0 43:0 44:0.2 45:0 46:0 47:0 48:0 49:0 50:0.5 51:0.5 52:0.3 53:0.2 54:0.2 55:0.6 56:0.1 57:0.4 58:0.2 59:0.3 60:0 61:0 62:0 63:0 64:0.5 65:0.3 66…
-1 1:0.666666666666667 2:0.833333333333333 3:0.333333333333333 4:0.333333333333333 5:0.166666666666667 6:0.166666666666667 7:0 8:0.5 9:0.5 10:0.333333333333333 11:0.5 12:0.333333333333333 13:0.166666666666667 14:0.333333333333333 15:0.5 16:0.333333333333333 17:0.166666666666667 18:0.166666666666667 19:0 20:0 21:0 22:0.166666666666667 23:0.166666666666667 24:0.166666666666667 25:0.5 26:0 27:0 28:0…
-1 1:1 2:0.875 3:0.5 4:0.0625 5:0.3125 6:0.125 7:0.0625 8:0.8125 9:0.4375 10:0.4375 11:0.125 12:0.3125 13:0.1875 14:0.0625 15:0.375 16:0.6875 17:0.3125 18:0.1875 19:0 20:0.1875 21:0 22:0.25 23:0.125 24:0 25:0.125 26:0.0625 27:0.125 28:0 29:0.3125 30:0.1875 31:0.0625 32:0.125 33:0.125 34:0.25 35:0 36:0.1875 37:0.3125 38:0.125 39:0.125 40:0.1875 41:0.125 42:0 43:0.125 44:0.0625 45:0 46:0 47:0 48:0 …
-1 1:0 2:0.04 3:0 4:0 5:0.04 6:0 7:0 8:0.08 9:0.32 10:0.12 11:0.12 12:0.08 13:0 14:0.08 15:0.08 16:0.2 17:0.04 18:0.04 19:0 20:0.08 21:0 22:0 23:0.04 24:0.12 25:0 26:0.04 27:0 28:0 29:0 30:0 31:0.04 32:0.08 33:0 34:0.04 35:0 36:0 37:0 38:0 39:0.04 40:0.04 41:0 42:0 43:0 44:0 45:0 46:0 47:0 48:0 49:0 50:0.04 51:0.4 52:0.12 53:0.04 54:0.08 55:0.04 56:0 57:0.28 58:1 59:0.24 60:0.12 61:0.12 62:0.08 6…
-1 1:0.727272727272727 2:0.727272727272727 3:0.545454545454545 4:0.636363636363636 5:0.181818181818182 6:0.363636363636364 7:0.0909090909090909 8:0.636363636363636 9:0.727272727272727 10:0.545454545454545 11:0.181818181818182 12:0.272727272727273 13:0.363636363636364 14:0 15:0.545454545454545 16:0.545454545454545 17:0.363636363636364 18:0.272727272727273 19:0.545454545454545 20:0.181818181818182 …
-1 1:0 2:0.5 3:0.25 4:0 5:0 6:0 7:0 8:0 9:1 10:0.5 11:0 12:0.25 13:0.25 14:0 15:0.5 16:0.25 17:0.25 18:0 19:0.25 20:0.25 21:0.25 22:0 23:0 24:0 25:0 26:0 27:0.5 28:0.25 29:0.25 30:0.25 31:0 32:0.25 33:0.25 34:0 35:0 36:0 37:0.25 38:0 39:0.25 40:0 41:0.25 42:0 43:0.25 44:0 45:0 46:0 47:0 48:0 49:0 50:0 51:1 52:0.25 53:0 54:0.25 55:0 56:0 57:0.75 58:0.5 59:0.25 60:0.25 61:0 62:0 63:0.25 64:0.5 65:0…
-1 1:0 2:0.5 3:0 4:0.333333333333333 5:0 6:0.333333333333333 7:0 8:0.333333333333333 9:0.333333333333333 10:0.333333333333333 11:0.166666666666667 12:0.166666666666667 13:0.166666666666667 14:0 15:0 16:0.166666666666667 17:0.166666666666667 18:0.333333333333333 19:0.5 20:0 21:0 22:0.166666666666667 23:0.166666666666667 24:0.166666666666667 25:0.166666666666667 26:0.333333333333333 27:0.3333333333…
-1 1:0 2:0 3:0 4:0 5:0 6:0.4 7:0 8:0 9:0.4 10:0.2 11:0.2 12:0.2 13:0.2 14:0 15:0 16:0.2 17:0.2 18:0.2 19:0 20:0.4 21:0 22:0 23:0 24:0.4 25:0 26:0.2 27:0 28:0 29:0 30:0.2 31:0 32:0 33:0.2 34:0 35:0 36:0 37:0.2 38:0 39:0.2 40:0 41:0.4 42:0 43:0 44:0 45:0 46:0 47:0 48:0 49:0 50:0 51:0 52:0.2 53:0.2 54:0.2 55:0 56:0 57:0.2 58:0.2 59:0.6 60:0.6 61:0 62:0.2 63:0 64:0.2 65:0.2 66:0.2 67:0.2 68:0.6 69:0.…
-1 1:0 2:0.5 3:0.5 4:0 5:0 6:0 7:0 8:0 9:0.5 10:1 11:0.5 12:0.5 13:0 14:0 15:0 16:0 17:1 18:0 19:0 20:0.5 21:0 22:0 23:0 24:0 25:0.5 26:0 27:0 28:0 29:0.5 30:0 31:0 32:0.5 33:0 34:0 35:0 36:0.5 37:0 38:0 39:0 40:0 41:0 42:0 43:0 44:0 45:0 46:0 47:0 48:0 49:0 50:0 51:1 52:0 53:0 54:0 55:0 56:0 57:0.5 58:0.5 59:0 60:0 61:0 62:0 63:0 64:0.5 65:0 66:0.5 67:1 68:0 69:0 70:0 71:0.5 72:0 73:0 74:0 75:0 …
-1 1:0.9 2:0.6 3:1 4:0.6 5:0 6:0.7 7:0 8:0.9 9:0.3 10:0.8 11:0.3 12:0.4 13:0.3 14:0 15:0.5 16:1 17:0.7 18:0.2 19:0.8 20:0.3 21:0 22:0.5 23:0.5 24:0.1 25:0.1 26:0 27:0.4 28:0 29:0.1 30:0.3 31:0.2 32:0.1 33:0.4 34:0.2 35:0 36:0.6 37:0.4 38:0.4 39:0.2 40:0.2 41:0.1 42:0.1 43:0 44:0.3 45:0 46:0.2 47:0.1 48:0.2 49:0.1 50:1 51:0.3 52:0.7 53:0.4 54:0.4 55:0.4 56:0.2 57:0.4 58:0.7 59:0.6 60:0.3 61:0.5 62…
-1 1:1 2:0.461538461538462 3:0.307692307692308 4:0.307692307692308 5:0.0769230769230769 6:0.615384615384615 7:0.0769230769230769 8:0.769230769230769 9:0.230769230769231 10:0.153846153846154 11:0.153846153846154 12:0.153846153846154 13:0.230769230769231 14:0.153846153846154 15:0.384615384615385 16:0.153846153846154 17:0.230769230769231 18:0.153846153846154 19:0.153846153846154 20:0.076923076923076…
-1 1:0 2:0 3:0.111111111111111 4:0 5:0 6:0 7:0 8:0.0555555555555556 9:0.333333333333333 10:0.166666666666667 11:0.111111111111111 12:0.0555555555555556 13:0 14:0 15:0.0555555555555556 16:0.0555555555555556 17:0.0555555555555556 18:0.166666666666667 19:0 20:0.166666666666667 21:0 22:0.0555555555555556 23:0 24:0 25:0.111111111111111 26:0.0555555555555556 27:0 28:0 29:0 30:0.0555555555555556 31:0 32…
-1 1:0.4 2:0.6 3:0.2 4:0.2 5:0 6:0 7:0 8:0.8 9:0.4 10:0 11:0.4 12:0.2 13:0.4 14:0 15:0.6 16:0.2 17:0.2 18:0.2 19:0 20:0.2 21:0 22:0.4 23:0.2 24:0 25:0.2 26:0.2 27:0 28:0 29:0.2 30:0 31:0.2 32:0 33:0.2 34:0 35:0 36:0 37:0.2 38:0 39:0 40:0.4 41:0 42:0 43:0 44:0 45:0 46:0 47:0 48:0 49:0 50:0.2 51:0.4 52:0.4 53:0.4 54:0 55:0.6 56:0 57:0.6 58:1 59:0.4 60:0.2 61:0 62:0.2 63:0.2 64:0.4 65:0.6 66:0.2 67:…
-1 1:0.575757575757576 2:0.545454545454545 3:0.696969696969697 4:0.151515151515152 5:0.303030303030303 6:0.333333333333333 7:0 8:0.666666666666667 9:0.727272727272727 10:0.545454545454545 11:0.333333333333333 12:0.303030303030303 13:0.393939393939394 14:0.0303030303030303 15:0.878787878787879 16:0.696969696969697 17:0.575757575757576 18:0.212121212121212 19:0.363636363636364 20:0.393939393939394 …
-1 1:1 2:0.461538461538462 3:0.615384615384615 4:0.0769230769230769 5:0.307692307692308 6:0.384615384615385 7:0 8:0.846153846153846 9:0.692307692307692 10:0.384615384615385 11:0.153846153846154 12:0.0769230769230769 13:0.153846153846154 14:0 15:0.538461538461538 16:0.230769230769231 17:0.307692307692308 18:0.0769230769230769 19:0.0769230769230769 20:0.153846153846154 21:0.0769230769230769 22:0.23…
-1 1:0.037037037037037 2:0.259259259259259 3:0.0740740740740741 4:0.111111111111111 5:0.037037037037037 6:0 7:0.111111111111111 8:0.222222222222222 9:0.296296296296296 10:0.148148148148148 11:0.185185185185185 12:0.111111111111111 13:0 14:0.0740740740740741 15:0.0740740740740741 16:0.185185185185185 17:0.259259259259259 18:0.037037037037037 19:0.037037037037037 20:0.0740740740740741 21:0 22:0.074…
-1 1:0.6 2:0.4 3:0.2 4:0.2 5:0.2 6:0.4 7:0 8:0.4 9:0.2 10:0.6 11:0.4 12:0.2 13:0.2 14:0 15:0 16:0 17:0 18:0.2 19:0 20:0 21:0 22:0 23:0.4 24:0.4 25:0.2 26:0.4 27:0 28:0 29:0 30:0 31:0 32:0.2 33:0 34:0.2 35:0 36:0.2 37:0.4 38:0.2 39:0.2 40:0.2 41:0.2 42:0 43:0 44:0 45:0 46:0 47:0 48:0.2 49:0 50:0.6 51:1 52:0 53:0.6 54:0 55:0.4 56:0 57:0.8 58:0.2 59:0.4 60:0.4 61:0 62:0.2 63:0 64:0 65:0.2 66:0.4 67:…
-1 1:0.333333333333333 2:0 3:0 4:0.333333333333333 5:0 6:0 7:0 8:0.333333333333333 9:0.666666666666667 10:0.333333333333333 11:0.333333333333333 12:0 13:0 14:0 15:0.333333333333333 16:0 17:0.666666666666667 18:0.666666666666667 19:0 20:0.333333333333333 21:0 22:0.333333333333333 23:0 24:0 25:0.666666666666667 26:0 27:0 28:0 29:0.333333333333333 30:0.333333333333333 31:0.333333333333333 32:0 33:0.…
-1 1:0.5 2:0 3:0.25 4:0.25 5:0.5 6:0 7:0 8:0 9:0 10:0 11:0 12:0 13:0 14:0 15:0 16:0.5 17:0.25 18:0 19:0 20:0 21:0 22:0 23:0 24:0 25:0 26:0 27:0.5 28:0 29:0 30:0.25 31:0 32:0.25 33:0.25 34:0.25 35:0.25 36:0 37:0 38:0 39:0 40:0 41:0 42:0 43:0 44:0 45:0 46:0 47:0 48:0 49:0 50:0 51:0 52:0.25 53:0 54:0 55:0 56:0 57:0 58:0 59:0 60:0.5 61:0.25 62:0 63:0 64:0.25 65:0 66:0 67:0.25 68:0 69:0 70:0 71:0 72:0…
-1 1:0.0909090909090909 2:0.181818181818182 3:0.0909090909090909 4:0.272727272727273 5:0 6:0.181818181818182 7:0 8:0.181818181818182 9:0.818181818181818 10:0.454545454545455 11:0.545454545454545 12:0.454545454545455 13:0.181818181818182 14:0 15:0.272727272727273 16:0.454545454545455 17:0.181818181818182 18:0.0909090909090909 19:0.0909090909090909 20:0.181818181818182 21:0 22:0.181818181818182 23:…
-1 1:0.545454545454545 2:1 3:0.363636363636364 4:0 5:0.272727272727273 6:0.272727272727273 7:0 8:0.181818181818182 9:0.727272727272727 10:0.454545454545455 11:0.0909090909090909 12:0.181818181818182 13:0.0909090909090909 14:0 15:0.0909090909090909 16:0.363636363636364 17:0.0909090909090909 18:0.181818181818182 19:0 20:0.454545454545455 21:0 22:0 23:0 24:0.0909090909090909 25:0.0909090909090909 26…
-1 1:0.315789473684211 2:0.315789473684211 3:0.526315789473684 4:0.157894736842105 5:0.210526315789474 6:0.263157894736842 7:0.0526315789473684 8:0.368421052631579 9:0.526315789473684 10:0.526315789473684 11:0.105263157894737 12:0.105263157894737 13:0.315789473684211 14:0.105263157894737 15:0.526315789473684 16:0.578947368421053 17:0.842105263157895 18:0.105263157894737 19:0.157894736842105 20:0.…
-1 1:0 2:0 3:0 4:0 5:0 6:0 7:0 8:0 9:0 10:0.2 11:0.4 12:0 13:0 14:0 15:0 16:0 17:0.2 18:0 19:0 20:0.4 21:0 22:0 23:0 24:0.2 25:0.2 26:0 27:0 28:0 29:0 30:0 31:0.2 32:0.2 33:0 34:0 35:0 36:0 37:0 38:0 39:0 40:0 41:0 42:0 43:0 44:0 45:0 46:0 47:0 48:0 49:0 50:0 51:0.2 52:0.2 53:0.2 54:0 55:0 56:0 57:0 58:1 59:0.6 60:0 61:0.2 62:0.2 63:0 64:0 65:0.4 66:0.6 67:0 68:0 69:0.2 70:0 71:0 72:0.4 73:0.2 74…
-1 1:0 2:0.333333333333333 3:0 4:0 5:0.666666666666667 6:0.333333333333333 7:0 8:1 9:0 10:0 11:0.333333333333333 12:0.333333333333333 13:0 14:0 15:0 16:0.333333333333333 17:0.333333333333333 18:0 19:0 20:0 21:0 22:0 23:0.666666666666667 24:0 25:0 26:0.333333333333333 27:0 28:0 29:0 30:1 31:0 32:0 33:0.333333333333333 34:0.333333333333333 35:0 36:0.333333333333333 37:0.333333333333333 38:0 39:0 40…
-1 1:0.428571428571429 2:0.428571428571429 3:0.285714285714286 4:0 5:0.285714285714286 6:0.142857142857143 7:0 8:0.428571428571429 9:1 10:0.285714285714286 11:0.428571428571429 12:0.142857142857143 13:0 14:0 15:1 16:0.857142857142857 17:0.285714285714286 18:0.285714285714286 19:0 20:0.714285714285714 21:0 22:0.142857142857143 23:0.142857142857143 24:0.285714285714286 25:0 26:0 27:0.14285714285714…
-1 1:0.857142857142857 2:0.285714285714286 3:0.857142857142857 4:0.142857142857143 5:0.142857142857143 6:0.142857142857143 7:0 8:0.571428571428571 9:0.571428571428571 10:0.428571428571429 11:0 12:0.142857142857143 13:0.285714285714286 14:0.285714285714286 15:0.285714285714286 16:0.142857142857143 17:0.285714285714286 18:0.285714285714286 19:0.285714285714286 20:0.428571428571429 21:0.285714285714…
-1 1:0.375 2:0.4375 3:0.3125 4:0.1875 5:0.125 6:0.125 7:0.0625 8:0.625 9:0.375 10:0.3125 11:0.1875 12:0.1875 13:0.1875 14:0.0625 15:0.5 16:0.4375 17:0.5625 18:0.3125 19:0.0625 20:0.0625 21:0 22:0.0625 23:0.125 24:0.25 25:0 26:0.3125 27:0.0625 28:0 29:0.125 30:0.3125 31:0.0625 32:0.1875 33:0.125 34:0.0625 35:0.0625 36:0.1875 37:0.125 38:0.0625 39:0 40:0.25 41:0.25 42:0 43:0 44:0.0625 45:0.125 46:0…
-1 1:0.416666666666667 2:0.416666666666667 3:0.5 4:0.416666666666667 5:0.166666666666667 6:0.416666666666667 7:0.0833333333333333 8:0.833333333333333 9:0.5 10:0.416666666666667 11:0.25 12:0.0833333333333333 13:0.25 14:0.0833333333333333 15:0.166666666666667 16:1 17:0.166666666666667 18:0.166666666666667 19:0.25 20:0.25 21:0 22:0.0833333333333333 23:0.166666666666667 24:0.5 25:0.0833333333333333 2…
-1 1:0.25 2:0.25 3:0 4:0 5:0.5 6:0 7:0 8:0.5 9:0.25 10:0 11:0 12:0.5 13:0 14:0 15:0.25 16:0.25 17:0 18:0 19:0 20:0.25 21:0.25 22:0 23:0 24:0 25:0 26:0.25 27:0 28:0 29:0 30:0.25 31:0.5 32:0.25 33:0.25 34:0.25 35:0 36:0 37:0 38:0.25 39:0 40:0 41:0 42:0 43:0 44:0 45:0 46:0 47:0 48:0 49:0 50:0.25 51:0 52:0.5 53:0 54:0.25 55:0 56:0 57:0 58:1 59:0.5 60:0.5 61:0.25 62:0 63:0 64:0 65:0.25 66:0 67:0.25 68…
-1 1:0.4 2:0 3:0.2 4:0 5:0.2 6:0 7:0.2 8:0.4 9:0.4 10:0.2 11:0 12:0 13:0.2 14:0 15:0.2 16:0.2 17:0.2 18:0 19:0.6 20:0 21:0 22:0 23:0 24:0 25:0.2 26:0.2 27:0 28:0 29:0 30:0.2 31:0.2 32:0.2 33:0 34:0 35:0 36:0 37:0 38:0.4 39:0 40:0 41:0.2 42:0 43:0 44:0 45:0 46:0.2 47:0 48:0 49:0 50:0.2 51:0.2 52:0.6 53:0 54:0 55:0.2 56:0 57:0.2 58:0.4 59:1 60:0.6 61:0 62:0 63:0 64:0.6 65:0.8 66:0.2 67:0 68:0.8 69:…
-1 1:0 2:0 3:0 4:0.166666666666667 5:0 6:0.166666666666667 7:0 8:0 9:0.166666666666667 10:0.166666666666667 11:0 12:0 13:0 14:0 15:0 16:0 17:0 18:0 19:0 20:0 21:0 22:0.166666666666667 23:0.166666666666667 24:0 25:0.166666666666667 26:0.166666666666667 27:0.166666666666667 28:0 29:0 30:0 31:0 32:0 33:0 34:0 35:0 36:0.166666666666667 37:0 38:0 39:0 40:0 41:0.166666666666667 42:0 43:0 44:0 45:0 46:0…
-1 1:0.333333333333333 2:0.333333333333333 3:0.444444444444444 4:0.555555555555556 5:0.111111111111111 6:0.222222222222222 7:0 8:0.777777777777778 9:0.333333333333333 10:0.222222222222222 11:0.222222222222222 12:0 13:0.111111111111111 14:0 15:0.222222222222222 16:0.777777777777778 17:0.555555555555556 18:0.555555555555556 19:0.222222222222222 20:0.222222222222222 21:0 22:0.555555555555556 23:0.11…
-1 1:0 2:0.444444444444444 3:0.333333333333333 4:0.111111111111111 5:0.333333333333333 6:0 7:0 8:1 9:0.222222222222222 10:0.222222222222222 11:0.333333333333333 12:0.333333333333333 13:0.222222222222222 14:0 15:0 16:0.222222222222222 17:0.222222222222222 18:0 19:0.222222222222222 20:0.111111111111111 21:0 22:0.111111111111111 23:0 24:0.222222222222222 25:0 26:0 27:0 28:0 29:0 30:0.444444444444444…
-1 1:0.166666666666667 2:0.333333333333333 3:0.166666666666667 4:0.166666666666667 5:0 6:0 7:0 8:0.333333333333333 9:0.333333333333333 10:0.5 11:0 12:0 13:0 14:0 15:0.333333333333333 16:0.166666666666667 17:0.5 18:0.5 19:0.166666666666667 20:0 21:0 22:0 23:0.5 24:0.166666666666667 25:0.333333333333333 26:0.166666666666667 27:0 28:0 29:0.166666666666667 30:0.166666666666667 31:0.333333333333333 32…
-1 1:0.4 2:0.6 3:0.2 4:0.2 5:0 6:0 7:0 8:0.8 9:0.4 10:0 11:0.4 12:0.2 13:0.4 14:0 15:0.6 16:0.2 17:0.2 18:0.2 19:0 20:0.2 21:0 22:0.4 23:0.2 24:0 25:0.2 26:0.2 27:0 28:0 29:0.2 30:0 31:0.2 32:0 33:0.2 34:0 35:0 36:0 37:0.2 38:0 39:0 40:0.4 41:0 42:0 43:0 44:0 45:0 46:0 47:0 48:0 49:0 50:0.2 51:0.4 52:0.4 53:0.4 54:0 55:0.6 56:0 57:0.6 58:1 59:0.4 60:0.2 61:0 62:0.2 63:0.2 64:0.4 65:0.6 66:0.2 67:…
-1 1:0.375 2:0.25 3:0.375 4:0.25 5:0.25 6:0 7:0 8:0.375 9:0.25 10:0.375 11:0 12:0.25 13:0.375 14:0 15:0.75 16:0 17:0.25 18:0 19:0 20:0 21:0 22:0.125 23:0.25 24:0 25:0 26:0 27:0.25 28:0 29:0.375 30:0 31:0.125 32:0 33:0.25 34:0.125 35:0 36:0 37:0.125 38:0.125 39:0 40:0 41:0 42:0.125 43:0 44:0.125 45:0.125 46:0 47:0.125 48:0 49:0 50:0.375 51:0 52:0 53:0 54:0.25 55:0 56:0.125 57:0 58:1 59:0.375 60:0.…
-1 1:0.25 2:0 3:0 4:0.25 5:0 6:0.75 7:0 8:0.5 9:0.5 10:0 11:0.25 12:0 13:0.5 14:0 15:0 16:0.5 17:0 18:0 19:0 20:0 21:0 22:0.25 23:0.25 24:0.25 25:0 26:0.5 27:0.25 28:0 29:0 30:0.25 31:0 32:0 33:0 34:0 35:0 36:0 37:0.75 38:0.25 39:0.25 40:0.5 41:0 42:0 43:0 44:0 45:0 46:0 47:0 48:0 49:0 50:0.25 51:0.5 52:0.5 53:0.25 54:0.25 55:0.25 56:0 57:0.75 58:0.5 59:0 60:0.25 61:0.75 62:0.25 63:0 64:0.25 65:0…
-1 1:1 2:0.444444444444444 3:0.333333333333333 4:0.111111111111111 5:0.222222222222222 6:0.333333333333333 7:0 8:1 9:0.333333333333333 10:0.111111111111111 11:0.222222222222222 12:0.222222222222222 13:0 14:0.111111111111111 15:0.333333333333333 16:0.111111111111111 17:0.333333333333333 18:0.111111111111111 19:0 20:0.111111111111111 21:0 22:0 23:0.222222222222222 24:0.222222222222222 25:0.33333333…
-1 1:0.214285714285714 2:0.642857142857143 3:0.142857142857143 4:0.142857142857143 5:0 6:0.0714285714285714 7:0.0714285714285714 8:0.214285714285714 9:0.857142857142857 10:0.357142857142857 11:0.214285714285714 12:0.428571428571429 13:0.214285714285714 14:0 15:0.0714285714285714 16:0.214285714285714 17:0.214285714285714 18:0.285714285714286 19:0.0714285714285714 20:0.285714285714286 21:0 22:0 23:…
-1 1:0 2:0.1 3:0.1 4:0.1 5:0 6:0 7:0.1 8:0 9:0.2 10:0 11:0.2 12:0.1 13:0.1 14:0 15:0 16:0.1 17:0.2 18:0 19:0.2 20:0.3 21:0 22:0.4 23:0.2 24:0.1 25:0.2 26:0 27:0 28:0 29:0.1 30:0 31:0.1 32:0.1 33:0 34:0 35:0 36:0.2 37:0 38:0 39:0 40:0.1 41:0.1 42:0.1 43:0 44:0.1 45:0 46:0 47:0.1 48:0 49:0 50:0 51:0 52:0.1 53:0.2 54:0.1 55:0.3 56:0.1 57:0.1 58:0.6 59:0.8 60:0 61:0.3 62:0.3 63:0.1 64:0.1 65:0.5 66:0…
-1 1:1 2:0.571428571428571 3:0.857142857142857 4:0 5:0.428571428571429 6:0.285714285714286 7:0.142857142857143 8:1 9:0.285714285714286 10:0.142857142857143 11:0 12:0.571428571428571 13:0.142857142857143 14:0 15:0.714285714285714 16:0.285714285714286 17:0.571428571428571 18:0 19:0.857142857142857 20:0.285714285714286 21:0 22:0.142857142857143 23:0 24:0.142857142857143 25:0 26:0 27:0 28:0 29:0.1428…
-1 1:0 2:0.5 3:0.5 4:0.75 5:0.75 6:0 7:0 8:0.5 9:0.75 10:0.5 11:0.75 12:0.75 13:0.75 14:0 15:1 16:0 17:0.25 18:0.25 19:0 20:0.25 21:0 22:0.75 23:0.75 24:0.25 25:0.5 26:0 27:0.5 28:0 29:0 30:0.5 31:0.5 32:0.5 33:0.5 34:0 35:0 36:0.25 37:0.25 38:0.25 39:0.25 40:0 41:0.25 42:0 43:0 44:0 45:0 46:0 47:0 48:0 49:0 50:0.5 51:0.5 52:0 53:1 54:0.25 55:0.25 56:0 57:0.5 58:0.5 59:0.25 60:0.75 61:0.5 62:0 63…
-1 1:0.583333333333333 2:0.75 3:0.416666666666667 4:0.0833333333333333 5:0.416666666666667 6:0.333333333333333 7:0.166666666666667 8:0.833333333333333 9:1 10:0.0833333333333333 11:0.333333333333333 12:0.25 13:0.333333333333333 14:0 15:0.75 16:0.166666666666667 17:0.166666666666667 18:0.0833333333333333 19:0.0833333333333333 20:0.166666666666667 21:0.0833333333333333 22:0.416666666666667 23:0.1666…
-1 1:1 2:0.285714285714286 3:0 4:0.285714285714286 5:0.428571428571429 6:0.142857142857143 7:0.142857142857143 8:0.571428571428571 9:0.571428571428571 10:0.285714285714286 11:0.142857142857143 12:0.142857142857143 13:0.142857142857143 14:0.142857142857143 15:0.142857142857143 16:0.285714285714286 17:0.142857142857143 18:0.285714285714286 19:0.285714285714286 20:0 21:0 22:0.428571428571429 23:0.14…
-1 1:0.272727272727273 2:0.545454545454545 3:0.272727272727273 4:0.363636363636364 5:0.545454545454545 6:0.181818181818182 7:0 8:0.363636363636364 9:0.545454545454545 10:0.363636363636364 11:0.181818181818182 12:0.272727272727273 13:0.181818181818182 14:0.181818181818182 15:0.636363636363636 16:0.454545454545455 17:0.272727272727273 18:0.272727272727273 19:0.272727272727273 20:0.545454545454545 2…
-1 1:0.117647058823529 2:0.411764705882353 3:0.176470588235294 4:0.117647058823529 5:0.0588235294117647 6:0.117647058823529 7:0 8:0.294117647058824 9:0.529411764705882 10:0.529411764705882 11:0.117647058823529 12:0.235294117647059 13:0.235294117647059 14:0 15:0.352941176470588 16:0.352941176470588 17:0.176470588235294 18:0.176470588235294 19:0.235294117647059 20:0.0588235294117647 21:0 22:0 23:0 …
-1 1:0 2:0.333333333333333 3:0.333333333333333 4:0 5:0.333333333333333 6:0 7:0 8:0 9:0.666666666666667 10:0 11:0 12:0 13:0 14:0 15:0.666666666666667 16:0.666666666666667 17:0.666666666666667 18:0.333333333333333 19:0 20:0 21:0 22:0 23:0.333333333333333 24:0 25:0 26:0.333333333333333 27:0 28:0 29:0.333333333333333 30:0.666666666666667 31:0 32:0.333333333333333 33:0 34:0 35:0 36:0 37:0 38:0 39:0 40…
-1 1:0.636363636363636 2:0.272727272727273 3:1 4:0 5:0.454545454545455 6:0 7:0 8:0.272727272727273 9:0.363636363636364 10:0.181818181818182 11:0.363636363636364 12:0.0909090909090909 13:0.0909090909090909 14:0 15:0.545454545454545 16:0.454545454545455 17:0.0909090909090909 18:0.272727272727273 19:0.545454545454545 20:0.0909090909090909 21:0 22:0.181818181818182 23:0.0909090909090909 24:0.36363636…
-1 1:0 2:0 3:0 4:0 5:0 6:0 7:0 8:0.25 9:0 10:0 11:0.25 12:0 13:0.25 14:0.25 15:0 16:0 17:0.25 18:0.25 19:0.5 20:0 21:0 22:0 23:0 24:0 25:0 26:0 27:0 28:0 29:0 30:0 31:0.5 32:0 33:0.25 34:0 35:0 36:0 37:0 38:0 39:0 40:0 41:0 42:0 43:0 44:0 45:0 46:0 47:0 48:0 49:0 50:0 51:0.25 52:0.25 53:0 54:0.25 55:0 56:0 57:0.25 58:0.5 59:0 60:0.5 61:0 62:0.25 63:0 64:0 65:0 66:0 67:0 68:0 69:0 70:0 71:0 72:0.2…
-1 1:0.4 2:0.44 3:0.38 4:0.3 5:0.4 6:0.28 7:0 8:0.5 9:0.74 10:0.58 11:0.28 12:0.34 13:0.2 14:0.02 15:0.46 16:0.56 17:0.16 18:0.2 19:0.24 20:0.28 21:0 22:0.26 23:0.5 24:0.2 25:0.22 26:0.1 27:0.24 28:0 29:0.26 30:0.26 31:0.1 32:0.18 33:0.16 34:0.1 35:0 36:0.42 37:0.32 38:0.14 39:0.26 40:0.1 41:0.12 42:0 43:0.04 44:0.02 45:0.02 46:0.02 47:0 48:0 49:0 50:0.78 51:0.66 52:0.56 53:0.5 54:0.18 55:0.36 56…
-1 1:0 2:0.227272727272727 3:0.136363636363636 4:0.0454545454545455 5:0.0454545454545455 6:0.136363636363636 7:0 8:0.181818181818182 9:0.318181818181818 10:0.318181818181818 11:0.136363636363636 12:0.136363636363636 13:0.136363636363636 14:0.0454545454545455 15:0.0909090909090909 16:0.318181818181818 17:0.363636363636364 18:0.181818181818182 19:0.0454545454545455 20:0 21:0 22:0.136363636363636 23…
-1 1:0.4 2:0.4 3:0.4 4:0 5:0.2 6:0.2 7:0 8:0.4 9:0.2 10:0.4 11:0.2 12:0.2 13:0.2 14:0 15:0.2 16:0.4 17:0.4 18:0 19:0.4 20:0.2 21:0 22:0.4 23:0.4 24:0 25:0.4 26:0.2 27:0.2 28:0 29:0.2 30:0.4 31:0.4 32:0 33:0 34:0 35:0 36:0.4 37:0.2 38:0.2 39:0 40:0 41:0.2 42:0 43:0 44:0 45:0 46:0 47:0 48:0 49:0 50:0.2 51:0.4 52:0.2 53:0.8 54:0.2 55:0.2 56:0 57:0 58:0.6 59:0.6 60:0 61:0.6 62:0.2 63:0 64:0.2 65:0.6 …
-1 1:0.363636363636364 2:0.636363636363636 3:0.363636363636364 4:0.0909090909090909 5:0.0909090909090909 6:0.181818181818182 7:0.0909090909090909 8:0.363636363636364 9:0.363636363636364 10:0.636363636363636 11:0.272727272727273 12:0.0909090909090909 13:0.363636363636364 14:0 15:0.454545454545455 16:0.363636363636364 17:0.454545454545455 18:0.181818181818182 19:0.0909090909090909 20:0.181818181818…
-1 1:0.333333333333333 2:0.5 3:0.333333333333333 4:0.333333333333333 5:0.5 6:0 7:0 8:0.666666666666667 9:0.666666666666667 10:0.333333333333333 11:0 12:0.166666666666667 13:0.166666666666667 14:0 15:0.166666666666667 16:0.166666666666667 17:0.833333333333333 18:0 19:0.5 20:0.166666666666667 21:0 22:0.166666666666667 23:0.5 24:0.166666666666667 25:0 26:0 27:0.333333333333333 28:0 29:0.166666666666…
-1 1:0.333333333333333 2:0.444444444444444 3:0.333333333333333 4:0.555555555555556 5:0.111111111111111 6:0.444444444444444 7:0 8:0.666666666666667 9:0.222222222222222 10:0.222222222222222 11:0.111111111111111 12:0.333333333333333 13:0.111111111111111 14:0.111111111111111 15:0.333333333333333 16:0.555555555555556 17:0.333333333333333 18:0 19:0.222222222222222 20:0.222222222222222 21:0 22:0.5555555…
-1 1:0.125 2:0.375 3:0.375 4:0.125 5:0.0625 6:0.1875 7:0 8:0.375 9:0.25 10:0.625 11:0.375 12:0.25 13:0.3125 14:0 15:0.375 16:0.375 17:0.25 18:0.375 19:0.0625 20:0.4375 21:0.125 22:0 23:0.125 24:0.3125 25:0.125 26:0.25 27:0.25 28:0 29:0.0625 30:0.0625 31:0.125 32:0.0625 33:0 34:0.125 35:0 36:0 37:0.3125 38:0.4375 39:0 40:0.125 41:0.125 42:0.125 43:0 44:0 45:0 46:0.125 47:0 48:0 49:0 50:0.3125 51:0…
-1 1:0 2:0.166666666666667 3:0.166666666666667 4:0 5:0.333333333333333 6:0 7:0 8:0 9:0.166666666666667 10:0.166666666666667 11:0 12:0.333333333333333 13:0.166666666666667 14:0.166666666666667 15:0.5 16:0.5 17:0.166666666666667 18:0 19:0 20:0.166666666666667 21:0 22:0 23:0 24:0 25:0 26:0.166666666666667 27:0.166666666666667 28:0 29:0 30:0 31:0.166666666666667 32:0.166666666666667 33:0 34:0.1666666…
-1 1:0.785714285714286 2:0.785714285714286 3:0.357142857142857 4:0.214285714285714 5:0.142857142857143 6:0.142857142857143 7:0 8:0.5 9:1 10:0.357142857142857 11:0.214285714285714 12:0.285714285714286 13:0 14:0 15:0.357142857142857 16:0.142857142857143 17:0.357142857142857 18:0.357142857142857 19:0.214285714285714 20:0.285714285714286 21:0 22:0.214285714285714 23:0.142857142857143 24:0.14285714285…
-1 1:1 2:0.333333333333333 3:0.111111111111111 4:0.111111111111111 5:0 6:0 7:0 8:0.333333333333333 9:0.111111111111111 10:0 11:0.111111111111111 12:0.333333333333333 13:0.111111111111111 14:0 15:0.222222222222222 16:0.111111111111111 17:0 18:0.111111111111111 19:0 20:0 21:0 22:0 23:0.111111111111111 24:0 25:0 26:0 27:0 28:0 29:0 30:0 31:0 32:0 33:0 34:0 35:0 36:0 37:0 38:0 39:0 40:0 41:0 42:0 43:…
-1 1:0.6 2:0.2 3:0.4 4:0.4 5:0.6 6:0.2 7:0 8:0.4 9:0.4 10:0.4 11:0 12:0.4 13:0.6 14:0 15:0 16:0.2 17:0 18:0 19:0.2 20:0.2 21:0 22:0.4 23:0.8 24:0 25:0.4 26:0 27:0.2 28:0.2 29:0.4 30:0.4 31:0 32:0.2 33:0 34:0.4 35:0 36:0.2 37:0.4 38:0 39:0 40:0 41:0 42:0 43:0 44:0.2 45:0 46:0 47:0 48:0 49:0 50:0.2 51:0.2 52:0.2 53:0.4 54:0.2 55:0.2 56:0 57:0 58:1 59:0.8 60:0.4 61:0.2 62:0.8 63:0 64:0 65:0.4 66:0.4…
-1 1:0.4 2:0.2 3:0 4:0.2 5:0.4 6:0 7:0 8:0 9:0.8 10:0.4 11:0.2 12:0 13:0 14:0.2 15:0 16:0.4 17:0.2 18:0 19:0.2 20:0 21:0 22:0.2 23:0.2 24:0.2 25:0.2 26:0.2 27:0 28:0.2 29:0 30:0.2 31:0.2 32:0.2 33:0 34:0 35:0 36:0 37:0 38:0 39:0 40:0 41:0 42:0.2 43:0 44:0 45:0 46:0 47:0.2 48:0 49:0 50:0.2 51:0.6 52:0.2 53:0.2 54:0 55:0.2 56:0 57:0.4 58:0.2 59:0.6 60:0.2 61:0 62:0.4 63:0 64:1 65:0.6 66:0.2 67:0.2 …
-1 1:0.4 2:0 3:0.2 4:0 5:0.2 6:0 7:0.2 8:0.4 9:0.4 10:0.2 11:0 12:0 13:0.2 14:0 15:0.2 16:0.2 17:0.2 18:0 19:0.6 20:0 21:0 22:0 23:0 24:0 25:0.2 26:0.2 27:0 28:0 29:0 30:0.2 31:0.2 32:0.2 33:0 34:0 35:0 36:0 37:0 38:0.4 39:0 40:0 41:0.2 42:0 43:0 44:0 45:0 46:0.2 47:0 48:0 49:0 50:0.2 51:0.2 52:0.6 53:0 54:0 55:0.2 56:0 57:0.2 58:0.4 59:1 60:0.6 61:0 62:0 63:0 64:0.6 65:0.8 66:0.2 67:0 68:0.8 69:…
-1 1:0.8 2:0.4 3:0.75 4:0.35 5:0.5 6:0.55 7:0.05 8:0.85 9:0.7 10:0.5 11:0.45 12:0.3 13:0.3 14:0 15:0.7 16:0.8 17:0.6 18:0.3 19:0.1 20:0.25 21:0 22:0.35 23:0.45 24:0.45 25:0.1 26:0.05 27:0.1 28:0.05 29:0.45 30:0.25 31:0.15 32:0.05 33:0.05 34:0.05 35:0.05 36:0.45 37:0.7 38:0.1 39:0.15 40:0.25 41:0.1 42:0.1 43:0.15 44:0.15 45:0 46:0.05 47:0 48:0.05 49:0 50:0.8 51:0.7 52:0.7 53:0.5 54:0.2 55:0.45 56:…
-1 1:0.4 2:0.2 3:0.4 4:0.4 5:0 6:0.2 7:0 8:0 9:0.6 10:0.4 11:0 12:0.4 13:0 14:0 15:0.4 16:0 17:1 18:0.2 19:0.2 20:0.2 21:0 22:0.8 23:0.2 24:0.4 25:0 26:0.2 27:0 28:0 29:0.2 30:0 31:0.2 32:0 33:0.2 34:0.2 35:0 36:0.2 37:0 38:0.2 39:0 40:0 41:0 42:0 43:0.2 44:0 45:0.2 46:0 47:0 48:0 49:0 50:0.4 51:0 52:0.2 53:0.2 54:0 55:0 56:0.2 57:0.4 58:0 59:0.4 60:0.2 61:0 62:0 63:0 64:0.2 65:0.6 66:0.2 67:0.2 …
-1 1:0.9 2:0.6 3:1 4:0.6 5:0 6:0.7 7:0 8:0.9 9:0.3 10:0.8 11:0.3 12:0.4 13:0.3 14:0 15:0.5 16:1 17:0.7 18:0.2 19:0.8 20:0.3 21:0 22:0.5 23:0.5 24:0.1 25:0.1 26:0 27:0.4 28:0 29:0.1 30:0.3 31:0.2 32:0.1 33:0.4 34:0.2 35:0 36:0.6 37:0.4 38:0.4 39:0.2 40:0.2 41:0.1 42:0.1 43:0 44:0.3 45:0 46:0.2 47:0.1 48:0.2 49:0.1 50:1 51:0.3 52:0.7 53:0.4 54:0.4 55:0.4 56:0.2 57:0.4 58:0.7 59:0.6 60:0.3 61:0.5 62…
-1 1:0.075 2:0.225 3:0.4 4:0.025 5:0.05 6:0.05 7:0 8:0.2 9:0.2 10:0.4 11:0.05 12:0.075 13:0.075 14:0 15:0.275 16:0.375 17:0.55 18:0 19:0.05 20:0.075 21:0.05 22:0.175 23:0.3 24:0.175 25:0.125 26:0.025 27:0.075 28:0.025 29:0.05 30:0.05 31:0.1 32:0.025 33:0 34:0 35:0 36:0.1 37:0.05 38:0.025 39:0.025 40:0 41:0.075 42:0 43:0 44:0 45:0 46:0 47:0 48:0.025 49:0 50:0.15 51:0.15 52:0.325 53:0.15 54:0.075 5…
-1 1:0 2:0 3:0.5 4:0 5:0.25 6:0.25 7:0 8:0.25 9:0.5 10:0.25 11:0.5 12:0 13:0 14:0.25 15:0 16:0 17:0.5 18:0.25 19:0.25 20:0.25 21:0 22:0.25 23:0 24:0 25:0.25 26:0 27:0 28:0 29:0.25 30:0 31:0 32:0.25 33:0 34:0 35:0 36:0 37:0.25 38:0.25 39:0 40:0 41:0.25 42:0 43:0 44:0 45:0.25 46:0 47:0 48:0 49:0 50:0.25 51:0.5 52:0.25 53:0.25 54:0 55:0 56:0 57:0.25 58:1 59:0.5 60:0 61:0.25 62:0 63:0.5 64:0.75 65:0.…
-1 1:0 2:0.333333333333333 3:0.333333333333333 4:0 5:0.333333333333333 6:0.333333333333333 7:0 8:0.333333333333333 9:0.666666666666667 10:0 11:0.333333333333333 12:0 13:0 14:0 15:0 16:0 17:0 18:0.333333333333333 19:0.333333333333333 20:0 21:0 22:0 23:0 24:0 25:0 26:0 27:0.333333333333333 28:0.333333333333333 29:0 30:0.333333333333333 31:0 32:0 33:0 34:0 35:0 36:0.333333333333333 37:0 38:0.6666666…
-1 1:0.125 2:0.5 3:0.375 4:0.125 5:0 6:0.25 7:0 8:0.125 9:0.375 10:0.25 11:0.375 12:0.25 13:0.125 14:0 15:0.75 16:0.5 17:0 18:0.25 19:0.25 20:0.125 21:0 22:0.5 23:0 24:0.375 25:0.25 26:0 27:0.375 28:0 29:0.125 30:0 31:0.25 32:0 33:0 34:0.125 35:0 36:0.625 37:0.125 38:0.125 39:0.125 40:0.125 41:0 42:0 43:0 44:0 45:0 46:0 47:0 48:0 49:0 50:0 51:0.375 52:0.25 53:0.25 54:0 55:0.25 56:0 57:0.375 58:0.…
-1 1:0.1 2:0.25 3:0 4:0.15 5:0.05 6:0.15 7:0 8:0.2 9:0.7 10:0.65 11:0.2 12:0.15 13:0.35 14:0.1 15:0.15 16:0.3 17:0.25 18:0.25 19:0.2 20:0.2 21:0 22:0.05 23:0.25 24:0.25 25:0.05 26:0.2 27:0.05 28:0 29:0.1 30:0.35 31:0.2 32:0.15 33:0.2 34:0.15 35:0.05 36:0.05 37:0.7 38:0.1 39:0 40:0.2 41:0.3 42:0 43:0 44:0 45:0 46:0 47:0 48:0.05 49:0 50:0.2 51:0.45 52:0.3 53:0.35 54:0.45 55:0.65 56:0 57:0.85 58:0.6…
-1 1:0.166666666666667 2:0.166666666666667 3:0.166666666666667 4:0.333333333333333 5:0.333333333333333 6:0 7:0 8:0.333333333333333 9:0.166666666666667 10:0 11:0.333333333333333 12:0 13:0.166666666666667 14:0 15:0.333333333333333 16:0 17:0 18:0 19:0.333333333333333 20:0 21:0 22:0.333333333333333 23:0 24:0.333333333333333 25:0.333333333333333 26:0.333333333333333 27:0.166666666666667 28:0 29:0.1666…
-1 1:0 2:0.2 3:0.4 4:0.2 5:0.4 6:0 7:0 8:0.6 9:0.2 10:0.4 11:0.2 12:0.2 13:0.4 14:0 15:0.2 16:0 17:0.2 18:0.2 19:0 20:0.6 21:0 22:0.6 23:0.4 24:0 25:0.2 26:0 27:0 28:0 29:0.8 30:0.4 31:0.4 32:0.2 33:0.8 34:0 35:0 36:0.4 37:0.2 38:0.4 39:0 40:0.2 41:0 42:0 43:0 44:0 45:0 46:0 47:0.2 48:0 49:0 50:0.2 51:0.4 52:0 53:0.4 54:0.6 55:0.8 56:0 57:0.2 58:0.6 59:0.4 60:0.6 61:0 62:0.8 63:0 64:0.6 65:0.6 66…
-1 1:0 2:0.111111111111111 3:0.166666666666667 4:0.0555555555555556 5:0 6:0 7:0 8:0.222222222222222 9:0.166666666666667 10:0.277777777777778 11:0.166666666666667 12:0 13:0.0555555555555556 14:0 15:0.166666666666667 16:0.166666666666667 17:0.0555555555555556 18:0 19:0 20:0 21:0.0555555555555556 22:0.0555555555555556 23:0.166666666666667 24:0.111111111111111 25:0.0555555555555556 26:0.1111111111111…
-1 1:0.6 2:0.4 3:0.2 4:0.2 5:0.2 6:0.4 7:0 8:0.4 9:0.2 10:0.6 11:0.4 12:0.2 13:0.2 14:0 15:0 16:0 17:0 18:0.2 19:0 20:0 21:0 22:0 23:0.4 24:0.4 25:0.2 26:0.4 27:0 28:0 29:0 30:0 31:0 32:0.2 33:0 34:0.2 35:0 36:0.2 37:0.4 38:0.2 39:0.2 40:0.2 41:0.2 42:0 43:0 44:0 45:0 46:0 47:0 48:0.2 49:0 50:0.6 51:1 52:0 53:0.6 54:0 55:0.4 56:0 57:0.8 58:0.2 59:0.4 60:0.4 61:0 62:0.2 63:0 64:0 65:0.2 66:0.4 67:…
-1 1:0.444444444444444 2:0.888888888888889 3:0.666666666666667 4:0.222222222222222 5:0.333333333333333 6:0.111111111111111 7:0 8:0.333333333333333 9:0.888888888888889 10:0.555555555555556 11:0.222222222222222 12:0.666666666666667 13:0 14:0 15:0.666666666666667 16:0.666666666666667 17:0.222222222222222 18:0.777777777777778 19:0 20:0.333333333333333 21:0 22:0.333333333333333 23:0.444444444444444 24…
-1 1:1 2:0.666666666666667 3:0.904761904761905 4:0.428571428571429 5:0.380952380952381 6:0.428571428571429 7:0 8:0.571428571428571 9:0.142857142857143 10:0.333333333333333 11:0.333333333333333 12:0.142857142857143 13:0.238095238095238 14:0 15:0.904761904761905 16:0.571428571428571 17:0.238095238095238 18:0.285714285714286 19:0.285714285714286 20:0.19047619047619 21:0 22:0.142857142857143 23:0.238…
-1 1:0.333333333333333 2:0.333333333333333 3:0 4:0 5:0 6:0 7:0 8:0.333333333333333 9:0.333333333333333 10:0.333333333333333 11:0 12:0 13:0.333333333333333 14:0 15:0 16:0.666666666666667 17:0 18:0.333333333333333 19:0 20:0 21:0 22:0 23:0.333333333333333 24:0 25:0 26:0 27:0 28:0 29:0 30:0 31:0 32:0 33:0 34:0 35:0 36:0 37:0 38:0 39:0 40:0.333333333333333 41:0 42:0 43:0 44:0 45:0 46:0 47:0 48:0 49:0 …
-1 1:0.5 2:0.75 3:0.5 4:0.5 5:0.25 6:0 7:0 8:1 9:0.5 10:0.5 11:0.5 12:0.5 13:0 14:0 15:0.5 16:0.25 17:0.25 18:0.5 19:0.5 20:0.5 21:0 22:0.25 23:0.75 24:0 25:0.25 26:0.25 27:0 28:0 29:0 30:0.5 31:0 32:0 33:0 34:0.25 35:0 36:0 37:0 38:0 39:0 40:0 41:0 42:0 43:0.25 44:0 45:0 46:0 47:0 48:0 49:0 50:0.75 51:1 52:0.25 53:0.25 54:0 55:0 56:0.25 57:1 58:0.5 59:0.5 60:0 61:0.5 62:0 63:0 64:1 65:0.75 66:0 …
-1 1:0.714285714285714 2:0.571428571428571 3:0.857142857142857 4:0.142857142857143 5:0.285714285714286 6:0.428571428571429 7:0 8:0.285714285714286 9:0.714285714285714 10:0.428571428571429 11:0.285714285714286 12:0 13:0 14:0 15:0.714285714285714 16:0.142857142857143 17:0.857142857142857 18:0.142857142857143 19:0.142857142857143 20:0.142857142857143 21:0.428571428571429 22:0.571428571428571 23:0.42…
-1 1:0.125 2:0.5 3:0.375 4:0.125 5:0 6:0.25 7:0 8:0.125 9:0.375 10:0.25 11:0.375 12:0.25 13:0.125 14:0 15:0.75 16:0.5 17:0 18:0.25 19:0.25 20:0.125 21:0 22:0.5 23:0 24:0.375 25:0.25 26:0 27:0.375 28:0 29:0.125 30:0 31:0.25 32:0 33:0 34:0.125 35:0 36:0.625 37:0.125 38:0.125 39:0.125 40:0.125 41:0 42:0 43:0 44:0 45:0 46:0 47:0 48:0 49:0 50:0 51:0.375 52:0.25 53:0.25 54:0 55:0.25 56:0 57:0.375 58:0.…
-1 1:0.142857142857143 2:0.285714285714286 3:0 4:0 5:0.142857142857143 6:0.142857142857143 7:0.142857142857143 8:0 9:0.285714285714286 10:0.571428571428571 11:0.285714285714286 12:0 13:0.428571428571429 14:0 15:0.285714285714286 16:0.428571428571429 17:0.428571428571429 18:0.142857142857143 19:0.285714285714286 20:0.285714285714286 21:0.142857142857143 22:0.571428571428571 23:0 24:0 25:0 26:0.142…
-1 1:0.923076923076923 2:0.846153846153846 3:0.615384615384615 4:0.461538461538462 5:0.384615384615385 6:0.307692307692308 7:0 8:0.461538461538462 9:0.923076923076923 10:1 11:0.307692307692308 12:0.230769230769231 13:0.615384615384615 14:0 15:1 16:0.769230769230769 17:0.615384615384615 18:0.307692307692308 19:0 20:0.384615384615385 21:0 22:0.384615384615385 23:0.538461538461538 24:0.2307692307692…
-1 1:1 2:0.727272727272727 3:0.454545454545455 4:0.0909090909090909 5:0.272727272727273 6:0 7:0.0909090909090909 8:0.545454545454545 9:0.363636363636364 10:0.363636363636364 11:0.181818181818182 12:0 13:0 14:0 15:0.363636363636364 16:0.0909090909090909 17:0.363636363636364 18:0 19:0 20:0.181818181818182 21:0 22:0.181818181818182 23:0.0909090909090909 24:0 25:0 26:0.0909090909090909 27:0 28:0 29:0…
-1 1:1 2:0.444444444444444 3:0.333333333333333 4:0.333333333333333 5:0 6:0.222222222222222 7:0 8:0 9:1 10:0.555555555555556 11:0.222222222222222 12:0.333333333333333 13:0 14:0 15:0 16:0 17:0.222222222222222 18:0.222222222222222 19:0 20:0.111111111111111 21:0.111111111111111 22:0.222222222222222 23:0.222222222222222 24:0.111111111111111 25:0.111111111111111 26:0 27:0 28:0 29:0.222222222222222 30:0…
-1 1:0.666666666666667 2:0.333333333333333 3:0 4:0.666666666666667 5:0 6:0.666666666666667 7:0 8:0 9:0 10:0.333333333333333 11:0 12:0 13:1 14:0 15:0.333333333333333 16:0.333333333333333 17:0 18:0 19:0.333333333333333 20:0.666666666666667 21:0 22:1 23:0.333333333333333 24:0.333333333333333 25:0 26:0 27:0.666666666666667 28:0 29:0 30:0.666666666666667 31:0 32:0 33:0 34:0 35:0 36:0.333333333333333 3…
-1 1:0.125 2:0.375 3:0.5 4:0.125 5:0.125 6:0.375 7:0 8:0.25 9:0.75 10:0.375 11:0.25 12:0.5 13:0 14:0 15:0.25 16:0.125 17:0.5 18:0.125 19:0.125 20:0.625 21:0 22:0.25 23:0.125 24:0.25 25:0 26:0.375 27:0.25 28:0 29:0 30:0.125 31:0.25 32:0 33:0 34:0.125 35:0 36:0.25 37:0 38:0.75 39:0 40:0 41:0.375 42:0 43:0 44:0 45:0 46:0 47:0 48:0.125 49:0 50:0.375 51:0.5 52:0.625 53:0.625 54:0.25 55:0.25 56:0 57:0.…
-1 1:0.210526315789474 2:0.578947368421053 3:0.263157894736842 4:0.315789473684211 5:0.315789473684211 6:0.263157894736842 7:0.210526315789474 8:0.631578947368421 9:0.631578947368421 10:1 11:0.736842105263158 12:0.105263157894737 13:0.368421052631579 14:0 15:0.421052631578947 16:0.473684210526316 17:0.315789473684211 18:0.0526315789473684 19:0.105263157894737 20:0.263157894736842 21:0.05263157894…
-1 1:0.333333333333333 2:0.333333333333333 3:0.333333333333333 4:0.166666666666667 5:0.166666666666667 6:0.333333333333333 7:0 8:0.666666666666667 9:0.333333333333333 10:0.333333333333333 11:0.166666666666667 12:0.333333333333333 13:0.166666666666667 14:0 15:0.333333333333333 16:0.333333333333333 17:0 18:0.166666666666667 19:0 20:0.166666666666667 21:0 22:0 23:0.166666666666667 24:0.1666666666666…
-1 1:1 2:0.25 3:0.75 4:0 5:0.25 6:0.25 7:0 8:0.75 9:0.5 10:0.25 11:0 12:0 13:0.75 14:0 15:1 16:0.5 17:0 18:0 19:0 20:0.5 21:0 22:0 23:0.25 24:0 25:0 26:0 27:0.25 28:0 29:0 30:0.5 31:0 32:0 33:0 34:0.25 35:0 36:0 37:0 38:0.25 39:0.25 40:0.25 41:0 42:0 43:0 44:0 45:0 46:0 47:0 48:0 49:0 50:0.5 51:0.5 52:0.5 53:0.25 54:0.25 55:0.25 56:0 57:0.5 58:0 59:0.25 60:0 61:0 62:0.25 63:0 64:0.25 65:0 66:0 67…
-1 1:0 2:0.285714285714286 3:0.428571428571429 4:0 5:0 6:0 7:0 8:0.571428571428571 9:0.142857142857143 10:0.285714285714286 11:0.142857142857143 12:0 13:0.142857142857143 14:0 15:0.428571428571429 16:0.285714285714286 17:0.428571428571429 18:0 19:0 20:0.285714285714286 21:0 22:0.142857142857143 23:0.428571428571429 24:0.142857142857143 25:0.142857142857143 26:0 27:0 28:0 29:0 30:0.142857142857143…
-1 1:0.111111111111111 2:0.166666666666667 3:0.277777777777778 4:0.0555555555555556 5:0.0555555555555556 6:0.111111111111111 7:0 8:0.166666666666667 9:0.555555555555556 10:0.166666666666667 11:0.0555555555555556 12:0.111111111111111 13:0.0555555555555556 14:0 15:0.166666666666667 16:0.388888888888889 17:0.166666666666667 18:0.333333333333333 19:0 20:0 21:0 22:0.0555555555555556 23:0.1111111111111…
-1 1:0.333333333333333 2:0.333333333333333 3:0 4:0.333333333333333 5:0 6:0 7:0 8:0 9:0.666666666666667 10:0 11:0.666666666666667 12:0.333333333333333 13:0 14:0 15:0 16:0 17:0 18:0.333333333333333 19:0 20:0 21:0 22:0 23:0 24:0 25:0 26:0 27:0.333333333333333 28:0 29:0 30:0 31:0 32:0 33:0.333333333333333 34:0 35:0 36:0 37:0 38:0 39:0 40:0 41:0 42:0 43:0 44:0 45:0 46:0 47:0 48:0 49:0 50:0 51:1 52:0 5…
-1 1:0.0952380952380952 2:0.0952380952380952 3:0.0952380952380952 4:0.0952380952380952 5:0.0952380952380952 6:0.0952380952380952 7:0 8:0.238095238095238 9:0.238095238095238 10:0.428571428571429 11:0.238095238095238 12:0.142857142857143 13:0.142857142857143 14:0.142857142857143 15:0.0476190476190476 16:0.285714285714286 17:0.19047619047619 18:0.0476190476190476 19:0.142857142857143 20:0.2380952380…
-1 1:0 2:0 3:0.333333333333333 4:0.666666666666667 5:0 6:0 7:0.333333333333333 8:0.333333333333333 9:0.333333333333333 10:0 11:0 12:0 13:0 14:0.333333333333333 15:0.333333333333333 16:0.333333333333333 17:0 18:0 19:0.333333333333333 20:0 21:0.333333333333333 22:0 23:0.666666666666667 24:0 25:0.333333333333333 26:0.666666666666667 27:0 28:0 29:0 30:0.333333333333333 31:0.333333333333333 32:0 33:0 …
-1 1:0 2:0.5 3:0.25 4:0 5:0 6:0 7:0 8:0 9:1 10:0.5 11:0 12:0.25 13:0.25 14:0 15:0.5 16:0.25 17:0.25 18:0 19:0.25 20:0.25 21:0.25 22:0 23:0 24:0 25:0 26:0 27:0.5 28:0.25 29:0.25 30:0.25 31:0 32:0.25 33:0.25 34:0 35:0 36:0 37:0.25 38:0 39:0.25 40:0 41:0.25 42:0 43:0.25 44:0 45:0 46:0 47:0 48:0 49:0 50:0 51:1 52:0.25 53:0 54:0.25 55:0 56:0 57:0.75 58:0.5 59:0.25 60:0.25 61:0 62:0 63:0.25 64:0.5 65:0…
-1 1:1 2:0.333333333333333 3:0.666666666666667 4:0 5:0.333333333333333 6:0.333333333333333 7:0.333333333333333 8:0 9:1 10:0 11:0.333333333333333 12:0 13:0 14:0 15:0.333333333333333 16:0.333333333333333 17:0.333333333333333 18:0.333333333333333 19:0.333333333333333 20:0.333333333333333 21:0 22:0 23:0 24:0 25:0 26:0 27:0 28:0.333333333333333 29:0.333333333333333 30:0.333333333333333 31:0 32:0 33:0 …
-1 1:0 2:0.5 3:0.166666666666667 4:0.166666666666667 5:0 6:0 7:0 8:0 9:0.166666666666667 10:0.5 11:0.166666666666667 12:0 13:0.5 14:0.166666666666667 15:0.333333333333333 16:0.166666666666667 17:0.333333333333333 18:0.333333333333333 19:0 20:0.333333333333333 21:0 22:0.333333333333333 23:0.333333333333333 24:0.166666666666667 25:0 26:0.166666666666667 27:0 28:0.166666666666667 29:0 30:0 31:0 32:0…
-1 1:0.125 2:0.375 3:0.25 4:0.5 5:0 6:0.25 7:0 8:0.625 9:0.25 10:0.75 11:0.375 12:0.375 13:0.125 14:0.25 15:0.625 16:1 17:0.25 18:0.125 19:0.125 20:0 21:0.125 22:0 23:0.25 24:0.75 25:0.5 26:0 27:0.25 28:0 29:0.25 30:0.375 31:0.375 32:0 33:0 34:0.25 35:0 36:0.125 37:0.375 38:0.25 39:0.125 40:0.125 41:0 42:0 43:0 44:0 45:0 46:0 47:0 48:0.125 49:0 50:0.375 51:0.875 52:0.5 53:0.125 54:0.375 55:0.125 …
-1 1:0 2:0.375 3:0 4:0.375 5:0.125 6:0.125 7:0 8:0 9:0.25 10:0.375 11:0.375 12:0.75 13:0.375 14:0.125 15:0 16:0.25 17:0 18:0 19:0 20:0.125 21:0.125 22:0.375 23:0.125 24:0.125 25:0.125 26:0.125 27:0.125 28:0 29:0 30:0.25 31:0.125 32:0 33:0 34:0.125 35:0 36:0 37:0.125 38:0.25 39:0.25 40:0.125 41:0 42:0 43:0 44:0 45:0 46:0 47:0 48:0 49:0 50:0.375 51:0.375 52:0.125 53:0.25 54:0.125 55:0.375 56:0 57:0…
-1 1:0 2:0 3:0.666666666666667 4:0 5:0 6:0.333333333333333 7:0 8:0 9:0 10:0 11:0 12:0 13:0 14:0 15:0.333333333333333 16:0 17:0 18:0 19:0.333333333333333 20:1 21:0 22:0 23:0 24:0 25:0 26:0 27:0.333333333333333 28:0.333333333333333 29:0 30:0 31:0.333333333333333 32:0 33:0 34:0 35:0 36:0 37:0 38:0 39:0.333333333333333 40:0 41:0.333333333333333 42:0 43:0 44:0 45:0 46:0 47:0 48:0 49:0 50:0.33333333333…
-1 1:0.529411764705882 2:0.294117647058824 3:0.352941176470588 4:0.352941176470588 5:0.235294117647059 6:0.0588235294117647 7:0 8:0.647058823529412 9:0.470588235294118 10:0.470588235294118 11:0.176470588235294 12:0.235294117647059 13:0.294117647058824 14:0.0588235294117647 15:0.352941176470588 16:0.411764705882353 17:0.705882352941177 18:0.176470588235294 19:0.0588235294117647 20:0.17647058823529…
-1 1:0.6 2:0.6 3:0.4 4:0.4 5:0.2 6:0.2 7:0 8:0.4 9:0.6 10:1 11:0.4 12:0.4 13:0.6 14:0 15:0.6 16:1 17:0.2 18:0 19:0.2 20:0.2 21:0.2 22:0 23:0 24:0.2 25:0.4 26:0 27:0.2 28:0.2 29:0.2 30:0.2 31:0 32:0.2 33:0 34:0 35:0 36:0.2 37:0.2 38:0.2 39:0.2 40:0.4 41:0 42:0 43:0.2 44:0 45:0.2 46:0 47:0 48:0 49:0 50:0.4 51:0.8 52:0.8 53:0.2 54:0 55:0.8 56:0 57:1 58:0.6 59:0.4 60:0.6 61:0.4 62:0.4 63:0 64:0.8 65:…
-1 1:0.333333333333333 2:0.833333333333333 3:0 4:0.333333333333333 5:0.833333333333333 6:0 7:0 8:0.5 9:0.5 10:0.333333333333333 11:0.166666666666667 12:0.333333333333333 13:0.166666666666667 14:0 15:0.166666666666667 16:0 17:0 18:0.166666666666667 19:0 20:0.166666666666667 21:0 22:0.166666666666667 23:0 24:0.333333333333333 25:0.166666666666667 26:0.333333333333333 27:0 28:0 29:0.5 30:0.5 31:0.33…
-1 1:0 2:0 3:0.333333333333333 4:0 5:0 6:0 7:0 8:0.666666666666667 9:0.333333333333333 10:0 11:0 12:0 13:0.333333333333333 14:0 15:0.666666666666667 16:0.333333333333333 17:0 18:0 19:0.333333333333333 20:0 21:0 22:0 23:0 24:0 25:0 26:0.333333333333333 27:0 28:0 29:0 30:0.333333333333333 31:0 32:0 33:0.666666666666667 34:0 35:0 36:0 37:0 38:0.333333333333333 39:0 40:0.333333333333333 41:0 42:0 43:…
-1 1:0 2:0 3:0 4:0 5:0 6:0.2 7:0 8:0.4 9:0.2 10:0 11:0.6 12:0.2 13:0 14:0 15:0 16:0 17:0.4 18:0.2 19:0 20:0.6 21:0.4 22:0 23:0.2 24:0 25:0.4 26:0.2 27:0.2 28:0 29:0 30:0.2 31:0.2 32:0 33:0.2 34:0 35:0 36:0.2 37:0.2 38:0 39:0.2 40:0 41:0.2 42:0 43:0 44:0 45:0 46:0 47:0 48:0 49:0 50:0 51:0.4 52:0.4 53:0.4 54:0 55:0 56:0 57:0.2 58:0.2 59:0.4 60:0.2 61:0.6 62:0.8 63:0.2 64:0 65:0 66:0.4 67:0.2 68:0.2…
-1 1:0 2:0.2 3:0.2 4:0 5:0 6:0.2 7:0 8:1 9:0.6 10:0.2 11:0 12:0.2 13:0 14:0 15:0.4 16:0.4 17:0 18:0.2 19:0 20:0.2 21:0 22:0 23:0 24:0.2 25:0 26:0.2 27:0 28:0 29:0.2 30:0 31:0 32:0 33:0 34:0 35:0 36:0.2 37:0 38:0 39:0 40:0.2 41:0.4 42:0 43:0 44:0 45:0 46:0 47:0 48:0 49:0 50:0.4 51:0.4 52:0.4 53:0.2 54:0 55:0.2 56:0 57:0.6 58:0.8 59:0.2 60:0.2 61:0.6 62:0.2 63:0 64:0.2 65:0 66:0 67:0.2 68:0.2 69:0 …
-1 1:0.4 2:0.4 3:0.3 4:0.6 5:0.2 6:0.1 7:0 8:0.2 9:0.7 10:0.5 11:0.2 12:0.1 13:0.1 14:0.1 15:0.4 16:0.4 17:0.3 18:0.2 19:0.2 20:0.7 21:0.1 22:0.4 23:0.6 24:0.3 25:0.2 26:0.4 27:0.6 28:0.2 29:0.1 30:0.3 31:0.1 32:0 33:0.2 34:0 35:0 36:0.5 37:0.3 38:0.6 39:0.2 40:0 41:0.3 42:0 43:0 44:0.1 45:0 46:0 47:0.1 48:0.1 49:0 50:0.6 51:0.2 52:0.6 53:0.9 54:0.1 55:0.3 56:0.1 57:0.7 58:0.8 59:0.8 60:0.6 61:0.…
-1 1:1 2:0.431818181818182 3:0.522727272727273 4:0.136363636363636 5:0.25 6:0.340909090909091 7:0 8:0.568181818181818 9:0.431818181818182 10:0.409090909090909 11:0.136363636363636 12:0.0454545454545455 13:0.181818181818182 14:0 15:0.454545454545455 16:0.363636363636364 17:0.136363636363636 18:0.0681818181818182 19:0.0909090909090909 20:0.204545454545455 21:0 22:0.0681818181818182 23:0.18181818181…
-1 1:0.285714285714286 2:0.142857142857143 3:0.285714285714286 4:0.285714285714286 5:0.142857142857143 6:0.142857142857143 7:0.142857142857143 8:0.714285714285714 9:0 10:0.285714285714286 11:0 12:0 13:0 14:0.142857142857143 15:0.285714285714286 16:0.714285714285714 17:0.428571428571429 18:0.285714285714286 19:0.142857142857143 20:0.571428571428571 21:0.142857142857143 22:0.428571428571429 23:0.28…
-1 1:0.85 2:0.85 3:0.6 4:0.3 5:0.25 6:0.5 7:0 8:1 9:0.65 10:0.65 11:0.45 12:0.25 13:0.4 14:0 15:0.65 16:0.45 17:0.35 18:0.25 19:0.3 20:0.3 21:0 22:0.35 23:0.45 24:0.3 25:0.05 26:0.2 27:0.1 28:0 29:0.2 30:0.15 31:0.25 32:0 33:0.2 34:0.15 35:0.1 36:0.35 37:0.4 38:0.35 39:0.1 40:0.35 41:0.05 42:0 43:0.1 44:0.1 45:0.05 46:0.05 47:0.1 48:0 49:0.05 50:0.75 51:0.75 52:0.75 53:0.45 54:0.3 55:0.2 56:0.1 5…
-1 1:0.666666666666667 2:0 3:0.666666666666667 4:0.5 5:0 6:0 7:0 8:0.166666666666667 9:0.5 10:0.166666666666667 11:0 12:0.166666666666667 13:0.166666666666667 14:0 15:1 16:0.166666666666667 17:0.333333333333333 18:0 19:0 20:0.333333333333333 21:0 22:0 23:0.5 24:0 25:0.333333333333333 26:0 27:0 28:0 29:0.166666666666667 30:0.166666666666667 31:0 32:0 33:0 34:0 35:0 36:0 37:0.333333333333333 38:0 3…
-1 1:0 2:0.285714285714286 3:0.285714285714286 4:0.142857142857143 5:0.428571428571429 6:0.285714285714286 7:0 8:0.142857142857143 9:0.142857142857143 10:0.428571428571429 11:0.142857142857143 12:0.142857142857143 13:0.714285714285714 14:0 15:0.428571428571429 16:0.571428571428571 17:0.142857142857143 18:0.142857142857143 19:0.142857142857143 20:0.142857142857143 21:0 22:0.428571428571429 23:0.28…
-1 1:0.571428571428571 2:0 3:0.285714285714286 4:0 5:0 6:0.142857142857143 7:0 8:0 9:0.285714285714286 10:0.285714285714286 11:0.285714285714286 12:0.428571428571429 13:0.142857142857143 14:0 15:0.142857142857143 16:0.142857142857143 17:0.142857142857143 18:0.285714285714286 19:0 20:0.285714285714286 21:0 22:0 23:0.428571428571429 24:0 25:0.428571428571429 26:0 27:0.142857142857143 28:0 29:0.1428…
-1 1:0.75 2:0.75 3:0.5 4:0.5 5:0.5 6:0.375 7:0 8:0.75 9:0 10:0.5 11:0.25 12:0.375 13:0.625 14:0.25 15:0 16:0.375 17:0.25 18:0.375 19:0.125 20:0.375 21:0 22:0.375 23:0.25 24:0.25 25:0 26:0.25 27:0.125 28:0.125 29:0.625 30:0.5 31:0.375 32:0.125 33:0.125 34:0 35:0 36:0.5 37:0.375 38:0.25 39:0 40:0.375 41:0.25 42:0 43:0.125 44:0 45:0 46:0 47:0 48:0 49:0 50:1 51:0.5 52:0.125 53:0.125 54:0.75 55:0.375 …
-1 1:0 2:0.5 3:0.25 4:0 5:0 6:0 7:0 8:0 9:1 10:0.5 11:0 12:0.25 13:0.25 14:0 15:0.5 16:0.25 17:0.25 18:0 19:0.25 20:0.25 21:0.25 22:0 23:0 24:0 25:0 26:0 27:0.5 28:0.25 29:0.25 30:0.25 31:0 32:0.25 33:0.25 34:0 35:0 36:0 37:0.25 38:0 39:0.25 40:0 41:0.25 42:0 43:0.25 44:0 45:0 46:0 47:0 48:0 49:0 50:0 51:1 52:0.25 53:0 54:0.25 55:0 56:0 57:0.75 58:0.5 59:0.25 60:0.25 61:0 62:0 63:0.25 64:0.5 65:0…
-1 1:0 2:0.25 3:0 4:0.25 5:0 6:0 7:0 8:0.25 9:0.5 10:0.5 11:0 12:0 13:0.25 14:0.25 15:0.25 16:0.5 17:0.25 18:0 19:0 20:0 21:0.5 22:0.25 23:0.25 24:0.25 25:0 26:0 27:0.25 28:0 29:0.25 30:0 31:0 32:0 33:0 34:0.25 35:0 36:0 37:0 38:0 39:0 40:0 41:0.25 42:0 43:0 44:0.25 45:0.25 46:0 47:0 48:0 49:0 50:0.25 51:0 52:0.25 53:0.25 54:0 55:0 56:0 57:0.25 58:0 59:0.5 60:0.5 61:0 62:0.5 63:1 64:0.5 65:0.5 66…
-1 1:0 2:0 3:0 4:0 5:0.333333333333333 6:0.333333333333333 7:0 8:0.333333333333333 9:0 10:1 11:0 12:0.333333333333333 13:0.333333333333333 14:0 15:0 16:0.666666666666667 17:0 18:0 19:0 20:0 21:0 22:0.666666666666667 23:0.333333333333333 24:0 25:0 26:0.333333333333333 27:0 28:0 29:0 30:0 31:0.333333333333333 32:0.666666666666667 33:0 34:0 35:0 36:0 37:1 38:0 39:0 40:0.333333333333333 41:0 42:0 43:…
-1 1:1 2:0.577464788732394 3:0.802816901408451 4:0.169014084507042 5:0.211267605633803 6:0.338028169014085 7:0 8:0.788732394366197 9:0.704225352112676 10:0.535211267605634 11:0.183098591549296 12:0.183098591549296 13:0.225352112676056 14:0.0140845070422535 15:0.732394366197183 16:0.619718309859155 17:0.183098591549296 18:0.169014084507042 19:0.112676056338028 20:0.28169014084507 21:0.014084507042…
-1 1:0.461538461538462 2:0.538461538461538 3:0.0769230769230769 4:0.230769230769231 5:0.307692307692308 6:0.615384615384615 7:0 8:0.538461538461538 9:0.538461538461538 10:0.461538461538462 11:0.384615384615385 12:0.384615384615385 13:0.461538461538462 14:0.0769230769230769 15:0.153846153846154 16:0.461538461538462 17:0.615384615384615 18:0.153846153846154 19:0.0769230769230769 20:0.07692307692307…
-1 1:0.272727272727273 2:0.454545454545455 3:0.363636363636364 4:0.181818181818182 5:0.0909090909090909 6:0 7:0 8:0.454545454545455 9:0.454545454545455 10:0.363636363636364 11:0 12:0 13:0.272727272727273 14:0.0909090909090909 15:0 16:0.636363636363636 17:0.181818181818182 18:0.0909090909090909 19:0.181818181818182 20:0.181818181818182 21:0 22:0.272727272727273 23:0.272727272727273 24:0 25:0.18181…
-1 1:0 2:0 3:0 4:0.25 5:0 6:0.5 7:0 8:0 9:0.25 10:0 11:0.5 12:0.25 13:0.25 14:0 15:0 16:0 17:0.75 18:0 19:0 20:0.25 21:0.25 22:0.25 23:0.25 24:0 25:0 26:0 27:0 28:0 29:0 30:0 31:0 32:0 33:0.25 34:0 35:0 36:0.25 37:0.25 38:0.25 39:0 40:0 41:0 42:0 43:0.5 44:0 45:0.25 46:0 47:0 48:0 49:0 50:0.25 51:0.25 52:0 53:0 54:0.25 55:0.25 56:0.25 57:0 58:0.75 59:0 60:0 61:0.5 62:0 63:0 64:0 65:0 66:0.5 67:0.…
-1 1:0.333333333333333 2:0.5 3:0.166666666666667 4:0.333333333333333 5:0.5 6:0 7:0 8:0.5 9:0.666666666666667 10:0 11:0 12:0.666666666666667 13:0.666666666666667 14:0 15:0.666666666666667 16:1 17:0.333333333333333 18:0.166666666666667 19:0.333333333333333 20:0 21:0 22:0 23:0.333333333333333 24:0.166666666666667 25:0.333333333333333 26:0 27:0 28:0 29:0.166666666666667 30:0.166666666666667 31:0.5 32…
-1 1:0.692307692307692 2:0.461538461538462 3:0.615384615384615 4:0.538461538461538 5:0.461538461538462 6:0.153846153846154 7:0.230769230769231 8:0.615384615384615 9:0.384615384615385 10:0.538461538461538 11:0.153846153846154 12:0.153846153846154 13:0.307692307692308 14:0.0769230769230769 15:1 16:0.692307692307692 17:0.230769230769231 18:0.0769230769230769 19:0 20:0.153846153846154 21:0.0769230769…
-1 1:0 2:0 3:0 4:0 5:0.25 6:0.25 7:0 8:0.75 9:0.535714285714286 10:0 11:0 12:0.25 13:0 14:0 15:0.25 16:0.285714285714286 17:0 18:0.0357142857142857 19:0 20:0 21:0 22:0 23:0 24:0 25:0 26:0 27:0 28:0 29:0 30:0.214285714285714 31:0.25 32:0 33:0.5 34:0 35:0 36:0 37:0.25 38:0.25 39:0 40:0 41:0.25 42:0 43:0 44:0 45:0 46:0 47:0 48:0 49:0 50:0 51:1 52:0.25 53:0 54:0.25 55:0.5 56:0 57:0.535714285714286 58…
-1 1:0.166666666666667 2:0.666666666666667 3:0.333333333333333 4:0.166666666666667 5:0.166666666666667 6:0.666666666666667 7:0 8:1 9:0.333333333333333 10:0.5 11:0.333333333333333 12:0 13:0.5 14:0.166666666666667 15:0.666666666666667 16:0 17:0.166666666666667 18:0.666666666666667 19:0.666666666666667 20:0.333333333333333 21:0 22:0.333333333333333 23:0.166666666666667 24:0 25:0.166666666666667 26:0…
-1 1:0 2:0 3:0 4:0.25 5:0.25 6:0 7:0 8:0 9:0.125 10:0.5 11:0 12:0.125 13:0 14:0 15:0 16:0.25 17:0.25 18:0 19:0 20:0.25 21:0 22:0.25 23:0 24:0 25:0 26:0 27:0.375 28:0 29:0 30:0.25 31:0 32:0 33:0.125 34:0 35:0 36:0 37:0.25 38:0.125 39:0 40:0 41:0.125 42:0 43:0 44:0 45:0 46:0 47:0 48:0 49:0 50:0.125 51:0.375 52:0.25 53:0 54:0 55:0.125 56:0 57:0.5 58:0.375 59:0.25 60:0.125 61:0.25 62:0.375 63:0 64:0 …
-1 1:0.8 2:0.4 3:0.75 4:0.35 5:0.5 6:0.55 7:0.05 8:0.85 9:0.7 10:0.5 11:0.45 12:0.3 13:0.3 14:0 15:0.7 16:0.8 17:0.6 18:0.3 19:0.1 20:0.25 21:0 22:0.35 23:0.45 24:0.45 25:0.1 26:0.05 27:0.1 28:0.05 29:0.45 30:0.25 31:0.15 32:0.05 33:0.05 34:0.05 35:0.05 36:0.45 37:0.7 38:0.1 39:0.15 40:0.25 41:0.1 42:0.1 43:0.15 44:0.15 45:0 46:0.05 47:0 48:0.05 49:0 50:0.8 51:0.7 52:0.7 53:0.5 54:0.2 55:0.45 56:…
-1 1:0 2:0 3:0 4:0.166666666666667 5:0 6:0 7:0 8:0 9:0.166666666666667 10:0.166666666666667 11:0 12:0.166666666666667 13:0.5 14:0 15:0.166666666666667 16:0.666666666666667 17:0.333333333333333 18:0.333333333333333 19:0 20:0.166666666666667 21:0.166666666666667 22:0.333333333333333 23:0.333333333333333 24:0.166666666666667 25:0 26:0.166666666666667 27:0.166666666666667 28:0 29:0 30:0 31:0.66666666…
-1 1:0 2:0.4 3:0.4 4:0.2 5:0 6:0 7:0 8:0.2 9:0.8 10:0.2 11:0.2 12:0 13:0.2 14:0 15:0 16:0.2 17:0.2 18:0.4 19:0 20:0.2 21:0 22:0.4 23:0 24:0.4 25:0.2 26:0 27:0.2 28:0 29:0.4 30:0 31:0.4 32:0.2 33:0 34:0 35:0 36:0 37:0.4 38:0.2 39:0 40:0 41:0 42:0 43:0 44:0 45:0 46:0 47:0 48:0 49:0 50:0.4 51:0.6 52:0.2 53:0.2 54:0.2 55:0.2 56:0 57:0.4 58:0.6 59:1 60:0.2 61:0.2 62:0.6 63:0 64:0.4 65:0.8 66:0.6 67:0.…
-1 1:0.444444444444444 2:0.888888888888889 3:0.666666666666667 4:0.222222222222222 5:0.333333333333333 6:0.111111111111111 7:0 8:0.333333333333333 9:0.888888888888889 10:0.555555555555556 11:0.222222222222222 12:0.666666666666667 13:0 14:0 15:0.666666666666667 16:0.666666666666667 17:0.222222222222222 18:0.777777777777778 19:0 20:0.333333333333333 21:0 22:0.333333333333333 23:0.444444444444444 24…
-1 1:0 2:0.5 3:0.5 4:0.5 5:0 6:0.5 7:0 8:0.25 9:0.25 10:0 11:0.25 12:0 13:0.5 14:0 15:0.5 16:0.75 17:0.25 18:0 19:0.25 20:0 21:0 22:0 23:0 24:0.25 25:0.5 26:0.25 27:0.5 28:0 29:0 30:0 31:0 32:0 33:0 34:0 35:0 36:0 37:0 38:0.25 39:0.5 40:0 41:0.5 42:0 43:0 44:0 45:0 46:0 47:0 48:0 49:0 50:0.5 51:0.25 52:0.25 53:0.25 54:0 55:0.75 56:0 57:0.25 58:0 59:0.25 60:0 61:0 62:0 63:0 64:0.25 65:0 66:0.25 67…
-1 1:0.166666666666667 2:0.333333333333333 3:0.166666666666667 4:0.0833333333333333 5:0.25 6:0.25 7:0 8:0.5 9:0.333333333333333 10:0.583333333333333 11:0.25 12:0.5 13:0.5 14:0 15:0.25 16:0.25 17:0.0833333333333333 18:0.333333333333333 19:0.25 20:0.166666666666667 21:0 22:0.25 23:0.333333333333333 24:0.0833333333333333 25:0.166666666666667 26:0.166666666666667 27:0.0833333333333333 28:0 29:0.08333…
-1 1:0.222222222222222 2:0.333333333333333 3:0.444444444444444 4:0.111111111111111 5:0 6:0 7:0 8:0.444444444444444 9:0.222222222222222 10:0.333333333333333 11:0.222222222222222 12:0.222222222222222 13:0 14:0 15:0.333333333333333 16:0.222222222222222 17:0.111111111111111 18:0 19:0 20:0 21:0 22:0.222222222222222 23:0.222222222222222 24:0 25:0 26:0 27:0 28:0 29:0.111111111111111 30:0 31:0 32:0.11111…
-1 1:0.583333333333333 2:0.166666666666667 3:0.25 4:0.166666666666667 5:0.0833333333333333 6:0.166666666666667 7:0 8:0.416666666666667 9:0.0833333333333333 10:0.666666666666667 11:0.0833333333333333 12:0.25 13:0.25 14:0 15:0.583333333333333 16:0.416666666666667 17:0.25 18:0.0833333333333333 19:0.0833333333333333 20:0.166666666666667 21:0 22:0.0833333333333333 23:0.166666666666667 24:0 25:0.083333…
-1 1:0.785714285714286 2:0.785714285714286 3:0.357142857142857 4:0.214285714285714 5:0.142857142857143 6:0.142857142857143 7:0 8:0.5 9:1 10:0.357142857142857 11:0.214285714285714 12:0.285714285714286 13:0 14:0 15:0.357142857142857 16:0.142857142857143 17:0.357142857142857 18:0.357142857142857 19:0.214285714285714 20:0.285714285714286 21:0 22:0.214285714285714 23:0.142857142857143 24:0.14285714285…
-1 1:0 2:0.142857142857143 3:0.142857142857143 4:0 5:0 6:0 7:0 8:0.285714285714286 9:0.142857142857143 10:0.428571428571429 11:0.285714285714286 12:0.142857142857143 13:0.142857142857143 14:0 15:0 16:0.285714285714286 17:0.142857142857143 18:0.142857142857143 19:0 20:0.428571428571429 21:0 22:0 23:0 24:0 25:0.142857142857143 26:0 27:0.285714285714286 28:0 29:0 30:0 31:0 32:0.142857142857143 33:0 …
-1 1:0 2:0.5 3:0.25 4:0.5 5:0.125 6:0 7:0.125 8:0.5 9:1 10:0.625 11:0.125 12:0.25 13:0.125 14:0.25 15:0.625 16:0.125 17:0.5 18:0.25 19:0.625 20:0.25 21:0 22:0.375 23:0.75 24:0.75 25:0.375 26:0.25 27:0.375 28:0 29:0.25 30:0.25 31:0.25 32:0.25 33:0.125 34:0 35:0 36:0.25 37:0.5 38:0.625 39:0.25 40:0 41:0.125 42:0.125 43:0 44:0.125 45:0 46:0 47:0 48:0 49:0 50:0.75 51:0.875 52:0.25 53:0.25 54:0.625 55…
-1 1:0.692307692307692 2:0.461538461538462 3:0.615384615384615 4:0.538461538461538 5:0.461538461538462 6:0.153846153846154 7:0.230769230769231 8:0.615384615384615 9:0.384615384615385 10:0.538461538461538 11:0.153846153846154 12:0.153846153846154 13:0.307692307692308 14:0.0769230769230769 15:1 16:0.692307692307692 17:0.230769230769231 18:0.0769230769230769 19:0 20:0.153846153846154 21:0.0769230769…
-1 1:0.1 2:0.4 3:0 4:0 5:0 6:0.1 7:0 8:0.4 9:0.2 10:0.2 11:0.1 12:0 13:0.1 14:0 15:0 16:0 17:0.1 18:0 19:0 20:0 21:0 22:0 23:0 24:0 25:0 26:0 27:0 28:0 29:0 30:0 31:0 32:0 33:0 34:0 35:0 36:0 37:0 38:0.1 39:0 40:0 41:0 42:0 43:0 44:0.1 45:0 46:0 47:0 48:0 49:0 50:0.2 51:0.4 52:0.1 53:0 54:0 55:0 56:0 57:0.1 58:1 59:0.5 60:0.2 61:0 62:0 63:0.1 64:0 65:0.6 66:0.2 67:0 68:0 69:0 70:0.1 71:0.1 72:0.3…
-1 1:0.6 2:0.6 3:0.4 4:0.4 5:0.2 6:0.2 7:0 8:0.4 9:0.6 10:1 11:0.4 12:0.4 13:0.6 14:0 15:0.6 16:1 17:0.2 18:0 19:0.2 20:0.2 21:0.2 22:0 23:0 24:0.2 25:0.4 26:0 27:0.2 28:0.2 29:0.2 30:0.2 31:0 32:0.2 33:0 34:0 35:0 36:0.2 37:0.2 38:0.2 39:0.2 40:0.4 41:0 42:0 43:0.2 44:0 45:0.2 46:0 47:0 48:0 49:0 50:0.4 51:0.8 52:0.8 53:0.2 54:0 55:0.8 56:0 57:1 58:0.6 59:0.4 60:0.6 61:0.4 62:0.4 63:0 64:0.8 65:…
-1 1:0.526315789473684 2:0.315789473684211 3:0.473684210526316 4:0.210526315789474 5:0.157894736842105 6:0.157894736842105 7:0 8:0.526315789473684 9:0.578947368421053 10:0.631578947368421 11:0.473684210526316 12:0.210526315789474 13:0.157894736842105 14:0 15:0.368421052631579 16:0.578947368421053 17:0.421052631578947 18:0.210526315789474 19:0.105263157894737 20:0.157894736842105 21:0 22:0.1052631…
-1 1:0.333333333333333 2:0.666666666666667 3:0.333333333333333 4:0 5:0.333333333333333 6:1 7:0 8:0 9:0.666666666666667 10:0.333333333333333 11:0.333333333333333 12:0 13:0 14:0 15:0 16:0.333333333333333 17:0.333333333333333 18:0 19:0.666666666666667 20:0 21:0 22:0 23:0 24:0.666666666666667 25:0.333333333333333 26:0 27:0 28:0 29:0 30:0.333333333333333 31:0.333333333333333 32:0 33:0 34:0 35:0 36:0.3…
-1 1:0.0952380952380952 2:0.0952380952380952 3:0.0952380952380952 4:0.0952380952380952 5:0.0952380952380952 6:0.0952380952380952 7:0 8:0.238095238095238 9:0.238095238095238 10:0.428571428571429 11:0.238095238095238 12:0.142857142857143 13:0.142857142857143 14:0.142857142857143 15:0.0476190476190476 16:0.285714285714286 17:0.19047619047619 18:0.0476190476190476 19:0.142857142857143 20:0.2380952380…
-1 1:0.4 2:0.5 3:0.8 4:0.2 5:0.5 6:0.1 7:0 8:0.5 9:0.7 10:0.6 11:0.6 12:0.4 13:0.1 14:0.1 15:0.7 16:0.3 17:0.2 18:0.5 19:0.2 20:0.4 21:0 22:0.2 23:0.4 24:0.2 25:0.3 26:0.2 27:0.2 28:0 29:0.2 30:0.4 31:0.4 32:0.1 33:0.1 34:0.1 35:0.1 36:0.4 37:0.4 38:0.2 39:0.1 40:0.2 41:0 42:0 43:0 44:0 45:0 46:0 47:0 48:0 49:0 50:1 51:0.5 52:0.2 53:0.2 54:0.2 55:0.4 56:0 57:0.4 58:0.4 59:0.4 60:0.1 61:0.5 62:0.7…
-1 1:0.142857142857143 2:0.285714285714286 3:0 4:0 5:0.142857142857143 6:0.142857142857143 7:0.142857142857143 8:0 9:0.285714285714286 10:0.571428571428571 11:0.285714285714286 12:0 13:0.428571428571429 14:0 15:0.285714285714286 16:0.428571428571429 17:0.428571428571429 18:0.142857142857143 19:0.285714285714286 20:0.285714285714286 21:0.142857142857143 22:0.571428571428571 23:0 24:0 25:0 26:0.142…
-1 1:0.333333333333333 2:0.0555555555555556 3:0.388888888888889 4:0.0555555555555556 5:0.0555555555555556 6:0.0555555555555556 7:0.0555555555555556 8:0.166666666666667 9:0.333333333333333 10:0.333333333333333 11:0.222222222222222 12:0.111111111111111 13:0.0555555555555556 14:0.0555555555555556 15:0.333333333333333 16:0.388888888888889 17:0.444444444444444 18:0.166666666666667 19:0.166666666666667…
-1 1:0.333333333333333 2:0.222222222222222 3:0 4:0.222222222222222 5:0.333333333333333 6:0.333333333333333 7:0.111111111111111 8:0 9:0.555555555555556 10:0.333333333333333 11:0 12:0.111111111111111 13:0.111111111111111 14:0.111111111111111 15:0 16:0.111111111111111 17:0.111111111111111 18:0.111111111111111 19:0 20:0.222222222222222 21:0 22:0.111111111111111 23:0 24:0.222222222222222 25:0 26:0.333…
-1 1:0.444444444444444 2:0.888888888888889 3:0.666666666666667 4:0.222222222222222 5:0.333333333333333 6:0.111111111111111 7:0 8:0.333333333333333 9:0.888888888888889 10:0.555555555555556 11:0.222222222222222 12:0.666666666666667 13:0 14:0 15:0.666666666666667 16:0.666666666666667 17:0.222222222222222 18:0.777777777777778 19:0 20:0.333333333333333 21:0 22:0.333333333333333 23:0.444444444444444 24…
-1 1:0.8 2:0.9 3:0.3 4:0.4 5:0.4 6:0.2 7:0 8:0.5 9:0 10:0.6 11:0.4 12:0.2 13:0.5 14:0 15:0.3 16:0.4 17:0.4 18:0.2 19:0.2 20:0.1 21:0.1 22:0.1 23:0.7 24:0.3 25:0.2 26:0.1 27:0.1 28:0.1 29:0.4 30:0.4 31:0.2 32:0 33:0 34:0.1 35:0 36:0.1 37:0.3 38:0.2 39:0.2 40:0.3 41:0 42:0 43:0 44:0 45:0 46:0.1 47:0 48:0 49:0 50:0.8 51:0.5 52:0.3 53:0.5 54:0.1 55:0 56:0.1 57:0.5 58:0.4 59:0.4 60:0.5 61:0.3 62:0.3 6…
-1 1:0.333333333333333 2:0.5 3:0.333333333333333 4:0.333333333333333 5:0.5 6:0 7:0 8:0.666666666666667 9:0.666666666666667 10:0.333333333333333 11:0 12:0.166666666666667 13:0.166666666666667 14:0 15:0.166666666666667 16:0.166666666666667 17:0.833333333333333 18:0 19:0.5 20:0.166666666666667 21:0 22:0.166666666666667 23:0.5 24:0.166666666666667 25:0 26:0 27:0.333333333333333 28:0 29:0.166666666666…
-1 1:0.785714285714286 2:0.5 3:0.571428571428571 4:0.285714285714286 5:0.214285714285714 6:0.142857142857143 7:0.0714285714285714 8:0.428571428571429 9:0.214285714285714 10:0.428571428571429 11:0.428571428571429 12:0.285714285714286 13:0.428571428571429 14:0.142857142857143 15:0.5 16:0.285714285714286 17:0.214285714285714 18:0.357142857142857 19:0.214285714285714 20:0.0714285714285714 21:0.071428…
-1 1:1 2:0.615384615384615 3:0.846153846153846 4:0.307692307692308 5:0.384615384615385 6:0.153846153846154 7:0 8:0.230769230769231 9:0.307692307692308 10:0.384615384615385 11:0.153846153846154 12:0.230769230769231 13:0.153846153846154 14:0 15:0.692307692307692 16:0.615384615384615 17:0.692307692307692 18:0.230769230769231 19:0.230769230769231 20:0.153846153846154 21:0 22:0.461538461538462 23:0.15…
-1 1:0.333333333333333 2:0.166666666666667 3:0.166666666666667 4:0.166666666666667 5:0.166666666666667 6:0.333333333333333 7:0 8:0.5 9:0.333333333333333 10:0.5 11:0.333333333333333 12:0.166666666666667 13:0.5 14:0 15:0.5 16:0.333333333333333 17:0.5 18:0.333333333333333 19:0.5 20:0.166666666666667 21:0 22:0.166666666666667 23:0.166666666666667 24:0.333333333333333 25:0.166666666666667 26:0.3333333…
-1 1:0 2:0.142857142857143 3:0 4:0 5:0 6:0.142857142857143 7:0 8:0 9:0.142857142857143 10:0.285714285714286 11:0.142857142857143 12:0 13:0.142857142857143 14:0 15:0.142857142857143 16:0.142857142857143 17:0.142857142857143 18:0 19:0 20:0 21:0 22:0 23:0.142857142857143 24:0 25:0 26:0 27:0.714285714285714 28:0 29:0.142857142857143 30:0.428571428571429 31:0 32:0 33:0.142857142857143 34:0.14285714285…
-1 1:0 2:0 3:0.25 4:0 5:0 6:0.25 7:0 8:0.25 9:0 10:0 11:0.5 12:0 13:0.25 14:0 15:0 16:0.5 17:0 18:0 19:0.5 20:0 21:0 22:0 23:0 24:0.5 25:0 26:0 27:0 28:0.25 29:0 30:0.25 31:0 32:0.25 33:0 34:0.25 35:0 36:0 37:0.5 38:0.25 39:0 40:0 41:0 42:0 43:0.25 44:0 45:0 46:0 47:0.25 48:0 49:0 50:0 51:0.5 52:0.25 53:0 54:0 55:0.5 56:0 57:0.25 58:0.75 59:0.75 60:0 61:0.5 62:0.25 63:0.25 64:0.5 65:0.25 66:0 67:…
-1 1:0 2:0 3:0.142857142857143 4:0 5:0 6:0 7:0 8:0.285714285714286 9:0.285714285714286 10:0.571428571428571 11:0 12:0.428571428571429 13:0.142857142857143 14:0.142857142857143 15:0.142857142857143 16:0 17:0.714285714285714 18:0 19:0.285714285714286 20:0.285714285714286 21:0 22:0.142857142857143 23:0.428571428571429 24:0.428571428571429 25:0 26:0 27:0 28:0 29:0.142857142857143 30:0.142857142857143…
-1 1:0.75 2:0.75 3:0.5 4:0.5 5:0.5 6:0.375 7:0 8:0.75 9:0 10:0.5 11:0.25 12:0.375 13:0.625 14:0.25 15:0 16:0.375 17:0.25 18:0.375 19:0.125 20:0.375 21:0 22:0.375 23:0.25 24:0.25 25:0 26:0.25 27:0.125 28:0.125 29:0.625 30:0.5 31:0.375 32:0.125 33:0.125 34:0 35:0 36:0.5 37:0.375 38:0.25 39:0 40:0.375 41:0.25 42:0 43:0.125 44:0 45:0 46:0 47:0 48:0 49:0 50:1 51:0.5 52:0.125 53:0.125 54:0.75 55:0.375 …
-1 1:0.272727272727273 2:0.272727272727273 3:0.181818181818182 4:0.272727272727273 5:0.181818181818182 6:0.363636363636364 7:0 8:0.545454545454545 9:0.545454545454545 10:0.181818181818182 11:0.181818181818182 12:0.181818181818182 13:0.181818181818182 14:0.0909090909090909 15:0.272727272727273 16:0.272727272727273 17:0.272727272727273 18:0.181818181818182 19:0.272727272727273 20:0 21:0 22:0.363636…
-1 1:0.4 2:0.3 3:0.1 4:0.1 5:0.2 6:0.3 7:0 8:0.4 9:0.4 10:0.2 11:0 12:0.1 13:0.2 14:0.1 15:0.1 16:0.2 17:0.1 18:0.1 19:0.1 20:0.1 21:0 22:0 23:0.4 24:0.2 25:0 26:0.1 27:0.1 28:0 29:0.3 30:0.2 31:0.4 32:0 33:0 34:0.1 35:0 36:0.1 37:0.2 38:0.1 39:0.2 40:0.1 41:0 42:0 43:0 44:0 45:0 46:0 47:0 48:0 49:0 50:0.4 51:0.2 52:0 53:0.2 54:0.1 55:0.1 56:0 57:0.4 58:1 59:0.3 60:0.5 61:0.4 62:0.3 63:0.1 64:0.2…
-1 1:0 2:0.428571428571429 3:0 4:0 5:0 6:0.142857142857143 7:0.142857142857143 8:0.142857142857143 9:0.571428571428571 10:0.428571428571429 11:0.285714285714286 12:0.285714285714286 13:0 14:0.142857142857143 15:0.142857142857143 16:0.714285714285714 17:0.428571428571429 18:0.142857142857143 19:0 20:0.285714285714286 21:0 22:0.142857142857143 23:0.142857142857143 24:0 25:0.142857142857143 26:0.142…
-1 1:0.583333333333333 2:0.166666666666667 3:0.25 4:0.166666666666667 5:0.0833333333333333 6:0.166666666666667 7:0 8:0.416666666666667 9:0.0833333333333333 10:0.666666666666667 11:0.0833333333333333 12:0.25 13:0.25 14:0 15:0.583333333333333 16:0.416666666666667 17:0.25 18:0.0833333333333333 19:0.0833333333333333 20:0.166666666666667 21:0 22:0.0833333333333333 23:0.166666666666667 24:0 25:0.083333…
-1 1:0.25 2:0.5 3:0.25 4:0.375 5:0.25 6:0.25 7:0 8:0.125 9:0.5 10:0.375 11:0 12:0 13:0.25 14:0 15:0.5 16:0.25 17:0.25 18:0.25 19:0.125 20:0.125 21:0 22:0.5 23:0 24:0 25:0 26:0.25 27:0.125 28:0 29:0.125 30:0.125 31:0 32:0.125 33:0 34:0.125 35:0.125 36:0.125 37:0.375 38:0 39:0 40:0 41:0 42:0 43:0 44:0 45:0 46:0 47:0 48:0 49:0.125 50:0 51:0.625 52:1 53:0.125 54:0.25 55:0.125 56:0.125 57:0.5 58:0.375…
-1 1:0 2:0 3:0 4:0 5:0 6:0.166666666666667 7:0 8:0.166666666666667 9:0.333333333333333 10:0.166666666666667 11:0 12:0 13:0 14:0 15:0 16:0 17:0.166666666666667 18:0.166666666666667 19:0 20:0.166666666666667 21:0 22:0 23:0.166666666666667 24:0 25:0 26:0 27:0.333333333333333 28:0.166666666666667 29:0 30:0 31:0 32:0.166666666666667 33:0.166666666666667 34:0.166666666666667 35:0 36:0.166666666666667 3…
-1 1:0.111111111111111 2:0 3:0.111111111111111 4:0.333333333333333 5:0 6:0 7:0 8:0.111111111111111 9:0.111111111111111 10:0.111111111111111 11:0 12:0.333333333333333 13:0.333333333333333 14:0 15:0 16:0.222222222222222 17:0.444444444444444 18:0.333333333333333 19:0.111111111111111 20:0.111111111111111 21:0 22:0.222222222222222 23:0.222222222222222 24:0.111111111111111 25:0.222222222222222 26:0.222…
-1 1:1 2:0 3:0.4 4:0 5:0.6 6:0 7:0 8:0 9:0.2 10:0.2 11:0.2 12:0.4 13:0 14:0 15:0 16:0.4 17:0.2 18:0 19:0 20:0 21:0 22:0 23:0.2 24:0.2 25:0.2 26:0 27:0 28:0 29:0.2 30:0.2 31:0 32:0.2 33:0 34:0.2 35:0 36:0 37:0 38:0.2 39:0 40:0 41:0.2 42:0 43:0 44:0 45:0.2 46:0 47:0 48:0 49:0 50:0.4 51:0.2 52:0 53:0.2 54:0.2 55:0 56:0 57:0.6 58:0.6 59:0.4 60:0.2 61:0.4 62:0.6 63:0 64:0.2 65:0.2 66:0.2 67:0.2 68:0.2…
-1 1:0.1 2:0.1 3:0.1 4:0.1 5:0.1 6:0.3 7:0 8:0 9:0.3 10:0.1 11:0.3 12:0.2 13:0.2 14:0 15:0.2 16:0.1 17:0.1 18:0.2 19:0 20:0.1 21:0 22:0 23:0 24:0 25:0.1 26:0.2 27:0 28:0 29:0 30:0.1 31:0.1 32:0 33:0.4 34:0.3 35:0 36:0.4 37:0.5 38:0.1 39:0 40:0 41:0.2 42:0 43:0 44:0 45:0 46:0 47:0 48:0 49:0 50:0.3 51:0.3 52:0.1 53:0 54:0.2 55:0.3 56:0 57:0.6 58:0.1 59:0 60:0 61:0.1 62:0.1 63:0.1 64:0 65:0.2 66:0 6…
-1 1:1 2:0.25 3:0.25 4:0.375 5:0.0625 6:0.1875 7:0 8:0.4375 9:0.25 10:0.3125 11:0 12:0.0625 13:0.125 14:0 15:0.375 16:0.1875 17:0.375 18:0.0625 19:0.125 20:0.0625 21:0.0625 22:0.125 23:0.25 24:0.125 25:0.0625 26:0 27:0.125 28:0 29:0.375 30:0.0625 31:0.125 32:0.125 33:0.0625 34:0.0625 35:0.125 36:0.125 37:0.125 38:0.125 39:0 40:0.125 41:0.1875 42:0 43:0.0625 44:0 45:0 46:0 47:0 48:0 49:0 50:0.5 51…
-1 1:0.1875 2:0.0625 3:0.25 4:0.0625 5:0.4375 6:0.1875 7:0 8:0.25 9:0.3125 10:0.25 11:0.125 12:0.1875 13:0.0625 14:0 15:0.1875 16:0 17:0.4375 18:0.1875 19:0.125 20:0.1875 21:0 22:0.125 23:0.0625 24:0.125 25:0 26:0.125 27:0.0625 28:0 29:0.5 30:0.125 31:0.4375 32:0.1875 33:0.1875 34:0 35:0 36:0.125 37:0.0625 38:0.25 39:0.0625 40:0.0625 41:0.125 42:0 43:0 44:0 45:0 46:0 47:0 48:0 49:0 50:0.125 51:0.…
-1 1:0.142857142857143 2:0.285714285714286 3:0 4:0 5:0.142857142857143 6:0.142857142857143 7:0.142857142857143 8:0 9:0.285714285714286 10:0.571428571428571 11:0.285714285714286 12:0 13:0.428571428571429 14:0 15:0.285714285714286 16:0.428571428571429 17:0.428571428571429 18:0.142857142857143 19:0.285714285714286 20:0.285714285714286 21:0.142857142857143 22:0.571428571428571 23:0 24:0 25:0 26:0.142…
-1 1:0 2:0 3:0.25 4:0.25 5:0 6:0 7:0.25 8:0 9:0.5 10:0 11:0 12:0 13:0.5 14:0 15:0.25 16:0.25 17:0.5 18:0.25 19:0 20:0 21:0 22:0 23:0.25 24:0.5 25:0 26:0 27:0 28:0 29:0 30:0 31:0 32:0 33:0 34:0 35:0 36:0 37:0 38:0 39:0 40:0 41:0.75 42:0 43:0 44:0.25 45:0 46:0.5 47:0 48:0.25 49:0 50:0 51:0.5 52:0.25 53:0.5 54:0 55:0 56:0 57:0.75 58:0.25 59:0.5 60:0.25 61:0 62:0.25 63:0 64:0.25 65:0.5 66:0.5 67:0.5 …
-1 1:0.4 2:0.6 3:0.2 4:0.2 5:0 6:0 7:0 8:0.8 9:0.4 10:0 11:0.4 12:0.2 13:0.4 14:0 15:0.6 16:0.2 17:0.2 18:0.2 19:0 20:0.2 21:0 22:0.4 23:0.2 24:0 25:0.2 26:0.2 27:0 28:0 29:0.2 30:0 31:0.2 32:0 33:0.2 34:0 35:0 36:0 37:0.2 38:0 39:0 40:0.4 41:0 42:0 43:0 44:0 45:0 46:0 47:0 48:0 49:0 50:0.2 51:0.4 52:0.4 53:0.4 54:0 55:0.6 56:0 57:0.6 58:1 59:0.4 60:0.2 61:0 62:0.2 63:0.2 64:0.4 65:0.6 66:0.2 67:…
-1 1:1 2:0.705882352941177 3:0.588235294117647 4:0.411764705882353 5:0.235294117647059 6:0.117647058823529 7:0 8:0.529411764705882 9:0.647058823529412 10:0.411764705882353 11:0.176470588235294 12:0.294117647058824 13:0.117647058823529 14:0 15:0.529411764705882 16:0.352941176470588 17:0.294117647058824 18:0.411764705882353 19:0.294117647058824 20:0.235294117647059 21:0.0588235294117647 22:0.235294…
-1 1:0 2:0 3:0 4:0 5:0.25 6:0.25 7:0 8:0.75 9:0.535714285714286 10:0 11:0 12:0.25 13:0 14:0 15:0.25 16:0.285714285714286 17:0 18:0.0357142857142857 19:0 20:0 21:0 22:0 23:0 24:0 25:0 26:0 27:0 28:0 29:0 30:0.214285714285714 31:0.25 32:0 33:0.5 34:0 35:0 36:0 37:0.25 38:0.25 39:0 40:0 41:0.25 42:0 43:0 44:0 45:0 46:0 47:0 48:0 49:0 50:0 51:1 52:0.25 53:0 54:0.25 55:0.5 56:0 57:0.535714285714286 58…
-1 1:0.333333333333333 2:0.5 3:0.333333333333333 4:0.333333333333333 5:0.5 6:0 7:0 8:0.666666666666667 9:0.666666666666667 10:0.333333333333333 11:0 12:0.166666666666667 13:0.166666666666667 14:0 15:0.166666666666667 16:0.166666666666667 17:0.833333333333333 18:0 19:0.5 20:0.166666666666667 21:0 22:0.166666666666667 23:0.5 24:0.166666666666667 25:0 26:0 27:0.333333333333333 28:0 29:0.166666666666…
-1 1:1 2:0.727272727272727 3:0.454545454545455 4:0.0909090909090909 5:0.272727272727273 6:0 7:0.0909090909090909 8:0.545454545454545 9:0.363636363636364 10:0.363636363636364 11:0.181818181818182 12:0 13:0 14:0 15:0.363636363636364 16:0.0909090909090909 17:0.363636363636364 18:0 19:0 20:0.181818181818182 21:0 22:0.181818181818182 23:0.0909090909090909 24:0 25:0 26:0.0909090909090909 27:0 28:0 29:0…
-1 1:0.111111111111111 2:0.166666666666667 3:0.277777777777778 4:0.0555555555555556 5:0.0555555555555556 6:0.111111111111111 7:0 8:0.166666666666667 9:0.555555555555556 10:0.166666666666667 11:0.0555555555555556 12:0.111111111111111 13:0.0555555555555556 14:0 15:0.166666666666667 16:0.388888888888889 17:0.166666666666667 18:0.333333333333333 19:0 20:0 21:0 22:0.0555555555555556 23:0.1111111111111…
-1 1:1 2:0.25 3:0.35 4:0.1 5:0.25 6:0.25 7:0.1 8:0.65 9:0.55 10:0.25 11:0.1 12:0.3 13:0.1 14:0 15:0.15 16:0.15 17:0.25 18:0 19:0.3 20:0.05 21:0 22:0.25 23:0.05 24:0.25 25:0.05 26:0 27:0 28:0 29:0.55 30:0.25 31:0.15 32:0 33:0.1 34:0 35:0.15 36:0.35 37:0.15 38:0.15 39:0 40:0.1 41:0.1 42:0 43:0.05 44:0 45:0 46:0.05 47:0 48:0 49:0.05 50:0.65 51:0.65 52:0.1 53:0 54:0.15 55:0.35 56:0.05 57:0.85 58:0.3 …
-1 1:0.133333333333333 2:0.133333333333333 3:0.2 4:0.2 5:0.133333333333333 6:0 7:0 8:0.0666666666666667 9:0.533333333333333 10:0.266666666666667 11:0.0666666666666667 12:0.2 13:0.133333333333333 14:0.0666666666666667 15:0.133333333333333 16:0.533333333333333 17:0.2 18:0.2 19:0.133333333333333 20:0.2 21:0.0666666666666667 22:0.2 23:0.4 24:0.133333333333333 25:0.0666666666666667 26:0.06666666666666…
-1 1:0.25 2:0 3:0.25 4:0 5:0.25 6:0 7:0 8:0 9:0.5 10:0 11:0 12:0.5 13:0 14:0 15:0.5 16:0.75 17:0.5 18:0.5 19:0.25 20:0.25 21:0 22:0 23:0 24:0 25:0 26:0 27:0 28:0 29:0 30:0.25 31:0.25 32:0 33:0.5 34:0 35:0 36:0 37:0.25 38:0 39:0 40:0 41:0.25 42:0 43:0 44:0 45:0 46:0 47:0 48:0.25 49:0 50:0.25 51:0 52:0.25 53:0 54:0 55:0.25 56:0 57:0.25 58:0 59:0 60:0 61:0.75 62:0 63:0 64:0.25 65:0 66:0.25 67:0.25 6…
-1 1:0.166666666666667 2:0.666666666666667 3:0.333333333333333 4:0.166666666666667 5:0.166666666666667 6:0.666666666666667 7:0 8:1 9:0.333333333333333 10:0.5 11:0.333333333333333 12:0 13:0.5 14:0.166666666666667 15:0.666666666666667 16:0 17:0.166666666666667 18:0.666666666666667 19:0.666666666666667 20:0.333333333333333 21:0 22:0.333333333333333 23:0.166666666666667 24:0 25:0.166666666666667 26:0…
-1 1:0 2:0.2 3:0.2 4:0 5:0 6:0.2 7:0 8:1 9:0.6 10:0.2 11:0 12:0.2 13:0 14:0 15:0.4 16:0.4 17:0 18:0.2 19:0 20:0.2 21:0 22:0 23:0 24:0.2 25:0 26:0.2 27:0 28:0 29:0.2 30:0 31:0 32:0 33:0 34:0 35:0 36:0.2 37:0 38:0 39:0 40:0.2 41:0.4 42:0 43:0 44:0 45:0 46:0 47:0 48:0 49:0 50:0.4 51:0.4 52:0.4 53:0.2 54:0 55:0.2 56:0 57:0.6 58:0.8 59:0.2 60:0.2 61:0.6 62:0.2 63:0 64:0.2 65:0 66:0 67:0.2 68:0.2 69:0 …
-1 1:0 2:0.5 3:0.5 4:0.3 5:0 6:0.1 7:0 8:0.5 9:0.5 10:0.6 11:0.1 12:0.2 13:0.2 14:0 15:0.3 16:0.3 17:0.5 18:0.4 19:0.1 20:0.2 21:0 22:0.1 23:0.4 24:0.1 25:0.1 26:0 27:0 28:0 29:0 30:0.2 31:0.1 32:0 33:0.1 34:0 35:0 36:0.1 37:0.5 38:0.3 39:0 40:0.2 41:0 42:0.1 43:0 44:0 45:0 46:0.2 47:0 48:0.1 49:0 50:0.4 51:0.2 52:0.8 53:0.1 54:0.1 55:0.5 56:0.1 57:0.6 58:0.6 59:0.6 60:0.4 61:0.6 62:0.6 63:0.1 64…
-1 1:0 2:0 3:0 4:0 5:0 6:0 7:0 8:0 9:0 10:0 11:0 12:0.2 13:0 14:0 15:0 16:0.2 17:0 18:0.2 19:0 20:0 21:0 22:0 23:0.2 24:0.4 25:0.6 26:0 27:0 28:0 29:0 30:0.2 31:0 32:0 33:0.2 34:0 35:0 36:0 37:0.2 38:0 39:0 40:0 41:0 42:0 43:0 44:0 45:0 46:0 47:0 48:0 49:0 50:0 51:0 52:0 53:0.6 54:0 55:0.2 56:0 57:0.2 58:0.6 59:1 60:0.4 61:0.2 62:0 63:0 64:0 65:0.4 66:0.4 67:0.8 68:0.2 69:0.2 70:0 71:0 72:0 73:0.…
-1 1:0.285714285714286 2:0.142857142857143 3:0.571428571428571 4:0 5:0 6:0.142857142857143 7:0 8:0.285714285714286 9:0.285714285714286 10:0.428571428571429 11:0.142857142857143 12:0.142857142857143 13:0.142857142857143 14:0 15:0.714285714285714 16:0.571428571428571 17:1 18:0.142857142857143 19:0.285714285714286 20:0.142857142857143 21:0 22:0.142857142857143 23:0 24:0 25:0.142857142857143 26:0.142…
-1 1:0 2:0.235294117647059 3:0.117647058823529 4:0.0588235294117647 5:0.0588235294117647 6:0.0588235294117647 7:0 8:0.176470588235294 9:0.294117647058824 10:0.529411764705882 11:0.0588235294117647 12:0.0588235294117647 13:0.176470588235294 14:0 15:0.235294117647059 16:0.176470588235294 17:0.176470588235294 18:0.294117647058824 19:0.176470588235294 20:0.0588235294117647 21:0 22:0.0588235294117647 …
-1 1:0.125 2:0.375 3:0.375 4:0.125 5:0.0625 6:0.1875 7:0 8:0.375 9:0.25 10:0.625 11:0.375 12:0.25 13:0.3125 14:0 15:0.375 16:0.375 17:0.25 18:0.375 19:0.0625 20:0.4375 21:0.125 22:0 23:0.125 24:0.3125 25:0.125 26:0.25 27:0.25 28:0 29:0.0625 30:0.0625 31:0.125 32:0.0625 33:0 34:0.125 35:0 36:0 37:0.3125 38:0.4375 39:0 40:0.125 41:0.125 42:0.125 43:0 44:0 45:0 46:0.125 47:0 48:0 49:0 50:0.3125 51:0…
-1 1:0.8 2:0.9 3:0.3 4:0.4 5:0.4 6:0.2 7:0 8:0.5 9:0 10:0.6 11:0.4 12:0.2 13:0.5 14:0 15:0.3 16:0.4 17:0.4 18:0.2 19:0.2 20:0.1 21:0.1 22:0.1 23:0.7 24:0.3 25:0.2 26:0.1 27:0.1 28:0.1 29:0.4 30:0.4 31:0.2 32:0 33:0 34:0.1 35:0 36:0.1 37:0.3 38:0.2 39:0.2 40:0.3 41:0 42:0 43:0 44:0 45:0 46:0.1 47:0 48:0 49:0 50:0.8 51:0.5 52:0.3 53:0.5 54:0.1 55:0 56:0.1 57:0.5 58:0.4 59:0.4 60:0.5 61:0.3 62:0.3 6…
-1 1:0 2:0 3:0.125 4:0 5:0 6:0 7:0 8:0 9:0.25 10:0.5 11:0 12:0.125 13:0 14:0 15:0.125 16:0.375 17:0 18:0 19:0 20:0.375 21:0 22:0 23:0 24:0.125 25:0 26:0 27:0 28:0 29:0 30:0 31:0.125 32:0 33:0 34:0.125 35:0 36:0.125 37:0 38:0.125 39:0 40:0 41:0 42:0 43:0 44:0.125 45:0 46:0 47:0 48:0 49:0 50:0.125 51:0.125 52:0.125 53:0.125 54:0.125 55:0.25 56:0 57:0.25 58:0.375 59:0.75 60:0.5 61:0.125 62:0.125 63:…
-1 1:0.285714285714286 2:0.142857142857143 3:0 4:0 5:0 6:0.285714285714286 7:0.142857142857143 8:0.142857142857143 9:0.142857142857143 10:0.142857142857143 11:0.142857142857143 12:0.142857142857143 13:0 14:0 15:0.142857142857143 16:0.142857142857143 17:0.142857142857143 18:0.142857142857143 19:0.428571428571429 20:0 21:0 22:0 23:0 24:0 25:0 26:0.142857142857143 27:0.142857142857143 28:0.142857142…
-1 1:0.884615384615385 2:0.807692307692308 3:0.307692307692308 4:0.269230769230769 5:0.230769230769231 6:0.461538461538462 7:0.0384615384615385 8:1 9:0.461538461538462 10:0.653846153846154 11:0.230769230769231 12:0.423076923076923 13:0.192307692307692 14:0.0384615384615385 15:0.461538461538462 16:0.346153846153846 17:0.307692307692308 18:0.0384615384615385 19:0.0769230769230769 20:0.3076923076923…
-1 1:1 2:0.444444444444444 3:0.333333333333333 4:0.333333333333333 5:0 6:0.222222222222222 7:0 8:0 9:1 10:0.555555555555556 11:0.222222222222222 12:0.333333333333333 13:0 14:0 15:0 16:0 17:0.222222222222222 18:0.222222222222222 19:0 20:0.111111111111111 21:0.111111111111111 22:0.222222222222222 23:0.222222222222222 24:0.111111111111111 25:0.111111111111111 26:0 27:0 28:0 29:0.222222222222222 30:0…
-1 1:0.142857142857143 2:0.285714285714286 3:0 4:0 5:0.428571428571429 6:0.571428571428571 7:0 8:0.285714285714286 9:0.428571428571429 10:0.428571428571429 11:0.142857142857143 12:1 13:0 14:0 15:0.285714285714286 16:0.142857142857143 17:0.142857142857143 18:0 19:0 20:0.285714285714286 21:0 22:0 23:0 24:0 25:0 26:0 27:0.142857142857143 28:0 29:0.428571428571429 30:0.142857142857143 31:0.1428571428…
-1 1:1 2:0.8 3:0.6 4:0.1 5:0.4 6:0.4 7:0.1 8:0.7 9:0.5 10:0.3 11:0.1 12:0.3 13:0.4 14:0 15:0.4 16:0.6 17:0.3 18:0.1 19:0.3 20:0.3 21:0 22:0.1 23:0.1 24:0.2 25:0.2 26:0.1 27:0.3 28:0 29:0.4 30:0.4 31:0.2 32:0.3 33:0.3 34:0.2 35:0 36:0.2 37:0.1 38:0.2 39:0 40:0.2 41:0.3 42:0 43:0 44:0 45:0.2 46:0.1 47:0 48:0 49:0 50:0.7 51:0.7 52:0.3 53:0.2 54:0.3 55:0.2 56:0 57:0.4 58:0.4 59:0.9 60:0 61:0.1 62:0.3…
-1 1:0.857142857142857 2:0.285714285714286 3:0.857142857142857 4:0.142857142857143 5:0.142857142857143 6:0.142857142857143 7:0 8:0.571428571428571 9:0.571428571428571 10:0.428571428571429 11:0 12:0.142857142857143 13:0.285714285714286 14:0.285714285714286 15:0.285714285714286 16:0.142857142857143 17:0.285714285714286 18:0.285714285714286 19:0.285714285714286 20:0.428571428571429 21:0.285714285714…
-1 1:0 2:0.333333333333333 3:0 4:0.333333333333333 5:0 6:0 7:0 8:0 9:0.666666666666667 10:0.333333333333333 11:0 12:0.333333333333333 13:0.333333333333333 14:0 15:0.333333333333333 16:0 17:0 18:0 19:0.333333333333333 20:0.333333333333333 21:0 22:0.333333333333333 23:0 24:0 25:0 26:0.333333333333333 27:0 28:0.333333333333333 29:0 30:0 31:0 32:0 33:0 34:0 35:0.333333333333333 36:0 37:0.333333333333…
-1 1:0.0384615384615385 2:0.192307692307692 3:0.115384615384615 4:0 5:0.0384615384615385 6:0.0384615384615385 7:0 8:0.115384615384615 9:0.269230769230769 10:0.230769230769231 11:0.0384615384615385 12:0.0769230769230769 13:0 14:0.0769230769230769 15:0.115384615384615 16:0.192307692307692 17:0.230769230769231 18:0.0384615384615385 19:0 20:0 21:0.0384615384615385 22:0.0769230769230769 23:0.038461538…
-1 1:0.516129032258065 2:0.483870967741935 3:0.225806451612903 4:0 5:0 6:0.0967741935483871 7:0.032258064516129 8:0.354838709677419 9:0.645161290322581 10:0.258064516129032 11:0.0645161290322581 12:0 13:0 14:0.032258064516129 15:0.258064516129032 16:0.32258064516129 17:0.161290322580645 18:0.032258064516129 19:0 20:0.032258064516129 21:0 22:0.032258064516129 23:0.032258064516129 24:0.032258064516…
-1 1:0.2 2:0.6 3:0.2 4:0.4 5:0.2 6:0.8 7:0 8:0.8 9:0.4 10:0.4 11:0 12:0.8 13:0.6 14:0 15:0.4 16:0.8 17:0.2 18:0 19:0 20:0 21:0 22:0.6 23:0.2 24:0.2 25:0 26:0 27:0.2 28:0 29:0.2 30:0.6 31:0.2 32:0.2 33:0 34:0 35:0 36:0.4 37:0.6 38:0 39:0 40:0.4 41:0.2 42:0 43:0 44:0 45:0.2 46:0 47:0 48:0 49:0 50:0.8 51:0.4 52:0.8 53:0.2 54:0 55:0 56:0 57:0.6 58:0 59:0.2 60:0 61:0 62:0.4 63:0 64:0.2 65:0.4 66:0.4 6…
-1 1:0.1875 2:0.0625 3:0.25 4:0.0625 5:0.4375 6:0.1875 7:0 8:0.25 9:0.3125 10:0.25 11:0.125 12:0.1875 13:0.0625 14:0 15:0.1875 16:0 17:0.4375 18:0.1875 19:0.125 20:0.1875 21:0 22:0.125 23:0.0625 24:0.125 25:0 26:0.125 27:0.0625 28:0 29:0.5 30:0.125 31:0.4375 32:0.1875 33:0.1875 34:0 35:0 36:0.125 37:0.0625 38:0.25 39:0.0625 40:0.0625 41:0.125 42:0 43:0 44:0 45:0 46:0 47:0 48:0 49:0 50:0.125 51:0.…
-1 1:0 2:0.1 3:0.1 4:0.1 5:0 6:0 7:0.1 8:0 9:0.2 10:0 11:0.2 12:0.1 13:0.1 14:0 15:0 16:0.1 17:0.2 18:0 19:0.2 20:0.3 21:0 22:0.4 23:0.2 24:0.1 25:0.2 26:0 27:0 28:0 29:0.1 30:0 31:0.1 32:0.1 33:0 34:0 35:0 36:0.2 37:0 38:0 39:0 40:0.1 41:0.1 42:0.1 43:0 44:0.1 45:0 46:0 47:0.1 48:0 49:0 50:0 51:0 52:0.1 53:0.2 54:0.1 55:0.3 56:0.1 57:0.1 58:0.6 59:0.8 60:0 61:0.3 62:0.3 63:0.1 64:0.1 65:0.5 66:0…
-1 1:0 2:0.285714285714286 3:0.285714285714286 4:0.142857142857143 5:0.428571428571429 6:0.285714285714286 7:0 8:0.142857142857143 9:0.142857142857143 10:0.428571428571429 11:0.142857142857143 12:0.142857142857143 13:0.714285714285714 14:0 15:0.428571428571429 16:0.571428571428571 17:0.142857142857143 18:0.142857142857143 19:0.142857142857143 20:0.142857142857143 21:0 22:0.428571428571429 23:0.28…
-1 1:0 2:0 3:0.5 4:0 5:0.25 6:0.25 7:0 8:0.25 9:0.5 10:0.25 11:0.5 12:0 13:0 14:0.25 15:0 16:0 17:0.5 18:0.25 19:0.25 20:0.25 21:0 22:0.25 23:0 24:0 25:0.25 26:0 27:0 28:0 29:0.25 30:0 31:0 32:0.25 33:0 34:0 35:0 36:0 37:0.25 38:0.25 39:0 40:0 41:0.25 42:0 43:0 44:0 45:0.25 46:0 47:0 48:0 49:0 50:0.25 51:0.5 52:0.25 53:0.25 54:0 55:0 56:0 57:0.25 58:1 59:0.5 60:0 61:0.25 62:0 63:0.5 64:0.75 65:0.…
-1 1:1 2:0.571428571428571 3:0.285714285714286 4:0.142857142857143 5:0.142857142857143 6:0.142857142857143 7:0 8:0.428571428571429 9:0.285714285714286 10:0 11:0.714285714285714 12:0 13:0.285714285714286 14:0.142857142857143 15:0.142857142857143 16:0.428571428571429 17:0.285714285714286 18:0.142857142857143 19:0 20:0 21:0 22:0.142857142857143 23:0.142857142857143 24:0.571428571428571 25:0.28571428…
-1 1:0 2:0.285714285714286 3:0.428571428571429 4:0 5:0 6:0 7:0 8:0.571428571428571 9:0.142857142857143 10:0.285714285714286 11:0.142857142857143 12:0 13:0.142857142857143 14:0 15:0.428571428571429 16:0.285714285714286 17:0.428571428571429 18:0 19:0 20:0.285714285714286 21:0 22:0.142857142857143 23:0.428571428571429 24:0.142857142857143 25:0.142857142857143 26:0 27:0 28:0 29:0 30:0.142857142857143…
-1 1:0.620689655172414 2:0.96551724137931 3:0.448275862068966 4:0.310344827586207 5:0.310344827586207 6:0.103448275862069 7:0 8:1 9:0.655172413793103 10:0.482758620689655 11:0.620689655172414 12:0.206896551724138 13:0.172413793103448 14:0.0689655172413793 15:0.586206896551724 16:0.517241379310345 17:0.275862068965517 18:0.275862068965517 19:0.310344827586207 20:0.517241379310345 21:0 22:0.2758620…
-1 1:0.428571428571429 2:0.285714285714286 3:0 4:0.285714285714286 5:0.142857142857143 6:0 7:0 8:0.428571428571429 9:0.571428571428571 10:0.142857142857143 11:0 12:0.142857142857143 13:0.285714285714286 14:0 15:0.285714285714286 16:0 17:0 18:0.142857142857143 19:0.142857142857143 20:0 21:0 22:0 23:0.428571428571429 24:0.428571428571429 25:0 26:0 27:0 28:0 29:0.142857142857143 30:0.285714285714286…
-1 1:0.884615384615385 2:0.807692307692308 3:0.307692307692308 4:0.269230769230769 5:0.230769230769231 6:0.461538461538462 7:0.0384615384615385 8:1 9:0.461538461538462 10:0.653846153846154 11:0.230769230769231 12:0.423076923076923 13:0.192307692307692 14:0.0384615384615385 15:0.461538461538462 16:0.346153846153846 17:0.307692307692308 18:0.0384615384615385 19:0.0769230769230769 20:0.3076923076923…
-1 1:0.526315789473684 2:0.315789473684211 3:0.473684210526316 4:0.210526315789474 5:0.157894736842105 6:0.157894736842105 7:0 8:0.526315789473684 9:0.578947368421053 10:0.631578947368421 11:0.473684210526316 12:0.210526315789474 13:0.157894736842105 14:0 15:0.368421052631579 16:0.578947368421053 17:0.421052631578947 18:0.210526315789474 19:0.105263157894737 20:0.157894736842105 21:0 22:0.1052631…
-1 1:0 2:0.25 3:0 4:0.25 5:0.25 6:0 7:0 8:0.5 9:0.75 10:0 11:0.25 12:0.25 13:0 14:0 15:0.25 16:0 17:0 18:0.5 19:0.25 20:0 21:0 22:0 23:0 24:0 25:0 26:0.5 27:0.25 28:0 29:0.25 30:0 31:0 32:0 33:0 34:0 35:0 36:0.25 37:0.25 38:0 39:0 40:0 41:0 42:0 43:0 44:0 45:0 46:0 47:0 48:0.25 49:0 50:0 51:0.5 52:0.75 53:0.25 54:0 55:0 56:0 57:0.25 58:0 59:0.75 60:0 61:0.25 62:0 63:0 64:0 65:0 66:0.5 67:0 68:0.2…
-1 1:0.181818181818182 2:0.545454545454545 3:0.272727272727273 4:0.545454545454545 5:0.181818181818182 6:0.272727272727273 7:0 8:0.363636363636364 9:0.727272727272727 10:0.545454545454545 11:0.181818181818182 12:0.0909090909090909 13:0.181818181818182 14:0 15:0.545454545454545 16:0.454545454545455 17:0.272727272727273 18:0.0909090909090909 19:0.181818181818182 20:0.363636363636364 21:0 22:0.09090…
-1 1:0 2:0.125 3:0 4:0 5:0 6:0 7:0 8:0.25 9:0 10:0.25 11:0 12:0 13:0 14:0 15:0.375 16:0.25 17:0.125 18:0 19:0 20:0 21:0 22:0.125 23:0.125 24:0 25:0 26:0 27:0 28:0.125 29:0 30:0 31:0 32:0 33:0 34:0 35:0 36:0 37:0 38:0 39:0 40:0 41:0 42:0 43:0 44:0.125 45:0.125 46:0 47:0 48:0 49:0 50:0.125 51:0.125 52:0.25 53:0.375 54:0 55:0 56:0 57:0.25 58:1 59:0.25 60:0 61:0 62:0 63:0.125 64:0.125 65:0.375 66:0.1…
-1 1:0.764705882352941 2:0.235294117647059 3:0.352941176470588 4:0.117647058823529 5:0.352941176470588 6:0.176470588235294 7:0 8:0.588235294117647 9:0.588235294117647 10:0.470588235294118 11:0.352941176470588 12:0.235294117647059 13:0.352941176470588 14:0 15:0.294117647058824 16:0.117647058823529 17:0.294117647058824 18:0.352941176470588 19:0.235294117647059 20:0.117647058823529 21:0 22:0.1176470…
-1 1:0.166666666666667 2:0.333333333333333 3:0.166666666666667 4:0.166666666666667 5:0 6:0 7:0 8:0.333333333333333 9:0.333333333333333 10:0.5 11:0 12:0 13:0 14:0 15:0.333333333333333 16:0.166666666666667 17:0.5 18:0.5 19:0.166666666666667 20:0 21:0 22:0 23:0.5 24:0.166666666666667 25:0.333333333333333 26:0.166666666666667 27:0 28:0 29:0.166666666666667 30:0.166666666666667 31:0.333333333333333 32…
-1 1:0 2:0.333333333333333 3:0.333333333333333 4:0 5:0 6:0.333333333333333 7:0 8:0 9:0.333333333333333 10:0 11:0 12:0.333333333333333 13:0.666666666666667 14:0 15:0 16:0.333333333333333 17:0 18:0 19:0 20:0.333333333333333 21:0 22:0 23:0 24:0 25:0 26:0 27:0 28:0 29:0 30:0 31:0 32:0.333333333333333 33:0 34:0 35:0 36:0 37:0.333333333333333 38:0 39:0.666666666666667 40:0 41:0 42:0 43:0 44:0 45:0 46:0…
-1 1:0.666666666666667 2:1 3:0 4:0 5:0 6:0 7:0 8:1 9:0.333333333333333 10:0 11:0 12:0.333333333333333 13:0.666666666666667 14:0 15:0 16:0.333333333333333 17:0 18:0 19:0 20:0 21:0 22:0 23:0 24:0 25:0 26:0.333333333333333 27:0 28:0 29:0 30:0 31:0 32:0.333333333333333 33:0 34:0.333333333333333 35:0 36:0 37:0.333333333333333 38:0 39:0 40:0 41:0 42:0 43:0 44:0 45:0 46:0.333333333333333 47:0 48:0 49:0 …
-1 1:0.214285714285714 2:0.642857142857143 3:0.142857142857143 4:0.142857142857143 5:0 6:0.0714285714285714 7:0.0714285714285714 8:0.214285714285714 9:0.857142857142857 10:0.357142857142857 11:0.214285714285714 12:0.428571428571429 13:0.214285714285714 14:0 15:0.0714285714285714 16:0.214285714285714 17:0.214285714285714 18:0.285714285714286 19:0.0714285714285714 20:0.285714285714286 21:0 22:0 23:…
-1 1:0.333333333333333 2:0 3:0 4:0.666666666666667 5:1 6:0 7:0 8:0 9:0.333333333333333 10:0 11:0.666666666666667 12:0 13:0 14:0 15:0.333333333333333 16:0.333333333333333 17:0.333333333333333 18:0 19:0 20:0.333333333333333 21:0 22:0.333333333333333 23:0 24:0.333333333333333 25:0 26:0 27:0 28:0 29:0 30:0.333333333333333 31:0 32:0.333333333333333 33:0 34:0.333333333333333 35:0 36:0.333333333333333 3…
-1 1:0.5 2:0 3:0 4:0.25 5:0 6:0 7:0 8:0.25 9:0.5 10:0.25 11:0.25 12:0.25 13:0.25 14:0 15:0.25 16:0 17:0 18:0 19:0 20:0 21:0 22:0.25 23:0 24:0 25:0 26:0.25 27:0 28:0 29:0 30:0.25 31:0 32:0 33:0.25 34:0 35:0 36:0 37:0 38:0 39:0 40:0 41:0.5 42:0 43:0 44:0 45:0.25 46:0 47:0.25 48:0 49:0 50:0.25 51:0.25 52:0 53:0 54:0.25 55:0 56:0 57:0.5 58:1 59:0.25 60:0 61:0 62:0.25 63:0 64:0 65:0.25 66:0.25 67:0.5 …
-1 1:0 2:0.375 3:0 4:0.375 5:0.125 6:0.125 7:0 8:0 9:0.25 10:0.375 11:0.375 12:0.75 13:0.375 14:0.125 15:0 16:0.25 17:0 18:0 19:0 20:0.125 21:0.125 22:0.375 23:0.125 24:0.125 25:0.125 26:0.125 27:0.125 28:0 29:0 30:0.25 31:0.125 32:0 33:0 34:0.125 35:0 36:0 37:0.125 38:0.25 39:0.25 40:0.125 41:0 42:0 43:0 44:0 45:0 46:0 47:0 48:0 49:0 50:0.375 51:0.375 52:0.125 53:0.25 54:0.125 55:0.375 56:0 57:0…
-1 1:0.111111111111111 2:0.111111111111111 3:0.222222222222222 4:0 5:0.222222222222222 6:0 7:0 8:0.777777777777778 9:0.444444444444444 10:0.333333333333333 11:0.222222222222222 12:0.444444444444444 13:0.444444444444444 14:0 15:0.555555555555556 16:0.555555555555556 17:0.111111111111111 18:0 19:0 20:0.333333333333333 21:0 22:0.333333333333333 23:0.111111111111111 24:0.222222222222222 25:0.22222222…
-1 1:0.85 2:0.85 3:0.6 4:0.3 5:0.25 6:0.5 7:0 8:1 9:0.65 10:0.65 11:0.45 12:0.25 13:0.4 14:0 15:0.65 16:0.45 17:0.35 18:0.25 19:0.3 20:0.3 21:0 22:0.35 23:0.45 24:0.3 25:0.05 26:0.2 27:0.1 28:0 29:0.2 30:0.15 31:0.25 32:0 33:0.2 34:0.15 35:0.1 36:0.35 37:0.4 38:0.35 39:0.1 40:0.35 41:0.05 42:0 43:0.1 44:0.1 45:0.05 46:0.05 47:0.1 48:0 49:0.05 50:0.75 51:0.75 52:0.75 53:0.45 54:0.3 55:0.2 56:0.1 5…
-1 1:0 2:0 3:0 4:0 5:0.25 6:0.25 7:0 8:0.75 9:0.535714285714286 10:0 11:0 12:0.25 13:0 14:0 15:0.25 16:0.285714285714286 17:0 18:0.0357142857142857 19:0 20:0 21:0 22:0 23:0 24:0 25:0 26:0 27:0 28:0 29:0 30:0.214285714285714 31:0.25 32:0 33:0.5 34:0 35:0 36:0 37:0.25 38:0.25 39:0 40:0 41:0.25 42:0 43:0 44:0 45:0 46:0 47:0 48:0 49:0 50:0 51:1 52:0.25 53:0 54:0.25 55:0.5 56:0 57:0.535714285714286 58…
-1 1:0.5 2:0.5 3:0 4:0 5:0 6:1 7:0 8:0 9:0.5 10:0 11:0 12:1 13:0 14:0 15:0 16:0 17:0 18:0 19:0 20:0 21:0 22:0.5 23:0 24:0 25:0 26:0 27:0 28:0 29:0 30:0 31:0 32:0 33:0.5 34:0 35:0 36:0 37:0 38:0.5 39:0.5 40:0.5 41:0.5 42:0 43:0 44:0 45:0 46:0 47:0 48:0 49:0 50:0.5 51:0.5 52:0 53:0 54:0 55:0 56:0 57:0 58:1 59:0 60:0.5 61:0.5 62:0.5 63:0 64:0 65:1 66:0.5 67:0.5 68:0 69:0.5 70:0 71:0 72:1 73:0 74:0.5…
-1 1:1 2:0.525 3:0.375 4:0.325 5:0.2 6:0.425 7:0.025 8:0.6 9:0.45 10:0.275 11:0.3 12:0.15 13:0.1 14:0 15:0.35 16:0.4 17:0.175 18:0.225 19:0.075 20:0.1 21:0 22:0.2 23:0.175 24:0.075 25:0.125 26:0.1 27:0.05 28:0.025 29:0.275 30:0.15 31:0.075 32:0 33:0.125 34:0.15 35:0 36:0.325 37:0.2 38:0.275 39:0.05 40:0.15 41:0.025 42:0.05 43:0.075 44:0.05 45:0 46:0 47:0 48:0 49:0 50:0.675 51:0.55 52:0.3 53:0.05 …
-1 1:0 2:0 3:0 4:0 5:0 6:0 7:0 8:0 9:0 10:0.333333333333333 11:0.333333333333333 12:0 13:0 14:0 15:0 16:0 17:0 18:0.333333333333333 19:0.333333333333333 20:0.666666666666667 21:0 22:0 23:0 24:0 25:0 26:0 27:0.666666666666667 28:0 29:0 30:0 31:0 32:0 33:0 34:0 35:0 36:0 37:0 38:0 39:0.333333333333333 40:0.333333333333333 41:0 42:0 43:0 44:0 45:0 46:0 47:0 48:0 49:0 50:0 51:0 52:0 53:0 54:0 55:0.33…
-1 1:0 2:0.133333333333333 3:0 4:0 5:0.266666666666667 6:0 7:0 8:0.0666666666666667 9:0.333333333333333 10:0.133333333333333 11:0.133333333333333 12:0.0666666666666667 13:0.0666666666666667 14:0.133333333333333 15:0.133333333333333 16:0.0666666666666667 17:0.2 18:0.133333333333333 19:0 20:0.0666666666666667 21:0 22:0.133333333333333 23:0.266666666666667 24:0.133333333333333 25:0.0666666666666667 …
-1 1:1 2:0.0165289256198347 3:0.0247933884297521 4:0.012396694214876 5:0.0289256198347107 6:0.0247933884297521 7:0 8:0.0371900826446281 9:0.0206611570247934 10:0.00413223140495868 11:0.0165289256198347 12:0.00826446280991736 13:0.00826446280991736 14:0.00413223140495868 15:0.0537190082644628 16:0.00826446280991736 17:0.012396694214876 18:0 19:0 20:0 21:0 22:0.012396694214876 23:0 24:0.01239669421…
-1 1:0.222222222222222 2:0.333333333333333 3:0.444444444444444 4:0.111111111111111 5:0 6:0 7:0 8:0.444444444444444 9:0.222222222222222 10:0.333333333333333 11:0.222222222222222 12:0.222222222222222 13:0 14:0 15:0.333333333333333 16:0.222222222222222 17:0.111111111111111 18:0 19:0 20:0 21:0 22:0.222222222222222 23:0.222222222222222 24:0 25:0 26:0 27:0 28:0 29:0.111111111111111 30:0 31:0 32:0.11111…
-1 1:0 2:0.25 3:0 4:0.25 5:0 6:0 7:0 8:0.25 9:0.5 10:0.5 11:0 12:0 13:0.25 14:0.25 15:0.25 16:0.5 17:0.25 18:0 19:0 20:0 21:0.5 22:0.25 23:0.25 24:0.25 25:0 26:0 27:0.25 28:0 29:0.25 30:0 31:0 32:0 33:0 34:0.25 35:0 36:0 37:0 38:0 39:0 40:0 41:0.25 42:0 43:0 44:0.25 45:0.25 46:0 47:0 48:0 49:0 50:0.25 51:0 52:0.25 53:0.25 54:0 55:0 56:0 57:0.25 58:0 59:0.5 60:0.5 61:0 62:0.5 63:1 64:0.5 65:0.5 66…
-1 1:0 2:0 3:0 4:0 5:0 6:0.5 7:0 8:0.25 9:0.25 10:0.75 11:0 12:0 13:0.25 14:0 15:0 16:0 17:0.25 18:0 19:0 20:0 21:0 22:0 23:0 24:0 25:0.5 26:0 27:0 28:0 29:0 30:0 31:0.25 32:0 33:0 34:0 35:0 36:0.25 37:0 38:0.25 39:0 40:0 41:0.5 42:0 43:0 44:0.25 45:0.25 46:0 47:0 48:0 49:0 50:0.5 51:0.5 52:0.25 53:0.25 54:0 55:0 56:0 57:0 58:1 59:0.5 60:0.25 61:0 62:0.25 63:0 64:0.25 65:0.25 66:0 67:0.5 68:0 69:…
-1 1:0 2:0 3:0.142857142857143 4:0.285714285714286 5:0.142857142857143 6:0.285714285714286 7:0.142857142857143 8:0.857142857142857 9:0.142857142857143 10:0.285714285714286 11:0.142857142857143 12:0 13:0.285714285714286 14:0 15:0.142857142857143 16:0.142857142857143 17:0.285714285714286 18:0.285714285714286 19:0.285714285714286 20:0 21:0 22:0.142857142857143 23:0 24:0.142857142857143 25:0 26:0.142…
-1 1:0.125 2:0.375 3:0.5 4:0.125 5:0.125 6:0.375 7:0 8:0.25 9:0.75 10:0.375 11:0.25 12:0.5 13:0 14:0 15:0.25 16:0.125 17:0.5 18:0.125 19:0.125 20:0.625 21:0 22:0.25 23:0.125 24:0.25 25:0 26:0.375 27:0.25 28:0 29:0 30:0.125 31:0.25 32:0 33:0 34:0.125 35:0 36:0.25 37:0 38:0.75 39:0 40:0 41:0.375 42:0 43:0 44:0 45:0 46:0 47:0 48:0.125 49:0 50:0.375 51:0.5 52:0.625 53:0.625 54:0.25 55:0.25 56:0 57:0.…
-1 1:0.625 2:1 3:0.5 4:0.125 5:0.125 6:0.125 7:0 8:0.75 9:1 10:0.625 11:0 12:0.375 13:0.125 14:0.25 15:0.25 16:0.75 17:0.375 18:0.125 19:0 20:0 21:0 22:0.125 23:0.125 24:0.125 25:0.125 26:0.125 27:0 28:0.125 29:0 30:0.125 31:0.125 32:0.125 33:0.25 34:0 35:0 36:0.125 37:0.125 38:0.125 39:0 40:0.125 41:0 42:0 43:0 44:0 45:0 46:0 47:0 48:0 49:0 50:0.5 51:0.625 52:0.25 53:0.125 54:0.25 55:0.125 56:0 …
-1 1:0.5 2:0.166666666666667 3:0.666666666666667 4:0 5:0 6:0 7:0 8:0 9:0.333333333333333 10:0.5 11:0 12:0 13:0 14:0 15:0.333333333333333 16:0.166666666666667 17:0.333333333333333 18:0 19:0.166666666666667 20:0.333333333333333 21:0.166666666666667 22:0 23:0 24:0.166666666666667 25:0 26:0 27:0 28:0 29:0 30:0 31:0 32:0 33:0.166666666666667 34:0 35:0 36:0.166666666666667 37:0 38:0 39:0.16666666666666…
-1 1:0 2:0.333333333333333 3:0.333333333333333 4:0 5:0.333333333333333 6:0.333333333333333 7:0 8:0.333333333333333 9:0.666666666666667 10:0 11:0.333333333333333 12:0 13:0 14:0 15:0 16:0 17:0 18:0.333333333333333 19:0.333333333333333 20:0 21:0 22:0 23:0 24:0 25:0 26:0 27:0.333333333333333 28:0.333333333333333 29:0 30:0.333333333333333 31:0 32:0 33:0 34:0 35:0 36:0.333333333333333 37:0 38:0.6666666…
-1 1:0.0833333333333333 2:0.333333333333333 3:0.0833333333333333 4:0.0833333333333333 5:0.0833333333333333 6:0 7:0 8:0.166666666666667 9:0.583333333333333 10:0.583333333333333 11:0.0833333333333333 12:0.333333333333333 13:0.166666666666667 14:0 15:0.166666666666667 16:0.5 17:0.25 18:0.166666666666667 19:0.0833333333333333 20:0.0833333333333333 21:0 22:0.166666666666667 23:0.0833333333333333 24:0.…
-1 1:0.25 2:0.25 3:0.0833333333333333 4:0.166666666666667 5:0.0833333333333333 6:0.166666666666667 7:0 8:0.416666666666667 9:0.0833333333333333 10:0.333333333333333 11:0.25 12:0.166666666666667 13:0.166666666666667 14:0 15:0.0833333333333333 16:0 17:0 18:0.0833333333333333 19:0 20:0.416666666666667 21:0 22:0.0833333333333333 23:0 24:0 25:0 26:0.0833333333333333 27:0 28:0.0833333333333333 29:0.083…
-1 1:0 2:0 3:0 4:0 5:0 6:0.166666666666667 7:0 8:0.166666666666667 9:0.333333333333333 10:0.166666666666667 11:0 12:0 13:0 14:0 15:0 16:0 17:0.166666666666667 18:0.166666666666667 19:0 20:0.166666666666667 21:0 22:0 23:0.166666666666667 24:0 25:0 26:0 27:0.333333333333333 28:0.166666666666667 29:0 30:0 31:0 32:0.166666666666667 33:0.166666666666667 34:0.166666666666667 35:0 36:0.166666666666667 3…
-1 1:0 2:0.5 3:0.25 4:0.5 5:0.125 6:0 7:0.125 8:0.5 9:1 10:0.625 11:0.125 12:0.25 13:0.125 14:0.25 15:0.625 16:0.125 17:0.5 18:0.25 19:0.625 20:0.25 21:0 22:0.375 23:0.75 24:0.75 25:0.375 26:0.25 27:0.375 28:0 29:0.25 30:0.25 31:0.25 32:0.25 33:0.125 34:0 35:0 36:0.25 37:0.5 38:0.625 39:0.25 40:0 41:0.125 42:0.125 43:0 44:0.125 45:0 46:0 47:0 48:0 49:0 50:0.75 51:0.875 52:0.25 53:0.25 54:0.625 55…
-1 1:0 2:0.25 3:0 4:0.25 5:0 6:0 7:0 8:0 9:0.5 10:1 11:0 12:0 13:0 14:0 15:0 16:0.5 17:0.25 18:0 19:0 20:0.5 21:0 22:0 23:0.25 24:0 25:0 26:0 27:0 28:0 29:0 30:0 31:0 32:0.25 33:0.25 34:0 35:0 36:0 37:0 38:0.25 39:0 40:0 41:0 42:0 43:0 44:0 45:0 46:0 47:0 48:0 49:0 50:0 51:0.75 52:0 53:0 54:0 55:0 56:0 57:0 58:0.25 59:0.5 60:0.25 61:0.25 62:0.25 63:0 64:0.25 65:0.75 66:0.25 67:0.5 68:0.25 69:0.5 …
-1 1:0 2:0.5 3:0.166666666666667 4:0.166666666666667 5:0 6:0 7:0 8:0 9:0.166666666666667 10:0.5 11:0.166666666666667 12:0 13:0.5 14:0.166666666666667 15:0.333333333333333 16:0.166666666666667 17:0.333333333333333 18:0.333333333333333 19:0 20:0.333333333333333 21:0 22:0.333333333333333 23:0.333333333333333 24:0.166666666666667 25:0 26:0.166666666666667 27:0 28:0.166666666666667 29:0 30:0 31:0 32:0…
-1 1:0.285714285714286 2:0.142857142857143 3:0.285714285714286 4:0.285714285714286 5:0.142857142857143 6:0.142857142857143 7:0.142857142857143 8:0.714285714285714 9:0 10:0.285714285714286 11:0 12:0 13:0 14:0.142857142857143 15:0.285714285714286 16:0.714285714285714 17:0.428571428571429 18:0.285714285714286 19:0.142857142857143 20:0.571428571428571 21:0.142857142857143 22:0.428571428571429 23:0.28…
-1 1:0.172413793103448 2:0.172413793103448 3:0.275862068965517 4:0.0689655172413793 5:0.0689655172413793 6:0.0344827586206897 7:0 8:0.137931034482759 9:0.241379310344828 10:0.448275862068966 11:0.103448275862069 12:0.0689655172413793 13:0.137931034482759 14:0 15:0.172413793103448 16:0.275862068965517 17:0.241379310344828 18:0.103448275862069 19:0.137931034482759 20:0.137931034482759 21:0 22:0.137…
-1 1:0.142857142857143 2:0.142857142857143 3:0.142857142857143 4:0.571428571428571 5:0.285714285714286 6:0.142857142857143 7:0 8:0.285714285714286 9:1 10:0.571428571428571 11:0.142857142857143 12:0 13:0.142857142857143 14:0 15:0.142857142857143 16:0.142857142857143 17:0.285714285714286 18:0.285714285714286 19:0 20:0 21:0 22:0.142857142857143 23:0.142857142857143 24:0.428571428571429 25:0 26:0 27:…
-1 1:0.3 2:0.7 3:0.3 4:0.3 5:0.1 6:0.3 7:0 8:0.8 9:0.8 10:1 11:0.3 12:0.3 13:0.3 14:0 15:1 16:0.2 17:0.4 18:0.3 19:0.4 20:0.6 21:0 22:0.3 23:0.1 24:0.5 25:0.2 26:0 27:0.1 28:0 29:0.1 30:0.3 31:0.3 32:0.2 33:0.3 34:0.2 35:0 36:0.2 37:0.6 38:0.4 39:0.1 40:0.2 41:0.1 42:0 43:0 44:0 45:0 46:0 47:0 48:0.1 49:0 50:0.5 51:0.5 52:0.7 53:0.5 54:0.5 55:0.3 56:0.1 57:0.9 58:0.7 59:0.7 60:0.7 61:0.4 62:0.3 6…
-1 1:0.583333333333333 2:0.166666666666667 3:0.25 4:0.166666666666667 5:0.0833333333333333 6:0.166666666666667 7:0 8:0.416666666666667 9:0.0833333333333333 10:0.666666666666667 11:0.0833333333333333 12:0.25 13:0.25 14:0 15:0.583333333333333 16:0.416666666666667 17:0.25 18:0.0833333333333333 19:0.0833333333333333 20:0.166666666666667 21:0 22:0.0833333333333333 23:0.166666666666667 24:0 25:0.083333…
-1 1:1 2:0.461538461538462 3:0.615384615384615 4:0.0769230769230769 5:0.307692307692308 6:0.384615384615385 7:0 8:0.846153846153846 9:0.692307692307692 10:0.384615384615385 11:0.153846153846154 12:0.0769230769230769 13:0.153846153846154 14:0 15:0.538461538461538 16:0.230769230769231 17:0.307692307692308 18:0.0769230769230769 19:0.0769230769230769 20:0.153846153846154 21:0.0769230769230769 22:0.23…
-1 1:1 2:0.590909090909091 3:0.409090909090909 4:0.363636363636364 5:0.181818181818182 6:0.181818181818182 7:0.0454545454545455 8:0.681818181818182 9:0.454545454545455 10:0.181818181818182 11:0.181818181818182 12:0.0909090909090909 13:0.136363636363636 14:0.0909090909090909 15:0.227272727272727 16:0.227272727272727 17:0.181818181818182 18:0.0909090909090909 19:0.136363636363636 20:0.1363636363636…
-1 1:0.375 2:0.25 3:0.375 4:0.25 5:0.25 6:0 7:0 8:0.375 9:0.25 10:0.375 11:0 12:0.25 13:0.375 14:0 15:0.75 16:0 17:0.25 18:0 19:0 20:0 21:0 22:0.125 23:0.25 24:0 25:0 26:0 27:0.25 28:0 29:0.375 30:0 31:0.125 32:0 33:0.25 34:0.125 35:0 36:0 37:0.125 38:0.125 39:0 40:0 41:0 42:0.125 43:0 44:0.125 45:0.125 46:0 47:0.125 48:0 49:0 50:0.375 51:0 52:0 53:0 54:0.25 55:0 56:0.125 57:0 58:1 59:0.375 60:0.…
-1 1:0 2:0.25 3:0.75 4:0 5:0 6:0 7:0 8:0.25 9:1 10:0.25 11:0.5 12:0 13:0 14:0.5 15:0.75 16:0.25 17:0.5 18:0 19:0 20:0.25 21:0 22:0 23:0 24:0 25:0.25 26:0 27:0 28:0 29:0 30:0 31:0 32:0 33:0 34:0 35:0 36:0 37:0 38:0 39:0 40:0.25 41:0.25 42:0 43:0 44:0 45:0.25 46:0 47:0 48:0 49:0 50:0 51:0.75 52:0.5 53:0 54:0 55:0.25 56:0 57:0.5 58:1 59:0.25 60:0.25 61:0.75 62:0.25 63:0 64:0.75 65:0.5 66:0.25 67:0.2…
-1 1:0.571428571428571 2:0 3:0.285714285714286 4:0 5:0 6:0.142857142857143 7:0 8:0 9:0.285714285714286 10:0.285714285714286 11:0.285714285714286 12:0.428571428571429 13:0.142857142857143 14:0 15:0.142857142857143 16:0.142857142857143 17:0.142857142857143 18:0.285714285714286 19:0 20:0.285714285714286 21:0 22:0 23:0.428571428571429 24:0 25:0.428571428571429 26:0 27:0.142857142857143 28:0 29:0.1428…
-1 1:0 2:0.25 3:0.25 4:0 5:0 6:0.25 7:0 8:0.75 9:0.5 10:0 11:0 12:0.25 13:0 14:0.25 15:0 16:0.5 17:0.5 18:0.25 19:0.75 20:0.75 21:0 22:0.25 23:0.25 24:0.25 25:0 26:0 27:0 28:0 29:0.25 30:0 31:0.5 32:0 33:0 34:0 35:0 36:0.5 37:0.25 38:0 39:0 40:0 41:0.25 42:0 43:0 44:0 45:0 46:0 47:0 48:0.25 49:0 50:0.5 51:0.25 52:0.75 53:0.5 54:0.25 55:0.5 56:0 57:0.75 58:1 59:0.75 60:0.5 61:0.5 62:0.5 63:0 64:0.…
-1 1:1 2:0.577464788732394 3:0.802816901408451 4:0.169014084507042 5:0.211267605633803 6:0.338028169014085 7:0 8:0.788732394366197 9:0.704225352112676 10:0.535211267605634 11:0.183098591549296 12:0.183098591549296 13:0.225352112676056 14:0.0140845070422535 15:0.732394366197183 16:0.619718309859155 17:0.183098591549296 18:0.169014084507042 19:0.112676056338028 20:0.28169014084507 21:0.014084507042…
-1 1:0 2:0 3:0.333333333333333 4:0 5:0 6:0 7:0 8:0.666666666666667 9:0.333333333333333 10:0 11:0 12:0 13:0.333333333333333 14:0 15:0.666666666666667 16:0.333333333333333 17:0 18:0 19:0.333333333333333 20:0 21:0 22:0 23:0 24:0 25:0 26:0.333333333333333 27:0 28:0 29:0 30:0.333333333333333 31:0 32:0 33:0.666666666666667 34:0 35:0 36:0 37:0 38:0.333333333333333 39:0 40:0.333333333333333 41:0 42:0 43:…
-1 1:0.111111111111111 2:0.166666666666667 3:0.277777777777778 4:0.0555555555555556 5:0.0555555555555556 6:0.111111111111111 7:0 8:0.166666666666667 9:0.555555555555556 10:0.166666666666667 11:0.0555555555555556 12:0.111111111111111 13:0.0555555555555556 14:0 15:0.166666666666667 16:0.388888888888889 17:0.166666666666667 18:0.333333333333333 19:0 20:0 21:0 22:0.0555555555555556 23:0.1111111111111…
-1 1:0.222222222222222 2:0.222222222222222 3:0.555555555555556 4:0.222222222222222 5:0.555555555555556 6:0 7:0 8:0.333333333333333 9:0 10:0.444444444444444 11:0.111111111111111 12:0 13:0.111111111111111 14:0 15:1 16:0.111111111111111 17:0 18:0 19:0.222222222222222 20:0.111111111111111 21:0 22:0 23:0.333333333333333 24:0.111111111111111 25:0 26:0 27:0 28:0.111111111111111 29:0.333333333333333 30:0…
-1 1:1 2:0.25 3:0.25 4:0.375 5:0.0625 6:0.1875 7:0 8:0.4375 9:0.25 10:0.3125 11:0 12:0.0625 13:0.125 14:0 15:0.375 16:0.1875 17:0.375 18:0.0625 19:0.125 20:0.0625 21:0.0625 22:0.125 23:0.25 24:0.125 25:0.0625 26:0 27:0.125 28:0 29:0.375 30:0.0625 31:0.125 32:0.125 33:0.0625 34:0.0625 35:0.125 36:0.125 37:0.125 38:0.125 39:0 40:0.125 41:0.1875 42:0 43:0.0625 44:0 45:0 46:0 47:0 48:0 49:0 50:0.5 51…
-1 1:0 2:0 3:0.5 4:0 5:0 6:0 7:0 8:0 9:0 10:0 11:0 12:0 13:0 14:0 15:0 16:0.5 17:0 18:0 19:0 20:0 21:0 22:0 23:0 24:0 25:0 26:0 27:0 28:0 29:0 30:0 31:0 32:0 33:0 34:0 35:0 36:0 37:0 38:0 39:0 40:0 41:1 42:0 43:0 44:0 45:0 46:0 47:0.5 48:0 49:0 50:0.5 51:0 52:0 53:0 54:0 55:0 56:0 57:0.5 58:1 59:0 60:0 61:0 62:0 63:0 64:0.5 65:0 66:0 67:0 68:0.5 69:0 70:0 71:0 72:0 73:0 74:0.5 75:0 76:0 77:0 78:0…
-1 1:0.25 2:0.25 3:0.25 4:0 5:0 6:0 7:0 8:0.125 9:0.25 10:0.25 11:0.125 12:0.125 13:0 14:0.125 15:0.125 16:0.375 17:0.375 18:0 19:0.25 20:0 21:0 22:0 23:0.5 24:0 25:0 26:0 27:0 28:0 29:0.125 30:0.25 31:0.25 32:0 33:0 34:0.125 35:0 36:0 37:0.25 38:0.25 39:0 40:0 41:0.125 42:0 43:0 44:0 45:0 46:0 47:0.125 48:0 49:0 50:0.125 51:0.375 52:0.25 53:0.5 54:0.25 55:0.125 56:0.125 57:0.25 58:0.875 59:0.25 …
-1 1:0.461538461538462 2:0.692307692307692 3:0.384615384615385 4:0.0769230769230769 5:0.307692307692308 6:0.384615384615385 7:0 8:0.615384615384615 9:0.769230769230769 10:0.538461538461538 11:0.461538461538462 12:0.0769230769230769 13:0.0769230769230769 14:0 15:0.769230769230769 16:0.384615384615385 17:0.769230769230769 18:0.230769230769231 19:0.307692307692308 20:0.307692307692308 21:0 22:0.3076…
-1 1:0.5 2:0.611111111111111 3:0.5 4:0.222222222222222 5:0.111111111111111 6:0.166666666666667 7:0.0555555555555556 8:0.666666666666667 9:0.555555555555556 10:0.555555555555556 11:0.222222222222222 12:0.0555555555555556 13:0.333333333333333 14:0 15:0.777777777777778 16:0.388888888888889 17:0.555555555555556 18:0.277777777777778 19:0.388888888888889 20:0.166666666666667 21:0 22:0.222222222222222 2…
-1 1:0 2:0.333333333333333 3:0.333333333333333 4:0 5:0 6:0.333333333333333 7:0 8:0.333333333333333 9:0.333333333333333 10:0 11:0.333333333333333 12:0 13:0.666666666666667 14:0 15:0.333333333333333 16:0 17:0.666666666666667 18:0 19:0 20:0 21:0.333333333333333 22:0 23:0.333333333333333 24:0.333333333333333 25:0 26:0 27:0 28:0 29:0 30:0 31:0 32:0 33:0 34:0 35:0 36:0.333333333333333 37:0.333333333333…
-1 1:1 2:0.577464788732394 3:0.802816901408451 4:0.169014084507042 5:0.211267605633803 6:0.338028169014085 7:0 8:0.788732394366197 9:0.704225352112676 10:0.535211267605634 11:0.183098591549296 12:0.183098591549296 13:0.225352112676056 14:0.0140845070422535 15:0.732394366197183 16:0.619718309859155 17:0.183098591549296 18:0.169014084507042 19:0.112676056338028 20:0.28169014084507 21:0.014084507042…
-1 1:0.5 2:0.611111111111111 3:0.5 4:0.222222222222222 5:0.111111111111111 6:0.166666666666667 7:0.0555555555555556 8:0.666666666666667 9:0.555555555555556 10:0.555555555555556 11:0.222222222222222 12:0.0555555555555556 13:0.333333333333333 14:0 15:0.777777777777778 16:0.388888888888889 17:0.555555555555556 18:0.277777777777778 19:0.388888888888889 20:0.166666666666667 21:0 22:0.222222222222222 2…
-1 1:0 2:0 3:0 4:0.25 5:0.25 6:0 7:0 8:0 9:0.125 10:0.5 11:0 12:0.125 13:0 14:0 15:0 16:0.25 17:0.25 18:0 19:0 20:0.25 21:0 22:0.25 23:0 24:0 25:0 26:0 27:0.375 28:0 29:0 30:0.25 31:0 32:0 33:0.125 34:0 35:0 36:0 37:0.25 38:0.125 39:0 40:0 41:0.125 42:0 43:0 44:0 45:0 46:0 47:0 48:0 49:0 50:0.125 51:0.375 52:0.25 53:0 54:0 55:0.125 56:0 57:0.5 58:0.375 59:0.25 60:0.125 61:0.25 62:0.375 63:0 64:0 …
-1 1:0.857142857142857 2:0.285714285714286 3:0.857142857142857 4:0.142857142857143 5:0.142857142857143 6:0.142857142857143 7:0 8:0.571428571428571 9:0.571428571428571 10:0.428571428571429 11:0 12:0.142857142857143 13:0.285714285714286 14:0.285714285714286 15:0.285714285714286 16:0.142857142857143 17:0.285714285714286 18:0.285714285714286 19:0.285714285714286 20:0.428571428571429 21:0.285714285714…
-1 1:0 2:0 3:0.5 4:0 5:0.25 6:0.25 7:0 8:0.25 9:0.5 10:0.25 11:0.5 12:0 13:0 14:0.25 15:0 16:0 17:0.5 18:0.25 19:0.25 20:0.25 21:0 22:0.25 23:0 24:0 25:0.25 26:0 27:0 28:0 29:0.25 30:0 31:0 32:0.25 33:0 34:0 35:0 36:0 37:0.25 38:0.25 39:0 40:0 41:0.25 42:0 43:0 44:0 45:0.25 46:0 47:0 48:0 49:0 50:0.25 51:0.5 52:0.25 53:0.25 54:0 55:0 56:0 57:0.25 58:1 59:0.5 60:0 61:0.25 62:0 63:0.5 64:0.75 65:0.…
-1 1:1 2:0.2 3:0 4:0 5:0 6:0.4 7:0 8:0.2 9:0 10:0.2 11:0.2 12:0 13:0.2 14:0 15:0 16:0 17:0 18:0 19:0 20:0 21:0 22:0 23:0 24:0.2 25:0 26:0 27:0 28:0 29:0 30:0 31:0 32:0 33:0 34:0 35:0 36:0 37:0.2 38:0.2 39:0 40:0 41:0 42:0 43:0 44:0 45:0 46:0 47:0 48:0 49:0 50:0 51:0.2 52:0 53:0.2 54:0 55:0 56:0 57:0 58:0 59:0 60:0 61:0 62:0 63:0 64:0.2 65:0 66:0 67:0.2 68:0.6 69:0 70:0 71:0 72:0.2 73:0 74:0 75:0.…
-1 1:0.25 2:0.25 3:0.25 4:0 5:0.5 6:0.25 7:0 8:0.25 9:0 10:0.5 11:0 12:0.5 13:0 14:0 15:0.25 16:0.75 17:0.5 18:0 19:0.25 20:0.25 21:0 22:0 23:0.5 24:0.5 25:0.25 26:0 27:0 28:0 29:0.5 30:0.25 31:0.25 32:0.25 33:0.75 34:0.25 35:0 36:0.5 37:0 38:0 39:0 40:0.5 41:0 42:0 43:0.25 44:0 45:0 46:0 47:0 48:0 49:0 50:0 51:0.25 52:0.75 53:0.25 54:0.25 55:0 56:0 57:0.25 58:0.25 59:0 60:0.25 61:0.25 62:0.25 63…
-1 1:0.625 2:0.625 3:0 4:0.5 5:0 6:0.125 7:0.125 8:0.25 9:0.375 10:0.875 11:0.375 12:0.25 13:0.375 14:0.125 15:0.375 16:0.375 17:0.375 18:0.125 19:0.25 20:0.25 21:0 22:0.125 23:0.5 24:0.25 25:0.375 26:0 27:0.125 28:0 29:0.25 30:0.125 31:0.25 32:0 33:0.125 34:0.25 35:0 36:0.25 37:0.25 38:0.25 39:0.25 40:0 41:0 42:0 43:0.125 44:0 45:0 46:0 47:0 48:0 49:0 50:0.25 51:0.5 52:0.25 53:0.375 54:0 55:0 56…
-1 1:1 2:0.461538461538462 3:0.615384615384615 4:0.0769230769230769 5:0.307692307692308 6:0.384615384615385 7:0 8:0.846153846153846 9:0.692307692307692 10:0.384615384615385 11:0.153846153846154 12:0.0769230769230769 13:0.153846153846154 14:0 15:0.538461538461538 16:0.230769230769231 17:0.307692307692308 18:0.0769230769230769 19:0.0769230769230769 20:0.153846153846154 21:0.0769230769230769 22:0.23…
-1 1:0.5 2:0.611111111111111 3:0.5 4:0.222222222222222 5:0.111111111111111 6:0.166666666666667 7:0.0555555555555556 8:0.666666666666667 9:0.555555555555556 10:0.555555555555556 11:0.222222222222222 12:0.0555555555555556 13:0.333333333333333 14:0 15:0.777777777777778 16:0.388888888888889 17:0.555555555555556 18:0.277777777777778 19:0.388888888888889 20:0.166666666666667 21:0 22:0.222222222222222 2…
-1 1:0.25 2:0.25 3:0.25 4:0 5:0 6:0 7:0 8:0.125 9:0.25 10:0.25 11:0.125 12:0.125 13:0 14:0.125 15:0.125 16:0.375 17:0.375 18:0 19:0.25 20:0 21:0 22:0 23:0.5 24:0 25:0 26:0 27:0 28:0 29:0.125 30:0.25 31:0.25 32:0 33:0 34:0.125 35:0 36:0 37:0.25 38:0.25 39:0 40:0 41:0.125 42:0 43:0 44:0 45:0 46:0 47:0.125 48:0 49:0 50:0.125 51:0.375 52:0.25 53:0.5 54:0.25 55:0.125 56:0.125 57:0.25 58:0.875 59:0.25 …
-1 1:0 2:0.235294117647059 3:0.117647058823529 4:0.0588235294117647 5:0.0588235294117647 6:0.0588235294117647 7:0 8:0.176470588235294 9:0.294117647058824 10:0.529411764705882 11:0.0588235294117647 12:0.0588235294117647 13:0.176470588235294 14:0 15:0.235294117647059 16:0.176470588235294 17:0.176470588235294 18:0.294117647058824 19:0.176470588235294 20:0.0588235294117647 21:0 22:0.0588235294117647 …
-1 1:1 2:0.461538461538462 3:0.615384615384615 4:0.0769230769230769 5:0.307692307692308 6:0.384615384615385 7:0 8:0.846153846153846 9:0.692307692307692 10:0.384615384615385 11:0.153846153846154 12:0.0769230769230769 13:0.153846153846154 14:0 15:0.538461538461538 16:0.230769230769231 17:0.307692307692308 18:0.0769230769230769 19:0.0769230769230769 20:0.153846153846154 21:0.0769230769230769 22:0.23…
-1 1:0 2:0 3:0 4:0 5:0 6:0.2 7:0 8:0.4 9:0.2 10:0 11:0.6 12:0.2 13:0 14:0 15:0 16:0 17:0.4 18:0.2 19:0 20:0.6 21:0.4 22:0 23:0.2 24:0 25:0.4 26:0.2 27:0.2 28:0 29:0 30:0.2 31:0.2 32:0 33:0.2 34:0 35:0 36:0.2 37:0.2 38:0 39:0.2 40:0 41:0.2 42:0 43:0 44:0 45:0 46:0 47:0 48:0 49:0 50:0 51:0.4 52:0.4 53:0.4 54:0 55:0 56:0 57:0.2 58:0.2 59:0.4 60:0.2 61:0.6 62:0.8 63:0.2 64:0 65:0 66:0.4 67:0.2 68:0.2…
-1 1:0.666666666666667 2:0 3:0.666666666666667 4:0.5 5:0 6:0 7:0 8:0.166666666666667 9:0.5 10:0.166666666666667 11:0 12:0.166666666666667 13:0.166666666666667 14:0 15:1 16:0.166666666666667 17:0.333333333333333 18:0 19:0 20:0.333333333333333 21:0 22:0 23:0.5 24:0 25:0.333333333333333 26:0 27:0 28:0 29:0.166666666666667 30:0.166666666666667 31:0 32:0 33:0 34:0 35:0 36:0 37:0.333333333333333 38:0 3…
-1 1:0 2:0.5 3:0 4:0.333333333333333 5:0 6:0.333333333333333 7:0 8:0.333333333333333 9:0.333333333333333 10:0.333333333333333 11:0.166666666666667 12:0.166666666666667 13:0.166666666666667 14:0 15:0 16:0.166666666666667 17:0.166666666666667 18:0.333333333333333 19:0.5 20:0 21:0 22:0.166666666666667 23:0.166666666666667 24:0.166666666666667 25:0.166666666666667 26:0.333333333333333 27:0.3333333333…
-1 1:0.166666666666667 2:0.333333333333333 3:0.333333333333333 4:0.5 5:0.166666666666667 6:0.166666666666667 7:0 8:0.833333333333333 9:0.5 10:0.333333333333333 11:0.333333333333333 12:0.166666666666667 13:0 14:0 15:0.333333333333333 16:0.166666666666667 17:0.166666666666667 18:0.5 19:0.333333333333333 20:0.166666666666667 21:0 22:0.166666666666667 23:0.333333333333333 24:0.5 25:0.166666666666667 …
-1 1:0.0769230769230769 2:0.230769230769231 3:0.0769230769230769 4:0.153846153846154 5:0 6:0.0769230769230769 7:0 8:0.153846153846154 9:0.461538461538462 10:0.307692307692308 11:0.153846153846154 12:0.153846153846154 13:0.307692307692308 14:0 15:0.153846153846154 16:0.230769230769231 17:0.0769230769230769 18:0.307692307692308 19:0.0769230769230769 20:0.0769230769230769 21:0 22:0 23:0 24:0.0769230…
-1 1:0.545454545454545 2:0.727272727272727 3:0.636363636363636 4:0.181818181818182 5:0.181818181818182 6:0.363636363636364 7:0 8:0.454545454545455 9:0.272727272727273 10:0.454545454545455 11:0.545454545454545 12:0.272727272727273 13:0.272727272727273 14:0.181818181818182 15:0.272727272727273 16:0.727272727272727 17:0.727272727272727 18:0.363636363636364 19:0.0909090909090909 20:0.181818181818182 …
-1 1:0.181818181818182 2:0.181818181818182 3:0.181818181818182 4:0.0909090909090909 5:0.0909090909090909 6:0.0909090909090909 7:0 8:0.181818181818182 9:0.272727272727273 10:0.363636363636364 11:0.0909090909090909 12:0.272727272727273 13:0.272727272727273 14:0 15:0.272727272727273 16:0.272727272727273 17:0.363636363636364 18:0 19:0.181818181818182 20:0.181818181818182 21:0 22:0.181818181818182 23:…
-1 1:0.1 2:0.2 3:0.1 4:0.1 5:0 6:0.1 7:0.1 8:0 9:0.3 10:0.2 11:0.3 12:0.2 13:0.2 14:0 15:0.4 16:0.4 17:0.1 18:0.2 19:0.1 20:0.2 21:0.1 22:0.1 23:0.2 24:0 25:0 26:0.1 27:0 28:0 29:0 30:0 31:0 32:0.2 33:0.1 34:0 35:0.2 36:0.1 37:0.1 38:0.2 39:0 40:0 41:0.1 42:0 43:0 44:0 45:0.1 46:0 47:0.1 48:0 49:0 50:0.2 51:0.2 52:0.5 53:0 54:0.2 55:0 56:0.1 57:0.5 58:0.8 59:0.6 60:0.4 61:0.2 62:0.3 63:0 64:0 65:…
-1 1:0.166666666666667 2:0.166666666666667 3:0.333333333333333 4:0 5:0 6:0.166666666666667 7:0 8:0.333333333333333 9:0.333333333333333 10:0.666666666666667 11:0.5 12:0.166666666666667 13:0 14:0 15:0.333333333333333 16:0.166666666666667 17:0.833333333333333 18:0.166666666666667 19:0 20:0.166666666666667 21:0 22:0.166666666666667 23:0 24:0.166666666666667 25:0.166666666666667 26:0.166666666666667 2…
-1 1:0 2:0.333333333333333 3:0 4:0 5:0 6:0.666666666666667 7:0 8:0.666666666666667 9:0 10:0.333333333333333 11:0 12:0 13:0 14:0 15:0 16:0.333333333333333 17:0 18:0.333333333333333 19:0 20:0 21:0 22:0 23:0 24:0 25:0 26:0 27:0 28:0 29:0 30:0.666666666666667 31:0 32:0.333333333333333 33:0 34:0 35:0 36:0 37:1 38:0 39:0 40:0 41:0 42:0 43:0 44:0 45:0 46:0 47:0 48:0 49:0 50:0.666666666666667 51:0 52:0 5…
-1 1:0.181818181818182 2:0.545454545454545 3:0.272727272727273 4:0.545454545454545 5:0.181818181818182 6:0.272727272727273 7:0 8:0.363636363636364 9:0.727272727272727 10:0.545454545454545 11:0.181818181818182 12:0.0909090909090909 13:0.181818181818182 14:0 15:0.545454545454545 16:0.454545454545455 17:0.272727272727273 18:0.0909090909090909 19:0.181818181818182 20:0.363636363636364 21:0 22:0.09090…
-1 1:0 2:0 3:0.5 4:0 5:0.25 6:0.25 7:0 8:0.25 9:0.5 10:0.25 11:0.5 12:0 13:0 14:0.25 15:0 16:0 17:0.5 18:0.25 19:0.25 20:0.25 21:0 22:0.25 23:0 24:0 25:0.25 26:0 27:0 28:0 29:0.25 30:0 31:0 32:0.25 33:0 34:0 35:0 36:0 37:0.25 38:0.25 39:0 40:0 41:0.25 42:0 43:0 44:0 45:0.25 46:0 47:0 48:0 49:0 50:0.25 51:0.5 52:0.25 53:0.25 54:0 55:0 56:0 57:0.25 58:1 59:0.5 60:0 61:0.25 62:0 63:0.5 64:0.75 65:0.…
-1 1:0 2:0 3:0 4:0 5:0 6:0 7:0 8:0.2 9:0.2 10:0 11:0 12:0 13:0 14:0 15:0 16:0.2 17:0 18:0 19:0 20:0.2 21:0 22:0 23:0.2 24:0 25:0 26:0 27:0.4 28:0 29:0 30:0.2 31:0.4 32:0 33:0 34:0 35:0 36:0 37:0 38:0 39:0.4 40:0 41:0 42:0 43:0 44:0 45:0 46:0 47:0 48:0 49:0 50:0 51:0.2 52:0.2 53:0.2 54:0.4 55:0 56:0 57:0.2 58:0.4 59:1 60:0.2 61:0.6 62:0.2 63:0 64:0 65:0.6 66:1 67:0.2 68:0.2 69:0.4 70:0 71:0.2 72:0…
-1 1:0.285714285714286 2:0.142857142857143 3:0.285714285714286 4:0.285714285714286 5:0.142857142857143 6:0.142857142857143 7:0.142857142857143 8:0.714285714285714 9:0 10:0.285714285714286 11:0 12:0 13:0 14:0.142857142857143 15:0.285714285714286 16:0.714285714285714 17:0.428571428571429 18:0.285714285714286 19:0.142857142857143 20:0.571428571428571 21:0.142857142857143 22:0.428571428571429 23:0.28…
-1 1:0.636363636363636 2:0.272727272727273 3:1 4:0 5:0.454545454545455 6:0 7:0 8:0.272727272727273 9:0.363636363636364 10:0.181818181818182 11:0.363636363636364 12:0.0909090909090909 13:0.0909090909090909 14:0 15:0.545454545454545 16:0.454545454545455 17:0.0909090909090909 18:0.272727272727273 19:0.545454545454545 20:0.0909090909090909 21:0 22:0.181818181818182 23:0.0909090909090909 24:0.36363636…
-1 1:0 2:0 3:0 4:0 5:0 6:0 7:0 8:0.2 9:0.2 10:0 11:0 12:0 13:0 14:0 15:0 16:0.2 17:0 18:0 19:0 20:0.2 21:0 22:0 23:0.2 24:0 25:0 26:0 27:0.4 28:0 29:0 30:0.2 31:0.4 32:0 33:0 34:0 35:0 36:0 37:0 38:0 39:0.4 40:0 41:0 42:0 43:0 44:0 45:0 46:0 47:0 48:0 49:0 50:0 51:0.2 52:0.2 53:0.2 54:0.4 55:0 56:0 57:0.2 58:0.4 59:1 60:0.2 61:0.6 62:0.2 63:0 64:0 65:0.6 66:1 67:0.2 68:0.2 69:0.4 70:0 71:0.2 72:0…
-1 1:1 2:0.875 3:0.5 4:0.0625 5:0.3125 6:0.125 7:0.0625 8:0.8125 9:0.4375 10:0.4375 11:0.125 12:0.3125 13:0.1875 14:0.0625 15:0.375 16:0.6875 17:0.3125 18:0.1875 19:0 20:0.1875 21:0 22:0.25 23:0.125 24:0 25:0.125 26:0.0625 27:0.125 28:0 29:0.3125 30:0.1875 31:0.0625 32:0.125 33:0.125 34:0.25 35:0 36:0.1875 37:0.3125 38:0.125 39:0.125 40:0.1875 41:0.125 42:0 43:0.125 44:0.0625 45:0 46:0 47:0 48:0 …
-1 1:0 2:0.142857142857143 3:0.285714285714286 4:0.142857142857143 5:0.142857142857143 6:0 7:0 8:0.285714285714286 9:0.285714285714286 10:0 11:0.142857142857143 12:0 13:0 14:0 15:0.571428571428571 16:0.571428571428571 17:0.142857142857143 18:0 19:0.142857142857143 20:0 21:0 22:0 23:0.142857142857143 24:0 25:0.714285714285714 26:0.142857142857143 27:0 28:0 29:0.142857142857143 30:0.142857142857143…
-1 1:0 2:0.25 3:0.75 4:0 5:0 6:0 7:0 8:0.25 9:1 10:0.25 11:0.5 12:0 13:0 14:0.5 15:0.75 16:0.25 17:0.5 18:0 19:0 20:0.25 21:0 22:0 23:0 24:0 25:0.25 26:0 27:0 28:0 29:0 30:0 31:0 32:0 33:0 34:0 35:0 36:0 37:0 38:0 39:0 40:0.25 41:0.25 42:0 43:0 44:0 45:0.25 46:0 47:0 48:0 49:0 50:0 51:0.75 52:0.5 53:0 54:0 55:0.25 56:0 57:0.5 58:1 59:0.25 60:0.25 61:0.75 62:0.25 63:0 64:0.75 65:0.5 66:0.25 67:0.2…
-1 1:0.133333333333333 2:0.133333333333333 3:0.2 4:0.2 5:0.133333333333333 6:0 7:0 8:0.0666666666666667 9:0.533333333333333 10:0.266666666666667 11:0.0666666666666667 12:0.2 13:0.133333333333333 14:0.0666666666666667 15:0.133333333333333 16:0.533333333333333 17:0.2 18:0.2 19:0.133333333333333 20:0.2 21:0.0666666666666667 22:0.2 23:0.4 24:0.133333333333333 25:0.0666666666666667 26:0.06666666666666…
-1 1:0.2 2:0.3 3:0.3 4:0 5:0.1 6:0.1 7:0 8:0.1 9:0.6 10:0.6 11:0.1 12:0.1 13:0.2 14:0.1 15:0.2 16:0.5 17:0.5 18:0.4 19:0.1 20:0.1 21:0.2 22:0 23:0.3 24:0.1 25:0.1 26:0.1 27:0.1 28:0 29:0.2 30:0.1 31:0 32:0.2 33:0.1 34:0.1 35:0 36:0.2 37:0 38:0.2 39:0.1 40:0.2 41:0.3 42:0 43:0 44:0.1 45:0 46:0 47:0 48:0.1 49:0 50:0.1 51:0.4 52:0.6 53:0.3 54:0.1 55:0.3 56:0.1 57:0.7 58:1 59:0.7 60:0.6 61:0.2 62:0.7…
-1 1:0 2:0 3:0.333333333333333 4:0.666666666666667 5:0 6:0 7:0.333333333333333 8:0.333333333333333 9:0.333333333333333 10:0 11:0 12:0 13:0 14:0.333333333333333 15:0.333333333333333 16:0.333333333333333 17:0 18:0 19:0.333333333333333 20:0 21:0.333333333333333 22:0 23:0.666666666666667 24:0 25:0.333333333333333 26:0.666666666666667 27:0 28:0 29:0 30:0.333333333333333 31:0.333333333333333 32:0 33:0 …
-1 1:0.230769230769231 2:0.461538461538462 3:0.461538461538462 4:0.153846153846154 5:0.230769230769231 6:0.384615384615385 7:0.0769230769230769 8:0.307692307692308 9:0.384615384615385 10:0.230769230769231 11:0.153846153846154 12:0.153846153846154 13:0.153846153846154 14:0.230769230769231 15:0.461538461538462 16:0.461538461538462 17:0.230769230769231 18:0.0769230769230769 19:0 20:0.153846153846154…
-1 1:0.25 2:1 3:0.25 4:0.25 5:0 6:0.25 7:0 8:1 9:0.25 10:0.5 11:0 12:0 13:0 14:0 15:0.5 16:0.5 17:0.25 18:0 19:0 20:0 21:0 22:0 23:0 24:0 25:0 26:0.25 27:0 28:0 29:0 30:0 31:0 32:0 33:0 34:0 35:0 36:0 37:0 38:0.25 39:0.5 40:0 41:0 42:0 43:0 44:0 45:0 46:0 47:0 48:0 49:0 50:0.75 51:0.5 52:0.75 53:0 54:0 55:0 56:0 57:0.5 58:0 59:0 60:0 61:0 62:0 63:0 64:0.5 65:0 66:0 67:0 68:0 69:0 70:0 71:0 72:0 7…
-1 1:0 2:0 3:0 4:0.25 5:0 6:0 7:0 8:0 9:0.25 10:0 11:0 12:0.25 13:0.25 14:0 15:0.25 16:0 17:0 18:0 19:0 20:0.25 21:0 22:0 23:0 24:0 25:0 26:0 27:0.25 28:0 29:0.25 30:0.25 31:0.25 32:0.25 33:0.5 34:0 35:0.25 36:0.25 37:0 38:0.25 39:0 40:0 41:0 42:0 43:0 44:0.5 45:0.25 46:0.25 47:0.25 48:0 49:0 50:0 51:0.25 52:0 53:0 54:0.5 55:0 56:0.25 57:0.5 58:1 59:0 60:0 61:0 62:0 63:0.25 64:0.25 65:0 66:0.25 6…
-1 1:0.0833333333333333 2:0.583333333333333 3:0.333333333333333 4:0.166666666666667 5:0.0833333333333333 6:0.5 7:0 8:0.5 9:0.5 10:0.583333333333333 11:0.0833333333333333 12:0.166666666666667 13:0.25 14:0 15:0.5 16:0.5 17:0.0833333333333333 18:0.0833333333333333 19:0.166666666666667 20:0.333333333333333 21:0.0833333333333333 22:0.25 23:0.25 24:0.25 25:0.0833333333333333 26:0.0833333333333333 27:0.…
-1 1:1 2:0.25 3:0.5 4:0 5:0 6:0 7:0 8:0.25 9:0 10:0.25 11:0 12:0 13:0.5 14:0 15:0.25 16:0 17:0.25 18:0 19:0.25 20:0 21:0 22:0 23:0 24:0 25:0 26:0 27:0 28:0 29:0.25 30:0 31:0.25 32:0 33:0.25 34:0 35:0 36:0 37:0 38:0.25 39:0.25 40:0 41:0 42:0 43:0 44:0 45:0 46:0 47:0 48:0 49:0 50:0.25 51:0 52:0.25 53:0 54:0 55:0 56:0 57:0.25 58:0 59:0.25 60:0.25 61:0 62:0.25 63:0 64:0.25 65:0 66:0 67:0 68:0 69:0 70…
-1 1:0.4 2:0.2 3:0 4:0.2 5:0.4 6:0 7:0 8:0 9:0.8 10:0.4 11:0.2 12:0 13:0 14:0.2 15:0 16:0.4 17:0.2 18:0 19:0.2 20:0 21:0 22:0.2 23:0.2 24:0.2 25:0.2 26:0.2 27:0 28:0.2 29:0 30:0.2 31:0.2 32:0.2 33:0 34:0 35:0 36:0 37:0 38:0 39:0 40:0 41:0 42:0.2 43:0 44:0 45:0 46:0 47:0.2 48:0 49:0 50:0.2 51:0.6 52:0.2 53:0.2 54:0 55:0.2 56:0 57:0.4 58:0.2 59:0.6 60:0.2 61:0 62:0.4 63:0 64:1 65:0.6 66:0.2 67:0.2 …
-1 1:0.333333333333333 2:0.333333333333333 3:0.333333333333333 4:0.111111111111111 5:0 6:0.111111111111111 7:0 8:0.222222222222222 9:0.666666666666667 10:0.111111111111111 11:0.222222222222222 12:0.111111111111111 13:0 14:0 15:0 16:0.333333333333333 17:0.222222222222222 18:0.333333333333333 19:0 20:0.222222222222222 21:0 22:0.111111111111111 23:0.111111111111111 24:0 25:0 26:0.111111111111111 27:…
-1 1:0 2:0.222222222222222 3:0.555555555555556 4:0.111111111111111 5:0.111111111111111 6:0 7:0.111111111111111 8:0.222222222222222 9:1 10:1 11:0.333333333333333 12:0.222222222222222 13:0.222222222222222 14:0 15:0.222222222222222 16:0.222222222222222 17:0.222222222222222 18:0.111111111111111 19:0.333333333333333 20:0.222222222222222 21:0 22:0.222222222222222 23:0.111111111111111 24:0.1111111111111…
-1 1:0.25 2:1 3:0.25 4:0.25 5:0 6:0.25 7:0 8:1 9:0.25 10:0.5 11:0 12:0 13:0 14:0 15:0.5 16:0.5 17:0.25 18:0 19:0 20:0 21:0 22:0 23:0 24:0 25:0 26:0.25 27:0 28:0 29:0 30:0 31:0 32:0 33:0 34:0 35:0 36:0 37:0 38:0.25 39:0.5 40:0 41:0 42:0 43:0 44:0 45:0 46:0 47:0 48:0 49:0 50:0.75 51:0.5 52:0.75 53:0 54:0 55:0 56:0 57:0.5 58:0 59:0 60:0 61:0 62:0 63:0 64:0.5 65:0 66:0 67:0 68:0 69:0 70:0 71:0 72:0 7…
-1 1:0.333333333333333 2:0 3:0 4:0.666666666666667 5:0 6:0.333333333333333 7:0 8:0 9:0 10:0.333333333333333 11:0 12:0.666666666666667 13:0 14:0 15:0 16:0 17:0.333333333333333 18:0 19:0 20:0 21:0 22:0 23:0 24:0.333333333333333 25:0 26:0.333333333333333 27:0.666666666666667 28:0 29:0 30:0 31:0 32:0 33:0.333333333333333 34:0 35:0 36:0.333333333333333 37:0 38:0 39:0 40:0.333333333333333 41:0 42:0 43:…
-1 1:1 2:0.37037037037037 3:0.481481481481481 4:0.222222222222222 5:0.185185185185185 6:0.111111111111111 7:0.037037037037037 8:0.481481481481481 9:0.407407407407407 10:0.259259259259259 11:0.148148148148148 12:0.111111111111111 13:0.185185185185185 14:0.037037037037037 15:0.37037037037037 16:0.37037037037037 17:0.185185185185185 18:0.037037037037037 19:0.148148148148148 20:0.185185185185185 21:0…
-1 1:1 2:0.108108108108108 3:0.108108108108108 4:0.108108108108108 5:0.027027027027027 6:0.027027027027027 7:0 8:0.108108108108108 9:0.0810810810810811 10:0.027027027027027 11:0.0540540540540541 12:0.0540540540540541 13:0.0540540540540541 14:0 15:0.216216216216216 16:0.027027027027027 17:0.162162162162162 18:0 19:0 20:0.0540540540540541 21:0 22:0.027027027027027 23:0.027027027027027 24:0.02702702…
-1 1:0 2:0 3:0 4:0.25 5:0 6:0.5 7:0 8:0 9:0.25 10:0 11:0.5 12:0.25 13:0.25 14:0 15:0 16:0 17:0.75 18:0 19:0 20:0.25 21:0.25 22:0.25 23:0.25 24:0 25:0 26:0 27:0 28:0 29:0 30:0 31:0 32:0 33:0.25 34:0 35:0 36:0.25 37:0.25 38:0.25 39:0 40:0 41:0 42:0 43:0.5 44:0 45:0.25 46:0 47:0 48:0 49:0 50:0.25 51:0.25 52:0 53:0 54:0.25 55:0.25 56:0.25 57:0 58:0.75 59:0 60:0 61:0.5 62:0 63:0 64:0 65:0 66:0.5 67:0.…
-1 1:0.1875 2:0.0625 3:0.25 4:0.0625 5:0.4375 6:0.1875 7:0 8:0.25 9:0.3125 10:0.25 11:0.125 12:0.1875 13:0.0625 14:0 15:0.1875 16:0 17:0.4375 18:0.1875 19:0.125 20:0.1875 21:0 22:0.125 23:0.0625 24:0.125 25:0 26:0.125 27:0.0625 28:0 29:0.5 30:0.125 31:0.4375 32:0.1875 33:0.1875 34:0 35:0 36:0.125 37:0.0625 38:0.25 39:0.0625 40:0.0625 41:0.125 42:0 43:0 44:0 45:0 46:0 47:0 48:0 49:0 50:0.125 51:0.…
-1 1:0.333333333333333 2:0 3:0 4:0.333333333333333 5:0 6:0 7:0 8:0.333333333333333 9:0.666666666666667 10:0.333333333333333 11:0.333333333333333 12:0 13:0 14:0 15:0.333333333333333 16:0 17:0.666666666666667 18:0.666666666666667 19:0 20:0.333333333333333 21:0 22:0.333333333333333 23:0 24:0 25:0.666666666666667 26:0 27:0 28:0 29:0.333333333333333 30:0.333333333333333 31:0.333333333333333 32:0 33:0.…
-1 1:0.285714285714286 2:0.857142857142857 3:0.571428571428571 4:0 5:0.142857142857143 6:0.285714285714286 7:0 8:1 9:0.428571428571429 10:0.285714285714286 11:0.428571428571429 12:0.285714285714286 13:0.285714285714286 14:0.142857142857143 15:0.428571428571429 16:0.857142857142857 17:0.142857142857143 18:0.142857142857143 19:0 20:0.142857142857143 21:0.142857142857143 22:0.142857142857143 23:0.14…
-1 1:0.25 2:0 3:0.75 4:0.25 5:0.25 6:0 7:0 8:0.75 9:0.5 10:0 11:0 12:0 13:0 14:0 15:0.25 16:0.5 17:0.25 18:0.25 19:0 20:0 21:0.25 22:0 23:0.5 24:0 25:0 26:0 27:0 28:0 29:0 30:0 31:0 32:0.25 33:0.25 34:0 35:0 36:0.25 37:0 38:0.25 39:0 40:0 41:0 42:0 43:0.25 44:0 45:0 46:0 47:0 48:0 49:0 50:0.25 51:0.5 52:0.25 53:0.25 54:0 55:0.25 56:0 57:0 58:0.5 59:0 60:0.25 61:0.5 62:0 63:0.5 64:0 65:0 66:0 67:0…
-1 1:0 2:0 3:0.333333333333333 4:0 5:0 6:0 7:0 8:0.666666666666667 9:0.333333333333333 10:0 11:0 12:0 13:0.333333333333333 14:0 15:0.666666666666667 16:0.333333333333333 17:0 18:0 19:0.333333333333333 20:0 21:0 22:0 23:0 24:0 25:0 26:0.333333333333333 27:0 28:0 29:0 30:0.333333333333333 31:0 32:0 33:0.666666666666667 34:0 35:0 36:0 37:0 38:0.333333333333333 39:0 40:0.333333333333333 41:0 42:0 43:…
-1 1:0 2:0 3:0 4:0 5:0 6:0.2 7:0.2 8:0 9:0.2 10:0.2 11:0.2 12:0.2 13:0.2 14:0 15:0.2 16:0.6 17:0 18:0 19:0.2 20:0 21:0 22:0 23:0 24:0 25:0 26:0 27:0 28:0 29:0 30:0.4 31:0.2 32:0 33:0 34:0 35:0 36:0.2 37:0 38:0.2 39:0.2 40:0 41:0.2 42:0 43:0.2 44:0.2 45:0 46:0 47:0 48:0 49:0 50:0 51:0.4 52:0 53:0 54:0.4 55:0.2 56:0 57:0.2 58:0.4 59:0.6 60:0.2 61:0.6 62:0.2 63:0 64:0.2 65:0.4 66:0.2 67:0.2 68:0.4 6…
-1 1:0.214285714285714 2:0.142857142857143 3:0.214285714285714 4:0.0714285714285714 5:0.0714285714285714 6:0.0714285714285714 7:0 8:0.142857142857143 9:0.0714285714285714 10:0.214285714285714 11:0 12:0 13:0 14:0 15:0.428571428571429 16:0.285714285714286 17:0.857142857142857 18:0 19:0 20:0 21:0 22:0.142857142857143 23:0.0714285714285714 24:0.357142857142857 25:0 26:0 27:0 28:0 29:0 30:0 31:0.21428…
-1 1:0.210526315789474 2:0.421052631578947 3:0.210526315789474 4:0.0526315789473684 5:0 6:0 7:0 8:0.315789473684211 9:0.526315789473684 10:0.631578947368421 11:0.157894736842105 12:0.105263157894737 13:0.0526315789473684 14:0 15:0.157894736842105 16:0.263157894736842 17:0.210526315789474 18:0.0526315789473684 19:0 20:0 21:0.0526315789473684 22:0.0526315789473684 23:0.0526315789473684 24:0.0526315…
-1 1:1 2:0.525 3:0.375 4:0.325 5:0.2 6:0.425 7:0.025 8:0.6 9:0.45 10:0.275 11:0.3 12:0.15 13:0.1 14:0 15:0.35 16:0.4 17:0.175 18:0.225 19:0.075 20:0.1 21:0 22:0.2 23:0.175 24:0.075 25:0.125 26:0.1 27:0.05 28:0.025 29:0.275 30:0.15 31:0.075 32:0 33:0.125 34:0.15 35:0 36:0.325 37:0.2 38:0.275 39:0.05 40:0.15 41:0.025 42:0.05 43:0.075 44:0.05 45:0 46:0 47:0 48:0 49:0 50:0.675 51:0.55 52:0.3 53:0.05 …
-1 1:1 2:0.4 3:0.2 4:0 5:0.2 6:0.4 7:0 8:0.2 9:0.4 10:0.2 11:0.2 12:0.2 13:0 14:0 15:0.4 16:0 17:0.2 18:0 19:0 20:0 21:0 22:0 23:0.2 24:0 25:0.2 26:0.2 27:0.2 28:0 29:0 30:0 31:0 32:0.2 33:0.2 34:0.4 35:0 36:0 37:0.2 38:0.4 39:0.4 40:0.2 41:0 42:0 43:0 44:0 45:0 46:0 47:0 48:0 49:0 50:0.4 51:0.2 52:0 53:0.2 54:0.2 55:0.2 56:0 57:0.4 58:0 59:0.4 60:0.2 61:0 62:0.2 63:0 64:0.4 65:0.4 66:0 67:0 68:0…
-1 1:0 2:0.235294117647059 3:0.117647058823529 4:0.0588235294117647 5:0.0588235294117647 6:0.0588235294117647 7:0 8:0.176470588235294 9:0.294117647058824 10:0.529411764705882 11:0.0588235294117647 12:0.0588235294117647 13:0.176470588235294 14:0 15:0.235294117647059 16:0.176470588235294 17:0.176470588235294 18:0.294117647058824 19:0.176470588235294 20:0.0588235294117647 21:0 22:0.0588235294117647 …
-1 1:0.692307692307692 2:0.461538461538462 3:0.615384615384615 4:0.538461538461538 5:0.461538461538462 6:0.153846153846154 7:0.230769230769231 8:0.615384615384615 9:0.384615384615385 10:0.538461538461538 11:0.153846153846154 12:0.153846153846154 13:0.307692307692308 14:0.0769230769230769 15:1 16:0.692307692307692 17:0.230769230769231 18:0.0769230769230769 19:0 20:0.153846153846154 21:0.0769230769…
-1 1:0.1875 2:0.1875 3:0.375 4:0.1875 5:0 6:0.125 7:0.0625 8:0.4375 9:0.375 10:0.625 11:0.25 12:0.125 13:0 14:0.0625 15:0.25 16:0.375 17:0.25 18:0 19:0 20:0.25 21:0.0625 22:0.125 23:0.3125 24:0.125 25:0.0625 26:0.125 27:0 28:0 29:0.0625 30:0.0625 31:0 32:0 33:0.0625 34:0 35:0 36:0.0625 37:0 38:0.125 39:0 40:0 41:0 42:0 43:0.1875 44:0 45:0.0625 46:0 47:0 48:0.0625 49:0 50:0.5 51:0.375 52:0.5 53:0.…
-1 1:0.25 2:0 3:0.25 4:0.25 5:0.25 6:0 7:0 8:0 9:0.25 10:0.25 11:0 12:0 13:0 14:0 15:0.5 16:0 17:0.25 18:0 19:0 20:0 21:0 22:0.25 23:0.5 24:0 25:0.25 26:0.25 27:0 28:0 29:0 30:0.25 31:0 32:0.25 33:0 34:0 35:0 36:0 37:0 38:0.5 39:0.75 40:0 41:0 42:0 43:0 44:0 45:0 46:0 47:0 48:0 49:0 50:0.25 51:0.25 52:0.5 53:0.25 54:0 55:0.25 56:0 57:0.75 58:0.25 59:0.25 60:0.25 61:0 62:0 63:0 64:0.25 65:0.25 66:…
-1 1:0 2:0 3:0 4:0 5:0 6:0.25 7:0.25 8:0.75 9:0.25 10:0 11:0 12:0 13:0.5 14:0.25 15:0.5 16:0 17:0 18:0.25 19:0 20:0 21:0 22:0 23:0 24:0 25:0 26:0.25 27:0 28:0 29:0.25 30:0 31:0 32:0.5 33:0 34:0.25 35:0.25 36:0.5 37:0.25 38:0 39:0 40:0 41:0 42:0 43:0 44:0.25 45:0.25 46:0 47:0 48:0 49:0.5 50:0 51:0.75 52:0.5 53:0 54:0.5 55:0.25 56:0.25 57:0.75 58:0.75 59:0.5 60:0.25 61:0 62:0.5 63:0.25 64:0 65:0.75…
-1 1:0.5 2:0.611111111111111 3:0.5 4:0.222222222222222 5:0.111111111111111 6:0.166666666666667 7:0.0555555555555556 8:0.666666666666667 9:0.555555555555556 10:0.555555555555556 11:0.222222222222222 12:0.0555555555555556 13:0.333333333333333 14:0 15:0.777777777777778 16:0.388888888888889 17:0.555555555555556 18:0.277777777777778 19:0.388888888888889 20:0.166666666666667 21:0 22:0.222222222222222 2…
+1 1:0 2:0.5 3:0.166666666666667 4:0.166666666666667 5:0 6:0 7:0 8:0 9:0.166666666666667 10:0.5 11:0.166666666666667 12:0 13:0.5 14:0.166666666666667 15:0.333333333333333 16:0.166666666666667 17:0.333333333333333 18:0.333333333333333 19:0 20:0.333333333333333 21:0 22:0.333333333333333 23:0.333333333333333 24:0.166666666666667 25:0 26:0.166666666666667 27:0 28:0.166666666666667 29:0 30:0 31:0 32:0…
+1 1:0.384615384615385 2:0.153846153846154 3:0.0769230769230769 4:0.384615384615385 5:0.307692307692308 6:0.538461538461538 7:0.0769230769230769 8:0.384615384615385 9:0.307692307692308 10:0.692307692307692 11:0.230769230769231 12:0 13:0.0769230769230769 14:0 15:0.384615384615385 16:0.461538461538462 17:0.153846153846154 18:0.0769230769230769 19:0.307692307692308 20:0.0769230769230769 21:0 22:0 23…
+1 1:1 2:0.153846153846154 3:0.192307692307692 4:0.115384615384615 5:0.115384615384615 6:0 7:0.0384615384615385 8:0.115384615384615 9:0.153846153846154 10:0.0769230769230769 11:0.0384615384615385 12:0.0384615384615385 13:0.115384615384615 14:0 15:0.153846153846154 16:0.230769230769231 17:0.115384615384615 18:0.192307692307692 19:0.0769230769230769 20:0.0384615384615385 21:0 22:0.153846153846154 2…
+1 1:0.375 2:0.5 3:0.75 4:0 5:0.125 6:0.375 7:0 8:0.625 9:0.125 10:0.875 11:0 12:0.125 13:0.375 14:0.125 15:0.5 16:0.625 17:0.75 18:0.25 19:0 20:0.25 21:0.125 22:0 23:0.125 24:0.25 25:0.125 26:0 27:0.125 28:0 29:0.375 30:0.375 31:0.75 32:0 33:0 34:0.25 35:0.125 36:0 37:0.125 38:0.125 39:0.125 40:0.25 41:0.625 42:0 43:0 44:0 45:0.125 46:0 47:0 48:0 49:0 50:0.5 51:0.375 52:0.375 53:0.125 54:0.625 5…
+1 1:0.3 2:0.4 3:0.4 4:0.2 5:0.15 6:0.15 7:0 8:0.25 9:0.4 10:0.5 11:0.2 12:0.2 13:0.1 14:0.1 15:0.45 16:0.45 17:0.4 18:0.25 19:0 20:0.1 21:0.05 22:0.1 23:0.15 24:0.1 25:0.05 26:0 27:0.1 28:0 29:0.25 30:0.1 31:0.2 32:0.05 33:0.05 34:0.1 35:0 36:0.1 37:0.15 38:0.2 39:0.25 40:0 41:0.15 42:0 43:0 44:0.1 45:0.1 46:0.1 47:0 48:0 49:0 50:0.4 51:0.5 52:0.45 53:0.15 54:0.2 55:0.15 56:0.15 57:0.7 58:1 59:0…
+1 1:0.3 2:0.4 3:0.4 4:0.2 5:0.15 6:0.15 7:0 8:0.25 9:0.4 10:0.5 11:0.2 12:0.2 13:0.1 14:0.1 15:0.45 16:0.45 17:0.4 18:0.25 19:0 20:0.1 21:0.05 22:0.1 23:0.15 24:0.1 25:0.05 26:0 27:0.1 28:0 29:0.25 30:0.1 31:0.2 32:0.05 33:0.05 34:0.1 35:0 36:0.1 37:0.15 38:0.2 39:0.25 40:0 41:0.15 42:0 43:0 44:0.1 45:0.1 46:0.1 47:0 48:0 49:0 50:0.4 51:0.5 52:0.45 53:0.15 54:0.2 55:0.15 56:0.15 57:0.7 58:1 59:0…
+1 1:0.3 2:0.4 3:0.4 4:0.2 5:0.15 6:0.15 7:0 8:0.25 9:0.4 10:0.5 11:0.2 12:0.2 13:0.1 14:0.1 15:0.45 16:0.45 17:0.4 18:0.25 19:0 20:0.1 21:0.05 22:0.1 23:0.15 24:0.1 25:0.05 26:0 27:0.1 28:0 29:0.25 30:0.1 31:0.2 32:0.05 33:0.05 34:0.1 35:0 36:0.1 37:0.15 38:0.2 39:0.25 40:0 41:0.15 42:0 43:0 44:0.1 45:0.1 46:0.1 47:0 48:0 49:0 50:0.4 51:0.5 52:0.45 53:0.15 54:0.2 55:0.15 56:0.15 57:0.7 58:1 59:0…
+1 1:0.333333333333333 2:0.166666666666667 3:0.166666666666667 4:0.333333333333333 5:0.166666666666667 6:0 7:0 8:0.166666666666667 9:0.666666666666667 10:0.5 11:0 12:0.333333333333333 13:0.166666666666667 14:0 15:0.5 16:0.166666666666667 17:0.5 18:0.166666666666667 19:0 20:0.166666666666667 21:0 22:0.333333333333333 23:0.166666666666667 24:0.166666666666667 25:0.166666666666667 26:0 27:0.16666666…
+1 1:0 2:0.227272727272727 3:0.136363636363636 4:0.0454545454545455 5:0.0454545454545455 6:0.136363636363636 7:0 8:0.181818181818182 9:0.318181818181818 10:0.318181818181818 11:0.136363636363636 12:0.136363636363636 13:0.136363636363636 14:0.0454545454545455 15:0.0909090909090909 16:0.318181818181818 17:0.363636363636364 18:0.181818181818182 19:0.0454545454545455 20:0 21:0 22:0.136363636363636 23…
+1 1:0 2:0.285714285714286 3:0 4:0 5:0.142857142857143 6:0.285714285714286 7:0 8:0 9:0.428571428571429 10:0.285714285714286 11:0.142857142857143 12:0.142857142857143 13:0 14:0 15:0 16:0.428571428571429 17:0 18:0 19:0 20:0 21:0 22:0 23:0.285714285714286 24:0 25:0.142857142857143 26:0.142857142857143 27:0 28:0 29:0 30:0.285714285714286 31:0.142857142857143 32:0 33:0 34:0 35:0 36:0.285714285714286 3…
+1 1:0 2:0.285714285714286 3:0 4:0 5:0.142857142857143 6:0.285714285714286 7:0 8:0 9:0.428571428571429 10:0.285714285714286 11:0.142857142857143 12:0.142857142857143 13:0 14:0 15:0 16:0.428571428571429 17:0 18:0 19:0 20:0 21:0 22:0 23:0.285714285714286 24:0 25:0.142857142857143 26:0.142857142857143 27:0 28:0 29:0 30:0.285714285714286 31:0.142857142857143 32:0 33:0 34:0 35:0 36:0.285714285714286 3…
+1 1:0 2:0.285714285714286 3:0 4:0 5:0.142857142857143 6:0.285714285714286 7:0 8:0 9:0.428571428571429 10:0.285714285714286 11:0.142857142857143 12:0.142857142857143 13:0 14:0 15:0 16:0.428571428571429 17:0 18:0 19:0 20:0 21:0 22:0 23:0.285714285714286 24:0 25:0.142857142857143 26:0.142857142857143 27:0 28:0 29:0 30:0.285714285714286 31:0.142857142857143 32:0 33:0 34:0 35:0 36:0.285714285714286 3…
+1 1:0 2:0.285714285714286 3:0 4:0 5:0.142857142857143 6:0.285714285714286 7:0 8:0 9:0.428571428571429 10:0.285714285714286 11:0.142857142857143 12:0.142857142857143 13:0 14:0 15:0 16:0.428571428571429 17:0 18:0 19:0 20:0 21:0 22:0 23:0.285714285714286 24:0 25:0.142857142857143 26:0.142857142857143 27:0 28:0 29:0 30:0.285714285714286 31:0.142857142857143 32:0 33:0 34:0 35:0 36:0.285714285714286 3…
+1 1:1 2:0.642857142857143 3:0.285714285714286 4:0.0714285714285714 5:0 6:0.0714285714285714 7:0.214285714285714 8:0.214285714285714 9:0.714285714285714 10:0.5 11:0.214285714285714 12:0.0714285714285714 13:0.5 14:0 15:0.214285714285714 16:0.0714285714285714 17:0.285714285714286 18:0.285714285714286 19:0 20:0.0714285714285714 21:0 22:0.0714285714285714 23:0.214285714285714 24:0.214285714285714 25:…
+1 1:1 2:0.642857142857143 3:0.285714285714286 4:0.0714285714285714 5:0 6:0.0714285714285714 7:0.214285714285714 8:0.214285714285714 9:0.714285714285714 10:0.5 11:0.214285714285714 12:0.0714285714285714 13:0.5 14:0 15:0.214285714285714 16:0.0714285714285714 17:0.285714285714286 18:0.285714285714286 19:0 20:0.0714285714285714 21:0 22:0.0714285714285714 23:0.214285714285714 24:0.214285714285714 25:…
+1 1:1 2:0.642857142857143 3:0.285714285714286 4:0.0714285714285714 5:0 6:0.0714285714285714 7:0.214285714285714 8:0.214285714285714 9:0.714285714285714 10:0.5 11:0.214285714285714 12:0.0714285714285714 13:0.5 14:0 15:0.214285714285714 16:0.0714285714285714 17:0.285714285714286 18:0.285714285714286 19:0 20:0.0714285714285714 21:0 22:0.0714285714285714 23:0.214285714285714 24:0.214285714285714 25:…
+1 1:1 2:0.642857142857143 3:0.285714285714286 4:0.0714285714285714 5:0 6:0.0714285714285714 7:0.214285714285714 8:0.214285714285714 9:0.714285714285714 10:0.5 11:0.214285714285714 12:0.0714285714285714 13:0.5 14:0 15:0.214285714285714 16:0.0714285714285714 17:0.285714285714286 18:0.285714285714286 19:0 20:0.0714285714285714 21:0 22:0.0714285714285714 23:0.214285714285714 24:0.214285714285714 25:…
+1 1:1 2:0.642857142857143 3:0.285714285714286 4:0.0714285714285714 5:0 6:0.0714285714285714 7:0.214285714285714 8:0.214285714285714 9:0.714285714285714 10:0.5 11:0.214285714285714 12:0.0714285714285714 13:0.5 14:0 15:0.214285714285714 16:0.0714285714285714 17:0.285714285714286 18:0.285714285714286 19:0 20:0.0714285714285714 21:0 22:0.0714285714285714 23:0.214285714285714 24:0.214285714285714 25:…
+1 1:0 2:0.166666666666667 3:0.166666666666667 4:0 5:0 6:0 7:0 8:0.5 9:0.166666666666667 10:0.166666666666667 11:0 12:0.166666666666667 13:0.166666666666667 14:0 15:0 16:0.333333333333333 17:0.166666666666667 18:0 19:0 20:0 21:0 22:0 23:0.166666666666667 24:0.166666666666667 25:0 26:0 27:0 28:0 29:0 30:0.333333333333333 31:0.166666666666667 32:0 33:0.166666666666667 34:0 35:0 36:0.166666666666667…
+1 1:0.785714285714286 2:0.785714285714286 3:0.357142857142857 4:0.214285714285714 5:0.142857142857143 6:0.142857142857143 7:0 8:0.5 9:1 10:0.357142857142857 11:0.214285714285714 12:0.285714285714286 13:0 14:0 15:0.357142857142857 16:0.142857142857143 17:0.357142857142857 18:0.357142857142857 19:0.214285714285714 20:0.285714285714286 21:0 22:0.214285714285714 23:0.142857142857143 24:0.14285714285…
+1 1:0.785714285714286 2:0.785714285714286 3:0.357142857142857 4:0.214285714285714 5:0.142857142857143 6:0.142857142857143 7:0 8:0.5 9:1 10:0.357142857142857 11:0.214285714285714 12:0.285714285714286 13:0 14:0 15:0.357142857142857 16:0.142857142857143 17:0.357142857142857 18:0.357142857142857 19:0.214285714285714 20:0.285714285714286 21:0 22:0.214285714285714 23:0.142857142857143 24:0.14285714285…
+1 1:0 2:0 3:0 4:0 5:0 6:0 7:0 8:0.25 9:0 10:0 11:0.25 12:0 13:0.25 14:0.25 15:0 16:0 17:0.25 18:0.25 19:0.5 20:0 21:0 22:0 23:0 24:0 25:0 26:0 27:0 28:0 29:0 30:0 31:0.5 32:0 33:0.25 34:0 35:0 36:0 37:0 38:0 39:0 40:0 41:0 42:0 43:0 44:0 45:0 46:0 47:0 48:0 49:0 50:0 51:0.25 52:0.25 53:0 54:0.25 55:0 56:0 57:0.25 58:0.5 59:0 60:0.5 61:0 62:0.25 63:0 64:0 65:0 66:0 67:0 68:0 69:0 70:0 71:0 72:0.2…
+1 1:0 2:0 3:0 4:0 5:0 6:0 7:0 8:0.25 9:0 10:0 11:0.25 12:0 13:0.25 14:0.25 15:0 16:0 17:0.25 18:0.25 19:0.5 20:0 21:0 22:0 23:0 24:0 25:0 26:0 27:0 28:0 29:0 30:0 31:0.5 32:0 33:0.25 34:0 35:0 36:0 37:0 38:0 39:0 40:0 41:0 42:0 43:0 44:0 45:0 46:0 47:0 48:0 49:0 50:0 51:0.25 52:0.25 53:0 54:0.25 55:0 56:0 57:0.25 58:0.5 59:0 60:0.5 61:0 62:0.25 63:0 64:0 65:0 66:0 67:0 68:0 69:0 70:0 71:0 72:0.2…
+1 1:0.625 2:0.625 3:0.375 4:0.125 5:0.25 6:0.125 7:0 8:0.625 9:0.5 10:0.375 11:0.625 12:0.375 13:0.5 14:0 15:0.375 16:0.875 17:0.25 18:0.375 19:0.5 20:0 21:0 22:0.5 23:0.125 24:0.125 25:0 26:0.125 27:0 28:0 29:0.25 30:0.375 31:0.25 32:0.375 33:0.125 34:0.125 35:0 36:0.25 37:0.25 38:0.125 39:0.25 40:0.25 41:0.25 42:0 43:0.25 44:0 45:0 46:0 47:0 48:0 49:0 50:0.375 51:0.5 52:0.75 53:0.5 54:0.25 55:…
+1 1:0.142857142857143 2:0.285714285714286 3:0.214285714285714 4:0.0714285714285714 5:0.285714285714286 6:0.357142857142857 7:0.0714285714285714 8:0.357142857142857 9:0.285714285714286 10:0.214285714285714 11:0 12:0.142857142857143 13:0.142857142857143 14:0 15:0.357142857142857 16:0.214285714285714 17:0.5 18:0.0714285714285714 19:0.142857142857143 20:0.428571428571429 21:0.0714285714285714 22:0.1…
+1 1:0.142857142857143 2:0.285714285714286 3:0.214285714285714 4:0.0714285714285714 5:0.285714285714286 6:0.357142857142857 7:0.0714285714285714 8:0.357142857142857 9:0.285714285714286 10:0.214285714285714 11:0 12:0.142857142857143 13:0.142857142857143 14:0 15:0.357142857142857 16:0.214285714285714 17:0.5 18:0.0714285714285714 19:0.142857142857143 20:0.428571428571429 21:0.0714285714285714 22:0.1…
+1 1:0.363636363636364 2:0.636363636363636 3:0.363636363636364 4:0.0909090909090909 5:0.0909090909090909 6:0.181818181818182 7:0.0909090909090909 8:0.363636363636364 9:0.363636363636364 10:0.636363636363636 11:0.272727272727273 12:0.0909090909090909 13:0.363636363636364 14:0 15:0.454545454545455 16:0.363636363636364 17:0.454545454545455 18:0.181818181818182 19:0.0909090909090909 20:0.181818181818…
+1 1:0.166666666666667 2:0.333333333333333 3:0.166666666666667 4:0.166666666666667 5:0 6:0 7:0 8:0.333333333333333 9:0.333333333333333 10:0.5 11:0 12:0 13:0 14:0 15:0.333333333333333 16:0.166666666666667 17:0.5 18:0.5 19:0.166666666666667 20:0 21:0 22:0 23:0.5 24:0.166666666666667 25:0.333333333333333 26:0.166666666666667 27:0 28:0 29:0.166666666666667 30:0.166666666666667 31:0.333333333333333 32…
+1 1:0.769230769230769 2:0.615384615384615 3:0.307692307692308 4:0.692307692307692 5:0.461538461538462 6:0.461538461538462 7:0.0769230769230769 8:0.307692307692308 9:0.307692307692308 10:0.538461538461538 11:0.230769230769231 12:0.384615384615385 13:0.307692307692308 14:0.0769230769230769 15:0.230769230769231 16:0.461538461538462 17:0.153846153846154 18:0.153846153846154 19:0.307692307692308 20:0…
+1 1:0.727272727272727 2:0.727272727272727 3:0.545454545454545 4:0.636363636363636 5:0.181818181818182 6:0.363636363636364 7:0.0909090909090909 8:0.636363636363636 9:0.727272727272727 10:0.545454545454545 11:0.181818181818182 12:0.272727272727273 13:0.363636363636364 14:0 15:0.545454545454545 16:0.545454545454545 17:0.363636363636364 18:0.272727272727273 19:0.545454545454545 20:0.181818181818182 …
+1 1:0.545454545454545 2:1 3:0.363636363636364 4:0 5:0.272727272727273 6:0.272727272727273 7:0 8:0.181818181818182 9:0.727272727272727 10:0.454545454545455 11:0.0909090909090909 12:0.181818181818182 13:0.0909090909090909 14:0 15:0.0909090909090909 16:0.363636363636364 17:0.0909090909090909 18:0.181818181818182 19:0 20:0.454545454545455 21:0 22:0 23:0 24:0.0909090909090909 25:0.0909090909090909 26…
+1 1:0.285714285714286 2:0.5 3:0.214285714285714 4:0.285714285714286 5:0.214285714285714 6:0.142857142857143 7:0.0714285714285714 8:0.285714285714286 9:0.428571428571429 10:0.214285714285714 11:0 12:0.285714285714286 13:0.214285714285714 14:0.0714285714285714 15:0.428571428571429 16:0.285714285714286 17:0.285714285714286 18:0.357142857142857 19:0.142857142857143 20:0.428571428571429 21:0.07142857…
+1 1:0.285714285714286 2:0.5 3:0.214285714285714 4:0.285714285714286 5:0.214285714285714 6:0.142857142857143 7:0.0714285714285714 8:0.285714285714286 9:0.428571428571429 10:0.214285714285714 11:0 12:0.285714285714286 13:0.214285714285714 14:0.0714285714285714 15:0.428571428571429 16:0.285714285714286 17:0.285714285714286 18:0.357142857142857 19:0.142857142857143 20:0.428571428571429 21:0.07142857…
+1 1:0.285714285714286 2:0.5 3:0.214285714285714 4:0.285714285714286 5:0.214285714285714 6:0.142857142857143 7:0.0714285714285714 8:0.285714285714286 9:0.428571428571429 10:0.214285714285714 11:0 12:0.285714285714286 13:0.214285714285714 14:0.0714285714285714 15:0.428571428571429 16:0.285714285714286 17:0.285714285714286 18:0.357142857142857 19:0.142857142857143 20:0.428571428571429 21:0.07142857…
+1 1:0.285714285714286 2:0.5 3:0.214285714285714 4:0.285714285714286 5:0.214285714285714 6:0.142857142857143 7:0.0714285714285714 8:0.285714285714286 9:0.428571428571429 10:0.214285714285714 11:0 12:0.285714285714286 13:0.214285714285714 14:0.0714285714285714 15:0.428571428571429 16:0.285714285714286 17:0.285714285714286 18:0.357142857142857 19:0.142857142857143 20:0.428571428571429 21:0.07142857…
+1 1:0.285714285714286 2:0.5 3:0.214285714285714 4:0.285714285714286 5:0.214285714285714 6:0.142857142857143 7:0.0714285714285714 8:0.285714285714286 9:0.428571428571429 10:0.214285714285714 11:0 12:0.285714285714286 13:0.214285714285714 14:0.0714285714285714 15:0.428571428571429 16:0.285714285714286 17:0.285714285714286 18:0.357142857142857 19:0.142857142857143 20:0.428571428571429 21:0.07142857…
+1 1:0.285714285714286 2:0.5 3:0.214285714285714 4:0.285714285714286 5:0.214285714285714 6:0.142857142857143 7:0.0714285714285714 8:0.285714285714286 9:0.428571428571429 10:0.214285714285714 11:0 12:0.285714285714286 13:0.214285714285714 14:0.0714285714285714 15:0.428571428571429 16:0.285714285714286 17:0.285714285714286 18:0.357142857142857 19:0.142857142857143 20:0.428571428571429 21:0.07142857…
+1 1:0.285714285714286 2:0.5 3:0.214285714285714 4:0.285714285714286 5:0.214285714285714 6:0.142857142857143 7:0.0714285714285714 8:0.285714285714286 9:0.428571428571429 10:0.214285714285714 11:0 12:0.285714285714286 13:0.214285714285714 14:0.0714285714285714 15:0.428571428571429 16:0.285714285714286 17:0.285714285714286 18:0.357142857142857 19:0.142857142857143 20:0.428571428571429 21:0.07142857…
+1 1:0.285714285714286 2:0.5 3:0.214285714285714 4:0.285714285714286 5:0.214285714285714 6:0.142857142857143 7:0.0714285714285714 8:0.285714285714286 9:0.428571428571429 10:0.214285714285714 11:0 12:0.285714285714286 13:0.214285714285714 14:0.0714285714285714 15:0.428571428571429 16:0.285714285714286 17:0.285714285714286 18:0.357142857142857 19:0.142857142857143 20:0.428571428571429 21:0.07142857…
+1 1:0.285714285714286 2:0.5 3:0.214285714285714 4:0.285714285714286 5:0.214285714285714 6:0.142857142857143 7:0.0714285714285714 8:0.285714285714286 9:0.428571428571429 10:0.214285714285714 11:0 12:0.285714285714286 13:0.214285714285714 14:0.0714285714285714 15:0.428571428571429 16:0.285714285714286 17:0.285714285714286 18:0.357142857142857 19:0.142857142857143 20:0.428571428571429 21:0.07142857…
+1 1:0.285714285714286 2:0.5 3:0.214285714285714 4:0.285714285714286 5:0.214285714285714 6:0.142857142857143 7:0.0714285714285714 8:0.285714285714286 9:0.428571428571429 10:0.214285714285714 11:0 12:0.285714285714286 13:0.214285714285714 14:0.0714285714285714 15:0.428571428571429 16:0.285714285714286 17:0.285714285714286 18:0.357142857142857 19:0.142857142857143 20:0.428571428571429 21:0.07142857…
+1 1:0.285714285714286 2:0.5 3:0.214285714285714 4:0.285714285714286 5:0.214285714285714 6:0.142857142857143 7:0.0714285714285714 8:0.285714285714286 9:0.428571428571429 10:0.214285714285714 11:0 12:0.285714285714286 13:0.214285714285714 14:0.0714285714285714 15:0.428571428571429 16:0.285714285714286 17:0.285714285714286 18:0.357142857142857 19:0.142857142857143 20:0.428571428571429 21:0.07142857…
+1 1:0.285714285714286 2:0.5 3:0.214285714285714 4:0.285714285714286 5:0.214285714285714 6:0.142857142857143 7:0.0714285714285714 8:0.285714285714286 9:0.428571428571429 10:0.214285714285714 11:0 12:0.285714285714286 13:0.214285714285714 14:0.0714285714285714 15:0.428571428571429 16:0.285714285714286 17:0.285714285714286 18:0.357142857142857 19:0.142857142857143 20:0.428571428571429 21:0.07142857…
+1 1:0.285714285714286 2:0.5 3:0.214285714285714 4:0.285714285714286 5:0.214285714285714 6:0.142857142857143 7:0.0714285714285714 8:0.285714285714286 9:0.428571428571429 10:0.214285714285714 11:0 12:0.285714285714286 13:0.214285714285714 14:0.0714285714285714 15:0.428571428571429 16:0.285714285714286 17:0.285714285714286 18:0.357142857142857 19:0.142857142857143 20:0.428571428571429 21:0.07142857…
+1 1:0.285714285714286 2:0.5 3:0.214285714285714 4:0.285714285714286 5:0.214285714285714 6:0.142857142857143 7:0.0714285714285714 8:0.285714285714286 9:0.428571428571429 10:0.214285714285714 11:0 12:0.285714285714286 13:0.214285714285714 14:0.0714285714285714 15:0.428571428571429 16:0.285714285714286 17:0.285714285714286 18:0.357142857142857 19:0.142857142857143 20:0.428571428571429 21:0.07142857…
+1 1:0.285714285714286 2:0.5 3:0.214285714285714 4:0.285714285714286 5:0.214285714285714 6:0.142857142857143 7:0.0714285714285714 8:0.285714285714286 9:0.428571428571429 10:0.214285714285714 11:0 12:0.285714285714286 13:0.214285714285714 14:0.0714285714285714 15:0.428571428571429 16:0.285714285714286 17:0.285714285714286 18:0.357142857142857 19:0.142857142857143 20:0.428571428571429 21:0.07142857…
+1 1:0.272727272727273 2:0.545454545454545 3:0.545454545454545 4:0 5:0.272727272727273 6:0.272727272727273 7:0 8:0.636363636363636 9:0.818181818181818 10:0.454545454545455 11:0.363636363636364 12:0.363636363636364 13:0.272727272727273 14:0 15:0.454545454545455 16:0.363636363636364 17:0.363636363636364 18:0.0909090909090909 19:0.0909090909090909 20:0.545454545454545 21:0 22:0.272727272727273 23:0.…
+1 1:0.272727272727273 2:0.545454545454545 3:0.545454545454545 4:0 5:0.272727272727273 6:0.272727272727273 7:0 8:0.636363636363636 9:0.818181818181818 10:0.454545454545455 11:0.363636363636364 12:0.363636363636364 13:0.272727272727273 14:0 15:0.454545454545455 16:0.363636363636364 17:0.363636363636364 18:0.0909090909090909 19:0.0909090909090909 20:0.545454545454545 21:0 22:0.272727272727273 23:0.…
+1 1:0.272727272727273 2:0.545454545454545 3:0.545454545454545 4:0 5:0.272727272727273 6:0.272727272727273 7:0 8:0.636363636363636 9:0.818181818181818 10:0.454545454545455 11:0.363636363636364 12:0.363636363636364 13:0.272727272727273 14:0 15:0.454545454545455 16:0.363636363636364 17:0.363636363636364 18:0.0909090909090909 19:0.0909090909090909 20:0.545454545454545 21:0 22:0.272727272727273 23:0.…
+1 1:0.117647058823529 2:0.411764705882353 3:0.176470588235294 4:0.117647058823529 5:0.0588235294117647 6:0.117647058823529 7:0 8:0.294117647058824 9:0.529411764705882 10:0.529411764705882 11:0.117647058823529 12:0.235294117647059 13:0.235294117647059 14:0 15:0.352941176470588 16:0.352941176470588 17:0.176470588235294 18:0.176470588235294 19:0.235294117647059 20:0.0588235294117647 21:0 22:0 23:0 …
+1 1:0.117647058823529 2:0.411764705882353 3:0.176470588235294 4:0.117647058823529 5:0.0588235294117647 6:0.117647058823529 7:0 8:0.294117647058824 9:0.529411764705882 10:0.529411764705882 11:0.117647058823529 12:0.235294117647059 13:0.235294117647059 14:0 15:0.352941176470588 16:0.352941176470588 17:0.176470588235294 18:0.176470588235294 19:0.235294117647059 20:0.0588235294117647 21:0 22:0 23:0 …
+1 1:0.117647058823529 2:0.411764705882353 3:0.176470588235294 4:0.117647058823529 5:0.0588235294117647 6:0.117647058823529 7:0 8:0.294117647058824 9:0.529411764705882 10:0.529411764705882 11:0.117647058823529 12:0.235294117647059 13:0.235294117647059 14:0 15:0.352941176470588 16:0.352941176470588 17:0.176470588235294 18:0.176470588235294 19:0.235294117647059 20:0.0588235294117647 21:0 22:0 23:0 …
+1 1:0.117647058823529 2:0.411764705882353 3:0.176470588235294 4:0.117647058823529 5:0.0588235294117647 6:0.117647058823529 7:0 8:0.294117647058824 9:0.529411764705882 10:0.529411764705882 11:0.117647058823529 12:0.235294117647059 13:0.235294117647059 14:0 15:0.352941176470588 16:0.352941176470588 17:0.176470588235294 18:0.176470588235294 19:0.235294117647059 20:0.0588235294117647 21:0 22:0 23:0 …
+1 1:0.117647058823529 2:0.411764705882353 3:0.176470588235294 4:0.117647058823529 5:0.0588235294117647 6:0.117647058823529 7:0 8:0.294117647058824 9:0.529411764705882 10:0.529411764705882 11:0.117647058823529 12:0.235294117647059 13:0.235294117647059 14:0 15:0.352941176470588 16:0.352941176470588 17:0.176470588235294 18:0.176470588235294 19:0.235294117647059 20:0.0588235294117647 21:0 22:0 23:0 …
+1 1:0.117647058823529 2:0.411764705882353 3:0.176470588235294 4:0.117647058823529 5:0.0588235294117647 6:0.117647058823529 7:0 8:0.294117647058824 9:0.529411764705882 10:0.529411764705882 11:0.117647058823529 12:0.235294117647059 13:0.235294117647059 14:0 15:0.352941176470588 16:0.352941176470588 17:0.176470588235294 18:0.176470588235294 19:0.235294117647059 20:0.0588235294117647 21:0 22:0 23:0 …
+1 1:0.4 2:0.4 3:0.2 4:0.2 5:0.3 6:0.1 7:0.1 8:0.7 9:0.6 10:0.6 11:0.3 12:0.3 13:0.3 14:0.1 15:0.4 16:0.3 17:0.3 18:0.2 19:0.2 20:0.4 21:0.1 22:0.2 23:0.6 24:0.5 25:0.2 26:0.4 27:0.2 28:0 29:0.1 30:0.6 31:0.2 32:0.2 33:0.2 34:0.1 35:0 36:0.4 37:0.4 38:0.3 39:0.2 40:0 41:0.2 42:0 43:0 44:0 45:0.1 46:0 47:0 48:0.1 49:0 50:0.4 51:0.4 52:0.5 53:0.6 54:0.6 55:0.2 56:0 57:0.9 58:0.3 59:1 60:0.3 61:0.2 …
+1 1:0.4 2:0.4 3:0.2 4:0.2 5:0.3 6:0.1 7:0.1 8:0.7 9:0.6 10:0.6 11:0.3 12:0.3 13:0.3 14:0.1 15:0.4 16:0.3 17:0.3 18:0.2 19:0.2 20:0.4 21:0.1 22:0.2 23:0.6 24:0.5 25:0.2 26:0.4 27:0.2 28:0 29:0.1 30:0.6 31:0.2 32:0.2 33:0.2 34:0.1 35:0 36:0.4 37:0.4 38:0.3 39:0.2 40:0 41:0.2 42:0 43:0 44:0 45:0.1 46:0 47:0 48:0.1 49:0 50:0.4 51:0.4 52:0.5 53:0.6 54:0.6 55:0.2 56:0 57:0.9 58:0.3 59:1 60:0.3 61:0.2 …
+1 1:0.4 2:0.4 3:0.2 4:0.2 5:0.3 6:0.1 7:0.1 8:0.7 9:0.6 10:0.6 11:0.3 12:0.3 13:0.3 14:0.1 15:0.4 16:0.3 17:0.3 18:0.2 19:0.2 20:0.4 21:0.1 22:0.2 23:0.6 24:0.5 25:0.2 26:0.4 27:0.2 28:0 29:0.1 30:0.6 31:0.2 32:0.2 33:0.2 34:0.1 35:0 36:0.4 37:0.4 38:0.3 39:0.2 40:0 41:0.2 42:0 43:0 44:0 45:0.1 46:0 47:0 48:0.1 49:0 50:0.4 51:0.4 52:0.5 53:0.6 54:0.6 55:0.2 56:0 57:0.9 58:0.3 59:1 60:0.3 61:0.2 …
+1 1:0.555555555555556 2:0.222222222222222 3:0.777777777777778 4:0.333333333333333 5:0.666666666666667 6:0.222222222222222 7:0 8:0.333333333333333 9:0.333333333333333 10:0.333333333333333 11:0.222222222222222 12:0.111111111111111 13:0.555555555555556 14:0.111111111111111 15:0.666666666666667 16:0.555555555555556 17:0.444444444444444 18:0.222222222222222 19:0 20:0.111111111111111 21:0 22:0.5555555…
+1 1:0.555555555555556 2:0.222222222222222 3:0.777777777777778 4:0.333333333333333 5:0.666666666666667 6:0.222222222222222 7:0 8:0.333333333333333 9:0.333333333333333 10:0.333333333333333 11:0.222222222222222 12:0.111111111111111 13:0.555555555555556 14:0.111111111111111 15:0.666666666666667 16:0.555555555555556 17:0.444444444444444 18:0.222222222222222 19:0 20:0.111111111111111 21:0 22:0.5555555…
+1 1:0.555555555555556 2:0.222222222222222 3:0.777777777777778 4:0.333333333333333 5:0.666666666666667 6:0.222222222222222 7:0 8:0.333333333333333 9:0.333333333333333 10:0.333333333333333 11:0.222222222222222 12:0.111111111111111 13:0.555555555555556 14:0.111111111111111 15:0.666666666666667 16:0.555555555555556 17:0.444444444444444 18:0.222222222222222 19:0 20:0.111111111111111 21:0 22:0.5555555…
+1 1:0.555555555555556 2:0.222222222222222 3:0.777777777777778 4:0.333333333333333 5:0.666666666666667 6:0.222222222222222 7:0 8:0.333333333333333 9:0.333333333333333 10:0.333333333333333 11:0.222222222222222 12:0.111111111111111 13:0.555555555555556 14:0.111111111111111 15:0.666666666666667 16:0.555555555555556 17:0.444444444444444 18:0.222222222222222 19:0 20:0.111111111111111 21:0 22:0.5555555…
+1 1:0.555555555555556 2:0.222222222222222 3:0.777777777777778 4:0.333333333333333 5:0.666666666666667 6:0.222222222222222 7:0 8:0.333333333333333 9:0.333333333333333 10:0.333333333333333 11:0.222222222222222 12:0.111111111111111 13:0.555555555555556 14:0.111111111111111 15:0.666666666666667 16:0.555555555555556 17:0.444444444444444 18:0.222222222222222 19:0 20:0.111111111111111 21:0 22:0.5555555…
+1 1:0.555555555555556 2:0.222222222222222 3:0.777777777777778 4:0.333333333333333 5:0.666666666666667 6:0.222222222222222 7:0 8:0.333333333333333 9:0.333333333333333 10:0.333333333333333 11:0.222222222222222 12:0.111111111111111 13:0.555555555555556 14:0.111111111111111 15:0.666666666666667 16:0.555555555555556 17:0.444444444444444 18:0.222222222222222 19:0 20:0.111111111111111 21:0 22:0.5555555…
+1 1:0.555555555555556 2:0.222222222222222 3:0.777777777777778 4:0.333333333333333 5:0.666666666666667 6:0.222222222222222 7:0 8:0.333333333333333 9:0.333333333333333 10:0.333333333333333 11:0.222222222222222 12:0.111111111111111 13:0.555555555555556 14:0.111111111111111 15:0.666666666666667 16:0.555555555555556 17:0.444444444444444 18:0.222222222222222 19:0 20:0.111111111111111 21:0 22:0.5555555…
+1 1:0.555555555555556 2:0.222222222222222 3:0.777777777777778 4:0.333333333333333 5:0.666666666666667 6:0.222222222222222 7:0 8:0.333333333333333 9:0.333333333333333 10:0.333333333333333 11:0.222222222222222 12:0.111111111111111 13:0.555555555555556 14:0.111111111111111 15:0.666666666666667 16:0.555555555555556 17:0.444444444444444 18:0.222222222222222 19:0 20:0.111111111111111 21:0 22:0.5555555…
+1 1:0.555555555555556 2:0.222222222222222 3:0.777777777777778 4:0.333333333333333 5:0.666666666666667 6:0.222222222222222 7:0 8:0.333333333333333 9:0.333333333333333 10:0.333333333333333 11:0.222222222222222 12:0.111111111111111 13:0.555555555555556 14:0.111111111111111 15:0.666666666666667 16:0.555555555555556 17:0.444444444444444 18:0.222222222222222 19:0 20:0.111111111111111 21:0 22:0.5555555…
+1 1:0.555555555555556 2:0.222222222222222 3:0.777777777777778 4:0.333333333333333 5:0.666666666666667 6:0.222222222222222 7:0 8:0.333333333333333 9:0.333333333333333 10:0.333333333333333 11:0.222222222222222 12:0.111111111111111 13:0.555555555555556 14:0.111111111111111 15:0.666666666666667 16:0.555555555555556 17:0.444444444444444 18:0.222222222222222 19:0 20:0.111111111111111 21:0 22:0.5555555…
+1 1:0 2:0 3:0.333333333333333 4:0 5:0 6:0 7:0 8:0 9:0 10:0 11:0 12:0 13:0.333333333333333 14:0.333333333333333 15:0 16:0.666666666666667 17:0 18:0.333333333333333 19:0.333333333333333 20:0 21:0 22:0 23:0 24:0 25:0 26:0 27:0 28:0 29:0 30:0.333333333333333 31:0 32:0 33:0 34:0 35:0 36:0 37:0 38:0 39:0 40:0.666666666666667 41:0 42:0 43:0 44:0 45:0 46:0 47:0 48:0.333333333333333 49:0 50:0 51:0.333333…
+1 1:0 2:0 3:0.333333333333333 4:0 5:0 6:0 7:0 8:0 9:0 10:0 11:0 12:0 13:0.333333333333333 14:0.333333333333333 15:0 16:0.666666666666667 17:0 18:0.333333333333333 19:0.333333333333333 20:0 21:0 22:0 23:0 24:0 25:0 26:0 27:0 28:0 29:0 30:0.333333333333333 31:0 32:0 33:0 34:0 35:0 36:0 37:0 38:0 39:0 40:0.666666666666667 41:0 42:0 43:0 44:0 45:0 46:0 47:0 48:0.333333333333333 49:0 50:0 51:0.333333…
+1 1:0 2:0 3:0.333333333333333 4:0 5:0 6:0 7:0 8:0 9:0 10:0 11:0 12:0 13:0.333333333333333 14:0.333333333333333 15:0 16:0.666666666666667 17:0 18:0.333333333333333 19:0.333333333333333 20:0 21:0 22:0 23:0 24:0 25:0 26:0 27:0 28:0 29:0 30:0.333333333333333 31:0 32:0 33:0 34:0 35:0 36:0 37:0 38:0 39:0 40:0.666666666666667 41:0 42:0 43:0 44:0 45:0 46:0 47:0 48:0.333333333333333 49:0 50:0 51:0.333333…
+1 1:0 2:0 3:0.333333333333333 4:0 5:0 6:0 7:0 8:0 9:0 10:0 11:0 12:0 13:0.333333333333333 14:0.333333333333333 15:0 16:0.666666666666667 17:0 18:0.333333333333333 19:0.333333333333333 20:0 21:0 22:0 23:0 24:0 25:0 26:0 27:0 28:0 29:0 30:0.333333333333333 31:0 32:0 33:0 34:0 35:0 36:0 37:0 38:0 39:0 40:0.666666666666667 41:0 42:0 43:0 44:0 45:0 46:0 47:0 48:0.333333333333333 49:0 50:0 51:0.333333…
+1 1:0 2:0 3:0.333333333333333 4:0 5:0 6:0 7:0 8:0 9:0 10:0 11:0 12:0 13:0.333333333333333 14:0.333333333333333 15:0 16:0.666666666666667 17:0 18:0.333333333333333 19:0.333333333333333 20:0 21:0 22:0 23:0 24:0 25:0 26:0 27:0 28:0 29:0 30:0.333333333333333 31:0 32:0 33:0 34:0 35:0 36:0 37:0 38:0 39:0 40:0.666666666666667 41:0 42:0 43:0 44:0 45:0 46:0 47:0 48:0.333333333333333 49:0 50:0 51:0.333333…
+1 1:0 2:0 3:0.333333333333333 4:0 5:0 6:0 7:0 8:0 9:0 10:0 11:0 12:0 13:0.333333333333333 14:0.333333333333333 15:0 16:0.666666666666667 17:0 18:0.333333333333333 19:0.333333333333333 20:0 21:0 22:0 23:0 24:0 25:0 26:0 27:0 28:0 29:0 30:0.333333333333333 31:0 32:0 33:0 34:0 35:0 36:0 37:0 38:0 39:0 40:0.666666666666667 41:0 42:0 43:0 44:0 45:0 46:0 47:0 48:0.333333333333333 49:0 50:0 51:0.333333…
+1 1:0 2:0 3:0.333333333333333 4:0 5:0 6:0 7:0 8:0 9:0 10:0 11:0 12:0 13:0.333333333333333 14:0.333333333333333 15:0 16:0.666666666666667 17:0 18:0.333333333333333 19:0.333333333333333 20:0 21:0 22:0 23:0 24:0 25:0 26:0 27:0 28:0 29:0 30:0.333333333333333 31:0 32:0 33:0 34:0 35:0 36:0 37:0 38:0 39:0 40:0.666666666666667 41:0 42:0 43:0 44:0 45:0 46:0 47:0 48:0.333333333333333 49:0 50:0 51:0.333333…
+1 1:0 2:0 3:0.333333333333333 4:0 5:0 6:0 7:0 8:0 9:0 10:0 11:0 12:0 13:0.333333333333333 14:0.333333333333333 15:0 16:0.666666666666667 17:0 18:0.333333333333333 19:0.333333333333333 20:0 21:0 22:0 23:0 24:0 25:0 26:0 27:0 28:0 29:0 30:0.333333333333333 31:0 32:0 33:0 34:0 35:0 36:0 37:0 38:0 39:0 40:0.666666666666667 41:0 42:0 43:0 44:0 45:0 46:0 47:0 48:0.333333333333333 49:0 50:0 51:0.333333…
+1 1:0 2:0 3:0.333333333333333 4:0 5:0 6:0 7:0 8:0 9:0 10:0 11:0 12:0 13:0.333333333333333 14:0.333333333333333 15:0 16:0.666666666666667 17:0 18:0.333333333333333 19:0.333333333333333 20:0 21:0 22:0 23:0 24:0 25:0 26:0 27:0 28:0 29:0 30:0.333333333333333 31:0 32:0 33:0 34:0 35:0 36:0 37:0 38:0 39:0 40:0.666666666666667 41:0 42:0 43:0 44:0 45:0 46:0 47:0 48:0.333333333333333 49:0 50:0 51:0.333333…
+1 1:0 2:0 3:0.333333333333333 4:0 5:0 6:0 7:0 8:0 9:0 10:0 11:0 12:0 13:0.333333333333333 14:0.333333333333333 15:0 16:0.666666666666667 17:0 18:0.333333333333333 19:0.333333333333333 20:0 21:0 22:0 23:0 24:0 25:0 26:0 27:0 28:0 29:0 30:0.333333333333333 31:0 32:0 33:0 34:0 35:0 36:0 37:0 38:0 39:0 40:0.666666666666667 41:0 42:0 43:0 44:0 45:0 46:0 47:0 48:0.333333333333333 49:0 50:0 51:0.333333…
+1 1:0 2:0 3:0.333333333333333 4:0 5:0 6:0 7:0 8:0 9:0 10:0 11:0 12:0 13:0.333333333333333 14:0.333333333333333 15:0 16:0.666666666666667 17:0 18:0.333333333333333 19:0.333333333333333 20:0 21:0 22:0 23:0 24:0 25:0 26:0 27:0 28:0 29:0 30:0.333333333333333 31:0 32:0 33:0 34:0 35:0 36:0 37:0 38:0 39:0 40:0.666666666666667 41:0 42:0 43:0 44:0 45:0 46:0 47:0 48:0.333333333333333 49:0 50:0 51:0.333333…
+1 1:0 2:0 3:0.333333333333333 4:0 5:0 6:0 7:0 8:0 9:0 10:0 11:0 12:0 13:0.333333333333333 14:0.333333333333333 15:0 16:0.666666666666667 17:0 18:0.333333333333333 19:0.333333333333333 20:0 21:0 22:0 23:0 24:0 25:0 26:0 27:0 28:0 29:0 30:0.333333333333333 31:0 32:0 33:0 34:0 35:0 36:0 37:0 38:0 39:0 40:0.666666666666667 41:0 42:0 43:0 44:0 45:0 46:0 47:0 48:0.333333333333333 49:0 50:0 51:0.333333…
+1 1:0 2:0 3:0.333333333333333 4:0 5:0 6:0 7:0 8:0 9:0 10:0 11:0 12:0 13:0.333333333333333 14:0.333333333333333 15:0 16:0.666666666666667 17:0 18:0.333333333333333 19:0.333333333333333 20:0 21:0 22:0 23:0 24:0 25:0 26:0 27:0 28:0 29:0 30:0.333333333333333 31:0 32:0 33:0 34:0 35:0 36:0 37:0 38:0 39:0 40:0.666666666666667 41:0 42:0 43:0 44:0 45:0 46:0 47:0 48:0.333333333333333 49:0 50:0 51:0.333333…
+1 1:0 2:0 3:0.333333333333333 4:0 5:0 6:0 7:0 8:0 9:0 10:0 11:0 12:0 13:0.333333333333333 14:0.333333333333333 15:0 16:0.666666666666667 17:0 18:0.333333333333333 19:0.333333333333333 20:0 21:0 22:0 23:0 24:0 25:0 26:0 27:0 28:0 29:0 30:0.333333333333333 31:0 32:0 33:0 34:0 35:0 36:0 37:0 38:0 39:0 40:0.666666666666667 41:0 42:0 43:0 44:0 45:0 46:0 47:0 48:0.333333333333333 49:0 50:0 51:0.333333…
+1 1:0 2:0 3:0.333333333333333 4:0 5:0 6:0 7:0 8:0 9:0 10:0 11:0 12:0 13:0.333333333333333 14:0.333333333333333 15:0 16:0.666666666666667 17:0 18:0.333333333333333 19:0.333333333333333 20:0 21:0 22:0 23:0 24:0 25:0 26:0 27:0 28:0 29:0 30:0.333333333333333 31:0 32:0 33:0 34:0 35:0 36:0 37:0 38:0 39:0 40:0.666666666666667 41:0 42:0 43:0 44:0 45:0 46:0 47:0 48:0.333333333333333 49:0 50:0 51:0.333333…
+1 1:0 2:0 3:0.333333333333333 4:0 5:0 6:0 7:0 8:0 9:0 10:0 11:0 12:0 13:0.333333333333333 14:0.333333333333333 15:0 16:0.666666666666667 17:0 18:0.333333333333333 19:0.333333333333333 20:0 21:0 22:0 23:0 24:0 25:0 26:0 27:0 28:0 29:0 30:0.333333333333333 31:0 32:0 33:0 34:0 35:0 36:0 37:0 38:0 39:0 40:0.666666666666667 41:0 42:0 43:0 44:0 45:0 46:0 47:0 48:0.333333333333333 49:0 50:0 51:0.333333…
+1 1:0 2:0 3:0.333333333333333 4:0 5:0 6:0 7:0 8:0 9:0 10:0 11:0 12:0 13:0.333333333333333 14:0.333333333333333 15:0 16:0.666666666666667 17:0 18:0.333333333333333 19:0.333333333333333 20:0 21:0 22:0 23:0 24:0 25:0 26:0 27:0 28:0 29:0 30:0.333333333333333 31:0 32:0 33:0 34:0 35:0 36:0 37:0 38:0 39:0 40:0.666666666666667 41:0 42:0 43:0 44:0 45:0 46:0 47:0 48:0.333333333333333 49:0 50:0 51:0.333333…
+1 1:0 2:0 3:0.333333333333333 4:0 5:0 6:0 7:0 8:0 9:0 10:0 11:0 12:0 13:0.333333333333333 14:0.333333333333333 15:0 16:0.666666666666667 17:0 18:0.333333333333333 19:0.333333333333333 20:0 21:0 22:0 23:0 24:0 25:0 26:0 27:0 28:0 29:0 30:0.333333333333333 31:0 32:0 33:0 34:0 35:0 36:0 37:0 38:0 39:0 40:0.666666666666667 41:0 42:0 43:0 44:0 45:0 46:0 47:0 48:0.333333333333333 49:0 50:0 51:0.333333…
+1 1:0 2:0 3:0.333333333333333 4:0 5:0 6:0 7:0 8:0 9:0 10:0 11:0 12:0 13:0.333333333333333 14:0.333333333333333 15:0 16:0.666666666666667 17:0 18:0.333333333333333 19:0.333333333333333 20:0 21:0 22:0 23:0 24:0 25:0 26:0 27:0 28:0 29:0 30:0.333333333333333 31:0 32:0 33:0 34:0 35:0 36:0 37:0 38:0 39:0 40:0.666666666666667 41:0 42:0 43:0 44:0 45:0 46:0 47:0 48:0.333333333333333 49:0 50:0 51:0.333333…
+1 1:0 2:0 3:0.333333333333333 4:0 5:0 6:0 7:0 8:0 9:0 10:0 11:0 12:0 13:0.333333333333333 14:0.333333333333333 15:0 16:0.666666666666667 17:0 18:0.333333333333333 19:0.333333333333333 20:0 21:0 22:0 23:0 24:0 25:0 26:0 27:0 28:0 29:0 30:0.333333333333333 31:0 32:0 33:0 34:0 35:0 36:0 37:0 38:0 39:0 40:0.666666666666667 41:0 42:0 43:0 44:0 45:0 46:0 47:0 48:0.333333333333333 49:0 50:0 51:0.333333…
+1 1:0 2:0 3:0.333333333333333 4:0 5:0 6:0 7:0 8:0 9:0 10:0 11:0 12:0 13:0.333333333333333 14:0.333333333333333 15:0 16:0.666666666666667 17:0 18:0.333333333333333 19:0.333333333333333 20:0 21:0 22:0 23:0 24:0 25:0 26:0 27:0 28:0 29:0 30:0.333333333333333 31:0 32:0 33:0 34:0 35:0 36:0 37:0 38:0 39:0 40:0.666666666666667 41:0 42:0 43:0 44:0 45:0 46:0 47:0 48:0.333333333333333 49:0 50:0 51:0.333333…
+1 1:0 2:0.25 3:0 4:0 5:0.25 6:0 7:0.25 8:0 9:0 10:0.75 11:0 12:0.25 13:0 14:0.25 15:0 16:0 17:0 18:0 19:0 20:0 21:0 22:0 23:0.25 24:0 25:0 26:0.25 27:0.25 28:0.25 29:0 30:0.5 31:0.75 32:0 33:0 34:0.25 35:0 36:0 37:0.5 38:0 39:0 40:0.25 41:0.5 42:0 43:0 44:0 45:0 46:0 47:0 48:0.25 49:0 50:0 51:0.5 52:0 53:0.5 54:0.25 55:0.25 56:0 57:0.25 58:0.75 59:0.5 60:0.5 61:0.25 62:0.25 63:0 64:0.75 65:0.5 6…
+1 1:0 2:0.4 3:0.4 4:0.2 5:0 6:0 7:0 8:0.2 9:0.8 10:0.2 11:0.2 12:0 13:0.2 14:0 15:0 16:0.2 17:0.2 18:0.4 19:0 20:0.2 21:0 22:0.4 23:0 24:0.4 25:0.2 26:0 27:0.2 28:0 29:0.4 30:0 31:0.4 32:0.2 33:0 34:0 35:0 36:0 37:0.4 38:0.2 39:0 40:0 41:0 42:0 43:0 44:0 45:0 46:0 47:0 48:0 49:0 50:0.4 51:0.6 52:0.2 53:0.2 54:0.2 55:0.2 56:0 57:0.4 58:0.6 59:1 60:0.2 61:0.2 62:0.6 63:0 64:0.4 65:0.8 66:0.6 67:0.…
+1 1:0.166666666666667 2:0.166666666666667 3:0.5 4:0.166666666666667 5:0 6:0.333333333333333 7:0 8:0.166666666666667 9:0.166666666666667 10:0.833333333333333 11:0 12:0.166666666666667 13:0.333333333333333 14:0 15:0.5 16:0.333333333333333 17:0.333333333333333 18:0.166666666666667 19:0.166666666666667 20:0.166666666666667 21:0.166666666666667 22:0.333333333333333 23:0.5 24:0 25:0.333333333333333 26…
+1 1:0.166666666666667 2:0.166666666666667 3:0.5 4:0.166666666666667 5:0 6:0.333333333333333 7:0 8:0.166666666666667 9:0.166666666666667 10:0.833333333333333 11:0 12:0.166666666666667 13:0.333333333333333 14:0 15:0.5 16:0.333333333333333 17:0.333333333333333 18:0.166666666666667 19:0.166666666666667 20:0.166666666666667 21:0.166666666666667 22:0.333333333333333 23:0.5 24:0 25:0.333333333333333 26…
+1 1:0.181818181818182 2:0.545454545454545 3:0.272727272727273 4:0.545454545454545 5:0.181818181818182 6:0.272727272727273 7:0 8:0.363636363636364 9:0.727272727272727 10:0.545454545454545 11:0.181818181818182 12:0.0909090909090909 13:0.181818181818182 14:0 15:0.545454545454545 16:0.454545454545455 17:0.272727272727273 18:0.0909090909090909 19:0.181818181818182 20:0.363636363636364 21:0 22:0.09090…
+1 1:0.181818181818182 2:0.545454545454545 3:0.272727272727273 4:0.545454545454545 5:0.181818181818182 6:0.272727272727273 7:0 8:0.363636363636364 9:0.727272727272727 10:0.545454545454545 11:0.181818181818182 12:0.0909090909090909 13:0.181818181818182 14:0 15:0.545454545454545 16:0.454545454545455 17:0.272727272727273 18:0.0909090909090909 19:0.181818181818182 20:0.363636363636364 21:0 22:0.09090…
+1 1:0.181818181818182 2:0.545454545454545 3:0.272727272727273 4:0.545454545454545 5:0.181818181818182 6:0.272727272727273 7:0 8:0.363636363636364 9:0.727272727272727 10:0.545454545454545 11:0.181818181818182 12:0.0909090909090909 13:0.181818181818182 14:0 15:0.545454545454545 16:0.454545454545455 17:0.272727272727273 18:0.0909090909090909 19:0.181818181818182 20:0.363636363636364 21:0 22:0.09090…
+1 1:1 2:0.0165289256198347 3:0.0247933884297521 4:0.012396694214876 5:0.0289256198347107 6:0.0247933884297521 7:0 8:0.0371900826446281 9:0.0206611570247934 10:0.00413223140495868 11:0.0165289256198347 12:0.00826446280991736 13:0.00826446280991736 14:0.00413223140495868 15:0.0537190082644628 16:0.00826446280991736 17:0.012396694214876 18:0 19:0 20:0 21:0 22:0.012396694214876 23:0 24:0.01239669421…
+1 1:1 2:0.0165289256198347 3:0.0247933884297521 4:0.012396694214876 5:0.0289256198347107 6:0.0247933884297521 7:0 8:0.0371900826446281 9:0.0206611570247934 10:0.00413223140495868 11:0.0165289256198347 12:0.00826446280991736 13:0.00826446280991736 14:0.00413223140495868 15:0.0537190082644628 16:0.00826446280991736 17:0.012396694214876 18:0 19:0 20:0 21:0 22:0.012396694214876 23:0 24:0.01239669421…
+1 1:1 2:0.0165289256198347 3:0.0247933884297521 4:0.012396694214876 5:0.0289256198347107 6:0.0247933884297521 7:0 8:0.0371900826446281 9:0.0206611570247934 10:0.00413223140495868 11:0.0165289256198347 12:0.00826446280991736 13:0.00826446280991736 14:0.00413223140495868 15:0.0537190082644628 16:0.00826446280991736 17:0.012396694214876 18:0 19:0 20:0 21:0 22:0.012396694214876 23:0 24:0.01239669421…
+1 1:1 2:0.0165289256198347 3:0.0247933884297521 4:0.012396694214876 5:0.0289256198347107 6:0.0247933884297521 7:0 8:0.0371900826446281 9:0.0206611570247934 10:0.00413223140495868 11:0.0165289256198347 12:0.00826446280991736 13:0.00826446280991736 14:0.00413223140495868 15:0.0537190082644628 16:0.00826446280991736 17:0.012396694214876 18:0 19:0 20:0 21:0 22:0.012396694214876 23:0 24:0.01239669421…
+1 1:1 2:0.0165289256198347 3:0.0247933884297521 4:0.012396694214876 5:0.0289256198347107 6:0.0247933884297521 7:0 8:0.0371900826446281 9:0.0206611570247934 10:0.00413223140495868 11:0.0165289256198347 12:0.00826446280991736 13:0.00826446280991736 14:0.00413223140495868 15:0.0537190082644628 16:0.00826446280991736 17:0.012396694214876 18:0 19:0 20:0 21:0 22:0.012396694214876 23:0 24:0.01239669421…
+1 1:1 2:0.0165289256198347 3:0.0247933884297521 4:0.012396694214876 5:0.0289256198347107 6:0.0247933884297521 7:0 8:0.0371900826446281 9:0.0206611570247934 10:0.00413223140495868 11:0.0165289256198347 12:0.00826446280991736 13:0.00826446280991736 14:0.00413223140495868 15:0.0537190082644628 16:0.00826446280991736 17:0.012396694214876 18:0 19:0 20:0 21:0 22:0.012396694214876 23:0 24:0.01239669421…
+1 1:1 2:0.0165289256198347 3:0.0247933884297521 4:0.012396694214876 5:0.0289256198347107 6:0.0247933884297521 7:0 8:0.0371900826446281 9:0.0206611570247934 10:0.00413223140495868 11:0.0165289256198347 12:0.00826446280991736 13:0.00826446280991736 14:0.00413223140495868 15:0.0537190082644628 16:0.00826446280991736 17:0.012396694214876 18:0 19:0 20:0 21:0 22:0.012396694214876 23:0 24:0.01239669421…
+1 1:1 2:0.142857142857143 3:0.142857142857143 4:0.571428571428571 5:0.5 6:0.142857142857143 7:0.0714285714285714 8:0.214285714285714 9:0.214285714285714 10:0.214285714285714 11:0.5 12:0.142857142857143 13:0.0714285714285714 14:0 15:0.285714285714286 16:0.428571428571429 17:0 18:0.0714285714285714 19:0.0714285714285714 20:0.0714285714285714 21:0 22:0.285714285714286 23:0.214285714285714 24:0.2142…
+1 1:0.25 2:0.25 3:0.0833333333333333 4:0.166666666666667 5:0.0833333333333333 6:0.166666666666667 7:0 8:0.416666666666667 9:0.0833333333333333 10:0.333333333333333 11:0.25 12:0.166666666666667 13:0.166666666666667 14:0 15:0.0833333333333333 16:0 17:0 18:0.0833333333333333 19:0 20:0.416666666666667 21:0 22:0.0833333333333333 23:0 24:0 25:0 26:0.0833333333333333 27:0 28:0.0833333333333333 29:0.083…
+1 1:0.25 2:0.25 3:0.0833333333333333 4:0.166666666666667 5:0.0833333333333333 6:0.166666666666667 7:0 8:0.416666666666667 9:0.0833333333333333 10:0.333333333333333 11:0.25 12:0.166666666666667 13:0.166666666666667 14:0 15:0.0833333333333333 16:0 17:0 18:0.0833333333333333 19:0 20:0.416666666666667 21:0 22:0.0833333333333333 23:0 24:0 25:0 26:0.0833333333333333 27:0 28:0.0833333333333333 29:0.083…
+1 1:0.571428571428571 2:0.285714285714286 3:0.428571428571429 4:0.142857142857143 5:0 6:0.142857142857143 7:0.142857142857143 8:0.142857142857143 9:0.714285714285714 10:0.285714285714286 11:0.142857142857143 12:0.285714285714286 13:0 14:0 15:0.714285714285714 16:0.285714285714286 17:0.142857142857143 18:0.142857142857143 19:0 20:0.285714285714286 21:0 22:0.142857142857143 23:0 24:0 25:0 26:0 27:…
+1 1:0.571428571428571 2:0.285714285714286 3:0.428571428571429 4:0.142857142857143 5:0 6:0.142857142857143 7:0.142857142857143 8:0.142857142857143 9:0.714285714285714 10:0.285714285714286 11:0.142857142857143 12:0.285714285714286 13:0 14:0 15:0.714285714285714 16:0.285714285714286 17:0.142857142857143 18:0.142857142857143 19:0 20:0.285714285714286 21:0 22:0.142857142857143 23:0 24:0 25:0 26:0 27:…
+1 1:0.571428571428571 2:0.285714285714286 3:0.428571428571429 4:0.142857142857143 5:0 6:0.142857142857143 7:0.142857142857143 8:0.142857142857143 9:0.714285714285714 10:0.285714285714286 11:0.142857142857143 12:0.285714285714286 13:0 14:0 15:0.714285714285714 16:0.285714285714286 17:0.142857142857143 18:0.142857142857143 19:0 20:0.285714285714286 21:0 22:0.142857142857143 23:0 24:0 25:0 26:0 27:…
+1 1:0.571428571428571 2:0.285714285714286 3:0.428571428571429 4:0.142857142857143 5:0 6:0.142857142857143 7:0.142857142857143 8:0.142857142857143 9:0.714285714285714 10:0.285714285714286 11:0.142857142857143 12:0.285714285714286 13:0 14:0 15:0.714285714285714 16:0.285714285714286 17:0.142857142857143 18:0.142857142857143 19:0 20:0.285714285714286 21:0 22:0.142857142857143 23:0 24:0 25:0 26:0 27:…
+1 1:0.571428571428571 2:0.285714285714286 3:0.428571428571429 4:0.142857142857143 5:0 6:0.142857142857143 7:0.142857142857143 8:0.142857142857143 9:0.714285714285714 10:0.285714285714286 11:0.142857142857143 12:0.285714285714286 13:0 14:0 15:0.714285714285714 16:0.285714285714286 17:0.142857142857143 18:0.142857142857143 19:0 20:0.285714285714286 21:0 22:0.142857142857143 23:0 24:0 25:0 26:0 27:…
+1 1:0 2:0.111111111111111 3:0.166666666666667 4:0.0555555555555556 5:0 6:0 7:0 8:0.222222222222222 9:0.166666666666667 10:0.277777777777778 11:0.166666666666667 12:0 13:0.0555555555555556 14:0 15:0.166666666666667 16:0.166666666666667 17:0.0555555555555556 18:0 19:0 20:0 21:0.0555555555555556 22:0.0555555555555556 23:0.166666666666667 24:0.111111111111111 25:0.0555555555555556 26:0.1111111111111…
+1 1:0.333333333333333 2:0.444444444444444 3:0.333333333333333 4:0.555555555555556 5:0.111111111111111 6:0.444444444444444 7:0 8:0.666666666666667 9:0.222222222222222 10:0.222222222222222 11:0.111111111111111 12:0.333333333333333 13:0.111111111111111 14:0.111111111111111 15:0.333333333333333 16:0.555555555555556 17:0.333333333333333 18:0 19:0.222222222222222 20:0.222222222222222 21:0 22:0.5555555…
+1 1:0.333333333333333 2:0.166666666666667 3:0.833333333333333 4:0.333333333333333 5:0.166666666666667 6:0.333333333333333 7:0 8:1 9:0.166666666666667 10:0.166666666666667 11:0.166666666666667 12:0.166666666666667 13:0.166666666666667 14:0 15:0 16:0.333333333333333 17:0.666666666666667 18:0.5 19:0.5 20:0 21:0.166666666666667 22:0.333333333333333 23:0.5 24:0.166666666666667 25:0.166666666666667 26…
+1 1:0.333333333333333 2:0.166666666666667 3:0.833333333333333 4:0.333333333333333 5:0.166666666666667 6:0.333333333333333 7:0 8:1 9:0.166666666666667 10:0.166666666666667 11:0.166666666666667 12:0.166666666666667 13:0.166666666666667 14:0 15:0 16:0.333333333333333 17:0.666666666666667 18:0.5 19:0.5 20:0 21:0.166666666666667 22:0.333333333333333 23:0.5 24:0.166666666666667 25:0.166666666666667 26…
+1 1:0.333333333333333 2:0.166666666666667 3:0.833333333333333 4:0.333333333333333 5:0.166666666666667 6:0.333333333333333 7:0 8:1 9:0.166666666666667 10:0.166666666666667 11:0.166666666666667 12:0.166666666666667 13:0.166666666666667 14:0 15:0 16:0.333333333333333 17:0.666666666666667 18:0.5 19:0.5 20:0 21:0.166666666666667 22:0.333333333333333 23:0.5 24:0.166666666666667 25:0.166666666666667 26…
+1 1:0.333333333333333 2:0.166666666666667 3:0.833333333333333 4:0.333333333333333 5:0.166666666666667 6:0.333333333333333 7:0 8:1 9:0.166666666666667 10:0.166666666666667 11:0.166666666666667 12:0.166666666666667 13:0.166666666666667 14:0 15:0 16:0.333333333333333 17:0.666666666666667 18:0.5 19:0.5 20:0 21:0.166666666666667 22:0.333333333333333 23:0.5 24:0.166666666666667 25:0.166666666666667 26…
+1 1:0 2:0.5 3:0 4:0.333333333333333 5:0 6:0.333333333333333 7:0 8:0.333333333333333 9:0.333333333333333 10:0.333333333333333 11:0.166666666666667 12:0.166666666666667 13:0.166666666666667 14:0 15:0 16:0.166666666666667 17:0.166666666666667 18:0.333333333333333 19:0.5 20:0 21:0 22:0.166666666666667 23:0.166666666666667 24:0.166666666666667 25:0.166666666666667 26:0.333333333333333 27:0.3333333333…
+1 1:0 2:0.5 3:0 4:0.333333333333333 5:0 6:0.333333333333333 7:0 8:0.333333333333333 9:0.333333333333333 10:0.333333333333333 11:0.166666666666667 12:0.166666666666667 13:0.166666666666667 14:0 15:0 16:0.166666666666667 17:0.166666666666667 18:0.333333333333333 19:0.5 20:0 21:0 22:0.166666666666667 23:0.166666666666667 24:0.166666666666667 25:0.166666666666667 26:0.333333333333333 27:0.3333333333…
+1 1:0 2:0.5 3:0 4:0.333333333333333 5:0 6:0.333333333333333 7:0 8:0.333333333333333 9:0.333333333333333 10:0.333333333333333 11:0.166666666666667 12:0.166666666666667 13:0.166666666666667 14:0 15:0 16:0.166666666666667 17:0.166666666666667 18:0.333333333333333 19:0.5 20:0 21:0 22:0.166666666666667 23:0.166666666666667 24:0.166666666666667 25:0.166666666666667 26:0.333333333333333 27:0.3333333333…
+1 1:0 2:0.5 3:0 4:0.333333333333333 5:0 6:0.333333333333333 7:0 8:0.333333333333333 9:0.333333333333333 10:0.333333333333333 11:0.166666666666667 12:0.166666666666667 13:0.166666666666667 14:0 15:0 16:0.166666666666667 17:0.166666666666667 18:0.333333333333333 19:0.5 20:0 21:0 22:0.166666666666667 23:0.166666666666667 24:0.166666666666667 25:0.166666666666667 26:0.333333333333333 27:0.3333333333…
+1 1:0 2:0.5 3:0 4:0.333333333333333 5:0 6:0.333333333333333 7:0 8:0.333333333333333 9:0.333333333333333 10:0.333333333333333 11:0.166666666666667 12:0.166666666666667 13:0.166666666666667 14:0 15:0 16:0.166666666666667 17:0.166666666666667 18:0.333333333333333 19:0.5 20:0 21:0 22:0.166666666666667 23:0.166666666666667 24:0.166666666666667 25:0.166666666666667 26:0.333333333333333 27:0.3333333333…
+1 1:0 2:0.5 3:0 4:0.333333333333333 5:0 6:0.333333333333333 7:0 8:0.333333333333333 9:0.333333333333333 10:0.333333333333333 11:0.166666666666667 12:0.166666666666667 13:0.166666666666667 14:0 15:0 16:0.166666666666667 17:0.166666666666667 18:0.333333333333333 19:0.5 20:0 21:0 22:0.166666666666667 23:0.166666666666667 24:0.166666666666667 25:0.166666666666667 26:0.333333333333333 27:0.3333333333…
+1 1:0 2:0.5 3:0 4:0.333333333333333 5:0 6:0.333333333333333 7:0 8:0.333333333333333 9:0.333333333333333 10:0.333333333333333 11:0.166666666666667 12:0.166666666666667 13:0.166666666666667 14:0 15:0 16:0.166666666666667 17:0.166666666666667 18:0.333333333333333 19:0.5 20:0 21:0 22:0.166666666666667 23:0.166666666666667 24:0.166666666666667 25:0.166666666666667 26:0.333333333333333 27:0.3333333333…
+1 1:0 2:0.5 3:0 4:0.333333333333333 5:0 6:0.333333333333333 7:0 8:0.333333333333333 9:0.333333333333333 10:0.333333333333333 11:0.166666666666667 12:0.166666666666667 13:0.166666666666667 14:0 15:0 16:0.166666666666667 17:0.166666666666667 18:0.333333333333333 19:0.5 20:0 21:0 22:0.166666666666667 23:0.166666666666667 24:0.166666666666667 25:0.166666666666667 26:0.333333333333333 27:0.3333333333…
+1 1:0 2:0.5 3:0 4:0.333333333333333 5:0 6:0.333333333333333 7:0 8:0.333333333333333 9:0.333333333333333 10:0.333333333333333 11:0.166666666666667 12:0.166666666666667 13:0.166666666666667 14:0 15:0 16:0.166666666666667 17:0.166666666666667 18:0.333333333333333 19:0.5 20:0 21:0 22:0.166666666666667 23:0.166666666666667 24:0.166666666666667 25:0.166666666666667 26:0.333333333333333 27:0.3333333333…
+1 1:0 2:0.5 3:0 4:0.333333333333333 5:0 6:0.333333333333333 7:0 8:0.333333333333333 9:0.333333333333333 10:0.333333333333333 11:0.166666666666667 12:0.166666666666667 13:0.166666666666667 14:0 15:0 16:0.166666666666667 17:0.166666666666667 18:0.333333333333333 19:0.5 20:0 21:0 22:0.166666666666667 23:0.166666666666667 24:0.166666666666667 25:0.166666666666667 26:0.333333333333333 27:0.3333333333…
+1 1:0 2:0.5 3:0 4:0.333333333333333 5:0 6:0.333333333333333 7:0 8:0.333333333333333 9:0.333333333333333 10:0.333333333333333 11:0.166666666666667 12:0.166666666666667 13:0.166666666666667 14:0 15:0 16:0.166666666666667 17:0.166666666666667 18:0.333333333333333 19:0.5 20:0 21:0 22:0.166666666666667 23:0.166666666666667 24:0.166666666666667 25:0.166666666666667 26:0.333333333333333 27:0.3333333333…
+1 1:0 2:0.5 3:0 4:0.333333333333333 5:0 6:0.333333333333333 7:0 8:0.333333333333333 9:0.333333333333333 10:0.333333333333333 11:0.166666666666667 12:0.166666666666667 13:0.166666666666667 14:0 15:0 16:0.166666666666667 17:0.166666666666667 18:0.333333333333333 19:0.5 20:0 21:0 22:0.166666666666667 23:0.166666666666667 24:0.166666666666667 25:0.166666666666667 26:0.333333333333333 27:0.3333333333…
+1 1:0 2:0.5 3:0 4:0.333333333333333 5:0 6:0.333333333333333 7:0 8:0.333333333333333 9:0.333333333333333 10:0.333333333333333 11:0.166666666666667 12:0.166666666666667 13:0.166666666666667 14:0 15:0 16:0.166666666666667 17:0.166666666666667 18:0.333333333333333 19:0.5 20:0 21:0 22:0.166666666666667 23:0.166666666666667 24:0.166666666666667 25:0.166666666666667 26:0.333333333333333 27:0.3333333333…
+1 1:0 2:0.5 3:0 4:0.333333333333333 5:0 6:0.333333333333333 7:0 8:0.333333333333333 9:0.333333333333333 10:0.333333333333333 11:0.166666666666667 12:0.166666666666667 13:0.166666666666667 14:0 15:0 16:0.166666666666667 17:0.166666666666667 18:0.333333333333333 19:0.5 20:0 21:0 22:0.166666666666667 23:0.166666666666667 24:0.166666666666667 25:0.166666666666667 26:0.333333333333333 27:0.3333333333…
+1 1:0 2:0.5 3:0 4:0.333333333333333 5:0 6:0.333333333333333 7:0 8:0.333333333333333 9:0.333333333333333 10:0.333333333333333 11:0.166666666666667 12:0.166666666666667 13:0.166666666666667 14:0 15:0 16:0.166666666666667 17:0.166666666666667 18:0.333333333333333 19:0.5 20:0 21:0 22:0.166666666666667 23:0.166666666666667 24:0.166666666666667 25:0.166666666666667 26:0.333333333333333 27:0.3333333333…
+1 1:0 2:0.5 3:0 4:0.333333333333333 5:0 6:0.333333333333333 7:0 8:0.333333333333333 9:0.333333333333333 10:0.333333333333333 11:0.166666666666667 12:0.166666666666667 13:0.166666666666667 14:0 15:0 16:0.166666666666667 17:0.166666666666667 18:0.333333333333333 19:0.5 20:0 21:0 22:0.166666666666667 23:0.166666666666667 24:0.166666666666667 25:0.166666666666667 26:0.333333333333333 27:0.3333333333…
+1 1:0 2:0.5 3:0 4:0.333333333333333 5:0 6:0.333333333333333 7:0 8:0.333333333333333 9:0.333333333333333 10:0.333333333333333 11:0.166666666666667 12:0.166666666666667 13:0.166666666666667 14:0 15:0 16:0.166666666666667 17:0.166666666666667 18:0.333333333333333 19:0.5 20:0 21:0 22:0.166666666666667 23:0.166666666666667 24:0.166666666666667 25:0.166666666666667 26:0.333333333333333 27:0.3333333333…
+1 1:0 2:0.5 3:0 4:0.333333333333333 5:0 6:0.333333333333333 7:0 8:0.333333333333333 9:0.333333333333333 10:0.333333333333333 11:0.166666666666667 12:0.166666666666667 13:0.166666666666667 14:0 15:0 16:0.166666666666667 17:0.166666666666667 18:0.333333333333333 19:0.5 20:0 21:0 22:0.166666666666667 23:0.166666666666667 24:0.166666666666667 25:0.166666666666667 26:0.333333333333333 27:0.3333333333…
+1 1:0 2:0.5 3:0 4:0.333333333333333 5:0 6:0.333333333333333 7:0 8:0.333333333333333 9:0.333333333333333 10:0.333333333333333 11:0.166666666666667 12:0.166666666666667 13:0.166666666666667 14:0 15:0 16:0.166666666666667 17:0.166666666666667 18:0.333333333333333 19:0.5 20:0 21:0 22:0.166666666666667 23:0.166666666666667 24:0.166666666666667 25:0.166666666666667 26:0.333333333333333 27:0.3333333333…
+1 1:0 2:0.5 3:0 4:0.333333333333333 5:0 6:0.333333333333333 7:0 8:0.333333333333333 9:0.333333333333333 10:0.333333333333333 11:0.166666666666667 12:0.166666666666667 13:0.166666666666667 14:0 15:0 16:0.166666666666667 17:0.166666666666667 18:0.333333333333333 19:0.5 20:0 21:0 22:0.166666666666667 23:0.166666666666667 24:0.166666666666667 25:0.166666666666667 26:0.333333333333333 27:0.3333333333…
+1 1:0 2:0.5 3:0 4:0.333333333333333 5:0 6:0.333333333333333 7:0 8:0.333333333333333 9:0.333333333333333 10:0.333333333333333 11:0.166666666666667 12:0.166666666666667 13:0.166666666666667 14:0 15:0 16:0.166666666666667 17:0.166666666666667 18:0.333333333333333 19:0.5 20:0 21:0 22:0.166666666666667 23:0.166666666666667 24:0.166666666666667 25:0.166666666666667 26:0.333333333333333 27:0.3333333333…
+1 1:0 2:0.5 3:0 4:0.333333333333333 5:0 6:0.333333333333333 7:0 8:0.333333333333333 9:0.333333333333333 10:0.333333333333333 11:0.166666666666667 12:0.166666666666667 13:0.166666666666667 14:0 15:0 16:0.166666666666667 17:0.166666666666667 18:0.333333333333333 19:0.5 20:0 21:0 22:0.166666666666667 23:0.166666666666667 24:0.166666666666667 25:0.166666666666667 26:0.333333333333333 27:0.3333333333…
+1 1:0.6 2:0.2 3:0.4 4:0.4 5:0.6 6:0.2 7:0 8:0.4 9:0.4 10:0.4 11:0 12:0.4 13:0.6 14:0 15:0 16:0.2 17:0 18:0 19:0.2 20:0.2 21:0 22:0.4 23:0.8 24:0 25:0.4 26:0 27:0.2 28:0.2 29:0.4 30:0.4 31:0 32:0.2 33:0 34:0.4 35:0 36:0.2 37:0.4 38:0 39:0 40:0 41:0 42:0 43:0 44:0.2 45:0 46:0 47:0 48:0 49:0 50:0.2 51:0.2 52:0.2 53:0.4 54:0.2 55:0.2 56:0 57:0 58:1 59:0.8 60:0.4 61:0.2 62:0.8 63:0 64:0 65:0.4 66:0.4…
+1 1:0 2:0.333333333333333 3:0.333333333333333 4:0 5:0.333333333333333 6:0 7:0 8:0 9:0.666666666666667 10:0 11:0 12:0 13:0 14:0 15:0.666666666666667 16:0.666666666666667 17:0.666666666666667 18:0.333333333333333 19:0 20:0 21:0 22:0 23:0.333333333333333 24:0 25:0 26:0.333333333333333 27:0 28:0 29:0.333333333333333 30:0.666666666666667 31:0 32:0.333333333333333 33:0 34:0 35:0 36:0 37:0 38:0 39:0 40…
+1 1:0 2:0.333333333333333 3:0.333333333333333 4:0 5:0.333333333333333 6:0 7:0 8:0 9:0.666666666666667 10:0 11:0 12:0 13:0 14:0 15:0.666666666666667 16:0.666666666666667 17:0.666666666666667 18:0.333333333333333 19:0 20:0 21:0 22:0 23:0.333333333333333 24:0 25:0 26:0.333333333333333 27:0 28:0 29:0.333333333333333 30:0.666666666666667 31:0 32:0.333333333333333 33:0 34:0 35:0 36:0 37:0 38:0 39:0 40…
+1 1:0 2:0.333333333333333 3:0.333333333333333 4:0 5:0.333333333333333 6:0 7:0 8:0 9:0.666666666666667 10:0 11:0 12:0 13:0 14:0 15:0.666666666666667 16:0.666666666666667 17:0.666666666666667 18:0.333333333333333 19:0 20:0 21:0 22:0 23:0.333333333333333 24:0 25:0 26:0.333333333333333 27:0 28:0 29:0.333333333333333 30:0.666666666666667 31:0 32:0.333333333333333 33:0 34:0 35:0 36:0 37:0 38:0 39:0 40…
+1 1:0 2:0.333333333333333 3:0.333333333333333 4:0 5:0.333333333333333 6:0 7:0 8:0 9:0.666666666666667 10:0 11:0 12:0 13:0 14:0 15:0.666666666666667 16:0.666666666666667 17:0.666666666666667 18:0.333333333333333 19:0 20:0 21:0 22:0 23:0.333333333333333 24:0 25:0 26:0.333333333333333 27:0 28:0 29:0.333333333333333 30:0.666666666666667 31:0 32:0.333333333333333 33:0 34:0 35:0 36:0 37:0 38:0 39:0 40…
+1 1:0 2:0.333333333333333 3:0.333333333333333 4:0 5:0.333333333333333 6:0 7:0 8:0 9:0.666666666666667 10:0 11:0 12:0 13:0 14:0 15:0.666666666666667 16:0.666666666666667 17:0.666666666666667 18:0.333333333333333 19:0 20:0 21:0 22:0 23:0.333333333333333 24:0 25:0 26:0.333333333333333 27:0 28:0 29:0.333333333333333 30:0.666666666666667 31:0 32:0.333333333333333 33:0 34:0 35:0 36:0 37:0 38:0 39:0 40…
+1 1:0 2:0.333333333333333 3:0.333333333333333 4:0 5:0.333333333333333 6:0 7:0 8:0 9:0.666666666666667 10:0 11:0 12:0 13:0 14:0 15:0.666666666666667 16:0.666666666666667 17:0.666666666666667 18:0.333333333333333 19:0 20:0 21:0 22:0 23:0.333333333333333 24:0 25:0 26:0.333333333333333 27:0 28:0 29:0.333333333333333 30:0.666666666666667 31:0 32:0.333333333333333 33:0 34:0 35:0 36:0 37:0 38:0 39:0 40…
+1 1:0 2:0.333333333333333 3:0.333333333333333 4:0 5:0.333333333333333 6:0 7:0 8:0 9:0.666666666666667 10:0 11:0 12:0 13:0 14:0 15:0.666666666666667 16:0.666666666666667 17:0.666666666666667 18:0.333333333333333 19:0 20:0 21:0 22:0 23:0.333333333333333 24:0 25:0 26:0.333333333333333 27:0 28:0 29:0.333333333333333 30:0.666666666666667 31:0 32:0.333333333333333 33:0 34:0 35:0 36:0 37:0 38:0 39:0 40…
+1 1:0 2:0.333333333333333 3:0.333333333333333 4:0 5:0.333333333333333 6:0 7:0 8:0 9:0.666666666666667 10:0 11:0 12:0 13:0 14:0 15:0.666666666666667 16:0.666666666666667 17:0.666666666666667 18:0.333333333333333 19:0 20:0 21:0 22:0 23:0.333333333333333 24:0 25:0 26:0.333333333333333 27:0 28:0 29:0.333333333333333 30:0.666666666666667 31:0 32:0.333333333333333 33:0 34:0 35:0 36:0 37:0 38:0 39:0 40…
+1 1:0.277777777777778 2:0.333333333333333 3:0.388888888888889 4:0.5 5:0.388888888888889 6:0.166666666666667 7:0 8:0.388888888888889 9:0.555555555555556 10:0.5 11:0.444444444444444 12:0 13:0.0555555555555556 14:0 15:0.222222222222222 16:0.5 17:0.388888888888889 18:0.277777777777778 19:0.277777777777778 20:0.166666666666667 21:0.0555555555555556 22:0.555555555555556 23:0.166666666666667 24:0.38888…
+1 1:0.277777777777778 2:0.333333333333333 3:0.388888888888889 4:0.5 5:0.388888888888889 6:0.166666666666667 7:0 8:0.388888888888889 9:0.555555555555556 10:0.5 11:0.444444444444444 12:0 13:0.0555555555555556 14:0 15:0.222222222222222 16:0.5 17:0.388888888888889 18:0.277777777777778 19:0.277777777777778 20:0.166666666666667 21:0.0555555555555556 22:0.555555555555556 23:0.166666666666667 24:0.38888…
+1 1:1 2:0.583333333333333 3:0.388888888888889 4:0.222222222222222 5:0.333333333333333 6:0.361111111111111 7:0.0277777777777778 8:0.444444444444444 9:0.527777777777778 10:0.361111111111111 11:0.166666666666667 12:0.222222222222222 13:0.305555555555556 14:0.0277777777777778 15:0.416666666666667 16:0.444444444444444 17:0.111111111111111 18:0.0555555555555556 19:0.138888888888889 20:0.11111111111111…
+1 1:0.333333333333333 2:0 3:0.666666666666667 4:0.333333333333333 5:0.333333333333333 6:0 7:0 8:0 9:0.333333333333333 10:0.333333333333333 11:0 12:0 13:0.333333333333333 14:0 15:0 16:0 17:0.333333333333333 18:0 19:0.666666666666667 20:0.333333333333333 21:0 22:0 23:0 24:0.333333333333333 25:0 26:0.333333333333333 27:0 28:0 29:0 30:0.333333333333333 31:0 32:0 33:0 34:0 35:0 36:0 37:0.333333333333…
+1 1:0.444444444444444 2:0.444444444444444 3:0.333333333333333 4:0 5:0.222222222222222 6:0.222222222222222 7:0 8:0.111111111111111 9:0.111111111111111 10:0.444444444444444 11:0 12:0.555555555555556 13:0.333333333333333 14:0 15:0.444444444444444 16:0.444444444444444 17:0.555555555555556 18:0 19:0.333333333333333 20:0.444444444444444 21:0 22:0 23:0.333333333333333 24:0.111111111111111 25:0 26:0.111…
+1 1:0.2 2:0.1 3:0.1 4:0.1 5:0.3 6:0.1 7:0 8:0.2 9:0.1 10:0 11:0 12:0 13:0 14:0 15:0.1 16:0.2 17:0 18:0 19:0.1 20:0.1 21:0 22:0.1 23:0 24:0 25:0 26:0 27:0.1 28:0 29:0.1 30:0.9 31:0 32:0.1 33:0 34:0 35:0 36:0 37:0.1 38:0.1 39:0 40:0 41:0 42:0 43:0 44:0 45:0 46:0.1 47:0 48:0 49:0 50:0.2 51:0.1 52:0.2 53:0.1 54:0.5 55:0 56:0 57:0.2 58:0 59:0.1 60:0.1 61:0.2 62:0 63:0 64:0.1 65:0.1 66:0.1 67:0 68:0.7…
+1 1:0.692307692307692 2:0.461538461538462 3:0.615384615384615 4:0.538461538461538 5:0.461538461538462 6:0.153846153846154 7:0.230769230769231 8:0.615384615384615 9:0.384615384615385 10:0.538461538461538 11:0.153846153846154 12:0.153846153846154 13:0.307692307692308 14:0.0769230769230769 15:1 16:0.692307692307692 17:0.230769230769231 18:0.0769230769230769 19:0 20:0.153846153846154 21:0.0769230769…
+1 1:0.25 2:0.25 3:0.5 4:0 5:0.25 6:0.5 7:0 8:0.25 9:0 10:0.5 11:0 12:0 13:0 14:0 15:0.5 16:0.25 17:0.25 18:0 19:0 20:0 21:0 22:0 23:0 24:0.25 25:0 26:0 27:0.25 28:0 29:0.25 30:0.25 31:0 32:0 33:0 34:0.25 35:0 36:0.5 37:1 38:0 39:0 40:0 41:0 42:0 43:0 44:0 45:0 46:0 47:0 48:0 49:0 50:0.5 51:0 52:0 53:0.25 54:0 55:0.75 56:0 57:0.25 58:0 59:0.25 60:0.75 61:0 62:0.5 63:0.25 64:0.25 65:0.25 66:0 67:0…
+1 1:0 2:0.166666666666667 3:0.166666666666667 4:0 5:0.333333333333333 6:0 7:0 8:0 9:0.166666666666667 10:0.166666666666667 11:0 12:0.333333333333333 13:0.166666666666667 14:0.166666666666667 15:0.5 16:0.5 17:0.166666666666667 18:0 19:0 20:0.166666666666667 21:0 22:0 23:0 24:0 25:0 26:0.166666666666667 27:0.166666666666667 28:0 29:0 30:0 31:0.166666666666667 32:0.166666666666667 33:0 34:0.1666666…
+1 1:0 2:0.166666666666667 3:0.166666666666667 4:0 5:0.333333333333333 6:0 7:0 8:0 9:0.166666666666667 10:0.166666666666667 11:0 12:0.333333333333333 13:0.166666666666667 14:0.166666666666667 15:0.5 16:0.5 17:0.166666666666667 18:0 19:0 20:0.166666666666667 21:0 22:0 23:0 24:0 25:0 26:0.166666666666667 27:0.166666666666667 28:0 29:0 30:0 31:0.166666666666667 32:0.166666666666667 33:0 34:0.1666666…
+1 1:0.125 2:0.375 3:0.25 4:0.5 5:0 6:0.25 7:0 8:0.625 9:0.25 10:0.75 11:0.375 12:0.375 13:0.125 14:0.25 15:0.625 16:1 17:0.25 18:0.125 19:0.125 20:0 21:0.125 22:0 23:0.25 24:0.75 25:0.5 26:0 27:0.25 28:0 29:0.25 30:0.375 31:0.375 32:0 33:0 34:0.25 35:0 36:0.125 37:0.375 38:0.25 39:0.125 40:0.125 41:0 42:0 43:0 44:0 45:0 46:0 47:0 48:0.125 49:0 50:0.375 51:0.875 52:0.5 53:0.125 54:0.375 55:0.125 …
+1 1:0.1875 2:0.0625 3:0.25 4:0.0625 5:0.4375 6:0.1875 7:0 8:0.25 9:0.3125 10:0.25 11:0.125 12:0.1875 13:0.0625 14:0 15:0.1875 16:0 17:0.4375 18:0.1875 19:0.125 20:0.1875 21:0 22:0.125 23:0.0625 24:0.125 25:0 26:0.125 27:0.0625 28:0 29:0.5 30:0.125 31:0.4375 32:0.1875 33:0.1875 34:0 35:0 36:0.125 37:0.0625 38:0.25 39:0.0625 40:0.0625 41:0.125 42:0 43:0 44:0 45:0 46:0 47:0 48:0 49:0 50:0.125 51:0.…
+1 1:0.1875 2:0.0625 3:0.25 4:0.0625 5:0.4375 6:0.1875 7:0 8:0.25 9:0.3125 10:0.25 11:0.125 12:0.1875 13:0.0625 14:0 15:0.1875 16:0 17:0.4375 18:0.1875 19:0.125 20:0.1875 21:0 22:0.125 23:0.0625 24:0.125 25:0 26:0.125 27:0.0625 28:0 29:0.5 30:0.125 31:0.4375 32:0.1875 33:0.1875 34:0 35:0 36:0.125 37:0.0625 38:0.25 39:0.0625 40:0.0625 41:0.125 42:0 43:0 44:0 45:0 46:0 47:0 48:0 49:0 50:0.125 51:0.…
+1 1:0.1875 2:0.0625 3:0.25 4:0.0625 5:0.4375 6:0.1875 7:0 8:0.25 9:0.3125 10:0.25 11:0.125 12:0.1875 13:0.0625 14:0 15:0.1875 16:0 17:0.4375 18:0.1875 19:0.125 20:0.1875 21:0 22:0.125 23:0.0625 24:0.125 25:0 26:0.125 27:0.0625 28:0 29:0.5 30:0.125 31:0.4375 32:0.1875 33:0.1875 34:0 35:0 36:0.125 37:0.0625 38:0.25 39:0.0625 40:0.0625 41:0.125 42:0 43:0 44:0 45:0 46:0 47:0 48:0 49:0 50:0.125 51:0.…
+1 1:0.0833333333333333 2:0.583333333333333 3:0.333333333333333 4:0.166666666666667 5:0.0833333333333333 6:0.5 7:0 8:0.5 9:0.5 10:0.583333333333333 11:0.0833333333333333 12:0.166666666666667 13:0.25 14:0 15:0.5 16:0.5 17:0.0833333333333333 18:0.0833333333333333 19:0.166666666666667 20:0.333333333333333 21:0.0833333333333333 22:0.25 23:0.25 24:0.25 25:0.0833333333333333 26:0.0833333333333333 27:0.…
+1 1:0 2:0.5 3:0 4:0 5:0 6:0.5 7:0 8:0 9:1 10:0.5 11:0 12:0.5 13:0.5 14:0 15:0 16:0 17:0.5 18:0 19:0 20:0 21:0 22:0 23:0 24:0.5 25:0 26:0 27:0 28:0 29:0 30:1 31:0 32:0 33:0.5 34:0 35:0 36:0 37:0.5 38:0 39:0 40:0 41:0 42:0.5 43:0 44:0 45:0 46:0.5 47:0 48:0 49:0 50:0 51:0.5 52:0 53:0.5 54:0.5 55:0 56:0 57:0 58:0.5 59:0 60:1 61:0 62:1 63:0 64:0.5 65:0.5 66:0.5 67:0.5 68:0 69:0 70:0 71:0 72:0.5 73:0 …
+1 1:0 2:0.5 3:0 4:0 5:0 6:0.5 7:0 8:0 9:1 10:0.5 11:0 12:0.5 13:0.5 14:0 15:0 16:0 17:0.5 18:0 19:0 20:0 21:0 22:0 23:0 24:0.5 25:0 26:0 27:0 28:0 29:0 30:1 31:0 32:0 33:0.5 34:0 35:0 36:0 37:0.5 38:0 39:0 40:0 41:0 42:0.5 43:0 44:0 45:0 46:0.5 47:0 48:0 49:0 50:0 51:0.5 52:0 53:0.5 54:0.5 55:0 56:0 57:0 58:0.5 59:0 60:1 61:0 62:1 63:0 64:0.5 65:0.5 66:0.5 67:0.5 68:0 69:0 70:0 71:0 72:0.5 73:0 …
+1 1:0 2:0.5 3:0 4:0 5:0 6:0.5 7:0 8:0 9:1 10:0.5 11:0 12:0.5 13:0.5 14:0 15:0 16:0 17:0.5 18:0 19:0 20:0 21:0 22:0 23:0 24:0.5 25:0 26:0 27:0 28:0 29:0 30:1 31:0 32:0 33:0.5 34:0 35:0 36:0 37:0.5 38:0 39:0 40:0 41:0 42:0.5 43:0 44:0 45:0 46:0.5 47:0 48:0 49:0 50:0 51:0.5 52:0 53:0.5 54:0.5 55:0 56:0 57:0 58:0.5 59:0 60:1 61:0 62:1 63:0 64:0.5 65:0.5 66:0.5 67:0.5 68:0 69:0 70:0 71:0 72:0.5 73:0 …
+1 1:0 2:0.5 3:0 4:0 5:0 6:0.5 7:0 8:0 9:1 10:0.5 11:0 12:0.5 13:0.5 14:0 15:0 16:0 17:0.5 18:0 19:0 20:0 21:0 22:0 23:0 24:0.5 25:0 26:0 27:0 28:0 29:0 30:1 31:0 32:0 33:0.5 34:0 35:0 36:0 37:0.5 38:0 39:0 40:0 41:0 42:0.5 43:0 44:0 45:0 46:0.5 47:0 48:0 49:0 50:0 51:0.5 52:0 53:0.5 54:0.5 55:0 56:0 57:0 58:0.5 59:0 60:1 61:0 62:1 63:0 64:0.5 65:0.5 66:0.5 67:0.5 68:0 69:0 70:0 71:0 72:0.5 73:0 …
+1 1:0 2:0.5 3:0 4:0 5:0 6:0.5 7:0 8:0 9:1 10:0.5 11:0 12:0.5 13:0.5 14:0 15:0 16:0 17:0.5 18:0 19:0 20:0 21:0 22:0 23:0 24:0.5 25:0 26:0 27:0 28:0 29:0 30:1 31:0 32:0 33:0.5 34:0 35:0 36:0 37:0.5 38:0 39:0 40:0 41:0 42:0.5 43:0 44:0 45:0 46:0.5 47:0 48:0 49:0 50:0 51:0.5 52:0 53:0.5 54:0.5 55:0 56:0 57:0 58:0.5 59:0 60:1 61:0 62:1 63:0 64:0.5 65:0.5 66:0.5 67:0.5 68:0 69:0 70:0 71:0 72:0.5 73:0 …
+1 1:0.4 2:0.4 3:0.3 4:0.6 5:0.2 6:0.1 7:0 8:0.2 9:0.7 10:0.5 11:0.2 12:0.1 13:0.1 14:0.1 15:0.4 16:0.4 17:0.3 18:0.2 19:0.2 20:0.7 21:0.1 22:0.4 23:0.6 24:0.3 25:0.2 26:0.4 27:0.6 28:0.2 29:0.1 30:0.3 31:0.1 32:0 33:0.2 34:0 35:0 36:0.5 37:0.3 38:0.6 39:0.2 40:0 41:0.3 42:0 43:0 44:0.1 45:0 46:0 47:0.1 48:0.1 49:0 50:0.6 51:0.2 52:0.6 53:0.9 54:0.1 55:0.3 56:0.1 57:0.7 58:0.8 59:0.8 60:0.6 61:0.…
+1 1:0.4 2:0.4 3:0.3 4:0.6 5:0.2 6:0.1 7:0 8:0.2 9:0.7 10:0.5 11:0.2 12:0.1 13:0.1 14:0.1 15:0.4 16:0.4 17:0.3 18:0.2 19:0.2 20:0.7 21:0.1 22:0.4 23:0.6 24:0.3 25:0.2 26:0.4 27:0.6 28:0.2 29:0.1 30:0.3 31:0.1 32:0 33:0.2 34:0 35:0 36:0.5 37:0.3 38:0.6 39:0.2 40:0 41:0.3 42:0 43:0 44:0.1 45:0 46:0 47:0.1 48:0.1 49:0 50:0.6 51:0.2 52:0.6 53:0.9 54:0.1 55:0.3 56:0.1 57:0.7 58:0.8 59:0.8 60:0.6 61:0.…
+1 1:0 2:0.333333333333333 3:0.333333333333333 4:0 5:0.333333333333333 6:0.333333333333333 7:0 8:0.333333333333333 9:0.666666666666667 10:0 11:0.333333333333333 12:0 13:0 14:0 15:0 16:0 17:0 18:0.333333333333333 19:0.333333333333333 20:0 21:0 22:0 23:0 24:0 25:0 26:0 27:0.333333333333333 28:0.333333333333333 29:0 30:0.333333333333333 31:0 32:0 33:0 34:0 35:0 36:0.333333333333333 37:0 38:0.6666666…
+1 1:0 2:0.333333333333333 3:0.333333333333333 4:0 5:0.333333333333333 6:0.333333333333333 7:0 8:0.333333333333333 9:0.666666666666667 10:0 11:0.333333333333333 12:0 13:0 14:0 15:0 16:0 17:0 18:0.333333333333333 19:0.333333333333333 20:0 21:0 22:0 23:0 24:0 25:0 26:0 27:0.333333333333333 28:0.333333333333333 29:0 30:0.333333333333333 31:0 32:0 33:0 34:0 35:0 36:0.333333333333333 37:0 38:0.6666666…
+1 1:0 2:0.333333333333333 3:0.333333333333333 4:0 5:0.333333333333333 6:0.333333333333333 7:0 8:0.333333333333333 9:0.666666666666667 10:0 11:0.333333333333333 12:0 13:0 14:0 15:0 16:0 17:0 18:0.333333333333333 19:0.333333333333333 20:0 21:0 22:0 23:0 24:0 25:0 26:0 27:0.333333333333333 28:0.333333333333333 29:0 30:0.333333333333333 31:0 32:0 33:0 34:0 35:0 36:0.333333333333333 37:0 38:0.6666666…
+1 1:0 2:0.333333333333333 3:0.333333333333333 4:0 5:0.333333333333333 6:0.333333333333333 7:0 8:0.333333333333333 9:0.666666666666667 10:0 11:0.333333333333333 12:0 13:0 14:0 15:0 16:0 17:0 18:0.333333333333333 19:0.333333333333333 20:0 21:0 22:0 23:0 24:0 25:0 26:0 27:0.333333333333333 28:0.333333333333333 29:0 30:0.333333333333333 31:0 32:0 33:0 34:0 35:0 36:0.333333333333333 37:0 38:0.6666666…
+1 1:0 2:0.333333333333333 3:0.333333333333333 4:0 5:0.333333333333333 6:0.333333333333333 7:0 8:0.333333333333333 9:0.666666666666667 10:0 11:0.333333333333333 12:0 13:0 14:0 15:0 16:0 17:0 18:0.333333333333333 19:0.333333333333333 20:0 21:0 22:0 23:0 24:0 25:0 26:0 27:0.333333333333333 28:0.333333333333333 29:0 30:0.333333333333333 31:0 32:0 33:0 34:0 35:0 36:0.333333333333333 37:0 38:0.6666666…
+1 1:0 2:0 3:0.0769230769230769 4:0 5:0 6:0 7:0 8:0 9:0.307692307692308 10:0 11:0 12:0 13:0 14:0 15:0.0769230769230769 16:0.153846153846154 17:0 18:0 19:0 20:0.0769230769230769 21:0 22:0 23:0 24:0.0769230769230769 25:0 26:0 27:0 28:0 29:0 30:0 31:0 32:0 33:0 34:0 35:0 36:0 37:0 38:0 39:0 40:0 41:0 42:0 43:0 44:0.153846153846154 45:0 46:0 47:0 48:0 49:0 50:0 51:0.0769230769230769 52:0.076923076923…
+1 1:0 2:0 3:0.25 4:0 5:0 6:0.25 7:0 8:0.25 9:0 10:0 11:0.5 12:0 13:0.25 14:0 15:0 16:0.5 17:0 18:0 19:0.5 20:0 21:0 22:0 23:0 24:0.5 25:0 26:0 27:0 28:0.25 29:0 30:0.25 31:0 32:0.25 33:0 34:0.25 35:0 36:0 37:0.5 38:0.25 39:0 40:0 41:0 42:0 43:0.25 44:0 45:0 46:0 47:0.25 48:0 49:0 50:0 51:0.5 52:0.25 53:0 54:0 55:0.5 56:0 57:0.25 58:0.75 59:0.75 60:0 61:0.5 62:0.25 63:0.25 64:0.5 65:0.25 66:0 67:…
+1 1:0 2:0 3:0.25 4:0 5:0 6:0.25 7:0 8:0.25 9:0 10:0 11:0.5 12:0 13:0.25 14:0 15:0 16:0.5 17:0 18:0 19:0.5 20:0 21:0 22:0 23:0 24:0.5 25:0 26:0 27:0 28:0.25 29:0 30:0.25 31:0 32:0.25 33:0 34:0.25 35:0 36:0 37:0.5 38:0.25 39:0 40:0 41:0 42:0 43:0.25 44:0 45:0 46:0 47:0.25 48:0 49:0 50:0 51:0.5 52:0.25 53:0 54:0 55:0.5 56:0 57:0.25 58:0.75 59:0.75 60:0 61:0.5 62:0.25 63:0.25 64:0.5 65:0.25 66:0 67:…
+1 1:0 2:0 3:0.333333333333333 4:0.666666666666667 5:0 6:0 7:0.333333333333333 8:0.333333333333333 9:0.333333333333333 10:0 11:0 12:0 13:0 14:0.333333333333333 15:0.333333333333333 16:0.333333333333333 17:0 18:0 19:0.333333333333333 20:0 21:0.333333333333333 22:0 23:0.666666666666667 24:0 25:0.333333333333333 26:0.666666666666667 27:0 28:0 29:0 30:0.333333333333333 31:0.333333333333333 32:0 33:0 …
+1 1:0 2:0 3:0.333333333333333 4:0.666666666666667 5:0 6:0 7:0.333333333333333 8:0.333333333333333 9:0.333333333333333 10:0 11:0 12:0 13:0 14:0.333333333333333 15:0.333333333333333 16:0.333333333333333 17:0 18:0 19:0.333333333333333 20:0 21:0.333333333333333 22:0 23:0.666666666666667 24:0 25:0.333333333333333 26:0.666666666666667 27:0 28:0 29:0 30:0.333333333333333 31:0.333333333333333 32:0 33:0 …
+1 1:0 2:0 3:0.333333333333333 4:0.666666666666667 5:0 6:0 7:0.333333333333333 8:0.333333333333333 9:0.333333333333333 10:0 11:0 12:0 13:0 14:0.333333333333333 15:0.333333333333333 16:0.333333333333333 17:0 18:0 19:0.333333333333333 20:0 21:0.333333333333333 22:0 23:0.666666666666667 24:0 25:0.333333333333333 26:0.666666666666667 27:0 28:0 29:0 30:0.333333333333333 31:0.333333333333333 32:0 33:0 …
+1 1:0 2:0 3:0.333333333333333 4:0.666666666666667 5:0 6:0 7:0.333333333333333 8:0.333333333333333 9:0.333333333333333 10:0 11:0 12:0 13:0 14:0.333333333333333 15:0.333333333333333 16:0.333333333333333 17:0 18:0 19:0.333333333333333 20:0 21:0.333333333333333 22:0 23:0.666666666666667 24:0 25:0.333333333333333 26:0.666666666666667 27:0 28:0 29:0 30:0.333333333333333 31:0.333333333333333 32:0 33:0 …
+1 1:0 2:0 3:0.333333333333333 4:0.666666666666667 5:0 6:0 7:0.333333333333333 8:0.333333333333333 9:0.333333333333333 10:0 11:0 12:0 13:0 14:0.333333333333333 15:0.333333333333333 16:0.333333333333333 17:0 18:0 19:0.333333333333333 20:0 21:0.333333333333333 22:0 23:0.666666666666667 24:0 25:0.333333333333333 26:0.666666666666667 27:0 28:0 29:0 30:0.333333333333333 31:0.333333333333333 32:0 33:0 …
+1 1:0 2:0.75 3:0 4:0 5:0 6:0 7:0.25 8:0 9:0.25 10:1 11:0.25 12:0 13:0 14:0 15:0.5 16:0 17:0.25 18:0 19:0 20:0 21:0 22:0.25 23:0 24:0 25:0 26:0.25 27:0 28:0 29:0 30:0 31:0 32:0 33:0.5 34:0 35:0 36:0 37:0.25 38:0 39:0 40:0 41:0 42:0 43:0 44:0.5 45:0 46:0.25 47:0 48:0 49:0.25 50:0.5 51:0.25 52:0.25 53:0.25 54:0.25 55:0.25 56:0 57:0.25 58:1 59:0.5 60:0.25 61:0.25 62:0.25 63:0 64:0.25 65:0.5 66:0.75 …
+1 1:0.4 2:0 3:0.2 4:0 5:0 6:0.2 7:0 8:0.2 9:0.6 10:0 11:0 12:0.8 13:0.4 14:0 15:0.4 16:0.4 17:0.6 18:0 19:0.2 20:0.4 21:0 22:0 23:0 24:0.2 25:0.6 26:0.2 27:0.2 28:0.4 29:0 30:0 31:0.6 32:0.2 33:0 34:0.2 35:0 36:0 37:0.6 38:0.4 39:0.2 40:0 41:0 42:0 43:0.2 44:0 45:0.2 46:0 47:0 48:0 49:0 50:0 51:0.6 52:0.8 53:0.6 54:0.8 55:0.2 56:0.4 57:1 58:0.6 59:0.4 60:0.2 61:0.4 62:0 63:0.2 64:0.2 65:0.2 66:0…
+1 1:1 2:0.390243902439024 3:0.439024390243902 4:0.121951219512195 5:0.219512195121951 6:0.170731707317073 7:0.0487804878048781 8:0.317073170731707 9:0.341463414634146 10:0.170731707317073 11:0.0487804878048781 12:0.146341463414634 13:0.0975609756097561 14:0 15:0.365853658536585 16:0.219512195121951 17:0.219512195121951 18:0.121951219512195 19:0.0487804878048781 20:0.146341463414634 21:0 22:0.097…
+1 1:1 2:0.390243902439024 3:0.439024390243902 4:0.121951219512195 5:0.219512195121951 6:0.170731707317073 7:0.0487804878048781 8:0.317073170731707 9:0.341463414634146 10:0.170731707317073 11:0.0487804878048781 12:0.146341463414634 13:0.0975609756097561 14:0 15:0.365853658536585 16:0.219512195121951 17:0.219512195121951 18:0.121951219512195 19:0.0487804878048781 20:0.146341463414634 21:0 22:0.097…
+1 1:1 2:0.390243902439024 3:0.439024390243902 4:0.121951219512195 5:0.219512195121951 6:0.170731707317073 7:0.0487804878048781 8:0.317073170731707 9:0.341463414634146 10:0.170731707317073 11:0.0487804878048781 12:0.146341463414634 13:0.0975609756097561 14:0 15:0.365853658536585 16:0.219512195121951 17:0.219512195121951 18:0.121951219512195 19:0.0487804878048781 20:0.146341463414634 21:0 22:0.097…
+1 1:1 2:0.390243902439024 3:0.439024390243902 4:0.121951219512195 5:0.219512195121951 6:0.170731707317073 7:0.0487804878048781 8:0.317073170731707 9:0.341463414634146 10:0.170731707317073 11:0.0487804878048781 12:0.146341463414634 13:0.0975609756097561 14:0 15:0.365853658536585 16:0.219512195121951 17:0.219512195121951 18:0.121951219512195 19:0.0487804878048781 20:0.146341463414634 21:0 22:0.097…
+1 1:1 2:0.390243902439024 3:0.439024390243902 4:0.121951219512195 5:0.219512195121951 6:0.170731707317073 7:0.0487804878048781 8:0.317073170731707 9:0.341463414634146 10:0.170731707317073 11:0.0487804878048781 12:0.146341463414634 13:0.0975609756097561 14:0 15:0.365853658536585 16:0.219512195121951 17:0.219512195121951 18:0.121951219512195 19:0.0487804878048781 20:0.146341463414634 21:0 22:0.097…
+1 1:1 2:0.390243902439024 3:0.439024390243902 4:0.121951219512195 5:0.219512195121951 6:0.170731707317073 7:0.0487804878048781 8:0.317073170731707 9:0.341463414634146 10:0.170731707317073 11:0.0487804878048781 12:0.146341463414634 13:0.0975609756097561 14:0 15:0.365853658536585 16:0.219512195121951 17:0.219512195121951 18:0.121951219512195 19:0.0487804878048781 20:0.146341463414634 21:0 22:0.097…
+1 1:1 2:0.390243902439024 3:0.439024390243902 4:0.121951219512195 5:0.219512195121951 6:0.170731707317073 7:0.0487804878048781 8:0.317073170731707 9:0.341463414634146 10:0.170731707317073 11:0.0487804878048781 12:0.146341463414634 13:0.0975609756097561 14:0 15:0.365853658536585 16:0.219512195121951 17:0.219512195121951 18:0.121951219512195 19:0.0487804878048781 20:0.146341463414634 21:0 22:0.097…
+1 1:1 2:0.390243902439024 3:0.439024390243902 4:0.121951219512195 5:0.219512195121951 6:0.170731707317073 7:0.0487804878048781 8:0.317073170731707 9:0.341463414634146 10:0.170731707317073 11:0.0487804878048781 12:0.146341463414634 13:0.0975609756097561 14:0 15:0.365853658536585 16:0.219512195121951 17:0.219512195121951 18:0.121951219512195 19:0.0487804878048781 20:0.146341463414634 21:0 22:0.097…
+1 1:1 2:0.390243902439024 3:0.439024390243902 4:0.121951219512195 5:0.219512195121951 6:0.170731707317073 7:0.0487804878048781 8:0.317073170731707 9:0.341463414634146 10:0.170731707317073 11:0.0487804878048781 12:0.146341463414634 13:0.0975609756097561 14:0 15:0.365853658536585 16:0.219512195121951 17:0.219512195121951 18:0.121951219512195 19:0.0487804878048781 20:0.146341463414634 21:0 22:0.097…
+1 1:1 2:0.390243902439024 3:0.439024390243902 4:0.121951219512195 5:0.219512195121951 6:0.170731707317073 7:0.0487804878048781 8:0.317073170731707 9:0.341463414634146 10:0.170731707317073 11:0.0487804878048781 12:0.146341463414634 13:0.0975609756097561 14:0 15:0.365853658536585 16:0.219512195121951 17:0.219512195121951 18:0.121951219512195 19:0.0487804878048781 20:0.146341463414634 21:0 22:0.097…
+1 1:1 2:0.390243902439024 3:0.439024390243902 4:0.121951219512195 5:0.219512195121951 6:0.170731707317073 7:0.0487804878048781 8:0.317073170731707 9:0.341463414634146 10:0.170731707317073 11:0.0487804878048781 12:0.146341463414634 13:0.0975609756097561 14:0 15:0.365853658536585 16:0.219512195121951 17:0.219512195121951 18:0.121951219512195 19:0.0487804878048781 20:0.146341463414634 21:0 22:0.097…
+1 1:1 2:0.390243902439024 3:0.439024390243902 4:0.121951219512195 5:0.219512195121951 6:0.170731707317073 7:0.0487804878048781 8:0.317073170731707 9:0.341463414634146 10:0.170731707317073 11:0.0487804878048781 12:0.146341463414634 13:0.0975609756097561 14:0 15:0.365853658536585 16:0.219512195121951 17:0.219512195121951 18:0.121951219512195 19:0.0487804878048781 20:0.146341463414634 21:0 22:0.097…
+1 1:1 2:0.390243902439024 3:0.439024390243902 4:0.121951219512195 5:0.219512195121951 6:0.170731707317073 7:0.0487804878048781 8:0.317073170731707 9:0.341463414634146 10:0.170731707317073 11:0.0487804878048781 12:0.146341463414634 13:0.0975609756097561 14:0 15:0.365853658536585 16:0.219512195121951 17:0.219512195121951 18:0.121951219512195 19:0.0487804878048781 20:0.146341463414634 21:0 22:0.097…
+1 1:0 2:0 3:0.125 4:0 5:0 6:0 7:0 8:0 9:0.25 10:0.5 11:0 12:0.125 13:0 14:0 15:0.125 16:0.375 17:0 18:0 19:0 20:0.375 21:0 22:0 23:0 24:0.125 25:0 26:0 27:0 28:0 29:0 30:0 31:0.125 32:0 33:0 34:0.125 35:0 36:0.125 37:0 38:0.125 39:0 40:0 41:0 42:0 43:0 44:0.125 45:0 46:0 47:0 48:0 49:0 50:0.125 51:0.125 52:0.125 53:0.125 54:0.125 55:0.25 56:0 57:0.25 58:0.375 59:0.75 60:0.5 61:0.125 62:0.125 63:…
+1 1:0.428571428571429 2:0.428571428571429 3:0.285714285714286 4:0 5:0.285714285714286 6:0.142857142857143 7:0 8:0.428571428571429 9:1 10:0.285714285714286 11:0.428571428571429 12:0.142857142857143 13:0 14:0 15:1 16:0.857142857142857 17:0.285714285714286 18:0.285714285714286 19:0 20:0.714285714285714 21:0 22:0.142857142857143 23:0.142857142857143 24:0.285714285714286 25:0 26:0 27:0.14285714285714…
+1 1:0 2:0 3:0 4:0 5:0.25 6:0.25 7:0 8:0.75 9:0.535714285714286 10:0 11:0 12:0.25 13:0 14:0 15:0.25 16:0.285714285714286 17:0 18:0.0357142857142857 19:0 20:0 21:0 22:0 23:0 24:0 25:0 26:0 27:0 28:0 29:0 30:0.214285714285714 31:0.25 32:0 33:0.5 34:0 35:0 36:0 37:0.25 38:0.25 39:0 40:0 41:0.25 42:0 43:0 44:0 45:0 46:0 47:0 48:0 49:0 50:0 51:1 52:0.25 53:0 54:0.25 55:0.5 56:0 57:0.535714285714286 58…
+1 1:0 2:0 3:0 4:0 5:0.25 6:0.25 7:0 8:0.75 9:0.535714285714286 10:0 11:0 12:0.25 13:0 14:0 15:0.25 16:0.285714285714286 17:0 18:0.0357142857142857 19:0 20:0 21:0 22:0 23:0 24:0 25:0 26:0 27:0 28:0 29:0 30:0.214285714285714 31:0.25 32:0 33:0.5 34:0 35:0 36:0 37:0.25 38:0.25 39:0 40:0 41:0.25 42:0 43:0 44:0 45:0 46:0 47:0 48:0 49:0 50:0 51:1 52:0.25 53:0 54:0.25 55:0.5 56:0 57:0.535714285714286 58…
+1 1:0.923076923076923 2:0.846153846153846 3:0.615384615384615 4:0.461538461538462 5:0.384615384615385 6:0.307692307692308 7:0 8:0.461538461538462 9:0.923076923076923 10:1 11:0.307692307692308 12:0.230769230769231 13:0.615384615384615 14:0 15:1 16:0.769230769230769 17:0.615384615384615 18:0.307692307692308 19:0 20:0.384615384615385 21:0 22:0.384615384615385 23:0.538461538461538 24:0.2307692307692…
+1 1:0.951219512195122 2:0.926829268292683 3:0.463414634146341 4:0.329268292682927 5:0.268292682926829 6:0.414634146341463 7:0.024390243902439 8:0.890243902439024 9:0.780487804878049 10:0.390243902439024 11:0.0975609756097561 12:0.170731707317073 13:0.451219512195122 14:0.0609756097560976 15:0.548780487804878 16:0.48780487804878 17:0.207317073170732 18:0.0853658536585366 19:0.146341463414634 20:0…
+1 1:1 2:0.571428571428571 3:0.857142857142857 4:0 5:0.428571428571429 6:0.285714285714286 7:0.142857142857143 8:1 9:0.285714285714286 10:0.142857142857143 11:0 12:0.571428571428571 13:0.142857142857143 14:0 15:0.714285714285714 16:0.285714285714286 17:0.571428571428571 18:0 19:0.857142857142857 20:0.285714285714286 21:0 22:0.142857142857143 23:0 24:0.142857142857143 25:0 26:0 27:0 28:0 29:0.1428…
+1 1:1 2:0.571428571428571 3:0.857142857142857 4:0 5:0.428571428571429 6:0.285714285714286 7:0.142857142857143 8:1 9:0.285714285714286 10:0.142857142857143 11:0 12:0.571428571428571 13:0.142857142857143 14:0 15:0.714285714285714 16:0.285714285714286 17:0.571428571428571 18:0 19:0.857142857142857 20:0.285714285714286 21:0 22:0.142857142857143 23:0 24:0.142857142857143 25:0 26:0 27:0 28:0 29:0.1428…
+1 1:1 2:0.571428571428571 3:0.857142857142857 4:0 5:0.428571428571429 6:0.285714285714286 7:0.142857142857143 8:1 9:0.285714285714286 10:0.142857142857143 11:0 12:0.571428571428571 13:0.142857142857143 14:0 15:0.714285714285714 16:0.285714285714286 17:0.571428571428571 18:0 19:0.857142857142857 20:0.285714285714286 21:0 22:0.142857142857143 23:0 24:0.142857142857143 25:0 26:0 27:0 28:0 29:0.1428…
+1 1:1 2:0.571428571428571 3:0.857142857142857 4:0 5:0.428571428571429 6:0.285714285714286 7:0.142857142857143 8:1 9:0.285714285714286 10:0.142857142857143 11:0 12:0.571428571428571 13:0.142857142857143 14:0 15:0.714285714285714 16:0.285714285714286 17:0.571428571428571 18:0 19:0.857142857142857 20:0.285714285714286 21:0 22:0.142857142857143 23:0 24:0.142857142857143 25:0 26:0 27:0 28:0 29:0.1428…
+1 1:1 2:0.571428571428571 3:0.857142857142857 4:0 5:0.428571428571429 6:0.285714285714286 7:0.142857142857143 8:1 9:0.285714285714286 10:0.142857142857143 11:0 12:0.571428571428571 13:0.142857142857143 14:0 15:0.714285714285714 16:0.285714285714286 17:0.571428571428571 18:0 19:0.857142857142857 20:0.285714285714286 21:0 22:0.142857142857143 23:0 24:0.142857142857143 25:0 26:0 27:0 28:0 29:0.1428…
+1 1:1 2:0.571428571428571 3:0.857142857142857 4:0 5:0.428571428571429 6:0.285714285714286 7:0.142857142857143 8:1 9:0.285714285714286 10:0.142857142857143 11:0 12:0.571428571428571 13:0.142857142857143 14:0 15:0.714285714285714 16:0.285714285714286 17:0.571428571428571 18:0 19:0.857142857142857 20:0.285714285714286 21:0 22:0.142857142857143 23:0 24:0.142857142857143 25:0 26:0 27:0 28:0 29:0.1428…
+1 1:1 2:0.571428571428571 3:0.857142857142857 4:0 5:0.428571428571429 6:0.285714285714286 7:0.142857142857143 8:1 9:0.285714285714286 10:0.142857142857143 11:0 12:0.571428571428571 13:0.142857142857143 14:0 15:0.714285714285714 16:0.285714285714286 17:0.571428571428571 18:0 19:0.857142857142857 20:0.285714285714286 21:0 22:0.142857142857143 23:0 24:0.142857142857143 25:0 26:0 27:0 28:0 29:0.1428…
+1 1:0.884615384615385 2:0.807692307692308 3:0.307692307692308 4:0.269230769230769 5:0.230769230769231 6:0.461538461538462 7:0.0384615384615385 8:1 9:0.461538461538462 10:0.653846153846154 11:0.230769230769231 12:0.423076923076923 13:0.192307692307692 14:0.0384615384615385 15:0.461538461538462 16:0.346153846153846 17:0.307692307692308 18:0.0384615384615385 19:0.0769230769230769 20:0.3076923076923…
+1 1:0 2:0.25 3:0 4:0.5 5:0.25 6:0 7:0 8:0.25 9:0.5 10:0.5 11:0.25 12:0.75 13:0.25 14:0 15:0 16:0.25 17:0 18:0.25 19:0 20:0.25 21:0 22:0.25 23:0 24:1 25:0.5 26:0 27:0 28:0 29:0 30:0 31:0.25 32:0.5 33:0.25 34:0 35:0 36:0.25 37:0 38:0.25 39:0 40:0 41:0 42:0 43:0 44:0 45:0 46:0 47:0 48:0 49:0 50:0.25 51:0.5 52:0.25 53:0.25 54:0 55:0 56:0 57:0.25 58:0.75 59:0.25 60:0.5 61:0.25 62:0 63:0 64:1 65:0 66:…
+1 1:0 2:0.25 3:0 4:0.5 5:0.25 6:0 7:0 8:0.25 9:0.5 10:0.5 11:0.25 12:0.75 13:0.25 14:0 15:0 16:0.25 17:0 18:0.25 19:0 20:0.25 21:0 22:0.25 23:0 24:1 25:0.5 26:0 27:0 28:0 29:0 30:0 31:0.25 32:0.5 33:0.25 34:0 35:0 36:0.25 37:0 38:0.25 39:0 40:0 41:0 42:0 43:0 44:0 45:0 46:0 47:0 48:0 49:0 50:0.25 51:0.5 52:0.25 53:0.25 54:0 55:0 56:0 57:0.25 58:0.75 59:0.25 60:0.5 61:0.25 62:0 63:0 64:1 65:0 66:…
+1 1:0 2:0.25 3:0 4:0.5 5:0.25 6:0 7:0 8:0.25 9:0.5 10:0.5 11:0.25 12:0.75 13:0.25 14:0 15:0 16:0.25 17:0 18:0.25 19:0 20:0.25 21:0 22:0.25 23:0 24:1 25:0.5 26:0 27:0 28:0 29:0 30:0 31:0.25 32:0.5 33:0.25 34:0 35:0 36:0.25 37:0 38:0.25 39:0 40:0 41:0 42:0 43:0 44:0 45:0 46:0 47:0 48:0 49:0 50:0.25 51:0.5 52:0.25 53:0.25 54:0 55:0 56:0 57:0.25 58:0.75 59:0.25 60:0.5 61:0.25 62:0 63:0 64:1 65:0 66:…
+1 1:0 2:0.25 3:0 4:0.5 5:0.25 6:0 7:0 8:0.25 9:0.5 10:0.5 11:0.25 12:0.75 13:0.25 14:0 15:0 16:0.25 17:0 18:0.25 19:0 20:0.25 21:0 22:0.25 23:0 24:1 25:0.5 26:0 27:0 28:0 29:0 30:0 31:0.25 32:0.5 33:0.25 34:0 35:0 36:0.25 37:0 38:0.25 39:0 40:0 41:0 42:0 43:0 44:0 45:0 46:0 47:0 48:0 49:0 50:0.25 51:0.5 52:0.25 53:0.25 54:0 55:0 56:0 57:0.25 58:0.75 59:0.25 60:0.5 61:0.25 62:0 63:0 64:1 65:0 66:…
+1 1:0 2:0.25 3:0 4:0.5 5:0.25 6:0 7:0 8:0.25 9:0.5 10:0.5 11:0.25 12:0.75 13:0.25 14:0 15:0 16:0.25 17:0 18:0.25 19:0 20:0.25 21:0 22:0.25 23:0 24:1 25:0.5 26:0 27:0 28:0 29:0 30:0 31:0.25 32:0.5 33:0.25 34:0 35:0 36:0.25 37:0 38:0.25 39:0 40:0 41:0 42:0 43:0 44:0 45:0 46:0 47:0 48:0 49:0 50:0.25 51:0.5 52:0.25 53:0.25 54:0 55:0 56:0 57:0.25 58:0.75 59:0.25 60:0.5 61:0.25 62:0 63:0 64:1 65:0 66:…
+1 1:0 2:0.25 3:0 4:0.5 5:0.25 6:0 7:0 8:0.25 9:0.5 10:0.5 11:0.25 12:0.75 13:0.25 14:0 15:0 16:0.25 17:0 18:0.25 19:0 20:0.25 21:0 22:0.25 23:0 24:1 25:0.5 26:0 27:0 28:0 29:0 30:0 31:0.25 32:0.5 33:0.25 34:0 35:0 36:0.25 37:0 38:0.25 39:0 40:0 41:0 42:0 43:0 44:0 45:0 46:0 47:0 48:0 49:0 50:0.25 51:0.5 52:0.25 53:0.25 54:0 55:0 56:0 57:0.25 58:0.75 59:0.25 60:0.5 61:0.25 62:0 63:0 64:1 65:0 66:…
+1 1:0 2:0.25 3:0 4:0.5 5:0.25 6:0 7:0 8:0.25 9:0.5 10:0.5 11:0.25 12:0.75 13:0.25 14:0 15:0 16:0.25 17:0 18:0.25 19:0 20:0.25 21:0 22:0.25 23:0 24:1 25:0.5 26:0 27:0 28:0 29:0 30:0 31:0.25 32:0.5 33:0.25 34:0 35:0 36:0.25 37:0 38:0.25 39:0 40:0 41:0 42:0 43:0 44:0 45:0 46:0 47:0 48:0 49:0 50:0.25 51:0.5 52:0.25 53:0.25 54:0 55:0 56:0 57:0.25 58:0.75 59:0.25 60:0.5 61:0.25 62:0 63:0 64:1 65:0 66:…
+1 1:0 2:0.25 3:0 4:0.5 5:0.25 6:0 7:0 8:0.25 9:0.5 10:0.5 11:0.25 12:0.75 13:0.25 14:0 15:0 16:0.25 17:0 18:0.25 19:0 20:0.25 21:0 22:0.25 23:0 24:1 25:0.5 26:0 27:0 28:0 29:0 30:0 31:0.25 32:0.5 33:0.25 34:0 35:0 36:0.25 37:0 38:0.25 39:0 40:0 41:0 42:0 43:0 44:0 45:0 46:0 47:0 48:0 49:0 50:0.25 51:0.5 52:0.25 53:0.25 54:0 55:0 56:0 57:0.25 58:0.75 59:0.25 60:0.5 61:0.25 62:0 63:0 64:1 65:0 66:…
+1 1:0 2:0.25 3:0 4:0.5 5:0.25 6:0 7:0 8:0.25 9:0.5 10:0.5 11:0.25 12:0.75 13:0.25 14:0 15:0 16:0.25 17:0 18:0.25 19:0 20:0.25 21:0 22:0.25 23:0 24:1 25:0.5 26:0 27:0 28:0 29:0 30:0 31:0.25 32:0.5 33:0.25 34:0 35:0 36:0.25 37:0 38:0.25 39:0 40:0 41:0 42:0 43:0 44:0 45:0 46:0 47:0 48:0 49:0 50:0.25 51:0.5 52:0.25 53:0.25 54:0 55:0 56:0 57:0.25 58:0.75 59:0.25 60:0.5 61:0.25 62:0 63:0 64:1 65:0 66:…
+1 1:0 2:0.25 3:0 4:0.5 5:0.25 6:0 7:0 8:0.25 9:0.5 10:0.5 11:0.25 12:0.75 13:0.25 14:0 15:0 16:0.25 17:0 18:0.25 19:0 20:0.25 21:0 22:0.25 23:0 24:1 25:0.5 26:0 27:0 28:0 29:0 30:0 31:0.25 32:0.5 33:0.25 34:0 35:0 36:0.25 37:0 38:0.25 39:0 40:0 41:0 42:0 43:0 44:0 45:0 46:0 47:0 48:0 49:0 50:0.25 51:0.5 52:0.25 53:0.25 54:0 55:0 56:0 57:0.25 58:0.75 59:0.25 60:0.5 61:0.25 62:0 63:0 64:1 65:0 66:…
+1 1:0 2:0.25 3:0 4:0.5 5:0.25 6:0 7:0 8:0.25 9:0.5 10:0.5 11:0.25 12:0.75 13:0.25 14:0 15:0 16:0.25 17:0 18:0.25 19:0 20:0.25 21:0 22:0.25 23:0 24:1 25:0.5 26:0 27:0 28:0 29:0 30:0 31:0.25 32:0.5 33:0.25 34:0 35:0 36:0.25 37:0 38:0.25 39:0 40:0 41:0 42:0 43:0 44:0 45:0 46:0 47:0 48:0 49:0 50:0.25 51:0.5 52:0.25 53:0.25 54:0 55:0 56:0 57:0.25 58:0.75 59:0.25 60:0.5 61:0.25 62:0 63:0 64:1 65:0 66:…
+1 1:0 2:0.25 3:0 4:0.5 5:0.25 6:0 7:0 8:0.25 9:0.5 10:0.5 11:0.25 12:0.75 13:0.25 14:0 15:0 16:0.25 17:0 18:0.25 19:0 20:0.25 21:0 22:0.25 23:0 24:1 25:0.5 26:0 27:0 28:0 29:0 30:0 31:0.25 32:0.5 33:0.25 34:0 35:0 36:0.25 37:0 38:0.25 39:0 40:0 41:0 42:0 43:0 44:0 45:0 46:0 47:0 48:0 49:0 50:0.25 51:0.5 52:0.25 53:0.25 54:0 55:0 56:0 57:0.25 58:0.75 59:0.25 60:0.5 61:0.25 62:0 63:0 64:1 65:0 66:…
+1 1:0.473684210526316 2:0.736842105263158 3:0.421052631578947 4:0.421052631578947 5:0.210526315789474 6:0.315789473684211 7:0 8:1 9:0.684210526315789 10:0.421052631578947 11:0.315789473684211 12:0.421052631578947 13:0.105263157894737 14:0.105263157894737 15:0.631578947368421 16:0.210526315789474 17:0.421052631578947 18:0.0526315789473684 19:0 20:0.157894736842105 21:0.0526315789473684 22:0.36842…
+1 1:0.0175438596491228 2:0.0701754385964912 3:0.0175438596491228 4:0.0526315789473684 5:0 6:0.0175438596491228 7:0 8:0.0526315789473684 9:0.140350877192982 10:0.087719298245614 11:0 12:0.0350877192982456 13:0.0175438596491228 14:0 15:0.0175438596491228 16:0.105263157894737 17:0 18:0.0701754385964912 19:0 20:0.0175438596491228 21:0 22:0.0350877192982456 23:0.105263157894737 24:0.0350877192982456 …
+1 1:0 2:0.5 3:0.25 4:0 5:0 6:0 7:0 8:0 9:1 10:0.5 11:0 12:0.25 13:0.25 14:0 15:0.5 16:0.25 17:0.25 18:0 19:0.25 20:0.25 21:0.25 22:0 23:0 24:0 25:0 26:0 27:0.5 28:0.25 29:0.25 30:0.25 31:0 32:0.25 33:0.25 34:0 35:0 36:0 37:0.25 38:0 39:0.25 40:0 41:0.25 42:0 43:0.25 44:0 45:0 46:0 47:0 48:0 49:0 50:0 51:1 52:0.25 53:0 54:0.25 55:0 56:0 57:0.75 58:0.5 59:0.25 60:0.25 61:0 62:0 63:0.25 64:0.5 65:0…
+1 1:0 2:0 3:0 4:0 5:0.2 6:0 7:0 8:0 9:0 10:0.2 11:0.2 12:0 13:0.4 14:0 15:0 16:0.4 17:0 18:0 19:0 20:0 21:0 22:0 23:0 24:0 25:0 26:0 27:0 28:0 29:0.2 30:0 31:0 32:0 33:0 34:0 35:0 36:0.2 37:0 38:0.2 39:0 40:0 41:0.4 42:0 43:0 44:0 45:0 46:0 47:0 48:0 49:0 50:0 51:0.2 52:0 53:0 54:0 55:0.2 56:0 57:0.2 58:0.6 59:1 60:0 61:0 62:0 63:0 64:0 65:0.6 66:0.4 67:0 68:0.8 69:0.2 70:0.2 71:0 72:0 73:0 74:0…
+1 1:0 2:0 3:0 4:0 5:0.2 6:0 7:0 8:0 9:0 10:0.2 11:0.2 12:0 13:0.4 14:0 15:0 16:0.4 17:0 18:0 19:0 20:0 21:0 22:0 23:0 24:0 25:0 26:0 27:0 28:0 29:0.2 30:0 31:0 32:0 33:0 34:0 35:0 36:0.2 37:0 38:0.2 39:0 40:0 41:0.4 42:0 43:0 44:0 45:0 46:0 47:0 48:0 49:0 50:0 51:0.2 52:0 53:0 54:0 55:0.2 56:0 57:0.2 58:0.6 59:1 60:0 61:0 62:0 63:0 64:0 65:0.6 66:0.4 67:0 68:0.8 69:0.2 70:0.2 71:0 72:0 73:0 74:0…
+1 1:0 2:0 3:0 4:0 5:0.2 6:0 7:0 8:0 9:0 10:0.2 11:0.2 12:0 13:0.4 14:0 15:0 16:0.4 17:0 18:0 19:0 20:0 21:0 22:0 23:0 24:0 25:0 26:0 27:0 28:0 29:0.2 30:0 31:0 32:0 33:0 34:0 35:0 36:0.2 37:0 38:0.2 39:0 40:0 41:0.4 42:0 43:0 44:0 45:0 46:0 47:0 48:0 49:0 50:0 51:0.2 52:0 53:0 54:0 55:0.2 56:0 57:0.2 58:0.6 59:1 60:0 61:0 62:0 63:0 64:0 65:0.6 66:0.4 67:0 68:0.8 69:0.2 70:0.2 71:0 72:0 73:0 74:0…
+1 1:0.4 2:0.6 3:0.2 4:0.4 5:0.4 6:0 7:0 8:0.6 9:0.4 10:0.2 11:0.2 12:0 13:0 14:0 15:0.2 16:0.4 17:0 18:0 19:0.2 20:0 21:0 22:0.4 23:0.6 24:0.2 25:0.2 26:0.2 27:0 28:0 29:0.2 30:0.6 31:0.2 32:0.8 33:0.4 34:0.2 35:0 36:0.2 37:0 38:0.2 39:0 40:0 41:0.2 42:0 43:0 44:0 45:0 46:0 47:0 48:0.2 49:0 50:0.2 51:0.2 52:0.4 53:0.4 54:1 55:0 56:0 57:0.2 58:0.6 59:0 60:0.2 61:0.2 62:0.4 63:0 64:0.2 65:0.4 66:0…
+1 1:0 2:0 3:0.333333333333333 4:0 5:0 6:0 7:0 8:0.666666666666667 9:0.333333333333333 10:0 11:0 12:0 13:0.333333333333333 14:0 15:0.666666666666667 16:0.333333333333333 17:0 18:0 19:0.333333333333333 20:0 21:0 22:0 23:0 24:0 25:0 26:0.333333333333333 27:0 28:0 29:0 30:0.333333333333333 31:0 32:0 33:0.666666666666667 34:0 35:0 36:0 37:0 38:0.333333333333333 39:0 40:0.333333333333333 41:0 42:0 43:…
+1 1:0 2:0 3:0 4:0 5:0 6:0.166666666666667 7:0 8:0.166666666666667 9:0.333333333333333 10:0.166666666666667 11:0 12:0 13:0 14:0 15:0 16:0 17:0.166666666666667 18:0.166666666666667 19:0 20:0.166666666666667 21:0 22:0 23:0.166666666666667 24:0 25:0 26:0 27:0.333333333333333 28:0.166666666666667 29:0 30:0 31:0 32:0.166666666666667 33:0.166666666666667 34:0.166666666666667 35:0 36:0.166666666666667 3…
+1 1:0 2:0 3:0 4:0 5:0 6:0.166666666666667 7:0 8:0.166666666666667 9:0.333333333333333 10:0.166666666666667 11:0 12:0 13:0 14:0 15:0 16:0 17:0.166666666666667 18:0.166666666666667 19:0 20:0.166666666666667 21:0 22:0 23:0.166666666666667 24:0 25:0 26:0 27:0.333333333333333 28:0.166666666666667 29:0 30:0 31:0 32:0.166666666666667 33:0.166666666666667 34:0.166666666666667 35:0 36:0.166666666666667 3…
+1 1:0 2:0.333333333333333 3:0 4:0.333333333333333 5:0 6:0 7:0 8:0 9:0.333333333333333 10:0.333333333333333 11:0 12:0.333333333333333 13:0 14:0 15:0 16:0 17:0 18:0 19:0.666666666666667 20:0.666666666666667 21:0 22:0 23:0.333333333333333 24:0 25:0 26:0 27:0 28:0 29:1 30:0.666666666666667 31:0.333333333333333 32:0 33:0 34:0 35:0 36:0.333333333333333 37:0.333333333333333 38:0.333333333333333 39:0 40…
+1 1:0 2:0.2 3:0.4 4:0.2 5:0.2 6:0.2 7:0 8:0 9:0.4 10:0.2 11:0.2 12:0.2 13:0.2 14:0 15:1 16:0.2 17:0 18:0 19:0.2 20:0.2 21:0 22:0 23:0 24:0.2 25:0.2 26:0 27:0 28:0 29:0.2 30:0 31:0 32:0.4 33:0 34:0.2 35:0 36:0.6 37:0.6 38:0.2 39:0 40:0.4 41:0.4 42:0.2 43:0.2 44:0 45:0 46:0 47:0 48:0 49:0 50:0.2 51:0.2 52:0.4 53:0 54:0.4 55:0.6 56:0 57:0.6 58:0.2 59:0 60:0 61:0.4 62:0.2 63:0 64:0 65:0.4 66:0 67:0.…
+1 1:0.1 2:0.2 3:0 4:0 5:0 6:0 7:0 8:0.1 9:0.2 10:0 11:0.3 12:0.1 13:0.1 14:0.1 15:0.3 16:0.2 17:0.3 18:0 19:0 20:0 21:0 22:0.2 23:0.3 24:0 25:0.1 26:0.2 27:0.2 28:0 29:0.2 30:0 31:0 32:0 33:0.1 34:0 35:0 36:0 37:0.1 38:0 39:0.1 40:0 41:0.1 42:0 43:0 44:0 45:0 46:0 47:0 48:0 49:0 50:0.2 51:0.1 52:0.4 53:0.4 54:0 55:0 56:0 57:0.6 58:0.4 59:0.4 60:0 61:0 62:0.1 63:0 64:0.1 65:0.2 66:0.1 67:0.2 68:0…
+1 1:0 2:0.142857142857143 3:0.142857142857143 4:0 5:0 6:0 7:0 8:0.285714285714286 9:0.142857142857143 10:0.428571428571429 11:0.285714285714286 12:0.142857142857143 13:0.142857142857143 14:0 15:0 16:0.285714285714286 17:0.142857142857143 18:0.142857142857143 19:0 20:0.428571428571429 21:0 22:0 23:0 24:0 25:0.142857142857143 26:0 27:0.285714285714286 28:0 29:0 30:0 31:0 32:0.142857142857143 33:0 …
+1 1:0 2:0.142857142857143 3:0.142857142857143 4:0 5:0 6:0 7:0 8:0.285714285714286 9:0.142857142857143 10:0.428571428571429 11:0.285714285714286 12:0.142857142857143 13:0.142857142857143 14:0 15:0 16:0.285714285714286 17:0.142857142857143 18:0.142857142857143 19:0 20:0.428571428571429 21:0 22:0 23:0 24:0 25:0.142857142857143 26:0 27:0.285714285714286 28:0 29:0 30:0 31:0 32:0.142857142857143 33:0 …
+1 1:0.583333333333333 2:0.166666666666667 3:0.25 4:0.166666666666667 5:0.0833333333333333 6:0.166666666666667 7:0 8:0.416666666666667 9:0.0833333333333333 10:0.666666666666667 11:0.0833333333333333 12:0.25 13:0.25 14:0 15:0.583333333333333 16:0.416666666666667 17:0.25 18:0.0833333333333333 19:0.0833333333333333 20:0.166666666666667 21:0 22:0.0833333333333333 23:0.166666666666667 24:0 25:0.083333…
+1 1:0.444444444444444 2:0.888888888888889 3:0.666666666666667 4:0.222222222222222 5:0.333333333333333 6:0.111111111111111 7:0 8:0.333333333333333 9:0.888888888888889 10:0.555555555555556 11:0.222222222222222 12:0.666666666666667 13:0 14:0 15:0.666666666666667 16:0.666666666666667 17:0.222222222222222 18:0.777777777777778 19:0 20:0.333333333333333 21:0 22:0.333333333333333 23:0.444444444444444 24…
+1 1:1 2:0.727272727272727 3:0.454545454545455 4:0.0909090909090909 5:0.272727272727273 6:0 7:0.0909090909090909 8:0.545454545454545 9:0.363636363636364 10:0.363636363636364 11:0.181818181818182 12:0 13:0 14:0 15:0.363636363636364 16:0.0909090909090909 17:0.363636363636364 18:0 19:0 20:0.181818181818182 21:0 22:0.181818181818182 23:0.0909090909090909 24:0 25:0 26:0.0909090909090909 27:0 28:0 29:0…
+1 1:1 2:0.25 3:0.35 4:0.1 5:0.25 6:0.25 7:0.1 8:0.65 9:0.55 10:0.25 11:0.1 12:0.3 13:0.1 14:0 15:0.15 16:0.15 17:0.25 18:0 19:0.3 20:0.05 21:0 22:0.25 23:0.05 24:0.25 25:0.05 26:0 27:0 28:0 29:0.55 30:0.25 31:0.15 32:0 33:0.1 34:0 35:0.15 36:0.35 37:0.15 38:0.15 39:0 40:0.1 41:0.1 42:0 43:0.05 44:0 45:0 46:0.05 47:0 48:0 49:0.05 50:0.65 51:0.65 52:0.1 53:0 54:0.15 55:0.35 56:0.05 57:0.85 58:0.3 …
+1 1:0 2:0.333333333333333 3:0.333333333333333 4:0 5:0 6:0.333333333333333 7:0 8:0 9:0.333333333333333 10:0 11:0 12:0.333333333333333 13:0.666666666666667 14:0 15:0 16:0.333333333333333 17:0 18:0 19:0 20:0.333333333333333 21:0 22:0 23:0 24:0 25:0 26:0 27:0 28:0 29:0 30:0 31:0 32:0.333333333333333 33:0 34:0 35:0 36:0 37:0.333333333333333 38:0 39:0.666666666666667 40:0 41:0 42:0 43:0 44:0 45:0 46:0…
+1 1:1 2:0.666666666666667 3:0.333333333333333 4:0 5:0.333333333333333 6:0.222222222222222 7:0 8:0.555555555555556 9:0.444444444444444 10:0.555555555555556 11:0.222222222222222 12:0.222222222222222 13:0.222222222222222 14:0.111111111111111 15:0.222222222222222 16:0.333333333333333 17:0 18:0.111111111111111 19:0.111111111111111 20:0.111111111111111 21:0 22:0.111111111111111 23:0.222222222222222 24…
+1 1:0.375 2:0.3125 3:0.3125 4:0.1875 5:0.0625 6:0.0625 7:0 8:0.5 9:0.3125 10:0.3125 11:0.375 12:0.25 13:0 14:0 15:0.25 16:0.875 17:0.375 18:0.375 19:0 20:0 21:0 22:0.3125 23:0.6875 24:0.25 25:0.125 26:0.125 27:0.1875 28:0 29:0.125 30:0.0625 31:0.1875 32:0 33:0.0625 34:0.0625 35:0 36:0.125 37:0.3125 38:0.1875 39:0 40:0 41:0 42:0 43:0 44:0 45:0 46:0 47:0 48:0 49:0 50:0.25 51:0.8125 52:0.5 53:0.562…
+1 1:0.25 2:0.166666666666667 3:0.5 4:0.416666666666667 5:0.333333333333333 6:0 7:0.0833333333333333 8:0.25 9:0.5 10:0.25 11:0.25 12:0.5 13:0.0833333333333333 14:0 15:0.5 16:0.583333333333333 17:0.416666666666667 18:0.25 19:0 20:0.416666666666667 21:0 22:0.5 23:0.0833333333333333 24:0.0833333333333333 25:0.166666666666667 26:0.25 27:0.0833333333333333 28:0 29:0.25 30:0.333333333333333 31:0.083333…
+1 1:0 2:0 3:0 4:0 5:0 6:0.2 7:0 8:0.4 9:0.2 10:0 11:0.6 12:0.2 13:0 14:0 15:0 16:0 17:0.4 18:0.2 19:0 20:0.6 21:0.4 22:0 23:0.2 24:0 25:0.4 26:0.2 27:0.2 28:0 29:0 30:0.2 31:0.2 32:0 33:0.2 34:0 35:0 36:0.2 37:0.2 38:0 39:0.2 40:0 41:0.2 42:0 43:0 44:0 45:0 46:0 47:0 48:0 49:0 50:0 51:0.4 52:0.4 53:0.4 54:0 55:0 56:0 57:0.2 58:0.2 59:0.4 60:0.2 61:0.6 62:0.8 63:0.2 64:0 65:0 66:0.4 67:0.2 68:0.2…
+1 1:1 2:0.181818181818182 3:0.181818181818182 4:0.0909090909090909 5:0.545454545454545 6:0.181818181818182 7:0 8:0.181818181818182 9:0.0909090909090909 10:0.0909090909090909 11:0.0909090909090909 12:0.181818181818182 13:0 14:0 15:0.272727272727273 16:0.0909090909090909 17:0.181818181818182 18:0.181818181818182 19:0.272727272727273 20:0.0909090909090909 21:0 22:0.181818181818182 23:0.090909090909…
+1 1:1 2:0.333333333333333 3:0.111111111111111 4:0.111111111111111 5:0 6:0 7:0 8:0.333333333333333 9:0.111111111111111 10:0 11:0.111111111111111 12:0.333333333333333 13:0.111111111111111 14:0 15:0.222222222222222 16:0.111111111111111 17:0 18:0.111111111111111 19:0 20:0 21:0 22:0 23:0.111111111111111 24:0 25:0 26:0 27:0 28:0 29:0 30:0 31:0 32:0 33:0 34:0 35:0 36:0 37:0 38:0 39:0 40:0 41:0 42:0 43:…
+1 1:1 2:0.333333333333333 3:0.111111111111111 4:0.111111111111111 5:0 6:0 7:0 8:0.333333333333333 9:0.111111111111111 10:0 11:0.111111111111111 12:0.333333333333333 13:0.111111111111111 14:0 15:0.222222222222222 16:0.111111111111111 17:0 18:0.111111111111111 19:0 20:0 21:0 22:0 23:0.111111111111111 24:0 25:0 26:0 27:0 28:0 29:0 30:0 31:0 32:0 33:0 34:0 35:0 36:0 37:0 38:0 39:0 40:0 41:0 42:0 43:…
+1 1:0 2:0.25 3:0.25 4:0 5:0 6:0.25 7:0 8:0.75 9:0.5 10:0 11:0 12:0.25 13:0 14:0.25 15:0 16:0.5 17:0.5 18:0.25 19:0.75 20:0.75 21:0 22:0.25 23:0.25 24:0.25 25:0 26:0 27:0 28:0 29:0.25 30:0 31:0.5 32:0 33:0 34:0 35:0 36:0.5 37:0.25 38:0 39:0 40:0 41:0.25 42:0 43:0 44:0 45:0 46:0 47:0 48:0.25 49:0 50:0.5 51:0.25 52:0.75 53:0.5 54:0.25 55:0.5 56:0 57:0.75 58:1 59:0.75 60:0.5 61:0.5 62:0.5 63:0 64:0.…
+1 1:0.285714285714286 2:0.142857142857143 3:0 4:0 5:0 6:0.285714285714286 7:0.142857142857143 8:0.142857142857143 9:0.142857142857143 10:0.142857142857143 11:0.142857142857143 12:0.142857142857143 13:0 14:0 15:0.142857142857143 16:0.142857142857143 17:0.142857142857143 18:0.142857142857143 19:0.428571428571429 20:0 21:0 22:0 23:0 24:0 25:0 26:0.142857142857143 27:0.142857142857143 28:0.142857142…
+1 1:0.166666666666667 2:0.166666666666667 3:0.166666666666667 4:0.333333333333333 5:0.333333333333333 6:0 7:0 8:0.333333333333333 9:0.166666666666667 10:0 11:0.333333333333333 12:0 13:0.166666666666667 14:0 15:0.333333333333333 16:0 17:0 18:0 19:0.333333333333333 20:0 21:0 22:0.333333333333333 23:0 24:0.333333333333333 25:0.333333333333333 26:0.333333333333333 27:0.166666666666667 28:0 29:0.1666…
+1 1:0.5 2:0 3:0 4:0.25 5:0 6:0 7:0 8:0.25 9:0.5 10:0.25 11:0.25 12:0.25 13:0.25 14:0 15:0.25 16:0 17:0 18:0 19:0 20:0 21:0 22:0.25 23:0 24:0 25:0 26:0.25 27:0 28:0 29:0 30:0.25 31:0 32:0 33:0.25 34:0 35:0 36:0 37:0 38:0 39:0 40:0 41:0.5 42:0 43:0 44:0 45:0.25 46:0 47:0.25 48:0 49:0 50:0.25 51:0.25 52:0 53:0 54:0.25 55:0 56:0 57:0.5 58:1 59:0.25 60:0 61:0 62:0.25 63:0 64:0 65:0.25 66:0.25 67:0.5 …
+1 1:0.5 2:0 3:0 4:0.25 5:0 6:0 7:0 8:0.25 9:0.5 10:0.25 11:0.25 12:0.25 13:0.25 14:0 15:0.25 16:0 17:0 18:0 19:0 20:0 21:0 22:0.25 23:0 24:0 25:0 26:0.25 27:0 28:0 29:0 30:0.25 31:0 32:0 33:0.25 34:0 35:0 36:0 37:0 38:0 39:0 40:0 41:0.5 42:0 43:0 44:0 45:0.25 46:0 47:0.25 48:0 49:0 50:0.25 51:0.25 52:0 53:0 54:0.25 55:0 56:0 57:0.5 58:1 59:0.25 60:0 61:0 62:0.25 63:0 64:0 65:0.25 66:0.25 67:0.5 …
+1 1:0.5 2:0 3:0 4:0.25 5:0 6:0 7:0 8:0.25 9:0.5 10:0.25 11:0.25 12:0.25 13:0.25 14:0 15:0.25 16:0 17:0 18:0 19:0 20:0 21:0 22:0.25 23:0 24:0 25:0 26:0.25 27:0 28:0 29:0 30:0.25 31:0 32:0 33:0.25 34:0 35:0 36:0 37:0 38:0 39:0 40:0 41:0.5 42:0 43:0 44:0 45:0.25 46:0 47:0.25 48:0 49:0 50:0.25 51:0.25 52:0 53:0 54:0.25 55:0 56:0 57:0.5 58:1 59:0.25 60:0 61:0 62:0.25 63:0 64:0 65:0.25 66:0.25 67:0.5 …
+1 1:0.4 2:0.44 3:0.38 4:0.3 5:0.4 6:0.28 7:0 8:0.5 9:0.74 10:0.58 11:0.28 12:0.34 13:0.2 14:0.02 15:0.46 16:0.56 17:0.16 18:0.2 19:0.24 20:0.28 21:0 22:0.26 23:0.5 24:0.2 25:0.22 26:0.1 27:0.24 28:0 29:0.26 30:0.26 31:0.1 32:0.18 33:0.16 34:0.1 35:0 36:0.42 37:0.32 38:0.14 39:0.26 40:0.1 41:0.12 42:0 43:0.04 44:0.02 45:0.02 46:0.02 47:0 48:0 49:0 50:0.78 51:0.66 52:0.56 53:0.5 54:0.18 55:0.36 56…
+1 1:0.5 2:0.2 3:0.3 4:0.4 5:0.5 6:0.1 7:0.1 8:0.4 9:0.8 10:0.4 11:0 12:0.3 13:0.2 14:0 15:0.5 16:0.3 17:0 18:0.3 19:0.1 20:0.3 21:0 22:0.2 23:0.3 24:0.4 25:0.2 26:0.3 27:0 28:0.1 29:0.1 30:0.3 31:0.3 32:0.1 33:0.1 34:0 35:0.1 36:0.3 37:0.2 38:0.2 39:0 40:0 41:0.1 42:0 43:0 44:0 45:0.1 46:0 47:0 48:0.1 49:0 50:0.4 51:0.4 52:0.3 53:0.5 54:0.2 55:0.2 56:0.1 57:1 58:0.9 59:0.6 60:0.1 61:0.4 62:0.4 6…
+1 1:0.5 2:0.2 3:0.3 4:0.4 5:0.5 6:0.1 7:0.1 8:0.4 9:0.8 10:0.4 11:0 12:0.3 13:0.2 14:0 15:0.5 16:0.3 17:0 18:0.3 19:0.1 20:0.3 21:0 22:0.2 23:0.3 24:0.4 25:0.2 26:0.3 27:0 28:0.1 29:0.1 30:0.3 31:0.3 32:0.1 33:0.1 34:0 35:0.1 36:0.3 37:0.2 38:0.2 39:0 40:0 41:0.1 42:0 43:0 44:0 45:0.1 46:0 47:0 48:0.1 49:0 50:0.4 51:0.4 52:0.3 53:0.5 54:0.2 55:0.2 56:0.1 57:1 58:0.9 59:0.6 60:0.1 61:0.4 62:0.4 6…
+1 1:0.5 2:0.2 3:0.3 4:0.4 5:0.5 6:0.1 7:0.1 8:0.4 9:0.8 10:0.4 11:0 12:0.3 13:0.2 14:0 15:0.5 16:0.3 17:0 18:0.3 19:0.1 20:0.3 21:0 22:0.2 23:0.3 24:0.4 25:0.2 26:0.3 27:0 28:0.1 29:0.1 30:0.3 31:0.3 32:0.1 33:0.1 34:0 35:0.1 36:0.3 37:0.2 38:0.2 39:0 40:0 41:0.1 42:0 43:0 44:0 45:0.1 46:0 47:0 48:0.1 49:0 50:0.4 51:0.4 52:0.3 53:0.5 54:0.2 55:0.2 56:0.1 57:1 58:0.9 59:0.6 60:0.1 61:0.4 62:0.4 6…
+1 1:0.5 2:0.2 3:0.3 4:0.4 5:0.5 6:0.1 7:0.1 8:0.4 9:0.8 10:0.4 11:0 12:0.3 13:0.2 14:0 15:0.5 16:0.3 17:0 18:0.3 19:0.1 20:0.3 21:0 22:0.2 23:0.3 24:0.4 25:0.2 26:0.3 27:0 28:0.1 29:0.1 30:0.3 31:0.3 32:0.1 33:0.1 34:0 35:0.1 36:0.3 37:0.2 38:0.2 39:0 40:0 41:0.1 42:0 43:0 44:0 45:0.1 46:0 47:0 48:0.1 49:0 50:0.4 51:0.4 52:0.3 53:0.5 54:0.2 55:0.2 56:0.1 57:1 58:0.9 59:0.6 60:0.1 61:0.4 62:0.4 6…
+1 1:0.5 2:0.2 3:0.3 4:0.4 5:0.5 6:0.1 7:0.1 8:0.4 9:0.8 10:0.4 11:0 12:0.3 13:0.2 14:0 15:0.5 16:0.3 17:0 18:0.3 19:0.1 20:0.3 21:0 22:0.2 23:0.3 24:0.4 25:0.2 26:0.3 27:0 28:0.1 29:0.1 30:0.3 31:0.3 32:0.1 33:0.1 34:0 35:0.1 36:0.3 37:0.2 38:0.2 39:0 40:0 41:0.1 42:0 43:0 44:0 45:0.1 46:0 47:0 48:0.1 49:0 50:0.4 51:0.4 52:0.3 53:0.5 54:0.2 55:0.2 56:0.1 57:1 58:0.9 59:0.6 60:0.1 61:0.4 62:0.4 6…
+1 1:0.142857142857143 2:0.285714285714286 3:0.428571428571429 4:0.142857142857143 5:0.142857142857143 6:0.428571428571429 7:0 8:0.571428571428571 9:0.428571428571429 10:0.285714285714286 11:0.142857142857143 12:0.285714285714286 13:0 14:0 15:0.142857142857143 16:0.142857142857143 17:0.142857142857143 18:0.285714285714286 19:0.142857142857143 20:0.142857142857143 21:0 22:0 23:0.285714285714286 24…
+1 1:0.111111111111111 2:0.555555555555556 3:0.333333333333333 4:0.111111111111111 5:0.333333333333333 6:0.333333333333333 7:0 8:1 9:0.333333333333333 10:0.444444444444444 11:0.555555555555556 12:0 13:0.333333333333333 14:0 15:0.555555555555556 16:0.222222222222222 17:0.333333333333333 18:0.333333333333333 19:0.333333333333333 20:0.555555555555556 21:0 22:0 23:0.111111111111111 24:0 25:0 26:0.222…
+1 1:0 2:0 3:0 4:0 5:0 6:0 7:0 8:0.2 9:0.2 10:0 11:0 12:0 13:0 14:0 15:0 16:0.2 17:0 18:0 19:0 20:0.2 21:0 22:0 23:0.2 24:0 25:0 26:0 27:0.4 28:0 29:0 30:0.2 31:0.4 32:0 33:0 34:0 35:0 36:0 37:0 38:0 39:0.4 40:0 41:0 42:0 43:0 44:0 45:0 46:0 47:0 48:0 49:0 50:0 51:0.2 52:0.2 53:0.2 54:0.4 55:0 56:0 57:0.2 58:0.4 59:1 60:0.2 61:0.6 62:0.2 63:0 64:0 65:0.6 66:1 67:0.2 68:0.2 69:0.4 70:0 71:0.2 72:0…
+1 1:0 2:0 3:0 4:0 5:0 6:0 7:0 8:0.2 9:0.2 10:0 11:0 12:0 13:0 14:0 15:0 16:0.2 17:0 18:0 19:0 20:0.2 21:0 22:0 23:0.2 24:0 25:0 26:0 27:0.4 28:0 29:0 30:0.2 31:0.4 32:0 33:0 34:0 35:0 36:0 37:0 38:0 39:0.4 40:0 41:0 42:0 43:0 44:0 45:0 46:0 47:0 48:0 49:0 50:0 51:0.2 52:0.2 53:0.2 54:0.4 55:0 56:0 57:0.2 58:0.4 59:1 60:0.2 61:0.6 62:0.2 63:0 64:0 65:0.6 66:1 67:0.2 68:0.2 69:0.4 70:0 71:0.2 72:0…
+1 1:0.1 2:0.25 3:0 4:0.15 5:0.05 6:0.15 7:0 8:0.2 9:0.7 10:0.65 11:0.2 12:0.15 13:0.35 14:0.1 15:0.15 16:0.3 17:0.25 18:0.25 19:0.2 20:0.2 21:0 22:0.05 23:0.25 24:0.25 25:0.05 26:0.2 27:0.05 28:0 29:0.1 30:0.35 31:0.2 32:0.15 33:0.2 34:0.15 35:0.05 36:0.05 37:0.7 38:0.1 39:0 40:0.2 41:0.3 42:0 43:0 44:0 45:0 46:0 47:0 48:0.05 49:0 50:0.2 51:0.45 52:0.3 53:0.35 54:0.45 55:0.65 56:0 57:0.85 58:0.6…
+1 1:0.1 2:0.25 3:0 4:0.15 5:0.05 6:0.15 7:0 8:0.2 9:0.7 10:0.65 11:0.2 12:0.15 13:0.35 14:0.1 15:0.15 16:0.3 17:0.25 18:0.25 19:0.2 20:0.2 21:0 22:0.05 23:0.25 24:0.25 25:0.05 26:0.2 27:0.05 28:0 29:0.1 30:0.35 31:0.2 32:0.15 33:0.2 34:0.15 35:0.05 36:0.05 37:0.7 38:0.1 39:0 40:0.2 41:0.3 42:0 43:0 44:0 45:0 46:0 47:0 48:0.05 49:0 50:0.2 51:0.45 52:0.3 53:0.35 54:0.45 55:0.65 56:0 57:0.85 58:0.6…
+1 1:0.1 2:0.25 3:0 4:0.15 5:0.05 6:0.15 7:0 8:0.2 9:0.7 10:0.65 11:0.2 12:0.15 13:0.35 14:0.1 15:0.15 16:0.3 17:0.25 18:0.25 19:0.2 20:0.2 21:0 22:0.05 23:0.25 24:0.25 25:0.05 26:0.2 27:0.05 28:0 29:0.1 30:0.35 31:0.2 32:0.15 33:0.2 34:0.15 35:0.05 36:0.05 37:0.7 38:0.1 39:0 40:0.2 41:0.3 42:0 43:0 44:0 45:0 46:0 47:0 48:0.05 49:0 50:0.2 51:0.45 52:0.3 53:0.35 54:0.45 55:0.65 56:0 57:0.85 58:0.6…
+1 1:0 2:0.1 3:0.1 4:0.1 5:0 6:0 7:0.1 8:0 9:0.2 10:0 11:0.2 12:0.1 13:0.1 14:0 15:0 16:0.1 17:0.2 18:0 19:0.2 20:0.3 21:0 22:0.4 23:0.2 24:0.1 25:0.2 26:0 27:0 28:0 29:0.1 30:0 31:0.1 32:0.1 33:0 34:0 35:0 36:0.2 37:0 38:0 39:0 40:0.1 41:0.1 42:0.1 43:0 44:0.1 45:0 46:0 47:0.1 48:0 49:0 50:0 51:0 52:0.1 53:0.2 54:0.1 55:0.3 56:0.1 57:0.1 58:0.6 59:0.8 60:0 61:0.3 62:0.3 63:0.1 64:0.1 65:0.5 66:0…
+1 1:0 2:0.333333333333333 3:0 4:0 5:0.666666666666667 6:0.333333333333333 7:0 8:1 9:0 10:0 11:0.333333333333333 12:0.333333333333333 13:0 14:0 15:0 16:0.333333333333333 17:0.333333333333333 18:0 19:0 20:0 21:0 22:0 23:0.666666666666667 24:0 25:0 26:0.333333333333333 27:0 28:0 29:0 30:1 31:0 32:0 33:0.333333333333333 34:0.333333333333333 35:0 36:0.333333333333333 37:0.333333333333333 38:0 39:0 40…
+1 1:0.75 2:0.75 3:0.5 4:0.5 5:0.5 6:0.375 7:0 8:0.75 9:0 10:0.5 11:0.25 12:0.375 13:0.625 14:0.25 15:0 16:0.375 17:0.25 18:0.375 19:0.125 20:0.375 21:0 22:0.375 23:0.25 24:0.25 25:0 26:0.25 27:0.125 28:0.125 29:0.625 30:0.5 31:0.375 32:0.125 33:0.125 34:0 35:0 36:0.5 37:0.375 38:0.25 39:0 40:0.375 41:0.25 42:0 43:0.125 44:0 45:0 46:0 47:0 48:0 49:0 50:1 51:0.5 52:0.125 53:0.125 54:0.75 55:0.375 …
+1 1:0.333333333333333 2:0.5 3:0.333333333333333 4:0.333333333333333 5:0.5 6:0 7:0 8:0.666666666666667 9:0.666666666666667 10:0.333333333333333 11:0 12:0.166666666666667 13:0.166666666666667 14:0 15:0.166666666666667 16:0.166666666666667 17:0.833333333333333 18:0 19:0.5 20:0.166666666666667 21:0 22:0.166666666666667 23:0.5 24:0.166666666666667 25:0 26:0 27:0.333333333333333 28:0 29:0.166666666666…
+1 1:0 2:0 3:0 4:0.166666666666667 5:0 6:0 7:0 8:0 9:0.166666666666667 10:0.166666666666667 11:0 12:0.166666666666667 13:0.5 14:0 15:0.166666666666667 16:0.666666666666667 17:0.333333333333333 18:0.333333333333333 19:0 20:0.166666666666667 21:0.166666666666667 22:0.333333333333333 23:0.333333333333333 24:0.166666666666667 25:0 26:0.166666666666667 27:0.166666666666667 28:0 29:0 30:0 31:0.66666666…
+1 1:0.636363636363636 2:0.272727272727273 3:0.545454545454545 4:0.363636363636364 5:0.272727272727273 6:0.272727272727273 7:0 8:0.0909090909090909 9:0.545454545454545 10:0.454545454545455 11:0.0909090909090909 12:0.0909090909090909 13:0.181818181818182 14:0.0909090909090909 15:0.545454545454545 16:0 17:0.818181818181818 18:0 19:0.0909090909090909 20:0.181818181818182 21:0.0909090909090909 22:0.0…
+1 1:1 2:0.25 3:0.5 4:0.4375 5:0.375 6:0.3125 7:0.0625 8:0.3125 9:0.375 10:0.3125 11:0.0625 12:0.25 13:0.0625 14:0 15:0.625 16:0.375 17:0.5 18:0 19:0.125 20:0.375 21:0.0625 22:0.625 23:0.0625 24:0.25 25:0.0625 26:0.125 27:0.125 28:0 29:0.3125 30:0.125 31:0.3125 32:0.0625 33:0.25 34:0 35:0.1875 36:0.4375 37:0.125 38:0.25 39:0.0625 40:0.1875 41:0.3125 42:0 43:0.0625 44:0 45:0 46:0 47:0.0625 48:0 49…
+1 1:1 2:0.666666666666667 3:0.555555555555556 4:0 5:0.666666666666667 6:0.111111111111111 7:0 8:0.666666666666667 9:0.222222222222222 10:0.333333333333333 11:0 12:0.111111111111111 13:0.111111111111111 14:0 15:0.444444444444444 16:0.111111111111111 17:0.333333333333333 18:0.444444444444444 19:0.222222222222222 20:0.333333333333333 21:0.111111111111111 22:0.444444444444444 23:0.111111111111111 24…
+1 1:1 2:0.666666666666667 3:0.555555555555556 4:0 5:0.666666666666667 6:0.111111111111111 7:0 8:0.666666666666667 9:0.222222222222222 10:0.333333333333333 11:0 12:0.111111111111111 13:0.111111111111111 14:0 15:0.444444444444444 16:0.111111111111111 17:0.333333333333333 18:0.444444444444444 19:0.222222222222222 20:0.333333333333333 21:0.111111111111111 22:0.444444444444444 23:0.111111111111111 24…
+1 1:1 2:0.583333333333333 3:0.416666666666667 4:0.25 5:0.333333333333333 6:0.583333333333333 7:0 8:0.5 9:0.416666666666667 10:0.416666666666667 11:0.25 12:0.166666666666667 13:0.416666666666667 14:0.0833333333333333 15:0.333333333333333 16:0.5 17:0.166666666666667 18:0.25 19:0.0833333333333333 20:0.0833333333333333 21:0 22:0.333333333333333 23:0.333333333333333 24:0.0833333333333333 25:0.1666666…
+1 1:1 2:0.583333333333333 3:0.416666666666667 4:0.25 5:0.333333333333333 6:0.583333333333333 7:0 8:0.5 9:0.416666666666667 10:0.416666666666667 11:0.25 12:0.166666666666667 13:0.416666666666667 14:0.0833333333333333 15:0.333333333333333 16:0.5 17:0.166666666666667 18:0.25 19:0.0833333333333333 20:0.0833333333333333 21:0 22:0.333333333333333 23:0.333333333333333 24:0.0833333333333333 25:0.1666666…
+1 1:0.666666666666667 2:0.833333333333333 3:0.666666666666667 4:0.5 5:0.5 6:0.166666666666667 7:0.166666666666667 8:0.333333333333333 9:0.833333333333333 10:0.166666666666667 11:0.166666666666667 12:0.333333333333333 13:0.5 14:0 15:0.333333333333333 16:0 17:0.333333333333333 18:0.333333333333333 19:0.333333333333333 20:0.5 21:0 22:0.5 23:0 24:0.333333333333333 25:0.166666666666667 26:0 27:0.3333…
+1 1:0.666666666666667 2:0.833333333333333 3:0.666666666666667 4:0.5 5:0.5 6:0.166666666666667 7:0.166666666666667 8:0.333333333333333 9:0.833333333333333 10:0.166666666666667 11:0.166666666666667 12:0.333333333333333 13:0.5 14:0 15:0.333333333333333 16:0 17:0.333333333333333 18:0.333333333333333 19:0.333333333333333 20:0.5 21:0 22:0.5 23:0 24:0.333333333333333 25:0.166666666666667 26:0 27:0.3333…
+1 1:0.666666666666667 2:0.833333333333333 3:0.666666666666667 4:0.5 5:0.5 6:0.166666666666667 7:0.166666666666667 8:0.333333333333333 9:0.833333333333333 10:0.166666666666667 11:0.166666666666667 12:0.333333333333333 13:0.5 14:0 15:0.333333333333333 16:0 17:0.333333333333333 18:0.333333333333333 19:0.333333333333333 20:0.5 21:0 22:0.5 23:0 24:0.333333333333333 25:0.166666666666667 26:0 27:0.3333…
+1 1:1 2:0.615384615384615 3:0.846153846153846 4:0.307692307692308 5:0.384615384615385 6:0.153846153846154 7:0 8:0.230769230769231 9:0.307692307692308 10:0.384615384615385 11:0.153846153846154 12:0.230769230769231 13:0.153846153846154 14:0 15:0.692307692307692 16:0.615384615384615 17:0.692307692307692 18:0.230769230769231 19:0.230769230769231 20:0.153846153846154 21:0 22:0.461538461538462 23:0.15…
+1 1:0.384615384615385 2:0.692307692307692 3:0.384615384615385 4:0.0769230769230769 5:0 6:0.0769230769230769 7:0.0769230769230769 8:0.230769230769231 9:1 10:0.230769230769231 11:0.0769230769230769 12:0 13:0.0769230769230769 14:0 15:0.538461538461538 16:0.461538461538462 17:0.307692307692308 18:0.0769230769230769 19:0.153846153846154 20:0.153846153846154 21:0 22:0.0769230769230769 23:0.23076923076…
+1 1:0 2:0.25 3:0.75 4:0 5:0 6:0 7:0 8:0.25 9:1 10:0.25 11:0.5 12:0 13:0 14:0.5 15:0.75 16:0.25 17:0.5 18:0 19:0 20:0.25 21:0 22:0 23:0 24:0 25:0.25 26:0 27:0 28:0 29:0 30:0 31:0 32:0 33:0 34:0 35:0 36:0 37:0 38:0 39:0 40:0.25 41:0.25 42:0 43:0 44:0 45:0.25 46:0 47:0 48:0 49:0 50:0 51:0.75 52:0.5 53:0 54:0 55:0.25 56:0 57:0.5 58:1 59:0.25 60:0.25 61:0.75 62:0.25 63:0 64:0.75 65:0.5 66:0.25 67:0.2…
+1 1:0.2 2:0.3 3:0.2 4:0.1 5:0.2 6:0.2 7:0 8:0.3 9:0.2 10:0.3 11:0 12:0.2 13:0.1 14:0 15:0.2 16:0.3 17:0.2 18:0 19:0.3 20:0 21:0 22:0.2 23:0 24:0.1 25:0.1 26:0 27:0.1 28:0 29:0.3 30:0.2 31:0.3 32:0 33:0 34:0.1 35:0 36:0.1 37:0.4 38:0 39:0 40:0.3 41:0.2 42:0 43:0.1 44:0.1 45:0 46:0 47:0 48:0.1 49:0 50:0.4 51:0.3 52:0.4 53:0.2 54:0.1 55:0.4 56:0.1 57:0.3 58:1 59:0.7 60:0.3 61:0.5 62:0.3 63:0.1 64:0…
+1 1:0 2:0 3:0 4:0.25 5:0 6:0 7:0 8:0 9:0.25 10:0 11:0 12:0.25 13:0.25 14:0 15:0.25 16:0 17:0 18:0 19:0 20:0.25 21:0 22:0 23:0 24:0 25:0 26:0 27:0.25 28:0 29:0.25 30:0.25 31:0.25 32:0.25 33:0.5 34:0 35:0.25 36:0.25 37:0 38:0.25 39:0 40:0 41:0 42:0 43:0 44:0.5 45:0.25 46:0.25 47:0.25 48:0 49:0 50:0 51:0.25 52:0 53:0 54:0.5 55:0 56:0.25 57:0.5 58:1 59:0 60:0 61:0 62:0 63:0.25 64:0.25 65:0 66:0.25 6…
+1 1:0.166666666666667 2:0.666666666666667 3:0.333333333333333 4:0.166666666666667 5:0 6:0 7:0 8:0.333333333333333 9:0.833333333333333 10:0.5 11:0 12:0.333333333333333 13:0.5 14:0 15:0 16:0.333333333333333 17:0.833333333333333 18:0 19:0 20:0 21:0 22:0.333333333333333 23:0 24:0 25:0 26:0 27:0.166666666666667 28:0 29:0 30:0.5 31:0.166666666666667 32:0 33:0 34:0 35:0 36:0 37:0.333333333333333 38:0 3…
+1 1:0.166666666666667 2:0.666666666666667 3:0.333333333333333 4:0.166666666666667 5:0 6:0 7:0 8:0.333333333333333 9:0.833333333333333 10:0.5 11:0 12:0.333333333333333 13:0.5 14:0 15:0 16:0.333333333333333 17:0.833333333333333 18:0 19:0 20:0 21:0 22:0.333333333333333 23:0 24:0 25:0 26:0 27:0.166666666666667 28:0 29:0 30:0.5 31:0.166666666666667 32:0 33:0 34:0 35:0 36:0 37:0.333333333333333 38:0 3…
+1 1:0.166666666666667 2:0.666666666666667 3:0.333333333333333 4:0.166666666666667 5:0 6:0 7:0 8:0.333333333333333 9:0.833333333333333 10:0.5 11:0 12:0.333333333333333 13:0.5 14:0 15:0 16:0.333333333333333 17:0.833333333333333 18:0 19:0 20:0 21:0 22:0.333333333333333 23:0 24:0 25:0 26:0 27:0.166666666666667 28:0 29:0 30:0.5 31:0.166666666666667 32:0 33:0 34:0 35:0 36:0 37:0.333333333333333 38:0 3…
+1 1:0.166666666666667 2:0.666666666666667 3:0.333333333333333 4:0.166666666666667 5:0 6:0 7:0 8:0.333333333333333 9:0.833333333333333 10:0.5 11:0 12:0.333333333333333 13:0.5 14:0 15:0 16:0.333333333333333 17:0.833333333333333 18:0 19:0 20:0 21:0 22:0.333333333333333 23:0 24:0 25:0 26:0 27:0.166666666666667 28:0 29:0 30:0.5 31:0.166666666666667 32:0 33:0 34:0 35:0 36:0 37:0.333333333333333 38:0 3…
+1 1:0 2:0.5 3:0 4:0.166666666666667 5:0 6:0 7:0 8:0 9:0.833333333333333 10:0.166666666666667 11:0.166666666666667 12:0.333333333333333 13:0.333333333333333 14:0 15:0.166666666666667 16:0.333333333333333 17:0 18:0 19:0.333333333333333 20:0 21:0 22:0.166666666666667 23:0.5 24:0.166666666666667 25:0 26:0 27:0 28:0 29:0.166666666666667 30:0 31:0.166666666666667 32:0 33:0 34:0.166666666666667 35:0.16…
+1 1:0.142857142857143 2:0.285714285714286 3:0 4:0 5:0.142857142857143 6:0.142857142857143 7:0.142857142857143 8:0 9:0.285714285714286 10:0.571428571428571 11:0.285714285714286 12:0 13:0.428571428571429 14:0 15:0.285714285714286 16:0.428571428571429 17:0.428571428571429 18:0.142857142857143 19:0.285714285714286 20:0.285714285714286 21:0.142857142857143 22:0.571428571428571 23:0 24:0 25:0 26:0.142…
+1 1:0 2:0 3:0 4:0.25 5:0 6:0.5 7:0 8:0 9:0.25 10:0 11:0.5 12:0.25 13:0.25 14:0 15:0 16:0 17:0.75 18:0 19:0 20:0.25 21:0.25 22:0.25 23:0.25 24:0 25:0 26:0 27:0 28:0 29:0 30:0 31:0 32:0 33:0.25 34:0 35:0 36:0.25 37:0.25 38:0.25 39:0 40:0 41:0 42:0 43:0.5 44:0 45:0.25 46:0 47:0 48:0 49:0 50:0.25 51:0.25 52:0 53:0 54:0.25 55:0.25 56:0.25 57:0 58:0.75 59:0 60:0 61:0.5 62:0 63:0 64:0 65:0 66:0.5 67:0.…
+1 1:0.529411764705882 2:1 3:0.117647058823529 4:0.117647058823529 5:0.352941176470588 6:0.0588235294117647 7:0 8:0.529411764705882 9:0.411764705882353 10:0.411764705882353 11:0.294117647058824 12:0.352941176470588 13:0.235294117647059 14:0 15:0.117647058823529 16:0.117647058823529 17:0.0588235294117647 18:0.0588235294117647 19:0.117647058823529 20:0.0588235294117647 21:0.0588235294117647 22:0.23…
+1 1:0 2:1 3:0.25 4:0 5:0 6:0 7:0 8:0.75 9:0.75 10:0.5 11:0.25 12:0.25 13:0 14:0 15:0.25 16:0 17:0 18:0 19:0 20:0.5 21:0 22:0 23:0 24:0 25:0 26:0 27:0 28:0 29:0 30:0.25 31:0 32:0.25 33:0 34:0 35:0 36:0 37:0 38:0 39:0 40:0.25 41:0 42:0 43:0 44:0.25 45:0 46:0 47:0 48:0 49:0 50:0.75 51:0 52:0.5 53:0 54:0.25 55:0.25 56:0 57:0.5 58:0.25 59:0 60:1 61:0.25 62:0 63:0 64:0.25 65:0.5 66:0 67:0 68:0.25 69:0…
+1 1:0 2:1 3:0.25 4:0 5:0 6:0 7:0 8:0.75 9:0.75 10:0.5 11:0.25 12:0.25 13:0 14:0 15:0.25 16:0 17:0 18:0 19:0 20:0.5 21:0 22:0 23:0 24:0 25:0 26:0 27:0 28:0 29:0 30:0.25 31:0 32:0.25 33:0 34:0 35:0 36:0 37:0 38:0 39:0 40:0.25 41:0 42:0 43:0 44:0.25 45:0 46:0 47:0 48:0 49:0 50:0.75 51:0 52:0.5 53:0 54:0.25 55:0.25 56:0 57:0.5 58:0.25 59:0 60:1 61:0.25 62:0 63:0 64:0.25 65:0.5 66:0 67:0 68:0.25 69:0…
+1 1:0 2:1 3:0.25 4:0 5:0 6:0 7:0 8:0.75 9:0.75 10:0.5 11:0.25 12:0.25 13:0 14:0 15:0.25 16:0 17:0 18:0 19:0 20:0.5 21:0 22:0 23:0 24:0 25:0 26:0 27:0 28:0 29:0 30:0.25 31:0 32:0.25 33:0 34:0 35:0 36:0 37:0 38:0 39:0 40:0.25 41:0 42:0 43:0 44:0.25 45:0 46:0 47:0 48:0 49:0 50:0.75 51:0 52:0.5 53:0 54:0.25 55:0.25 56:0 57:0.5 58:0.25 59:0 60:1 61:0.25 62:0 63:0 64:0.25 65:0.5 66:0 67:0 68:0.25 69:0…
+1 1:0 2:1 3:0.25 4:0 5:0 6:0 7:0 8:0.75 9:0.75 10:0.5 11:0.25 12:0.25 13:0 14:0 15:0.25 16:0 17:0 18:0 19:0 20:0.5 21:0 22:0 23:0 24:0 25:0 26:0 27:0 28:0 29:0 30:0.25 31:0 32:0.25 33:0 34:0 35:0 36:0 37:0 38:0 39:0 40:0.25 41:0 42:0 43:0 44:0.25 45:0 46:0 47:0 48:0 49:0 50:0.75 51:0 52:0.5 53:0 54:0.25 55:0.25 56:0 57:0.5 58:0.25 59:0 60:1 61:0.25 62:0 63:0 64:0.25 65:0.5 66:0 67:0 68:0.25 69:0…
+1 1:0 2:1 3:0.25 4:0 5:0 6:0 7:0 8:0.75 9:0.75 10:0.5 11:0.25 12:0.25 13:0 14:0 15:0.25 16:0 17:0 18:0 19:0 20:0.5 21:0 22:0 23:0 24:0 25:0 26:0 27:0 28:0 29:0 30:0.25 31:0 32:0.25 33:0 34:0 35:0 36:0 37:0 38:0 39:0 40:0.25 41:0 42:0 43:0 44:0.25 45:0 46:0 47:0 48:0 49:0 50:0.75 51:0 52:0.5 53:0 54:0.25 55:0.25 56:0 57:0.5 58:0.25 59:0 60:1 61:0.25 62:0 63:0 64:0.25 65:0.5 66:0 67:0 68:0.25 69:0…
+1 1:0 2:1 3:0.25 4:0 5:0 6:0 7:0 8:0.75 9:0.75 10:0.5 11:0.25 12:0.25 13:0 14:0 15:0.25 16:0 17:0 18:0 19:0 20:0.5 21:0 22:0 23:0 24:0 25:0 26:0 27:0 28:0 29:0 30:0.25 31:0 32:0.25 33:0 34:0 35:0 36:0 37:0 38:0 39:0 40:0.25 41:0 42:0 43:0 44:0.25 45:0 46:0 47:0 48:0 49:0 50:0.75 51:0 52:0.5 53:0 54:0.25 55:0.25 56:0 57:0.5 58:0.25 59:0 60:1 61:0.25 62:0 63:0 64:0.25 65:0.5 66:0 67:0 68:0.25 69:0…
+1 1:0 2:1 3:0.25 4:0 5:0 6:0 7:0 8:0.75 9:0.75 10:0.5 11:0.25 12:0.25 13:0 14:0 15:0.25 16:0 17:0 18:0 19:0 20:0.5 21:0 22:0 23:0 24:0 25:0 26:0 27:0 28:0 29:0 30:0.25 31:0 32:0.25 33:0 34:0 35:0 36:0 37:0 38:0 39:0 40:0.25 41:0 42:0 43:0 44:0.25 45:0 46:0 47:0 48:0 49:0 50:0.75 51:0 52:0.5 53:0 54:0.25 55:0.25 56:0 57:0.5 58:0.25 59:0 60:1 61:0.25 62:0 63:0 64:0.25 65:0.5 66:0 67:0 68:0.25 69:0…
+1 1:0 2:1 3:0.25 4:0 5:0 6:0 7:0 8:0.75 9:0.75 10:0.5 11:0.25 12:0.25 13:0 14:0 15:0.25 16:0 17:0 18:0 19:0 20:0.5 21:0 22:0 23:0 24:0 25:0 26:0 27:0 28:0 29:0 30:0.25 31:0 32:0.25 33:0 34:0 35:0 36:0 37:0 38:0 39:0 40:0.25 41:0 42:0 43:0 44:0.25 45:0 46:0 47:0 48:0 49:0 50:0.75 51:0 52:0.5 53:0 54:0.25 55:0.25 56:0 57:0.5 58:0.25 59:0 60:1 61:0.25 62:0 63:0 64:0.25 65:0.5 66:0 67:0 68:0.25 69:0…
+1 1:0 2:1 3:0.25 4:0 5:0 6:0 7:0 8:0.75 9:0.75 10:0.5 11:0.25 12:0.25 13:0 14:0 15:0.25 16:0 17:0 18:0 19:0 20:0.5 21:0 22:0 23:0 24:0 25:0 26:0 27:0 28:0 29:0 30:0.25 31:0 32:0.25 33:0 34:0 35:0 36:0 37:0 38:0 39:0 40:0.25 41:0 42:0 43:0 44:0.25 45:0 46:0 47:0 48:0 49:0 50:0.75 51:0 52:0.5 53:0 54:0.25 55:0.25 56:0 57:0.5 58:0.25 59:0 60:1 61:0.25 62:0 63:0 64:0.25 65:0.5 66:0 67:0 68:0.25 69:0…
+1 1:0 2:1 3:0.25 4:0 5:0 6:0 7:0 8:0.75 9:0.75 10:0.5 11:0.25 12:0.25 13:0 14:0 15:0.25 16:0 17:0 18:0 19:0 20:0.5 21:0 22:0 23:0 24:0 25:0 26:0 27:0 28:0 29:0 30:0.25 31:0 32:0.25 33:0 34:0 35:0 36:0 37:0 38:0 39:0 40:0.25 41:0 42:0 43:0 44:0.25 45:0 46:0 47:0 48:0 49:0 50:0.75 51:0 52:0.5 53:0 54:0.25 55:0.25 56:0 57:0.5 58:0.25 59:0 60:1 61:0.25 62:0 63:0 64:0.25 65:0.5 66:0 67:0 68:0.25 69:0…
+1 1:0 2:1 3:0.25 4:0 5:0 6:0 7:0 8:0.75 9:0.75 10:0.5 11:0.25 12:0.25 13:0 14:0 15:0.25 16:0 17:0 18:0 19:0 20:0.5 21:0 22:0 23:0 24:0 25:0 26:0 27:0 28:0 29:0 30:0.25 31:0 32:0.25 33:0 34:0 35:0 36:0 37:0 38:0 39:0 40:0.25 41:0 42:0 43:0 44:0.25 45:0 46:0 47:0 48:0 49:0 50:0.75 51:0 52:0.5 53:0 54:0.25 55:0.25 56:0 57:0.5 58:0.25 59:0 60:1 61:0.25 62:0 63:0 64:0.25 65:0.5 66:0 67:0 68:0.25 69:0…
+1 1:0 2:1 3:0.25 4:0 5:0 6:0 7:0 8:0.75 9:0.75 10:0.5 11:0.25 12:0.25 13:0 14:0 15:0.25 16:0 17:0 18:0 19:0 20:0.5 21:0 22:0 23:0 24:0 25:0 26:0 27:0 28:0 29:0 30:0.25 31:0 32:0.25 33:0 34:0 35:0 36:0 37:0 38:0 39:0 40:0.25 41:0 42:0 43:0 44:0.25 45:0 46:0 47:0 48:0 49:0 50:0.75 51:0 52:0.5 53:0 54:0.25 55:0.25 56:0 57:0.5 58:0.25 59:0 60:1 61:0.25 62:0 63:0 64:0.25 65:0.5 66:0 67:0 68:0.25 69:0…
+1 1:0 2:1 3:0.25 4:0 5:0 6:0 7:0 8:0.75 9:0.75 10:0.5 11:0.25 12:0.25 13:0 14:0 15:0.25 16:0 17:0 18:0 19:0 20:0.5 21:0 22:0 23:0 24:0 25:0 26:0 27:0 28:0 29:0 30:0.25 31:0 32:0.25 33:0 34:0 35:0 36:0 37:0 38:0 39:0 40:0.25 41:0 42:0 43:0 44:0.25 45:0 46:0 47:0 48:0 49:0 50:0.75 51:0 52:0.5 53:0 54:0.25 55:0.25 56:0 57:0.5 58:0.25 59:0 60:1 61:0.25 62:0 63:0 64:0.25 65:0.5 66:0 67:0 68:0.25 69:0…
+1 1:0 2:1 3:0.25 4:0 5:0 6:0 7:0 8:0.75 9:0.75 10:0.5 11:0.25 12:0.25 13:0 14:0 15:0.25 16:0 17:0 18:0 19:0 20:0.5 21:0 22:0 23:0 24:0 25:0 26:0 27:0 28:0 29:0 30:0.25 31:0 32:0.25 33:0 34:0 35:0 36:0 37:0 38:0 39:0 40:0.25 41:0 42:0 43:0 44:0.25 45:0 46:0 47:0 48:0 49:0 50:0.75 51:0 52:0.5 53:0 54:0.25 55:0.25 56:0 57:0.5 58:0.25 59:0 60:1 61:0.25 62:0 63:0 64:0.25 65:0.5 66:0 67:0 68:0.25 69:0…
+1 1:0 2:1 3:0.25 4:0 5:0 6:0 7:0 8:0.75 9:0.75 10:0.5 11:0.25 12:0.25 13:0 14:0 15:0.25 16:0 17:0 18:0 19:0 20:0.5 21:0 22:0 23:0 24:0 25:0 26:0 27:0 28:0 29:0 30:0.25 31:0 32:0.25 33:0 34:0 35:0 36:0 37:0 38:0 39:0 40:0.25 41:0 42:0 43:0 44:0.25 45:0 46:0 47:0 48:0 49:0 50:0.75 51:0 52:0.5 53:0 54:0.25 55:0.25 56:0 57:0.5 58:0.25 59:0 60:1 61:0.25 62:0 63:0 64:0.25 65:0.5 66:0 67:0 68:0.25 69:0…
+1 1:0 2:1 3:0.25 4:0 5:0 6:0 7:0 8:0.75 9:0.75 10:0.5 11:0.25 12:0.25 13:0 14:0 15:0.25 16:0 17:0 18:0 19:0 20:0.5 21:0 22:0 23:0 24:0 25:0 26:0 27:0 28:0 29:0 30:0.25 31:0 32:0.25 33:0 34:0 35:0 36:0 37:0 38:0 39:0 40:0.25 41:0 42:0 43:0 44:0.25 45:0 46:0 47:0 48:0 49:0 50:0.75 51:0 52:0.5 53:0 54:0.25 55:0.25 56:0 57:0.5 58:0.25 59:0 60:1 61:0.25 62:0 63:0 64:0.25 65:0.5 66:0 67:0 68:0.25 69:0…
+1 1:0 2:1 3:0.25 4:0 5:0 6:0 7:0 8:0.75 9:0.75 10:0.5 11:0.25 12:0.25 13:0 14:0 15:0.25 16:0 17:0 18:0 19:0 20:0.5 21:0 22:0 23:0 24:0 25:0 26:0 27:0 28:0 29:0 30:0.25 31:0 32:0.25 33:0 34:0 35:0 36:0 37:0 38:0 39:0 40:0.25 41:0 42:0 43:0 44:0.25 45:0 46:0 47:0 48:0 49:0 50:0.75 51:0 52:0.5 53:0 54:0.25 55:0.25 56:0 57:0.5 58:0.25 59:0 60:1 61:0.25 62:0 63:0 64:0.25 65:0.5 66:0 67:0 68:0.25 69:0…
+1 1:0 2:1 3:0.25 4:0 5:0 6:0 7:0 8:0.75 9:0.75 10:0.5 11:0.25 12:0.25 13:0 14:0 15:0.25 16:0 17:0 18:0 19:0 20:0.5 21:0 22:0 23:0 24:0 25:0 26:0 27:0 28:0 29:0 30:0.25 31:0 32:0.25 33:0 34:0 35:0 36:0 37:0 38:0 39:0 40:0.25 41:0 42:0 43:0 44:0.25 45:0 46:0 47:0 48:0 49:0 50:0.75 51:0 52:0.5 53:0 54:0.25 55:0.25 56:0 57:0.5 58:0.25 59:0 60:1 61:0.25 62:0 63:0 64:0.25 65:0.5 66:0 67:0 68:0.25 69:0…
+1 1:0 2:1 3:0.25 4:0 5:0 6:0 7:0 8:0.75 9:0.75 10:0.5 11:0.25 12:0.25 13:0 14:0 15:0.25 16:0 17:0 18:0 19:0 20:0.5 21:0 22:0 23:0 24:0 25:0 26:0 27:0 28:0 29:0 30:0.25 31:0 32:0.25 33:0 34:0 35:0 36:0 37:0 38:0 39:0 40:0.25 41:0 42:0 43:0 44:0.25 45:0 46:0 47:0 48:0 49:0 50:0.75 51:0 52:0.5 53:0 54:0.25 55:0.25 56:0 57:0.5 58:0.25 59:0 60:1 61:0.25 62:0 63:0 64:0.25 65:0.5 66:0 67:0 68:0.25 69:0…
+1 1:0 2:1 3:0.25 4:0 5:0 6:0 7:0 8:0.75 9:0.75 10:0.5 11:0.25 12:0.25 13:0 14:0 15:0.25 16:0 17:0 18:0 19:0 20:0.5 21:0 22:0 23:0 24:0 25:0 26:0 27:0 28:0 29:0 30:0.25 31:0 32:0.25 33:0 34:0 35:0 36:0 37:0 38:0 39:0 40:0.25 41:0 42:0 43:0 44:0.25 45:0 46:0 47:0 48:0 49:0 50:0.75 51:0 52:0.5 53:0 54:0.25 55:0.25 56:0 57:0.5 58:0.25 59:0 60:1 61:0.25 62:0 63:0 64:0.25 65:0.5 66:0 67:0 68:0.25 69:0…
+1 1:0 2:1 3:0.25 4:0 5:0 6:0 7:0 8:0.75 9:0.75 10:0.5 11:0.25 12:0.25 13:0 14:0 15:0.25 16:0 17:0 18:0 19:0 20:0.5 21:0 22:0 23:0 24:0 25:0 26:0 27:0 28:0 29:0 30:0.25 31:0 32:0.25 33:0 34:0 35:0 36:0 37:0 38:0 39:0 40:0.25 41:0 42:0 43:0 44:0.25 45:0 46:0 47:0 48:0 49:0 50:0.75 51:0 52:0.5 53:0 54:0.25 55:0.25 56:0 57:0.5 58:0.25 59:0 60:1 61:0.25 62:0 63:0 64:0.25 65:0.5 66:0 67:0 68:0.25 69:0…
+1 1:0 2:1 3:0.25 4:0 5:0 6:0 7:0 8:0.75 9:0.75 10:0.5 11:0.25 12:0.25 13:0 14:0 15:0.25 16:0 17:0 18:0 19:0 20:0.5 21:0 22:0 23:0 24:0 25:0 26:0 27:0 28:0 29:0 30:0.25 31:0 32:0.25 33:0 34:0 35:0 36:0 37:0 38:0 39:0 40:0.25 41:0 42:0 43:0 44:0.25 45:0 46:0 47:0 48:0 49:0 50:0.75 51:0 52:0.5 53:0 54:0.25 55:0.25 56:0 57:0.5 58:0.25 59:0 60:1 61:0.25 62:0 63:0 64:0.25 65:0.5 66:0 67:0 68:0.25 69:0…
+1 1:0 2:1 3:0.25 4:0 5:0 6:0 7:0 8:0.75 9:0.75 10:0.5 11:0.25 12:0.25 13:0 14:0 15:0.25 16:0 17:0 18:0 19:0 20:0.5 21:0 22:0 23:0 24:0 25:0 26:0 27:0 28:0 29:0 30:0.25 31:0 32:0.25 33:0 34:0 35:0 36:0 37:0 38:0 39:0 40:0.25 41:0 42:0 43:0 44:0.25 45:0 46:0 47:0 48:0 49:0 50:0.75 51:0 52:0.5 53:0 54:0.25 55:0.25 56:0 57:0.5 58:0.25 59:0 60:1 61:0.25 62:0 63:0 64:0.25 65:0.5 66:0 67:0 68:0.25 69:0…
+1 1:0.411764705882353 2:0.882352941176471 3:0.705882352941177 4:0.529411764705882 5:0.176470588235294 6:0.176470588235294 7:0 8:0.294117647058824 9:0.647058823529412 10:1 11:0.352941176470588 12:0.411764705882353 13:0.235294117647059 14:0 15:0.647058823529412 16:0.588235294117647 17:0.882352941176471 18:0.470588235294118 19:0.294117647058824 20:0.0588235294117647 21:0.0588235294117647 22:0.64705…
+1 1:0.0131578947368421 2:0.0789473684210526 3:0.0263157894736842 4:0.0394736842105263 5:0.0131578947368421 6:0.0131578947368421 7:0 8:0.0657894736842105 9:0.157894736842105 10:0.105263157894737 11:0.0789473684210526 12:0.0394736842105263 13:0.0394736842105263 14:0.0131578947368421 15:0.0131578947368421 16:0.0526315789473684 17:0.0263157894736842 18:0.0131578947368421 19:0.0394736842105263 20:0.0…
+1 1:0.0131578947368421 2:0.0789473684210526 3:0.0263157894736842 4:0.0394736842105263 5:0.0131578947368421 6:0.0131578947368421 7:0 8:0.0657894736842105 9:0.157894736842105 10:0.105263157894737 11:0.0789473684210526 12:0.0394736842105263 13:0.0394736842105263 14:0.0131578947368421 15:0.0131578947368421 16:0.0526315789473684 17:0.0263157894736842 18:0.0131578947368421 19:0.0394736842105263 20:0.0…
+1 1:0.0131578947368421 2:0.0789473684210526 3:0.0263157894736842 4:0.0394736842105263 5:0.0131578947368421 6:0.0131578947368421 7:0 8:0.0657894736842105 9:0.157894736842105 10:0.105263157894737 11:0.0789473684210526 12:0.0394736842105263 13:0.0394736842105263 14:0.0131578947368421 15:0.0131578947368421 16:0.0526315789473684 17:0.0263157894736842 18:0.0131578947368421 19:0.0394736842105263 20:0.0…
+1 1:0.0131578947368421 2:0.0789473684210526 3:0.0263157894736842 4:0.0394736842105263 5:0.0131578947368421 6:0.0131578947368421 7:0 8:0.0657894736842105 9:0.157894736842105 10:0.105263157894737 11:0.0789473684210526 12:0.0394736842105263 13:0.0394736842105263 14:0.0131578947368421 15:0.0131578947368421 16:0.0526315789473684 17:0.0263157894736842 18:0.0131578947368421 19:0.0394736842105263 20:0.0…
+1 1:0.0131578947368421 2:0.0789473684210526 3:0.0263157894736842 4:0.0394736842105263 5:0.0131578947368421 6:0.0131578947368421 7:0 8:0.0657894736842105 9:0.157894736842105 10:0.105263157894737 11:0.0789473684210526 12:0.0394736842105263 13:0.0394736842105263 14:0.0131578947368421 15:0.0131578947368421 16:0.0526315789473684 17:0.0263157894736842 18:0.0131578947368421 19:0.0394736842105263 20:0.0…
+1 1:0.0131578947368421 2:0.0789473684210526 3:0.0263157894736842 4:0.0394736842105263 5:0.0131578947368421 6:0.0131578947368421 7:0 8:0.0657894736842105 9:0.157894736842105 10:0.105263157894737 11:0.0789473684210526 12:0.0394736842105263 13:0.0394736842105263 14:0.0131578947368421 15:0.0131578947368421 16:0.0526315789473684 17:0.0263157894736842 18:0.0131578947368421 19:0.0394736842105263 20:0.0…
+1 1:0.0131578947368421 2:0.0789473684210526 3:0.0263157894736842 4:0.0394736842105263 5:0.0131578947368421 6:0.0131578947368421 7:0 8:0.0657894736842105 9:0.157894736842105 10:0.105263157894737 11:0.0789473684210526 12:0.0394736842105263 13:0.0394736842105263 14:0.0131578947368421 15:0.0131578947368421 16:0.0526315789473684 17:0.0263157894736842 18:0.0131578947368421 19:0.0394736842105263 20:0.0…
+1 1:0.0131578947368421 2:0.0789473684210526 3:0.0263157894736842 4:0.0394736842105263 5:0.0131578947368421 6:0.0131578947368421 7:0 8:0.0657894736842105 9:0.157894736842105 10:0.105263157894737 11:0.0789473684210526 12:0.0394736842105263 13:0.0394736842105263 14:0.0131578947368421 15:0.0131578947368421 16:0.0526315789473684 17:0.0263157894736842 18:0.0131578947368421 19:0.0394736842105263 20:0.0…
+1 1:0.0131578947368421 2:0.0789473684210526 3:0.0263157894736842 4:0.0394736842105263 5:0.0131578947368421 6:0.0131578947368421 7:0 8:0.0657894736842105 9:0.157894736842105 10:0.105263157894737 11:0.0789473684210526 12:0.0394736842105263 13:0.0394736842105263 14:0.0131578947368421 15:0.0131578947368421 16:0.0526315789473684 17:0.0263157894736842 18:0.0131578947368421 19:0.0394736842105263 20:0.0…
+1 1:0.0131578947368421 2:0.0789473684210526 3:0.0263157894736842 4:0.0394736842105263 5:0.0131578947368421 6:0.0131578947368421 7:0 8:0.0657894736842105 9:0.157894736842105 10:0.105263157894737 11:0.0789473684210526 12:0.0394736842105263 13:0.0394736842105263 14:0.0131578947368421 15:0.0131578947368421 16:0.0526315789473684 17:0.0263157894736842 18:0.0131578947368421 19:0.0394736842105263 20:0.0…
+1 1:0.0131578947368421 2:0.0789473684210526 3:0.0263157894736842 4:0.0394736842105263 5:0.0131578947368421 6:0.0131578947368421 7:0 8:0.0657894736842105 9:0.157894736842105 10:0.105263157894737 11:0.0789473684210526 12:0.0394736842105263 13:0.0394736842105263 14:0.0131578947368421 15:0.0131578947368421 16:0.0526315789473684 17:0.0263157894736842 18:0.0131578947368421 19:0.0394736842105263 20:0.0…
+1 1:0.0131578947368421 2:0.0789473684210526 3:0.0263157894736842 4:0.0394736842105263 5:0.0131578947368421 6:0.0131578947368421 7:0 8:0.0657894736842105 9:0.157894736842105 10:0.105263157894737 11:0.0789473684210526 12:0.0394736842105263 13:0.0394736842105263 14:0.0131578947368421 15:0.0131578947368421 16:0.0526315789473684 17:0.0263157894736842 18:0.0131578947368421 19:0.0394736842105263 20:0.0…
+1 1:0.4 2:0 3:0 4:0 5:0.2 6:0.2 7:0.2 8:0.2 9:0.4 10:0.8 11:0.6 12:0 13:0 14:0 15:0 16:0.6 17:0.2 18:0.2 19:0 20:0 21:0 22:0 23:0.4 24:0.4 25:0 26:0 27:0 28:0 29:0.2 30:0 31:0.2 32:0.2 33:0.2 34:0.6 35:0 36:0 37:0.2 38:0 39:0.4 40:0.2 41:0 42:0 43:0 44:0 45:0 46:0 47:0.2 48:0 49:0 50:0.2 51:1 52:0.4 53:0.2 54:0.6 55:0.2 56:0 57:0.8 58:0.8 59:0.2 60:0.6 61:0.4 62:0.2 63:0 64:0.4 65:0.6 66:0.2 67:…
+1 1:0.4 2:0 3:0 4:0 5:0.2 6:0.2 7:0.2 8:0.2 9:0.4 10:0.8 11:0.6 12:0 13:0 14:0 15:0 16:0.6 17:0.2 18:0.2 19:0 20:0 21:0 22:0 23:0.4 24:0.4 25:0 26:0 27:0 28:0 29:0.2 30:0 31:0.2 32:0.2 33:0.2 34:0.6 35:0 36:0 37:0.2 38:0 39:0.4 40:0.2 41:0 42:0 43:0 44:0 45:0 46:0 47:0.2 48:0 49:0 50:0.2 51:1 52:0.4 53:0.2 54:0.6 55:0.2 56:0 57:0.8 58:0.8 59:0.2 60:0.6 61:0.4 62:0.2 63:0 64:0.4 65:0.6 66:0.2 67:…
+1 1:0.4 2:0 3:0 4:0 5:0.2 6:0.2 7:0.2 8:0.2 9:0.4 10:0.8 11:0.6 12:0 13:0 14:0 15:0 16:0.6 17:0.2 18:0.2 19:0 20:0 21:0 22:0 23:0.4 24:0.4 25:0 26:0 27:0 28:0 29:0.2 30:0 31:0.2 32:0.2 33:0.2 34:0.6 35:0 36:0 37:0.2 38:0 39:0.4 40:0.2 41:0 42:0 43:0 44:0 45:0 46:0 47:0.2 48:0 49:0 50:0.2 51:1 52:0.4 53:0.2 54:0.6 55:0.2 56:0 57:0.8 58:0.8 59:0.2 60:0.6 61:0.4 62:0.2 63:0 64:0.4 65:0.6 66:0.2 67:…
+1 1:0.4 2:0 3:0 4:0 5:0.2 6:0.2 7:0.2 8:0.2 9:0.4 10:0.8 11:0.6 12:0 13:0 14:0 15:0 16:0.6 17:0.2 18:0.2 19:0 20:0 21:0 22:0 23:0.4 24:0.4 25:0 26:0 27:0 28:0 29:0.2 30:0 31:0.2 32:0.2 33:0.2 34:0.6 35:0 36:0 37:0.2 38:0 39:0.4 40:0.2 41:0 42:0 43:0 44:0 45:0 46:0 47:0.2 48:0 49:0 50:0.2 51:1 52:0.4 53:0.2 54:0.6 55:0.2 56:0 57:0.8 58:0.8 59:0.2 60:0.6 61:0.4 62:0.2 63:0 64:0.4 65:0.6 66:0.2 67:…
+1 1:0.4 2:0 3:0 4:0 5:0.2 6:0.2 7:0.2 8:0.2 9:0.4 10:0.8 11:0.6 12:0 13:0 14:0 15:0 16:0.6 17:0.2 18:0.2 19:0 20:0 21:0 22:0 23:0.4 24:0.4 25:0 26:0 27:0 28:0 29:0.2 30:0 31:0.2 32:0.2 33:0.2 34:0.6 35:0 36:0 37:0.2 38:0 39:0.4 40:0.2 41:0 42:0 43:0 44:0 45:0 46:0 47:0.2 48:0 49:0 50:0.2 51:1 52:0.4 53:0.2 54:0.6 55:0.2 56:0 57:0.8 58:0.8 59:0.2 60:0.6 61:0.4 62:0.2 63:0 64:0.4 65:0.6 66:0.2 67:…
+1 1:0.4 2:0 3:0 4:0 5:0.2 6:0.2 7:0.2 8:0.2 9:0.4 10:0.8 11:0.6 12:0 13:0 14:0 15:0 16:0.6 17:0.2 18:0.2 19:0 20:0 21:0 22:0 23:0.4 24:0.4 25:0 26:0 27:0 28:0 29:0.2 30:0 31:0.2 32:0.2 33:0.2 34:0.6 35:0 36:0 37:0.2 38:0 39:0.4 40:0.2 41:0 42:0 43:0 44:0 45:0 46:0 47:0.2 48:0 49:0 50:0.2 51:1 52:0.4 53:0.2 54:0.6 55:0.2 56:0 57:0.8 58:0.8 59:0.2 60:0.6 61:0.4 62:0.2 63:0 64:0.4 65:0.6 66:0.2 67:…
+1 1:0.4 2:0 3:0 4:0 5:0.2 6:0.2 7:0.2 8:0.2 9:0.4 10:0.8 11:0.6 12:0 13:0 14:0 15:0 16:0.6 17:0.2 18:0.2 19:0 20:0 21:0 22:0 23:0.4 24:0.4 25:0 26:0 27:0 28:0 29:0.2 30:0 31:0.2 32:0.2 33:0.2 34:0.6 35:0 36:0 37:0.2 38:0 39:0.4 40:0.2 41:0 42:0 43:0 44:0 45:0 46:0 47:0.2 48:0 49:0 50:0.2 51:1 52:0.4 53:0.2 54:0.6 55:0.2 56:0 57:0.8 58:0.8 59:0.2 60:0.6 61:0.4 62:0.2 63:0 64:0.4 65:0.6 66:0.2 67:…
+1 1:0.4 2:0 3:0 4:0 5:0.2 6:0.2 7:0.2 8:0.2 9:0.4 10:0.8 11:0.6 12:0 13:0 14:0 15:0 16:0.6 17:0.2 18:0.2 19:0 20:0 21:0 22:0 23:0.4 24:0.4 25:0 26:0 27:0 28:0 29:0.2 30:0 31:0.2 32:0.2 33:0.2 34:0.6 35:0 36:0 37:0.2 38:0 39:0.4 40:0.2 41:0 42:0 43:0 44:0 45:0 46:0 47:0.2 48:0 49:0 50:0.2 51:1 52:0.4 53:0.2 54:0.6 55:0.2 56:0 57:0.8 58:0.8 59:0.2 60:0.6 61:0.4 62:0.2 63:0 64:0.4 65:0.6 66:0.2 67:…
+1 1:0.037037037037037 2:0.259259259259259 3:0.0740740740740741 4:0.111111111111111 5:0.037037037037037 6:0 7:0.111111111111111 8:0.222222222222222 9:0.296296296296296 10:0.148148148148148 11:0.185185185185185 12:0.111111111111111 13:0 14:0.0740740740740741 15:0.0740740740740741 16:0.185185185185185 17:0.259259259259259 18:0.037037037037037 19:0.037037037037037 20:0.0740740740740741 21:0 22:0.074…
+1 1:0.037037037037037 2:0.259259259259259 3:0.0740740740740741 4:0.111111111111111 5:0.037037037037037 6:0 7:0.111111111111111 8:0.222222222222222 9:0.296296296296296 10:0.148148148148148 11:0.185185185185185 12:0.111111111111111 13:0 14:0.0740740740740741 15:0.0740740740740741 16:0.185185185185185 17:0.259259259259259 18:0.037037037037037 19:0.037037037037037 20:0.0740740740740741 21:0 22:0.074…
+1 1:0.037037037037037 2:0.259259259259259 3:0.0740740740740741 4:0.111111111111111 5:0.037037037037037 6:0 7:0.111111111111111 8:0.222222222222222 9:0.296296296296296 10:0.148148148148148 11:0.185185185185185 12:0.111111111111111 13:0 14:0.0740740740740741 15:0.0740740740740741 16:0.185185185185185 17:0.259259259259259 18:0.037037037037037 19:0.037037037037037 20:0.0740740740740741 21:0 22:0.074…
+1 1:0.037037037037037 2:0.259259259259259 3:0.0740740740740741 4:0.111111111111111 5:0.037037037037037 6:0 7:0.111111111111111 8:0.222222222222222 9:0.296296296296296 10:0.148148148148148 11:0.185185185185185 12:0.111111111111111 13:0 14:0.0740740740740741 15:0.0740740740740741 16:0.185185185185185 17:0.259259259259259 18:0.037037037037037 19:0.037037037037037 20:0.0740740740740741 21:0 22:0.074…
+1 1:0.037037037037037 2:0.259259259259259 3:0.0740740740740741 4:0.111111111111111 5:0.037037037037037 6:0 7:0.111111111111111 8:0.222222222222222 9:0.296296296296296 10:0.148148148148148 11:0.185185185185185 12:0.111111111111111 13:0 14:0.0740740740740741 15:0.0740740740740741 16:0.185185185185185 17:0.259259259259259 18:0.037037037037037 19:0.037037037037037 20:0.0740740740740741 21:0 22:0.074…
+1 1:0.037037037037037 2:0.259259259259259 3:0.0740740740740741 4:0.111111111111111 5:0.037037037037037 6:0 7:0.111111111111111 8:0.222222222222222 9:0.296296296296296 10:0.148148148148148 11:0.185185185185185 12:0.111111111111111 13:0 14:0.0740740740740741 15:0.0740740740740741 16:0.185185185185185 17:0.259259259259259 18:0.037037037037037 19:0.037037037037037 20:0.0740740740740741 21:0 22:0.074…
+1 1:0.037037037037037 2:0.259259259259259 3:0.0740740740740741 4:0.111111111111111 5:0.037037037037037 6:0 7:0.111111111111111 8:0.222222222222222 9:0.296296296296296 10:0.148148148148148 11:0.185185185185185 12:0.111111111111111 13:0 14:0.0740740740740741 15:0.0740740740740741 16:0.185185185185185 17:0.259259259259259 18:0.037037037037037 19:0.037037037037037 20:0.0740740740740741 21:0 22:0.074…
