# Supplementary material for: In silico predictions of protein interactions between Zika virus and human host
Source: PeerJ. 2021 Aug 24;9:e11770. doi: 10.7717/peerj.11770 (PMC8395582; doi:10.7717/peerj.11770)
Supplement: Supplemental Information 7 [file peerj-09-11770-s007.txt]

svm_type c_svc
kernel_type rbf
gamma 0.125
nr_class 2
total_sv 672
rho 0.083394095916367122
label 1 -1
nr_sv 326 346
SV
2 1:0 2:0.5 3:0.16666667 4:0.16666667 5:0 6:0 7:0 8:0 9:0.16666667 10:0.5 11:0.16666667 12:0 13:0.5 14:0.16666667 15:0.33333333 16:0.16666667 17:0.33333333 18:0.33333333 19:0 20:0.33333333 21:0 22:0.33333333 23:0.33333333 24:0.16666667 25:0 26:0.16666667 27:0 28:0.16666667 29:0 30:0 31:0 32:0 33:0.16666667 34:0 35:0 36:0 37:0 38:0 39:0 40:0.16666667 41:0 42:0 43:0 44:0 45:0 46:0 47:0 48:0 49:0 50:0 51:0 52:0.66666667 53:0.33333333 54:0 55:0.16666667 56:0 57:0.33333333 58:0.66666667 59:0.5 60:0.33333333 61:0.16666667 62:0.5 63:0.16666667 64:0.16666667 65:0.66666667 66:0.16666667 67:0.16666667 68:0.5 69:0.33333333 70:0.16666667 71:0.33333333 72:0.5 73:0.5 74:0 75:0.16666667 76:0 77:0 78:0 79:0.16666667 80:0.33333333 81:0 82:0 83:0 84:0 85:0.33333333 86:0.16666667 87:0.33333333 88:0 89:0.5 90:0.16666667 91:0 92:0 93:0.33333333 94:0.33333333 95:0 96:0 97:0 98:0 99:0.5 100:0.66666667 101:0.16666667 102:0.33333333 103:0 104:0 105:0 106:0.16666667 107:0.83333333 108:0.16666667 109:0.16666667 110:0 111:0.33333333 112:0.33333333 113:0.16666667 114:0.16666667 115:0 116:0 117:0 118:0.16666667 119:0 120:0.16666667 121:0 122:0.33333333 123:0.16666667 124:0 125:0 126:0 127:0.16666667 128:0.16666667 129:0 130:0 131:0.5 132:0 133:0 134:0 135:0.66666667 136:0 137:0 138:0.33333333 139:0 140:0 141:0 142:0 143:0.16666667 144:0.16666667 145:0 146:0 147:0 148:0.16666667 149:0.16666667 150:0.33333333 151:0.16666667 152:0 153:0 154:0 155:0 156:0.5 157:0.16666667 158:0.33333333 159:0 160:0 161:0 162:0.33333333 163:0.16666667 164:0 165:0 166:0.33333333 167:0.16666667 168:0 169:0 170:0.16666667 171:0 172:0 173:0 174:0 175:0 176:0 177:0.33333333 178:0 179:0 180:0 181:0 182:0 183:0 184:0.16666667 185:0 186:0 187:0 188:0 189:0 190:0 191:0.16666667 192:0 193:0 194:0 195:0 196:0 197:0.16666667 198:0.16666667 199:0 200:0 201:0.16666667 202:0 203:0 204:0.33333333 205:0 206:0.66666667 207:0.16666667 208:0.16666667 209:0 210:0 211:0.5 212:0.33333333 213:0 214:0.16666667 215:0 216:0 217:0 218:0 219:0 220:0 221:0 222:0 223:0 224:0 225:0.16666667 226:0.5 227:0 228:0 229:1 230:0 231:0 232:0 233:0 234:0 235:0 236:0 237:0 238:0 239:0 240:0 241:0 242:0 243:0 244:0 245:0 246:0 247:0 248:0.16666667 249:0.16666667 250:0 251:0 252:0 253:0.33333333 254:0.33333333 255:0.16666667 256:0.16666667 257:0 258:0.16666667 259:0 260:0.16666667 261:0.16666667 262:0 263:0 264:0 265:0 266:0 267:0 268:0 269:0 270:0 271:0 272:0 273:0 274:0.16666667 275:0.16666667 276:0.66666667 277:0 278:0 279:0 280:0 281:0 282:0.16666667 283:0 284:0 285:0 286:0 287:0 288:0 289:0 290:0 291:0 292:0 293:0 294:0 295:0 296:0 297:0 298:0 299:0 300:0 301:0 302:0 303:0.16666667 304:0 305:0.16666667 306:0.16666667 307:0 308:0 309:0 310:0.33333333 311:0 312:0 313:0 314:0 315:0.16666667 316:0 317:0 318:0.16666667 319:0 320:0 321:0.16666667 322:0 323:0 324:0 325:0 326:0 327:0 328:0 329:0 330:0 331:0 332:0 333:0 334:0 335:0 336:0 337:0 338:0 339:0 340:0 341:0 342:0 343:0 344:0.15384615 345:0.23076923 346:0 347:0 348:0.038461538 349:0 350:0 351:0.11538462 352:0.076923077 353:0.15384615 354:0.076923077 355:0.038461538 356:0 357:0 358:0.038461538 359:0.11538462 360:0.076923077 361:0.038461538 362:0.076923077 363:0 364:0 365:0 366:0 367:0.038461538 368:0.038461538 369:0.038461538 370:0 371:0 372:0 373:0.23076923 374:0.076923077 375:0 376:0.038461538 377:0.076923077 378:0 379:0.11538462 380:0 381:0.038461538 382:0.038461538 383:0 384:0.11538462 385:0 386:0 387:0 388:0 389:0 390:0.038461538 391:0 392:0 393:0.076923077 394:0 395:0.076923077 396:0 397:0.11538462 398:0.038461538 399:0 400:0 401:0 402:0.19230769 403:0 404:0.076923077 405:0 406:0 407:0.26923077 408:0.11538462 409:0.076923077 410:0.038461538 411:0.15384615 412:0.076923077 413:0 414:0.076923077 415:0.038461538 416:0.038461538 417:0.076923077 418:0 419:0 420:0 421:0.11538462 422:0.076923077 423:0.038461538 424:0 425:0 426:0 427:0 428:0 429:0.038461538 430:0 431:0.038461538 432:0 433:0.11538462 434:0.038461538 435:0 436:0 437:0 438:0.038461538 439:0 440:0 441:0 442:0.076923077 443:0.038461538 444:0.076923077 445:0.038461538 446:0.038461538 447:0.076923077 448:0.038461538 449:0.038461538 450:0.038461538 451:0.038461538 452:0.11538462 453:0.038461538 454:0.038461538 455:0 456:0 457:0.076923077 458:0.038461538 459:0 460:0.076923077 461:0.076923077 462:0 463:0 464:0.038461538 465:0.038461538 466:0.038461538 467:0 468:0 469:0 470:0.038461538 471:0.19230769 472:0 473:0.038461538 474:0.11538462 475:0.038461538 476:0 477:0.038461538 478:0 479:0.076923077 480:0.038461538 481:0.11538462 482:0.038461538 483:0 484:0 485:0 486:0 487:0 488:0 489:0 490:0 491:0 492:0.038461538 493:0.076923077 494:0.038461538 495:0.038461538 496:0 497:0 498:0.076923077 499:0.038461538 500:0 501:0 502:0.038461538 503:0.076923077 504:0 505:0.038461538 506:0 507:0 508:0 509:0.076923077 510:0.038461538 511:0 512:0.038461538 513:0.076923077 514:0.038461538 515:0.076923077 516:0 517:0.038461538 518:0 519:0.076923077 520:0 521:0 522:0 523:0.038461538 524:0 525:0 526:0.038461538 527:0 528:0.038461538 529:0.038461538 530:0 531:0.038461538 532:0 533:0 534:0 535:0 536:0 537:0 538:0 539:0 540:0.038461538 541:0.076923077 542:0.076923077 543:0.038461538 544:0.076923077 545:0.076923077 546:0 547:0.038461538 548:0.11538462 549:0.26923077 550:0.038461538 551:0.038461538 552:0.076923077 553:0.038461538 554:0.038461538 555:0 556:0 557:0 558:0.038461538 559:0.038461538 560:0 561:0.038461538 562:0.038461538 563:0 564:0.038461538 565:0 566:0 567:0 568:0.076923077 569:0.038461538 570:0 571:0.076923077 572:0 573:0 574:0 575:0.038461538 576:0.038461538 577:0 578:0.038461538 579:0 580:0.038461538 581:0 582:0 583:0 584:0 585:0 586:0 587:0 588:0 589:0.076923077 590:0.038461538 591:0.038461538 592:0 593:0.11538462 594:0.11538462 595:0 596:0.038461538 597:0 598:0.038461538 599:0 600:0 601:0.038461538 602:0 603:0 604:0 605:0.076923077 606:0.038461538 607:0 608:0.076923077 609:0 610:0.038461538 611:0.038461538 612:0 613:0 614:0.038461538 615:0.11538462 616:0 617:0.076923077 618:0.038461538 619:0 620:0 621:0 622:0.038461538 623:0 624:0.15384615 625:0.038461538 626:0.076923077 627:0.038461538 628:0.038461538 629:1 630:0 631:0.038461538 632:0 633:0 634:0 635:0 636:0 637:0 638:0 639:0.038461538 640:0 641:0 642:0 643:0 644:0 645:0 646:0 647:0 648:0 649:0 650:0 651:0 652:0 653:0 654:0 655:0 656:0 657:0 658:0 659:0 660:0 661:0 662:0 663:0.038461538 664:0 665:0 666:0 667:0.038461538 668:0 669:0 670:0 671:0 672:0 673:0 674:0 675:0 676:0 677:0 678:0 679:0 680:0 681:0 682:0 683:0 684:0 685:0 686:0 
1.7113445686835693 1:0.38461538 2:0.15384615 3:0.076923077 4:0.38461538 5:0.30769231 6:0.53846154 7:0.076923077 8:0.38461538 9:0.30769231 10:0.69230769 11:0.23076923 12:0 13:0.076923077 14:0 15:0.38461538 16:0.46153846 17:0.15384615 18:0.076923077 19:0.30769231 20:0.076923077 21:0 22:0 23:0.076923077 24:0.30769231 25:0.38461538 26:0 27:0.15384615 28:0.076923077 29:0.076923077 30:0.30769231 31:0.15384615 32:0.076923077 33:0.15384615 34:0.23076923 35:0 36:0.46153846 37:0.30769231 38:0.38461538 39:0 40:0 41:0.076923077 42:0 43:0 44:0 45:0 46:0 47:0.076923077 48:0 49:0 50:0.61538462 51:0.61538462 52:0.38461538 53:0.30769231 54:0.30769231 55:0.15384615 56:0 57:0.76923077 58:0.92307692 59:0.30769231 60:0.53846154 61:0.30769231 62:0.076923077 63:0 64:0.53846154 65:0.84615385 66:0.53846154 67:0.15384615 68:0.15384615 69:0.23076923 70:0 71:0.30769231 72:0.61538462 73:0.15384615 74:0.23076923 75:0.076923077 76:0.15384615 77:0 78:0.46153846 79:0.38461538 80:0.23076923 81:0.076923077 82:0.23076923 83:0.15384615 84:0 85:0.23076923 86:0.076923077 87:0.23076923 88:0 89:0 90:0.15384615 91:0 92:0 93:0 94:0 95:0 96:0 97:0 98:0.076923077 99:0.30769231 100:0.30769231 101:0.46153846 102:0.15384615 103:0.076923077 104:0.23076923 105:0 106:0.30769231 107:0.69230769 108:0.46153846 109:0.23076923 110:0.46153846 111:0.23076923 112:0 113:0.23076923 114:0.46153846 115:0.53846154 116:0.076923077 117:0 118:0.076923077 119:0 120:0 121:0.30769231 122:0 123:0.15384615 124:0 125:0 126:0 127:0.076923077 128:0.53846154 129:0 130:0.15384615 131:0.23076923 132:0 133:0 134:0 135:0.15384615 136:0.30769231 137:0.23076923 138:0 139:0.076923077 140:0 141:0.076923077 142:0 143:0 144:0 145:0 146:0 147:0 148:0.15384615 149:0.076923077 150:0.30769231 151:0.076923077 152:0.076923077 153:0 154:0 155:0.23076923 156:0.30769231 157:0.38461538 158:0.076923077 159:0.30769231 160:0.23076923 161:0.076923077 162:0.076923077 163:0.15384615 164:0.15384615 165:0.15384615 166:0.15384615 167:0.15384615 168:0 169:0.30769231 170:0.30769231 171:0.15384615 172:0.076923077 173:0.076923077 174:0.076923077 175:0 176:0.076923077 177:0 178:0 179:0.076923077 180:0 181:0 182:0 183:0.15384615 184:0.30769231 185:0.076923077 186:0.076923077 187:0 188:0.076923077 189:0 190:0 191:0 192:0 193:0.076923077 194:0 195:0 196:0 197:0.23076923 198:0.23076923 199:0 200:0 201:0.15384615 202:0.15384615 203:0 204:0.38461538 205:0.30769231 206:0.30769231 207:0.23076923 208:0.30769231 209:0.076923077 210:0 211:0.15384615 212:0.15384615 213:0 214:0 215:0.076923077 216:0 217:0 218:0.076923077 219:0.076923077 220:0.15384615 221:0.076923077 222:0 223:0.23076923 224:0 225:0 226:0.38461538 227:0 228:0.23076923 229:0.15384615 230:0 231:0 232:0 233:0.23076923 234:0 235:0.076923077 236:0 237:0.076923077 238:0 239:0 240:0 241:0 242:0 243:0 244:0 245:0 246:0.23076923 247:0.23076923 248:0.23076923 249:0.076923077 250:0.076923077 251:0.15384615 252:0 253:0.23076923 254:0.38461538 255:0.30769231 256:0.23076923 257:0.076923077 258:0 259:0 260:0.15384615 261:0.30769231 262:0.076923077 263:0 264:0.30769231 265:0.23076923 266:0.076923077 267:0 268:0.15384615 269:0.076923077 270:0.076923077 271:0 272:0.076923077 273:0 274:0 275:0 276:0 277:0 278:0 279:0 280:0 281:0.15384615 282:0.15384615 283:0.15384615 284:0 285:0 286:1 287:0 288:0 289:0 290:0 291:0 292:0 293:0 294:0 295:0 296:0.076923077 297:0 298:0 299:0 300:0 301:0 302:0.076923077 303:0 304:0 305:0 306:0 307:0 308:0 309:0 310:0 311:0 312:0 313:0 314:0 315:0 316:0 317:0.076923077 318:0 319:0 320:0 321:0 322:0 323:0.076923077 324:0 325:0 326:0 327:0 328:0 329:0 330:0 331:0 332:0 333:0 334:0 335:0 336:0 337:0 338:0.076923077 339:0 340:0 341:0 342:0 343:0 344:0.17142857 345:0.11428571 346:0.085714286 347:0.11428571 348:0.057142857 349:0.11428571 350:0 351:0.11428571 352:0.22857143 353:0.17142857 354:0.085714286 355:0.14285714 356:0.085714286 357:0 358:0.14285714 359:0.2 360:0.17142857 361:0.14285714 362:0.057142857 363:0.11428571 364:0.028571429 365:0 366:0.11428571 367:0.11428571 368:0.028571429 369:0.028571429 370:0.028571429 371:0 372:0.057142857 373:0.057142857 374:0.17142857 375:0.057142857 376:0.028571429 377:0.028571429 378:0 379:0.085714286 380:0.14285714 381:0 382:0.085714286 383:0.057142857 384:0.14285714 385:0 386:0 387:0 388:0 389:0 390:0 391:0 392:0 393:0.057142857 394:0.31428571 395:0.11428571 396:0.028571429 397:0.057142857 398:0.17142857 399:0 400:0.14285714 401:0.11428571 402:0.2 403:0.17142857 404:0.14285714 405:0.14285714 406:0.028571429 407:0.22857143 408:0.17142857 409:0.14285714 410:0.14285714 411:0.085714286 412:0.14285714 413:0.028571429 414:0.028571429 415:0.085714286 416:0.14285714 417:0.057142857 418:0.11428571 419:0.085714286 420:0.057142857 421:0.17142857 422:0.085714286 423:0.11428571 424:0.085714286 425:0.17142857 426:0.057142857 427:0 428:0.085714286 429:0.2 430:0.11428571 431:0.057142857 432:0.028571429 433:0.2 434:0.057142857 435:0.028571429 436:0.028571429 437:0 438:0 439:0 440:0 441:0 442:0.14285714 443:0.2 444:0.28571429 445:0.028571429 446:0.085714286 447:0.057142857 448:0 449:0.25714286 450:0.28571429 451:0.14285714 452:0.14285714 453:0.057142857 454:0.14285714 455:0.028571429 456:0.17142857 457:0.17142857 458:0.31428571 459:0.028571429 460:0.057142857 461:0.028571429 462:0.028571429 463:0.11428571 464:0.028571429 465:0.11428571 466:0 467:0.085714286 468:0.057142857 469:0 470:0.028571429 471:0.028571429 472:0.085714286 473:0.057142857 474:0.028571429 475:0.057142857 476:0.057142857 477:0.2 478:0.14285714 479:0.057142857 480:0 481:0 482:0.085714286 483:0 484:0 485:0.057142857 486:0 487:0 488:0.028571429 489:0.028571429 490:0 491:0.028571429 492:0.028571429 493:0.11428571 494:0 495:0.057142857 496:0.057142857 497:0 498:0 499:0.057142857 500:0.2 501:0.057142857 502:0.11428571 503:0.028571429 504:0 505:0.11428571 506:0.22857143 507:0.057142857 508:0.057142857 509:0.028571429 510:0.028571429 511:0 512:0.028571429 513:0.028571429 514:0 515:0.057142857 516:0.057142857 517:0.028571429 518:0 519:0.057142857 520:0.028571429 521:0 522:0.028571429 523:0.11428571 524:0.085714286 525:0 526:0.11428571 527:0.14285714 528:0 529:0 530:0.028571429 531:0 532:0 533:0.028571429 534:0.028571429 535:0 536:0 537:0 538:0 539:0 540:0.11428571 541:0.14285714 542:0.057142857 543:0.028571429 544:0.085714286 545:0.028571429 546:0 547:0.11428571 548:0.085714286 549:0.028571429 550:0 551:0.057142857 552:0.057142857 553:0 554:0.085714286 555:0.14285714 556:0.085714286 557:0 558:0.085714286 559:0.028571429 560:0.028571429 561:0.028571429 562:0.057142857 563:0.028571429 564:0.057142857 565:0.028571429 566:0.057142857 567:0 568:0.11428571 569:0.057142857 570:0.085714286 571:0.028571429 572:0.14285714 573:0.085714286 574:0.028571429 575:0.11428571 576:0.028571429 577:0 578:0.17142857 579:0.028571429 580:0 581:0 582:0 583:0.057142857 584:0.028571429 585:0 586:0 587:0 588:0 589:0.14285714 590:0 591:0.22857143 592:0.085714286 593:0.057142857 594:0.085714286 595:0 596:0.11428571 597:0.14285714 598:0.17142857 599:0.11428571 600:0.11428571 601:0.2 602:0 603:0.028571429 604:0.14285714 605:0.028571429 606:0.028571429 607:0.028571429 608:0.14285714 609:0 610:0.085714286 611:0.14285714 612:0.085714286 613:0 614:0 615:0.028571429 616:0 617:0.028571429 618:0.085714286 619:0 620:0 621:0.028571429 622:0.028571429 623:0 624:0 625:0.2 626:0.2 627:0.028571429 628:0 629:1 630:0 631:0 632:0.028571429 633:0 634:0.028571429 635:0 636:0 637:0 638:0 639:0.028571429 640:0 641:0.028571429 642:0 643:0 644:0 645:0 646:0.028571429 647:0.028571429 648:0 649:0.057142857 650:0.085714286 651:0 652:0.028571429 653:0 654:0 655:0 656:0 657:0 658:0 659:0 660:0 661:0.028571429 662:0 663:0 664:0 665:0 666:0 667:0 668:0 669:0 670:0.028571429 671:0 672:0 673:0 674:0 675:0 676:0 677:0.028571429 678:0 679:0 680:0 681:0 682:0 683:0 684:0 685:0 686:0 
0.56802306495462629 1:1 2:0.15384615 3:0.19230769 4:0.11538462 5:0.11538462 6:0 7:0.038461538 8:0.11538462 9:0.15384615 10:0.076923077 11:0.038461538 12:0.038461538 13:0.11538462 14:0 15:0.15384615 16:0.23076923 17:0.11538462 18:0.19230769 19:0.076923077 20:0.038461538 21:0 22:0.15384615 23:0.076923077 24:0.038461538 25:0 26:0.076923077 27:0.038461538 28:0 29:0 30:0.038461538 31:0.11538462 32:0.076923077 33:0.038461538 34:0.038461538 35:0 36:0 37:0 38:0 39:0.038461538 40:0 41:0.038461538 42:0 43:0.038461538 44:0 45:0.038461538 46:0.076923077 47:0.038461538 48:0 49:0 50:0.15384615 51:0.19230769 52:0.11538462 53:0.076923077 54:0.076923077 55:0.038461538 56:0.038461538 57:0.076923077 58:0.15384615 59:0.19230769 60:0.076923077 61:0.076923077 62:0.15384615 63:0 64:0.15384615 65:0.19230769 66:0.15384615 67:0.076923077 68:0.076923077 69:0.038461538 70:0.038461538 71:0.11538462 72:0.038461538 73:0 74:0.038461538 75:0.076923077 76:0.038461538 77:0 78:0.038461538 79:0.15384615 80:0.19230769 81:0.038461538 82:0 83:0 84:0 85:0.11538462 86:0.15384615 87:0.15384615 88:0.15384615 89:0.038461538 90:0.038461538 91:0 92:0 93:0.038461538 94:0.038461538 95:0 96:0 97:0 98:0 99:0.19230769 100:0.038461538 101:0.19230769 102:0.038461538 103:0.038461538 104:0 105:0.038461538 106:0.038461538 107:0.19230769 108:0.19230769 109:0.076923077 110:0.23076923 111:0.26923077 112:0.076923077 113:0 114:0.30769231 115:0.11538462 116:0.11538462 117:0.038461538 118:0 119:0 120:0.076923077 121:0.19230769 122:0.038461538 123:0.038461538 124:0.11538462 125:0.076923077 126:0 127:0.076923077 128:0.076923077 129:0.038461538 130:0 131:0.076923077 132:0.076923077 133:0 134:0 135:0 136:0.038461538 137:0.038461538 138:0.038461538 139:0.076923077 140:0 141:0 142:0.038461538 143:0 144:0 145:0 146:0 147:0 148:0.076923077 149:0.11538462 150:0.15384615 151:0.076923077 152:0 153:0 154:0.038461538 155:0.15384615 156:0.11538462 157:0.19230769 158:0 159:0.038461538 160:0.038461538 161:0 162:0 163:0.11538462 164:0 165:0 166:0.038461538 167:0 168:0 169:0.038461538 170:0.076923077 171:0 172:0 173:0 174:0.038461538 175:0 176:0.038461538 177:0.076923077 178:0.038461538 179:0 180:0.11538462 181:0.076923077 182:0 183:0.076923077 184:0.038461538 185:0.11538462 186:0.038461538 187:0.038461538 188:0 189:0 190:0 191:0 192:0 193:0 194:0 195:0 196:0 197:0.076923077 198:0.038461538 199:0.11538462 200:0.038461538 201:0.038461538 202:0.038461538 203:0 204:0.15384615 205:0.038461538 206:0.038461538 207:0.11538462 208:0.038461538 209:0 210:0 211:0.15384615 212:0.076923077 213:0.11538462 214:0.11538462 215:0.076923077 216:0 217:0 218:0 219:0.038461538 220:0 221:0.076923077 222:0.038461538 223:0 224:0 225:0.11538462 226:0 227:0.076923077 228:0 229:0 230:0.038461538 231:0 232:0 233:0.076923077 234:0.076923077 235:0.038461538 236:0.038461538 237:0 238:0 239:0 240:0 241:0 242:0 243:0 244:0 245:0 246:0.11538462 247:0 248:0 249:0.038461538 250:0.038461538 251:0 252:0 253:0.11538462 254:0.038461538 255:0.038461538 256:0 257:0 258:0.076923077 259:0 260:0.076923077 261:0.15384615 262:0 263:0.038461538 264:0.038461538 265:0.11538462 266:0 267:0.076923077 268:0.076923077 269:0.038461538 270:0 271:0.038461538 272:0.11538462 273:0 274:0.076923077 275:0.038461538 276:0.076923077 277:0 278:0 279:0 280:0 281:0 282:0 283:0.076923077 284:0.038461538 285:0.038461538 286:0 287:0 288:0 289:0 290:0 291:0 292:0 293:0 294:0 295:0 296:0 297:0.038461538 298:0 299:0 300:0 301:0 302:0.038461538 303:0.038461538 304:0 305:0 306:0 307:0 308:0 309:0 310:0 311:0.076923077 312:0 313:0 314:0 315:0 316:0 317:0.038461538 318:0.038461538 319:0 320:0 321:0 322:0 323:0 324:0 325:0 326:0.038461538 327:0 328:0 329:0 330:0 331:0 332:0 333:0 334:0 335:0 336:0 337:0 338:0 339:0 340:0 341:0 342:0 343:0 344:0 345:0.375 346:0 347:0.125 348:0.125 349:0.25 350:0 351:0.625 352:0 353:0.75 354:0 355:0.625 356:0.5 357:0 358:0.25 359:0.125 360:0.375 361:0.25 362:0.125 363:0 364:0 365:0 366:0.125 367:0.125 368:0.125 369:0 370:0.25 371:0 372:0 373:0.375 374:0.125 375:0.25 376:0 377:0 378:0 379:0.125 380:0.5 381:0.375 382:0 383:0.125 384:0.125 385:0 386:0 387:0 388:0 389:0 390:0 391:0 392:0 393:0.25 394:0.75 395:0.5 396:0.125 397:0.125 398:0.25 399:0 400:0.25 401:0.375 402:0.5 403:0.25 404:0 405:0.375 406:0.125 407:0.375 408:0.5 409:1 410:0.25 411:0.5 412:0.375 413:0 414:0.25 415:0.375 416:0.125 417:0.25 418:0 419:0.25 420:0 421:0.125 422:0.375 423:0.125 424:0.25 425:0.5 426:0.25 427:0 428:0.375 429:0.125 430:0.5 431:0.125 432:0 433:0.25 434:0 435:0 436:0.125 437:0 438:0.125 439:0 440:0 441:0 442:0.25 443:0.75 444:0.125 445:0.25 446:0.25 447:0 448:0 449:0.5 450:0.375 451:0.75 452:0.25 453:0.125 454:0.125 455:0 456:0.625 457:0.5 458:0.5 459:0.125 460:0.125 461:0.25 462:0.125 463:0.25 464:0.25 465:0 466:0.125 467:0.375 468:0.25 469:0 470:0 471:0.125 472:0.125 473:0.25 474:0.5 475:0.125 476:0 477:0.125 478:0.5 479:0.125 480:0.125 481:0 482:0 483:0 484:0 485:0.25 486:0 487:0 488:0 489:0 490:0 491:0.25 492:0.375 493:0 494:0 495:0.125 496:0.25 497:0 498:0.125 499:0.125 500:0.25 501:0.125 502:0.375 503:0.125 504:0 505:0.125 506:0.25 507:0.25 508:0.25 509:0 510:0 511:0 512:0 513:0 514:0.5 515:0.125 516:0.125 517:0.125 518:0 519:0 520:0.25 521:0 522:0.125 523:0.125 524:0.125 525:0 526:0.25 527:0.125 528:0.25 529:0.125 530:0.5 531:0.25 532:0 533:0 534:0 535:0 536:0 537:0 538:0 539:0 540:0 541:0.125 542:0.125 543:0.125 544:0.125 545:0 546:0 547:0.375 548:0.375 549:0.5 550:0 551:0.25 552:0 553:0 554:0 555:0.25 556:0 557:0.25 558:0.375 559:0 560:0 561:0.25 562:0.25 563:0 564:0.125 565:0.125 566:0.25 567:0 568:0.25 569:0 570:0.375 571:0.125 572:0.25 573:0.375 574:0 575:0 576:0.125 577:0.25 578:0.25 579:0.125 580:0.25 581:0 582:0 583:0 584:0 585:0 586:0 587:0 588:0 589:0.125 590:0.125 591:0.375 592:0 593:0 594:0.5 595:0 596:0 597:0.375 598:0.25 599:0.625 600:0.125 601:0.25 602:0.125 603:0.25 604:0.5 605:0.25 606:0.125 607:0 608:0.25 609:0.125 610:0.125 611:0.125 612:0.125 613:0 614:0 615:0.375 616:0 617:0.125 618:0.375 619:0.125 620:0 621:0 622:0.125 623:0 624:0.25 625:0.375 626:0 627:0.125 628:0 629:0.125 630:0.125 631:0 632:0.125 633:0 634:0 635:0 636:0 637:0 638:0 639:0 640:0 641:0 642:0 643:0 644:0 645:0.125 646:0.25 647:0 648:0 649:0.125 650:0 651:0 652:0 653:0 654:0 655:0 656:0 657:0 658:0 659:0 660:0 661:0 662:0.125 663:0 664:0 665:0 666:0 667:0 668:0 669:0 670:0 671:0 672:0 673:0 674:0 675:0 676:0 677:0 678:0 679:0 680:0 681:0 682:0 683:0 684:0 685:0 686:0 
1.2376939105051148 1:0.375 2:0.5 3:0.75 4:0 5:0.125 6:0.375 7:0 8:0.625 9:0.125 10:0.875 11:0 12:0.125 13:0.375 14:0.125 15:0.5 16:0.625 17:0.75 18:0.25 19:0 20:0.25 21:0.125 22:0 23:0.125 24:0.25 25:0.125 26:0 27:0.125 28:0 29:0.375 30:0.375 31:0.75 32:0 33:0 34:0.25 35:0.125 36:0 37:0.125 38:0.125 39:0.125 40:0.25 41:0.625 42:0 43:0 44:0 45:0.125 46:0 47:0 48:0 49:0 50:0.5 51:0.375 52:0.375 53:0.125 54:0.625 55:0.5 56:0 57:0.125 58:0.5 59:0.625 60:0.25 61:0.375 62:0.75 63:0 64:0.375 65:0.25 66:0.375 67:0.375 68:0.125 69:0.5 70:0.25 71:0 72:0 73:0.375 74:0.125 75:0.25 76:0.375 77:0 78:0 79:0.25 80:0.125 81:0.375 82:0.25 83:0.125 84:0 85:0.25 86:0.375 87:0.75 88:0.125 89:0.125 90:0.625 91:0 92:0.25 93:0 94:0 95:0 96:0.125 97:0 98:0 99:0.375 100:0.625 101:0.625 102:0.25 103:0.25 104:0.125 105:0 106:0.75 107:0.75 108:0.125 109:0.25 110:0.125 111:0.25 112:0 113:0.5 114:0.625 115:1 116:0.375 117:0.5 118:0.375 119:0.125 120:0.25 121:0.25 122:0.375 123:0 124:0.125 125:0.5 126:0 127:0.25 128:0.25 129:0.125 130:0 131:0.375 132:0 133:0 134:0.25 135:0.25 136:0.25 137:0.125 138:0.125 139:0.75 140:0 141:0.375 142:0.125 143:0.125 144:0.125 145:0 146:0 147:0.125 148:0.25 149:0.125 150:0.125 151:0 152:0.125 153:0.125 154:0 155:0.375 156:0.25 157:0 158:0 159:0 160:0.125 161:0.125 162:0 163:0.125 164:0.5 165:0.125 166:0 167:0.125 168:0.125 169:0 170:0.25 171:0 172:0 173:0 174:0 175:0 176:0.25 177:0 178:0.25 179:0 180:0 181:0 182:0 183:0.25 184:0.375 185:0.375 186:0.125 187:0.125 188:0.125 189:0 190:0 191:0 192:0.125 193:0 194:0 195:0.125 196:0 197:0.125 198:0.25 199:0.375 200:0.125 201:0.375 202:0 203:0 204:0.125 205:0.375 206:0.375 207:0.125 208:0.125 209:0.25 210:0.125 211:0.5 212:0.25 213:0.125 214:0 215:0.125 216:0.25 217:0.25 218:0.25 219:0 220:0 221:0 222:0.125 223:0 224:0 225:0.375 226:0.375 227:0.125 228:0 229:0.375 230:0.125 231:0 232:0 233:0.25 234:0 235:0 236:0.125 237:0.5 238:0 239:0 240:0.125 241:0 242:0 243:0 244:0 245:0 246:0.375 247:0.375 248:0.125 249:0 250:0.25 251:0 252:0.125 253:0.375 254:0.625 255:0.25 256:0.5 257:0.375 258:0.25 259:0 260:0.375 261:0.375 262:0.375 263:0.375 264:0.25 265:0.25 266:0 267:0.25 268:0.125 269:0 270:0 271:0 272:0.25 273:0.25 274:0 275:0.25 276:0 277:0 278:0.375 279:0.375 280:0 281:0.5 282:1 283:0.625 284:0.375 285:0.25 286:0.875 287:0 288:0 289:0 290:0 291:0 292:0 293:0 294:0 295:0.125 296:0 297:0.125 298:0.125 299:0.125 300:0.125 301:0 302:0.125 303:0 304:0 305:0 306:0 307:0.25 308:0 309:0 310:0 311:0.375 312:0 313:0 314:0 315:0 316:0 317:0.125 318:0 319:0 320:0 321:0 322:0 323:0 324:0 325:0.125 326:0 327:0 328:0 329:0 330:0 331:0 332:0 333:0 334:0 335:0.125 336:0 337:0 338:0.125 339:0 340:0 341:0 342:0 343:0 344:0.75 345:0.4375 346:0.1875 347:0.4375 348:0.25 349:0.375 350:0 351:1 352:0.5625 353:0.25 354:0.5 355:0.125 356:0.125 357:0.0625 358:0.3125 359:0.3125 360:0.125 361:0.125 362:0.125 363:0.1875 364:0.125 365:0.375 366:0.25 367:0.25 368:0.1875 369:0.1875 370:0.0625 371:0.125 372:0.375 373:0.375 374:0.125 375:0 376:0.125 377:0.375 378:0.0625 379:0.4375 380:0.9375 381:0.25 382:0.1875 383:0.125 384:0.1875 385:0 386:0 387:0.0625 388:0.0625 389:0 390:0 391:0 392:0 393:0.5 394:0.6875 395:0.3125 396:0.5 397:0.4375 398:0.5625 399:0.0625 400:0.75 401:0.4375 402:0.375 403:0.5 404:0.4375 405:0.375 406:0.0625 407:0.4375 408:0.5625 409:0.6875 410:0.125 411:0.25 412:0.1875 413:0 414:0.25 415:0.5625 416:0.125 417:0.1875 418:0.1875 419:0.1875 420:0 421:0.375 422:0.3125 423:0.25 424:0.1875 425:0.125 426:0.0625 427:0.125 428:0.3125 429:0.0625 430:0.25 431:0.25 432:0.3125 433:0.375 434:0.0625 435:0.0625 436:0.0625 437:0.0625 438:0.25 439:0.125 440:0 441:0 442:0.4375 443:0.375 444:0.375 445:0.125 446:0.125 447:0.3125 448:0 449:0.3125 450:0.375 451:0.625 452:0.125 453:0.1875 454:0.1875 455:0.0625 456:0.3125 457:0.625 458:0.4375 459:0.3125 460:0.125 461:0.1875 462:0 463:0.1875 464:0.25 465:0.1875 466:0.125 467:0.0625 468:0.0625 469:0 470:0.25 471:0.1875 472:0.0625 473:0.125 474:0.125 475:0.0625 476:0 477:0.125 478:0.25 479:0.125 480:0.125 481:0.1875 482:0.1875 483:0 484:0.1875 485:0.125 486:0 487:0 488:0.125 489:0 490:0.0625 491:0.375 492:0.3125 493:0.125 494:0.125 495:0.125 496:0.1875 497:0 498:0.5 499:0.1875 500:0.3125 501:0.125 502:0.3125 503:0.5 504:0.0625 505:0.1875 506:0.125 507:0.125 508:0.1875 509:0.125 510:0.125 511:0.125 512:0.125 513:0.3125 514:0.1875 515:0.0625 516:0.0625 517:0 518:0.0625 519:0.1875 520:0.3125 521:0.0625 522:0.0625 523:0 524:0.0625 525:0 526:0.0625 527:0.1875 528:0.0625 529:0.0625 530:0 531:0.0625 532:0.0625 533:0 534:0.0625 535:0 536:0.0625 537:0.0625 538:0 539:0 540:0.125 541:0.4375 542:0.0625 543:0.125 544:0.25 545:0.4375 546:0.0625 547:0.125 548:0.4375 549:0.375 550:0.0625 551:0.25 552:0.25 553:0.125 554:0.3125 555:0 556:0.3125 557:0 558:0.0625 559:0.0625 560:0.1875 561:0.25 562:0.1875 563:0.125 564:0.125 565:0 566:0 567:0 568:0 569:0.125 570:0.1875 571:0.1875 572:0.0625 573:0 574:0 575:0.125 576:0 577:0.125 578:0.0625 579:0.1875 580:0.125 581:0 582:0 583:0.125 584:0.0625 585:0 586:0.0625 587:0 588:0 589:0.1875 590:0.3125 591:0.1875 592:0.125 593:0.1875 594:0.25 595:0 596:0.3125 597:0.625 598:0.25 599:0.1875 600:0.125 601:0.125 602:0.1875 603:0.1875 604:0.1875 605:0.25 606:0.0625 607:0.125 608:0.25 609:0 610:0.0625 611:0.3125 612:0 613:0.0625 614:0.1875 615:0.1875 616:0 617:0.1875 618:0.1875 619:0.125 620:0.125 621:0.0625 622:0.0625 623:0.0625 624:0.1875 625:0.3125 626:0.3125 627:0.125 628:0 629:0.0625 630:0 631:0 632:0 633:0 634:0 635:0.0625 636:0.0625 637:0 638:0.0625 639:0.0625 640:0.0625 641:0 642:0.0625 643:0 644:0 645:0.0625 646:0.3125 647:0.0625 648:0 649:0 650:0.0625 651:0 652:0 653:0.0625 654:0.0625 655:0 656:0 657:0 658:0.0625 659:0 660:0.125 661:0.125 662:0.0625 663:0 664:0 665:0 666:0.125 667:0.125 668:0.125 669:0 670:0.0625 671:0 672:0 673:0 674:0.0625 675:0 676:0 677:0 678:0 679:0 680:0 681:0.0625 682:0 683:0 684:0 685:0 686:0 
0.8645767186353952 1:0.3 2:0.4 3:0.4 4:0.2 5:0.15 6:0.15 7:0 8:0.25 9:0.4 10:0.5 11:0.2 12:0.2 13:0.1 14:0.1 15:0.45 16:0.45 17:0.4 18:0.25 19:0 20:0.1 21:0.05 22:0.1 23:0.15 24:0.1 25:0.05 26:0 27:0.1 28:0 29:0.25 30:0.1 31:0.2 32:0.05 33:0.05 34:0.1 35:0 36:0.1 37:0.15 38:0.2 39:0.25 40:0 41:0.15 42:0 43:0 44:0.1 45:0.1 46:0.1 47:0 48:0 49:0 50:0.4 51:0.5 52:0.45 53:0.15 54:0.2 55:0.15 56:0.15 57:0.7 58:1 59:0.7 60:0.2 61:0.25 62:0.15 63:0.1 64:0.5 65:0.3 66:0.6 67:0.2 68:0.05 69:0.3 70:0 71:0.25 72:0.3 73:0.2 74:0.05 75:0 76:0.1 77:0.05 78:0.05 79:0.25 80:0.1 81:0 82:0.2 83:0.05 84:0.05 85:0.15 86:0.1 87:0.2 88:0.05 89:0 90:0.1 91:0.05 92:0.1 93:0.1 94:0 95:0 96:0.05 97:0 98:0 99:0.3 100:0.45 101:0.5 102:0.15 103:0.2 104:0.2 105:0.05 106:0.5 107:0.75 108:0.4 109:0.2 110:0.15 111:0.2 112:0 113:0.45 114:0.65 115:0.25 116:0.1 117:0.05 118:0.2 119:0 120:0 121:0.2 122:0.15 123:0.05 124:0.05 125:0.15 126:0 127:0 128:0.05 129:0.1 130:0.05 131:0.05 132:0.05 133:0 134:0.2 135:0.25 136:0.15 137:0.05 138:0.05 139:0 140:0 141:0.05 142:0.05 143:0 144:0 145:0 146:0.05 147:0 148:0.25 149:0.1 150:0.05 151:0 152:0.1 153:0.15 154:0 155:0.1 156:0.3 157:0.15 158:0.2 159:0.05 160:0.15 161:0 162:0.2 163:0.25 164:0.15 165:0 166:0 167:0.05 168:0 169:0.05 170:0.05 171:0.1 172:0.05 173:0 174:0 175:0 176:0 177:0 178:0 179:0.05 180:0.05 181:0 182:0 183:0.15 184:0.1 185:0.05 186:0 187:0.05 188:0 189:0 190:0.05 191:0 192:0.05 193:0 194:0 195:0 196:0 197:0 198:0.2 199:0.15 200:0 201:0.1 202:0 203:0 204:0 205:0.3 206:0.1 207:0 208:0.05 209:0.05 210:0.05 211:0.05 212:0.1 213:0.1 214:0.05 215:0.15 216:0.05 217:0.05 218:0.05 219:0.05 220:0 221:0.05 222:0.05 223:0 224:0.05 225:0.05 226:0.1 227:0.05 228:0.1 229:0.2 230:0.05 231:0 232:0.05 233:0 234:0.1 235:0 236:0.05 237:0.05 238:0 239:0 240:0.1 241:0 242:0 243:0 244:0 245:0 246:0.25 247:0.05 248:0.2 249:0 250:0 251:0.15 252:0.1 253:0.2 254:0.25 255:0.1 256:0.1 257:0 258:0 259:0 260:0.15 261:0.45 262:0.15 263:0 264:0 265:0 266:0.05 267:0.2 268:0.15 269:0.05 270:0 271:0 272:0 273:0 274:0.05 275:0.05 276:0.1 277:0 278:0 279:0 280:0.05 281:0.1 282:0.05 283:0.1 284:0.05 285:0 286:0 287:0 288:0 289:0.05 290:0 291:0 292:0 293:0 294:0 295:0.1 296:0.05 297:0 298:0 299:0 300:0.05 301:0 302:0.25 303:0.1 304:0 305:0.05 306:0 307:0 308:0 309:0.05 310:0 311:0.05 312:0 313:0.05 314:0 315:0 316:0 317:0.05 318:0.05 319:0 320:0 321:0 322:0 323:0.05 324:0 325:0 326:0 327:0 328:0 329:0 330:0 331:0 332:0 333:0 334:0.05 335:0 336:0 337:0 338:0 339:0 340:0 341:0 342:0 343:0 344:0.66666667 345:0.33333333 346:0.66666667 347:0 348:0.33333333 349:0.33333333 350:0 351:0 352:0 353:0.66666667 354:0 355:0 356:0 357:0 358:0.33333333 359:0 360:0 361:0.33333333 362:0 363:0 364:0 365:0 366:0 367:0 368:0 369:0.33333333 370:0 371:0 372:0 373:0.33333333 374:0.33333333 375:0 376:0 377:0 378:0 379:0 380:0.66666667 381:0 382:0.33333333 383:0.33333333 384:0 385:0 386:0 387:0 388:0 389:0 390:0 391:0 392:0 393:0.33333333 394:0 395:0 396:0.33333333 397:0 398:0.33333333 399:0 400:0 401:0 402:0.33333333 403:0.33333333 404:0 405:0 406:0 407:0 408:0 409:0.33333333 410:0.66666667 411:0 412:0.66666667 413:0 414:1 415:0.33333333 416:0 417:0 418:0.33333333 419:0.33333333 420:0 421:0 422:1 423:0.33333333 424:0 425:0 426:0.33333333 427:0 428:0 429:0 430:0 431:0 432:0 433:0 434:0 435:0 436:0 437:0 438:0 439:0 440:0 441:0 442:0 443:0 444:0 445:0 446:0.33333333 447:0.33333333 448:0 449:0.33333333 450:0.33333333 451:0 452:0 453:0.33333333 454:0 455:0 456:0 457:0.33333333 458:0 459:0 460:0 461:0.33333333 462:0 463:0.33333333 464:0 465:0 466:0.33333333 467:0.33333333 468:0 469:0 470:0.33333333 471:0 472:0 473:0 474:0 475:0 476:0 477:0 478:0.66666667 479:0.33333333 480:0.33333333 481:0 482:0.33333333 483:0 484:0 485:0 486:0 487:0 488:0 489:0 490:0 491:1 492:0.33333333 493:0 494:0 495:0 496:0.33333333 497:0 498:0.33333333 499:0.33333333 500:0 501:0.33333333 502:0 503:0 504:0 505:0 506:0 507:0 508:0 509:0 510:0 511:0 512:0 513:0.33333333 514:0 515:0.33333333 516:0 517:0 518:0 519:0 520:0 521:0.33333333 522:0 523:0.33333333 524:0.33333333 525:0 526:0 527:0 528:0.33333333 529:0.33333333 530:0 531:0 532:0 533:0 534:0 535:0 536:0 537:0 538:0 539:0 540:0.33333333 541:0 542:0 543:0 544:0 545:0 546:0 547:0 548:0 549:0 550:1 551:1 552:0 553:0 554:0 555:0.66666667 556:0.33333333 557:0 558:0 559:0 560:0 561:0 562:0 563:0 564:0 565:0 566:0 567:0 568:0 569:0.33333333 570:0 571:0 572:0 573:0 574:0 575:0 576:0 577:0 578:0 579:0 580:0.33333333 581:0.33333333 582:0 583:0 584:0 585:0 586:0 587:0 588:0 589:0 590:0 591:0 592:0 593:0 594:0 595:0 596:0.33333333 597:0 598:0.33333333 599:0.33333333 600:0.33333333 601:0 602:0 603:0 604:0 605:0.33333333 606:0 607:0.33333333 608:0.66666667 609:0 610:0.33333333 611:0.33333333 612:0 613:0 614:0 615:0.33333333 616:0 617:0 618:0.33333333 619:0 620:0 621:0 622:0 623:0 624:0 625:0 626:0.66666667 627:0 628:0 629:0.66666667 630:0 631:0 632:0 633:0.33333333 634:0 635:0 636:0 637:0 638:0 639:0 640:0 641:0 642:0 643:0 644:0 645:0 646:0 647:0 648:0 649:0 650:0 651:0 652:0.33333333 653:0 654:0 655:0 656:0 657:0 658:0 659:0 660:0 661:0 662:0 663:0 664:0 665:0 666:0 667:0 668:0 669:0 670:0 671:0 672:0 673:0 674:0 675:0 676:0 677:0 678:0 679:0 680:0 681:0 682:0 683:0 684:0 685:0 686:0 
0.97450504434475271 1:0.3 2:0.4 3:0.4 4:0.2 5:0.15 6:0.15 7:0 8:0.25 9:0.4 10:0.5 11:0.2 12:0.2 13:0.1 14:0.1 15:0.45 16:0.45 17:0.4 18:0.25 19:0 20:0.1 21:0.05 22:0.1 23:0.15 24:0.1 25:0.05 26:0 27:0.1 28:0 29:0.25 30:0.1 31:0.2 32:0.05 33:0.05 34:0.1 35:0 36:0.1 37:0.15 38:0.2 39:0.25 40:0 41:0.15 42:0 43:0 44:0.1 45:0.1 46:0.1 47:0 48:0 49:0 50:0.4 51:0.5 52:0.45 53:0.15 54:0.2 55:0.15 56:0.15 57:0.7 58:1 59:0.7 60:0.2 61:0.25 62:0.15 63:0.1 64:0.5 65:0.3 66:0.6 67:0.2 68:0.05 69:0.3 70:0 71:0.25 72:0.3 73:0.2 74:0.05 75:0 76:0.1 77:0.05 78:0.05 79:0.25 80:0.1 81:0 82:0.2 83:0.05 84:0.05 85:0.15 86:0.1 87:0.2 88:0.05 89:0 90:0.1 91:0.05 92:0.1 93:0.1 94:0 95:0 96:0.05 97:0 98:0 99:0.3 100:0.45 101:0.5 102:0.15 103:0.2 104:0.2 105:0.05 106:0.5 107:0.75 108:0.4 109:0.2 110:0.15 111:0.2 112:0 113:0.45 114:0.65 115:0.25 116:0.1 117:0.05 118:0.2 119:0 120:0 121:0.2 122:0.15 123:0.05 124:0.05 125:0.15 126:0 127:0 128:0.05 129:0.1 130:0.05 131:0.05 132:0.05 133:0 134:0.2 135:0.25 136:0.15 137:0.05 138:0.05 139:0 140:0 141:0.05 142:0.05 143:0 144:0 145:0 146:0.05 147:0 148:0.25 149:0.1 150:0.05 151:0 152:0.1 153:0.15 154:0 155:0.1 156:0.3 157:0.15 158:0.2 159:0.05 160:0.15 161:0 162:0.2 163:0.25 164:0.15 165:0 166:0 167:0.05 168:0 169:0.05 170:0.05 171:0.1 172:0.05 173:0 174:0 175:0 176:0 177:0 178:0 179:0.05 180:0.05 181:0 182:0 183:0.15 184:0.1 185:0.05 186:0 187:0.05 188:0 189:0 190:0.05 191:0 192:0.05 193:0 194:0 195:0 196:0 197:0 198:0.2 199:0.15 200:0 201:0.1 202:0 203:0 204:0 205:0.3 206:0.1 207:0 208:0.05 209:0.05 210:0.05 211:0.05 212:0.1 213:0.1 214:0.05 215:0.15 216:0.05 217:0.05 218:0.05 219:0.05 220:0 221:0.05 222:0.05 223:0 224:0.05 225:0.05 226:0.1 227:0.05 228:0.1 229:0.2 230:0.05 231:0 232:0.05 233:0 234:0.1 235:0 236:0.05 237:0.05 238:0 239:0 240:0.1 241:0 242:0 243:0 244:0 245:0 246:0.25 247:0.05 248:0.2 249:0 250:0 251:0.15 252:0.1 253:0.2 254:0.25 255:0.1 256:0.1 257:0 258:0 259:0 260:0.15 261:0.45 262:0.15 263:0 264:0 265:0 266:0.05 267:0.2 268:0.15 269:0.05 270:0 271:0 272:0 273:0 274:0.05 275:0.05 276:0.1 277:0 278:0 279:0 280:0.05 281:0.1 282:0.05 283:0.1 284:0.05 285:0 286:0 287:0 288:0 289:0.05 290:0 291:0 292:0 293:0 294:0 295:0.1 296:0.05 297:0 298:0 299:0 300:0.05 301:0 302:0.25 303:0.1 304:0 305:0.05 306:0 307:0 308:0 309:0.05 310:0 311:0.05 312:0 313:0.05 314:0 315:0 316:0 317:0.05 318:0.05 319:0 320:0 321:0 322:0 323:0.05 324:0 325:0 326:0 327:0 328:0 329:0 330:0 331:0 332:0 333:0 334:0.05 335:0 336:0 337:0 338:0 339:0 340:0 341:0 342:0 343:0 344:0.2 345:0.2 346:0 347:0 348:0 349:0.2 350:0 351:0.4 352:0.6 353:0 354:0 355:0.6 356:0.2 357:0 358:0.2 359:0.2 360:0.2 361:0 362:0 363:0 364:0 365:0.4 366:0.2 367:0 368:0 369:0 370:0 371:0 372:0.2 373:0 374:0 375:0.2 376:0.6 377:0 378:0 379:0.2 380:0.2 381:0 382:0.2 383:0 384:0 385:0 386:0 387:0 388:0 389:0 390:0 391:0.2 392:0 393:0.4 394:1 395:0.2 396:0 397:0 398:0 399:0.2 400:0.4 401:0.6 402:0.6 403:0.4 404:0 405:0.4 406:0 407:0.4 408:0.4 409:0.4 410:0 411:0.2 412:0.2 413:0 414:0 415:0.4 416:0.2 417:0 418:0.4 419:0.2 420:0 421:0 422:0.2 423:0.2 424:0.2 425:0.2 426:0 427:0.2 428:0 429:0.2 430:0 431:0.6 432:0 433:0 434:0 435:0.2 436:0 437:0 438:0 439:0 440:0 441:0 442:0 443:0 444:0.2 445:0.2 446:0.2 447:0.4 448:0 449:0.8 450:0 451:0.6 452:0.2 453:0 454:0 455:0.2 456:0.4 457:0.2 458:0 459:0 460:0 461:0 462:0 463:0 464:0 465:0 466:0 467:0 468:0 469:0 470:0 471:0.2 472:0 473:0 474:0 475:0 476:0 477:0.2 478:0 479:0 480:0 481:0 482:0.2 483:0 484:0 485:0 486:0 487:0 488:0 489:0 490:0 491:0 492:0.4 493:0 494:0 495:0.4 496:0 497:0 498:0.2 499:0.4 500:0.2 501:0.4 502:0 503:0.2 504:0 505:0 506:0.2 507:0.2 508:0 509:0 510:0 511:0 512:0 513:0 514:0.2 515:0 516:0 517:0 518:0.2 519:0 520:0.2 521:0.2 522:0 523:0 524:0 525:0 526:0 527:0 528:0 529:0 530:0.4 531:0 532:0 533:0 534:0 535:0.2 536:0 537:0 538:0 539:0 540:0 541:0.2 542:0 543:0.2 544:0.2 545:0 546:0 547:0 548:0.6 549:0.2 550:0 551:0.2 552:0 553:0 554:0 555:0.4 556:0 557:0 558:0 559:0 560:0 561:0.2 562:0 563:0 564:0.2 565:0 566:0.2 567:0 568:0.4 569:0 570:0 571:0.2 572:0 573:0.4 574:0 575:0 576:0 577:0.2 578:0.2 579:0 580:0.2 581:0 582:0 583:0 584:0 585:0 586:0.2 587:0 588:0 589:0 590:0 591:0 592:0.2 593:0.2 594:0 595:0 596:0 597:0.2 598:0 599:0.2 600:0.2 601:0 602:0 603:0 604:0 605:0 606:0 607:0 608:0.2 609:0 610:0.2 611:0.8 612:0 613:0.2 614:0 615:0 616:0 617:0 618:0.2 619:0 620:0 621:0.2 622:0.2 623:0 624:0 625:0.2 626:0 627:0 628:0.2 629:0.2 630:0 631:0 632:0 633:0 634:0 635:0 636:0 637:0 638:0 639:0 640:0.2 641:0 642:0 643:0 644:0 645:0 646:0 647:0 648:0 649:0 650:0 651:0 652:0 653:0.2 654:0 655:0 656:0 657:0 658:0 659:0 660:0 661:0 662:0 663:0 664:0 665:0 666:0 667:0.2 668:0 669:0 670:0 671:0 672:0 673:0 674:0 675:0 676:0.2 677:0 678:0 679:0 680:0 681:0 682:0 683:0 684:0 685:0 686:0 
1.0318459318618567 1:0.3 2:0.4 3:0.4 4:0.2 5:0.15 6:0.15 7:0 8:0.25 9:0.4 10:0.5 11:0.2 12:0.2 13:0.1 14:0.1 15:0.45 16:0.45 17:0.4 18:0.25 19:0 20:0.1 21:0.05 22:0.1 23:0.15 24:0.1 25:0.05 26:0 27:0.1 28:0 29:0.25 30:0.1 31:0.2 32:0.05 33:0.05 34:0.1 35:0 36:0.1 37:0.15 38:0.2 39:0.25 40:0 41:0.15 42:0 43:0 44:0.1 45:0.1 46:0.1 47:0 48:0 49:0 50:0.4 51:0.5 52:0.45 53:0.15 54:0.2 55:0.15 56:0.15 57:0.7 58:1 59:0.7 60:0.2 61:0.25 62:0.15 63:0.1 64:0.5 65:0.3 66:0.6 67:0.2 68:0.05 69:0.3 70:0 71:0.25 72:0.3 73:0.2 74:0.05 75:0 76:0.1 77:0.05 78:0.05 79:0.25 80:0.1 81:0 82:0.2 83:0.05 84:0.05 85:0.15 86:0.1 87:0.2 88:0.05 89:0 90:0.1 91:0.05 92:0.1 93:0.1 94:0 95:0 96:0.05 97:0 98:0 99:0.3 100:0.45 101:0.5 102:0.15 103:0.2 104:0.2 105:0.05 106:0.5 107:0.75 108:0.4 109:0.2 110:0.15 111:0.2 112:0 113:0.45 114:0.65 115:0.25 116:0.1 117:0.05 118:0.2 119:0 120:0 121:0.2 122:0.15 123:0.05 124:0.05 125:0.15 126:0 127:0 128:0.05 129:0.1 130:0.05 131:0.05 132:0.05 133:0 134:0.2 135:0.25 136:0.15 137:0.05 138:0.05 139:0 140:0 141:0.05 142:0.05 143:0 144:0 145:0 146:0.05 147:0 148:0.25 149:0.1 150:0.05 151:0 152:0.1 153:0.15 154:0 155:0.1 156:0.3 157:0.15 158:0.2 159:0.05 160:0.15 161:0 162:0.2 163:0.25 164:0.15 165:0 166:0 167:0.05 168:0 169:0.05 170:0.05 171:0.1 172:0.05 173:0 174:0 175:0 176:0 177:0 178:0 179:0.05 180:0.05 181:0 182:0 183:0.15 184:0.1 185:0.05 186:0 187:0.05 188:0 189:0 190:0.05 191:0 192:0.05 193:0 194:0 195:0 196:0 197:0 198:0.2 199:0.15 200:0 201:0.1 202:0 203:0 204:0 205:0.3 206:0.1 207:0 208:0.05 209:0.05 210:0.05 211:0.05 212:0.1 213:0.1 214:0.05 215:0.15 216:0.05 217:0.05 218:0.05 219:0.05 220:0 221:0.05 222:0.05 223:0 224:0.05 225:0.05 226:0.1 227:0.05 228:0.1 229:0.2 230:0.05 231:0 232:0.05 233:0 234:0.1 235:0 236:0.05 237:0.05 238:0 239:0 240:0.1 241:0 242:0 243:0 244:0 245:0 246:0.25 247:0.05 248:0.2 249:0 250:0 251:0.15 252:0.1 253:0.2 254:0.25 255:0.1 256:0.1 257:0 258:0 259:0 260:0.15 261:0.45 262:0.15 263:0 264:0 265:0 266:0.05 267:0.2 268:0.15 269:0.05 270:0 271:0 272:0 273:0 274:0.05 275:0.05 276:0.1 277:0 278:0 279:0 280:0.05 281:0.1 282:0.05 283:0.1 284:0.05 285:0 286:0 287:0 288:0 289:0.05 290:0 291:0 292:0 293:0 294:0 295:0.1 296:0.05 297:0 298:0 299:0 300:0.05 301:0 302:0.25 303:0.1 304:0 305:0.05 306:0 307:0 308:0 309:0.05 310:0 311:0.05 312:0 313:0.05 314:0 315:0 316:0 317:0.05 318:0.05 319:0 320:0 321:0 322:0 323:0.05 324:0 325:0 326:0 327:0 328:0 329:0 330:0 331:0 332:0 333:0 334:0.05 335:0 336:0 337:0 338:0 339:0 340:0 341:0 342:0 343:0 344:0.625 345:1 346:0.4375 347:0.0625 348:0.0625 349:0.25 350:0.0625 351:0.375 352:0.4375 353:0.8125 354:0.5 355:0.3125 356:0.1875 357:0 358:0.5625 359:0.4375 360:0.625 361:0.25 362:0.0625 363:0.125 364:0.0625 365:0.125 366:0.5625 367:0.0625 368:0.1875 369:0.1875 370:0 371:0 372:0.25 373:0.1875 374:0.0625 375:0.0625 376:0.0625 377:0.1875 378:0 379:0.3125 380:0.125 381:0.25 382:0.125 383:0.0625 384:0 385:0 386:0.125 387:0.125 388:0.125 389:0 390:0 391:0 392:0 393:0.375 394:0.3125 395:0.625 396:0.125 397:0.125 398:0.0625 399:0.0625 400:0.375 401:0.4375 402:0.75 403:0.375 404:0.0625 405:0.25 406:0.0625 407:0.4375 408:0.8125 409:0.75 410:0.25 411:0.375 412:0.125 413:0 414:0.375 415:0.375 416:0.375 417:0.0625 418:0.3125 419:0.1875 420:0.0625 421:0.125 422:0.3125 423:0.0625 424:0 425:0.125 426:0.1875 427:0.0625 428:0.3125 429:0.125 430:0.0625 431:0.3125 432:0.1875 433:0.0625 434:0.0625 435:0.0625 436:0.0625 437:0.0625 438:0.0625 439:0 440:0.0625 441:0 442:0.5 443:0.8125 444:0.625 445:0.25 446:0.125 447:0.1875 448:0 449:0.5625 450:0.5625 451:0.375 452:0.1875 453:0.1875 454:0.375 455:0.0625 456:0.8125 457:0.4375 458:0.5 459:0.125 460:0 461:0.25 462:0 463:0.1875 464:0.3125 465:0.125 466:0.0625 467:0.0625 468:0.125 469:0 470:0.1875 471:0.125 472:0.125 473:0.125 474:0 475:0.1875 476:0 477:0.0625 478:0.1875 479:0.4375 480:0.0625 481:0.0625 482:0 483:0.0625 484:0.0625 485:0 486:0 487:0 488:0 489:0 490:0.0625 491:0.25 492:0.1875 493:0.0625 494:0.25 495:0.0625 496:0.125 497:0.0625 498:0.125 499:0.4375 500:0.375 501:0.4375 502:0.0625 503:0.1875 504:0.125 505:0.125 506:0.125 507:0.1875 508:0.125 509:0.0625 510:0.25 511:0 512:0.0625 513:0.1875 514:0.125 515:0.25 516:0.0625 517:0.0625 518:0 519:0.4375 520:0.0625 521:0.0625 522:0.125 523:0 524:0 525:0 526:0 527:0.0625 528:0 529:0.125 530:0.125 531:0.0625 532:0 533:0 534:0.0625 535:0 536:0 537:0.0625 538:0 539:0 540:0.375 541:0.125 542:0.25 543:0.1875 544:0.125 545:0.1875 546:0.1875 547:0.0625 548:0.1875 549:0.3125 550:0.0625 551:0.125 552:0.0625 553:0 554:0.1875 555:0.125 556:0 557:0.0625 558:0 559:0 560:0 561:0.0625 562:0.0625 563:0.125 564:0.0625 565:0.0625 566:0 567:0 568:0.1875 569:0 570:0 571:0 572:0 573:0.0625 574:0 575:0.1875 576:0.0625 577:0.0625 578:0 579:0 580:0.25 581:0.125 582:0 583:0 584:0.0625 585:0 586:0 587:0 588:0 589:0.3125 590:0.125 591:0.125 592:0.25 593:0.1875 594:0.0625 595:0 596:0.125 597:0.1875 598:0.0625 599:0.125 600:0.125 601:0 602:0.0625 603:0.1875 604:0.25 605:0.125 606:0.0625 607:0.125 608:0.0625 609:0.0625 610:0.125 611:0.25 612:0.0625 613:0.125 614:0 615:0 616:0.0625 617:0.1875 618:0.125 619:0.0625 620:0.0625 621:0.0625 622:0.0625 623:0 624:0.1875 625:0 626:0.0625 627:0 628:0.125 629:0.1875 630:0 631:0 632:0.0625 633:0.125 634:0 635:0 636:0.0625 637:0 638:0.0625 639:0.0625 640:0 641:0 642:0.125 643:0 644:0 645:0.0625 646:0.0625 647:0.0625 648:0.0625 649:0 650:0.0625 651:0 652:0.125 653:0.125 654:0 655:0 656:0.125 657:0.0625 658:0 659:0.0625 660:0 661:0 662:0 663:0 664:0 665:0 666:0.0625 667:0 668:0 669:0 670:0 671:0 672:0 673:0 674:0.125 675:0 676:0 677:0 678:0 679:0 680:0 681:0 682:0.0625 683:0 684:0 685:0 686:0 
1.3721815498965175 1:0.33333333 2:0.16666667 3:0.16666667 4:0.33333333 5:0.16666667 6:0 7:0 8:0.16666667 9:0.66666667 10:0.5 11:0 12:0.33333333 13:0.16666667 14:0 15:0.5 16:0.16666667 17:0.5 18:0.16666667 19:0 20:0.16666667 21:0 22:0.33333333 23:0.16666667 24:0.16666667 25:0.16666667 26:0 27:0.16666667 28:0 29:0.16666667 30:0.33333333 31:0.16666667 32:0.16666667 33:0 34:0 35:0 36:0.16666667 37:0.33333333 38:0 39:0 40:0 41:0.33333333 42:0 43:0 44:0 45:0 46:0 47:0.16666667 48:0 49:0 50:0.16666667 51:1 52:0.16666667 53:0 54:0 55:0.5 56:0.16666667 57:0.33333333 58:0.5 59:0.33333333 60:0 61:0.5 62:0 63:0 64:0.33333333 65:0.16666667 66:0.16666667 67:0.16666667 68:0 69:0.33333333 70:0.16666667 71:0 72:0.5 73:0 74:0.16666667 75:0.33333333 76:0.16666667 77:0.16666667 78:0.16666667 79:0.5 80:0.33333333 81:0 82:0 83:0 84:0 85:0.16666667 86:0.5 87:0 88:0 89:0 90:0 91:0 92:0 93:0 94:0 95:0 96:0 97:0 98:0 99:0 100:0.16666667 101:0.5 102:0 103:0.16666667 104:0.16666667 105:0 106:0.33333333 107:0 108:0 109:0.5 110:0 111:0 112:0 113:0.16666667 114:0.33333333 115:0.83333333 116:0.33333333 117:0.33333333 118:0.16666667 119:0 120:0.33333333 121:0.16666667 122:0.33333333 123:0.16666667 124:0 125:0 126:0 127:0 128:0 129:0 130:0.16666667 131:0.16666667 132:0 133:0 134:0.5 135:0.16666667 136:0 137:0 138:0 139:0 140:0 141:0 142:0 143:0 144:0 145:0.16666667 146:0 147:0 148:0.33333333 149:0 150:0.16666667 151:0 152:0.16666667 153:0 154:0 155:0.5 156:0 157:0.16666667 158:0.33333333 159:0.16666667 160:0 161:0 162:0 163:0 164:0.5 165:0.16666667 166:0 167:0 168:0 169:0 170:0 171:0.33333333 172:0 173:0.16666667 174:0 175:0 176:0.33333333 177:0.16666667 178:0 179:0 180:0 181:0 182:0 183:0.16666667 184:0.16666667 185:0 186:0 187:0 188:0.16666667 189:0 190:0 191:0 192:0 193:0 194:0 195:0.16666667 196:0 197:0 198:0.16666667 199:0.33333333 200:0.33333333 201:0 202:0 203:0 204:0.33333333 205:0.16666667 206:0.16666667 207:0.16666667 208:0 209:0.33333333 210:0 211:0 212:0.16666667 213:0.16666667 214:0.16666667 215:0 216:0 217:0 218:0 219:0.33333333 220:0 221:0 222:0 223:0.16666667 224:0 225:0.16666667 226:0 227:0 228:0 229:0 230:0 231:0 232:0 233:0 234:0 235:0 236:0 237:0 238:0 239:0 240:0 241:0 242:0 243:0 244:0 245:0 246:0.33333333 247:0.16666667 248:0.16666667 249:0.33333333 250:0.33333333 251:0.16666667 252:0 253:0.33333333 254:0.33333333 255:0.16666667 256:0.33333333 257:0 258:0.16666667 259:0 260:0 261:0 262:0 263:0 264:0 265:0 266:0 267:0 268:0 269:0 270:0 271:0 272:0 273:0 274:0 275:0 276:0 277:0 278:0 279:0 280:0 281:0.33333333 282:0.16666667 283:0 284:0 285:0 286:0 287:0 288:0 289:0 290:0 291:0 292:0 293:0 294:0 295:0 296:0.16666667 297:0 298:0 299:0 300:0 301:0 302:0 303:0 304:0 305:0 306:0 307:0 308:0 309:0 310:0 311:0 312:0 313:0 314:0 315:0 316:0 317:0 318:0 319:0 320:0 321:0 322:0 323:0 324:0.16666667 325:0 326:0.16666667 327:0 328:0 329:0 330:0.16666667 331:0 332:0 333:0 334:0 335:0 336:0 337:0 338:0 339:0 340:0 341:0 342:0 343:0 344:0.1 345:0.5 346:0.1 347:0.4 348:0 349:0 350:0.1 351:0.7 352:0.7 353:0.3 354:0.4 355:0.1 356:0.3 357:0 358:0.2 359:0.5 360:0.2 361:0.1 362:0 363:0.2 364:0 365:0.2 366:0.5 367:0.3 368:0.1 369:0 370:0.2 371:0 372:0.2 373:0 374:0.1 375:0.2 376:0.1 377:0 378:0 379:0 380:0 381:0 382:0 383:0 384:0 385:0 386:0.1 387:0.1 388:0.1 389:0 390:0 391:0 392:0 393:0.5 394:0.9 395:0.7 396:0.4 397:0.1 398:0 399:0 400:0.6 401:0.7 402:0.9 403:0 404:0.4 405:0.2 406:0 407:1 408:0.9 409:0.3 410:0.2 411:0.1 412:0.1 413:0 414:0.2 415:0.5 416:0.3 417:0.2 418:0.1 419:0 420:0 421:0.2 422:0 423:0.3 424:0.2 425:0.1 426:0.1 427:0 428:0.2 429:0.3 430:0.1 431:0.1 432:0.1 433:0.1 434:0 435:0 436:0 437:0 438:0 439:0 440:0 441:0 442:0.2 443:0.7 444:0.2 445:0.4 446:0.3 447:0 448:0.1 449:0.7 450:0.6 451:0.5 452:0.4 453:0.1 454:0.4 455:0 456:0 457:0.6 458:0.1 459:0 460:0.3 461:0.1 462:0 463:0 464:0.3 465:0 466:0 467:0.1 468:0.2 469:0 470:0.1 471:0 472:0.2 473:0.1 474:0.2 475:0.2 476:0 477:0.1 478:0 479:0.1 480:0.2 481:0 482:0 483:0 484:0 485:0 486:0 487:0 488:0 489:0 490:0 491:0.1 492:0 493:0.2 494:0 495:0 496:0 497:0.1 498:0.4 499:0.6 500:0.5 501:0.4 502:0.2 503:0 504:0 505:0.2 506:0.3 507:0.2 508:0.1 509:0.2 510:0 511:0 512:0 513:0.3 514:0 515:0.1 516:0 517:0.1 518:0 519:0 520:0.2 521:0.1 522:0 523:0.1 524:0 525:0 526:0.1 527:0 528:0.2 529:0 530:0.1 531:0.1 532:0 533:0 534:0 535:0 536:0 537:0 538:0 539:0 540:0.2 541:0.2 542:0.1 543:0 544:0.1 545:0 546:0 547:0.2 548:0.1 549:0.1 550:0.1 551:0 552:0 553:0 554:0.1 555:0.2 556:0.2 557:0.2 558:0.2 559:0 560:0 561:0 562:0.3 563:0.2 564:0.1 565:0.2 566:0 567:0 568:0.1 569:0.2 570:0.2 571:0.2 572:0.2 573:0 574:0 575:0 576:0.1 577:0 578:0.1 579:0.1 580:0 581:0 582:0 583:0 584:0 585:0 586:0 587:0 588:0 589:0.1 590:0.1 591:0 592:0.1 593:0.1 594:0 595:0 596:0 597:0.1 598:0.2 599:0 600:0.1 601:0 602:0 603:0.3 604:0.2 605:0 606:0 607:0 608:0 609:0 610:0 611:0.2 612:0.2 613:0 614:0 615:0 616:0 617:0 618:0.1 619:0 620:0.1 621:0.2 622:0 623:0 624:0 625:0 626:0.1 627:0 628:0.1 629:0 630:0 631:0 632:0 633:0 634:0 635:0 636:0 637:0 638:0 639:0.1 640:0 641:0 642:0 643:0 644:0 645:0 646:0 647:0.1 648:0 649:0 650:0 651:0 652:0.1 653:0 654:0 655:0 656:0 657:0 658:0 659:0 660:0 661:0 662:0 663:0 664:0 665:0 666:0 667:0 668:0 669:0 670:0 671:0 672:0 673:0 674:0 675:0 676:0 677:0 678:0 679:0 680:0 681:0 682:0 683:0 684:0 685:0 686:0 
0.64252124818914935 1:0 2:0.22727273 3:0.13636364 4:0.045454545 5:0.045454545 6:0.13636364 7:0 8:0.18181818 9:0.31818182 10:0.31818182 11:0.13636364 12:0.13636364 13:0.13636364 14:0.045454545 15:0.090909091 16:0.31818182 17:0.36363636 18:0.18181818 19:0.045454545 20:0 21:0 22:0.13636364 23:0.090909091 24:0.13636364 25:0 26:0.090909091 27:0.045454545 28:0 29:0.045454545 30:0.22727273 31:0.090909091 32:0.045454545 33:0.045454545 34:0.090909091 35:0.045454545 36:0.18181818 37:0.22727273 38:0.18181818 39:0.13636364 40:0.18181818 41:0.090909091 42:0.045454545 43:0 44:0.045454545 45:0 46:0 47:0 48:0 49:0 50:0.13636364 51:0.18181818 52:0.18181818 53:0.22727273 54:0.31818182 55:0.36363636 56:0 57:0.27272727 58:0.5 59:0.18181818 60:0.27272727 61:0.18181818 62:0.27272727 63:0.045454545 64:0.36363636 65:0.27272727 66:0.31818182 67:0.045454545 68:0.22727273 69:0.090909091 70:0 71:0.090909091 72:0.36363636 73:0.31818182 74:0 75:0.13636364 76:0.22727273 77:0 78:0.18181818 79:0.13636364 80:0.13636364 81:0.13636364 82:0.22727273 83:0.045454545 84:0 85:0.36363636 86:0.18181818 87:0.13636364 88:0.045454545 89:0.090909091 90:0.13636364 91:0 92:0 93:0.090909091 94:0 95:0 96:0.045454545 97:0 98:0 99:0.18181818 100:0.27272727 101:0.40909091 102:0.090909091 103:0.045454545 104:0.090909091 105:0 106:0.31818182 107:0.36363636 108:0.22727273 109:0.22727273 110:0.18181818 111:0.13636364 112:0.045454545 113:0.22727273 114:0.45454545 115:1 116:0.090909091 117:0.090909091 118:0.13636364 119:0.045454545 120:0.090909091 121:0.13636364 122:0 123:0.090909091 124:0.13636364 125:0 126:0 127:0.090909091 128:0.090909091 129:0.13636364 130:0 131:0.13636364 132:0 133:0 134:0 135:0.18181818 136:0.045454545 137:0.090909091 138:0 139:0 140:0 141:0.045454545 142:0.045454545 143:0 144:0 145:0 146:0 147:0 148:0.090909091 149:0.13636364 150:0.13636364 151:0 152:0 153:0.090909091 154:0 155:0.090909091 156:0.13636364 157:0.13636364 158:0.22727273 159:0.13636364 160:0.090909091 161:0 162:0.090909091 163:0.18181818 164:0.22727273 165:0 166:0.045454545 167:0 168:0.045454545 169:0.045454545 170:0 171:0.045454545 172:0 173:0.045454545 174:0 175:0 176:0.090909091 177:0.18181818 178:0.18181818 179:0 180:0.090909091 181:0 182:0 183:0.090909091 184:0.090909091 185:0.045454545 186:0.090909091 187:0 188:0.13636364 189:0 190:0 191:0 192:0 193:0 194:0.045454545 195:0 196:0 197:0.045454545 198:0.13636364 199:0.090909091 200:0.045454545 201:0.090909091 202:0.13636364 203:0 204:0.27272727 205:0.31818182 206:0.22727273 207:0.13636364 208:0 209:0.13636364 210:0 211:0.18181818 212:0.13636364 213:0.045454545 214:0.13636364 215:0.045454545 216:0.045454545 217:0 218:0 219:0.090909091 220:0.045454545 221:0.045454545 222:0.13636364 223:0.090909091 224:0.045454545 225:0 226:0.27272727 227:0 228:0.22727273 229:0.18181818 230:0 231:0 232:0.090909091 233:0.045454545 234:0 235:0 236:0.045454545 237:0 238:0 239:0 240:0.045454545 241:0 242:0 243:0 244:0 245:0 246:0.13636364 247:0.31818182 248:0.090909091 249:0.045454545 250:0.090909091 251:0.22727273 252:0.045454545 253:0.27272727 254:0.090909091 255:0.13636364 256:0.090909091 257:0.090909091 258:0.13636364 259:0 260:0.13636364 261:0.13636364 262:0.090909091 263:0 264:0 265:0.045454545 266:0 267:0.090909091 268:0.13636364 269:0.045454545 270:0 271:0 272:0.090909091 273:0 274:0.13636364 275:0.13636364 276:0.045454545 277:0.045454545 278:0 279:0 280:0 281:0.22727273 282:0.090909091 283:0 284:0 285:0.045454545 286:0.13636364 287:0 288:0 289:0.045454545 290:0 291:0 292:0 293:0 294:0 295:0 296:0 297:0 298:0.045454545 299:0 300:0 301:0 302:0 303:0 304:0.090909091 305:0 306:0.13636364 307:0.045454545 308:0 309:0 310:0 311:0 312:0 313:0 314:0 315:0 316:0 317:0 318:0 319:0 320:0 321:0 322:0 323:0 324:0.045454545 325:0 326:0 327:0 328:0.045454545 329:0 330:0 331:0 332:0 333:0 334:0 335:0 336:0 337:0 338:0 339:0 340:0 341:0 342:0 343:0 344:0.36666667 345:0.26666667 346:0.5 347:0.2 348:0.066666667 349:0.36666667 350:0 351:0.4 352:0.4 353:0.43333333 354:0.26666667 355:0.23333333 356:0.26666667 357:0 358:0.33333333 359:0.3 360:0.4 361:0.23333333 362:0.2 363:0.36666667 364:0.066666667 365:0.16666667 366:0.2 367:0.13333333 368:0.16666667 369:0.1 370:0.2 371:0.066666667 372:0.033333333 373:0.13333333 374:0.16666667 375:0.033333333 376:0.1 377:0.1 378:0.066666667 379:0.23333333 380:0.2 381:0.26666667 382:0.2 383:0.16666667 384:0.3 385:0 386:0.033333333 387:0 388:0.033333333 389:0.066666667 390:0 391:0 392:0.033333333 393:0.46666667 394:0.43333333 395:0.5 396:0.33333333 397:0.2 398:0.3 399:0.066666667 400:0.4 401:1 402:0.6 403:0.6 404:0.43333333 405:0.5 406:0.033333333 407:0.33333333 408:0.83333333 409:0.36666667 410:0.2 411:0.23333333 412:0.066666667 413:0.066666667 414:0.33333333 415:0.5 416:0.23333333 417:0.1 418:0.26666667 419:0.2 420:0.033333333 421:0.2 422:0.3 423:0.23333333 424:0.26666667 425:0.2 426:0.1 427:0.066666667 428:0.4 429:0.33333333 430:0.26666667 431:0.16666667 432:0.16666667 433:0.26666667 434:0 435:0.033333333 436:0.033333333 437:0.066666667 438:0.033333333 439:0 440:0 441:0 442:0.33333333 443:0.46666667 444:0.23333333 445:0.23333333 446:0.066666667 447:0.16666667 448:0.033333333 449:0.43333333 450:0.96666667 451:0.23333333 452:0.23333333 453:0.33333333 454:0.33333333 455:0.066666667 456:0.33333333 457:0.5 458:0.33333333 459:0.16666667 460:0.2 461:0.1 462:0.033333333 463:0.2 464:0.23333333 465:0.2 466:0.1 467:0.2 468:0.13333333 469:0 470:0.066666667 471:0.23333333 472:0.13333333 473:0.2 474:0.066666667 475:0.1 476:0.033333333 477:0.3 478:0.2 479:0.23333333 480:0.066666667 481:0.033333333 482:0.13333333 483:0 484:0.066666667 485:0.033333333 486:0.066666667 487:0 488:0 489:0.1 490:0 491:0.26666667 492:0.3 493:0.23333333 494:0 495:0.033333333 496:0.066666667 497:0.033333333 498:0.33333333 499:0.43333333 500:0.33333333 501:0.23333333 502:0.13333333 503:0.13333333 504:0 505:0.13333333 506:0.2 507:0.2 508:0.2 509:0.033333333 510:0.033333333 511:0.066666667 512:0.033333333 513:0.2 514:0.1 515:0 516:0.033333333 517:0.16666667 518:0.066666667 519:0.23333333 520:0.26666667 521:0.1 522:0 523:0.16666667 524:0.1 525:0.033333333 526:0.16666667 527:0.2 528:0.2 529:0.1 530:0.1 531:0.2 532:0 533:0.033333333 534:0.033333333 535:0.033333333 536:0.033333333 537:0 538:0 539:0.033333333 540:0.033333333 541:0.16666667 542:0.23333333 543:0.16666667 544:0.033333333 545:0.066666667 546:0 547:0.4 548:0.33333333 549:0.23333333 550:0.16666667 551:0.1 552:0.1 553:0 554:0.16666667 555:0.33333333 556:0.13333333 557:0.1 558:0.033333333 559:0.16666667 560:0 561:0.1 562:0.16666667 563:0 564:0.066666667 565:0.16666667 566:0.1 567:0 568:0.066666667 569:0.26666667 570:0.066666667 571:0.1 572:0.033333333 573:0.033333333 574:0 575:0.033333333 576:0.26666667 577:0.033333333 578:0.13333333 579:0.066666667 580:0.066666667 581:0 582:0.1 583:0.033333333 584:0 585:0.033333333 586:0.033333333 587:0 588:0 589:0.23333333 590:0.3 591:0.13333333 592:0.1 593:0.16666667 594:0.4 595:0 596:0.33333333 597:0.43333333 598:0.2 599:0.16666667 600:0.1 601:0.23333333 602:0.066666667 603:0.16666667 604:0.36666667 605:0.2 606:0.13333333 607:0.13333333 608:0.23333333 609:0.033333333 610:0.1 611:0.26666667 612:0.16666667 613:0.13333333 614:0.1 615:0.13333333 616:0 617:0.066666667 618:0.13333333 619:0.23333333 620:0 621:0 622:0.16666667 623:0 624:0.2 625:0.3 626:0.23333333 627:0.2 628:0.033333333 629:1 630:0 631:0 632:0 633:0 634:0 635:0 636:0 637:0 638:0.066666667 639:0.066666667 640:0.066666667 641:0 642:0.066666667 643:0 644:0.033333333 645:0 646:0 647:0.066666667 648:0 649:0.033333333 650:0.033333333 651:0 652:0.066666667 653:0.066666667 654:0.066666667 655:0.033333333 656:0 657:0 658:0 659:0 660:0.033333333 661:0.033333333 662:0.033333333 663:0.033333333 664:0.033333333 665:0 666:0.033333333 667:0 668:0 669:0 670:0 671:0 672:0 673:0 674:0.033333333 675:0.033333333 676:0 677:0.033333333 678:0 679:0 680:0.033333333 681:0 682:0.033333333 683:0 684:0 685:0 686:0 
0.38299782369016222 1:0 2:0.28571429 3:0 4:0 5:0.14285714 6:0.28571429 7:0 8:0 9:0.42857143 10:0.28571429 11:0.14285714 12:0.14285714 13:0 14:0 15:0 16:0.42857143 17:0 18:0 19:0 20:0 21:0 22:0 23:0.28571429 24:0 25:0.14285714 26:0.14285714 27:0 28:0 29:0 30:0.28571429 31:0.14285714 32:0 33:0 34:0 35:0 36:0.28571429 37:0 38:0.28571429 39:0 40:0.14285714 41:0.14285714 42:0.14285714 43:0 44:0.14285714 45:0 46:0 47:0 48:0 49:0 50:0.28571429 51:0.14285714 52:0.42857143 53:0.14285714 54:0.14285714 55:0.28571429 56:0 57:0.28571429 58:1 59:0.42857143 60:0.14285714 61:0.14285714 62:0.42857143 63:0.14285714 64:0 65:0.42857143 66:0.42857143 67:0.42857143 68:0.28571429 69:0.14285714 70:0 71:0.14285714 72:0.42857143 73:0.14285714 74:0 75:0.14285714 76:0.14285714 77:0 78:0.14285714 79:0.14285714 80:0 81:0 82:0.14285714 83:0 84:0 85:0.28571429 86:0.28571429 87:0 88:0 89:0.42857143 90:0 91:0 92:0 93:0 94:0 95:0 96:0 97:0.14285714 98:0 99:0.14285714 100:0.28571429 101:0.14285714 102:0.14285714 103:0 104:0 105:0 106:0.42857143 107:0.14285714 108:0.57142857 109:0.42857143 110:0.14285714 111:0 112:0 113:0.28571429 114:0.14285714 115:0.42857143 116:0 117:0.14285714 118:0 119:0 120:0.14285714 121:0.14285714 122:0.14285714 123:0.14285714 124:0.14285714 125:0 126:0 127:0 128:0.28571429 129:0.14285714 130:0 131:0 132:0 133:0 134:0 135:0 136:0 137:0 138:0.14285714 139:0 140:0 141:0 142:0 143:0.14285714 144:0 145:0 146:0 147:0 148:0 149:0.14285714 150:0 151:0.14285714 152:0 153:0 154:0 155:0.28571429 156:0.57142857 157:0.14285714 158:0 159:0 160:0.14285714 161:0 162:0 163:0.28571429 164:0 165:0.14285714 166:0 167:0 168:0 169:0 170:0.14285714 171:0.14285714 172:0 173:0 174:0 175:0 176:0 177:0 178:0.14285714 179:0.14285714 180:0 181:0.14285714 182:0 183:0 184:0 185:0.14285714 186:0 187:0 188:0 189:0 190:0 191:0 192:0 193:0 194:0 195:0 196:0 197:0.28571429 198:0 199:0 200:0 201:0 202:0.14285714 203:0.14285714 204:0.28571429 205:0.28571429 206:0.14285714 207:0 208:0 209:0.28571429 210:0 211:0.14285714 212:0.28571429 213:0 214:0.14285714 215:0 216:0 217:0 218:0 219:0.14285714 220:0 221:0 222:0 223:0 224:0 225:0.28571429 226:0 227:0 228:0 229:0 230:0 231:0 232:0 233:0.14285714 234:0 235:0 236:0 237:0.14285714 238:0 239:0 240:0 241:0 242:0 243:0 244:0 245:0 246:0 247:0.14285714 248:0 249:0.14285714 250:0.14285714 251:0.28571429 252:0 253:0 254:0.14285714 255:0 256:0.28571429 257:0 258:0 259:0 260:0.14285714 261:0.14285714 262:0.14285714 263:0 264:0 265:0 266:0.14285714 267:0 268:0 269:0 270:0 271:0 272:0 273:0 274:0.14285714 275:0.28571429 276:0.14285714 277:0 278:0.14285714 279:0.14285714 280:0 281:0 282:0 283:0.14285714 284:0 285:0.14285714 286:0 287:0 288:0 289:0.14285714 290:0 291:0 292:0 293:0 294:0 295:0 296:0 297:0 298:0 299:0 300:0 301:0 302:0.14285714 303:0 304:0 305:0 306:0 307:0.14285714 308:0 309:0.14285714 310:0 311:0 312:0 313:0 314:0 315:0 316:0 317:0 318:0 319:0 320:0 321:0 322:0 323:0 324:0 325:0 326:0 327:0 328:0 329:0 330:0.14285714 331:0 332:0 333:0 334:0 335:0 336:0 337:0 338:0 339:0 340:0 341:0 342:0 343:0 344:0.2 345:0.3 346:0.3 347:0.4 348:0.1 349:0.3 350:0.1 351:0.4 352:0.3 353:0.5 354:0.6 355:0.4 356:0.8 357:0 358:0.7 359:0.3 360:0.5 361:0.2 362:0.2 363:0.5 364:0 365:0.3 366:0.4 367:0.1 368:0.2 369:0.1 370:0.5 371:0.1 372:0.2 373:0.4 374:0.2 375:0.3 376:0.2 377:0 378:0 379:0.1 380:0.1 381:0.3 382:0.3 383:0.2 384:0.1 385:0 386:0 387:0.1 388:0.1 389:0 390:0 391:0 392:0.1 393:0.3 394:0.9 395:0.7 396:0.3 397:0.4 398:0.1 399:0.1 400:0.5 401:0.9 402:0.4 403:0.3 404:0.7 405:0.6 406:0.1 407:0.7 408:0.6 409:0.4 410:1 411:0.3 412:0.1 413:0.1 414:0.2 415:0.6 416:0.7 417:0.8 418:0.2 419:0.2 420:0 421:0.7 422:0.5 423:0.2 424:0.4 425:0.2 426:0.5 427:0 428:0.4 429:0.7 430:0.5 431:0.4 432:0.4 433:0.4 434:0 435:0.1 436:0 437:0.3 438:0.2 439:0 440:0.1 441:0 442:0.5 443:0.8 444:0.7 445:0.4 446:0.1 447:0.1 448:0 449:0.2 450:0.3 451:0.6 452:0.6 453:0.4 454:0.3 455:0.3 456:0.2 457:0.8 458:0.2 459:0.2 460:0.4 461:0.1 462:0.1 463:0.1 464:0.9 465:0.4 466:0.3 467:0.1 468:0.5 469:0 470:0 471:0.2 472:0.2 473:0.4 474:0.2 475:0.3 476:0 477:0.2 478:0.3 479:0.2 480:0.5 481:0.1 482:0.1 483:0 484:0.1 485:0.2 486:0 487:0 488:0 489:0 490:0 491:0.1 492:0.5 493:0 494:0.3 495:0.1 496:0.2 497:0 498:0.6 499:0.9 500:0.8 501:0.4 502:0.5 503:0.4 504:0 505:0.3 506:0.4 507:0.7 508:0.1 509:0 510:0.3 511:0 512:0.3 513:0.7 514:0.3 515:0.4 516:0.2 517:0.1 518:0 519:0.1 520:0.5 521:0.1 522:0 523:0.3 524:0.2 525:0.2 526:0.2 527:0.8 528:0.2 529:0.2 530:0.3 531:0.3 532:0 533:0 534:0 535:0.1 536:0 537:0 538:0.1 539:0 540:0.2 541:0.1 542:0.5 543:0.1 544:0.5 545:0.2 546:0.1 547:0.5 548:0.4 549:0.4 550:0.4 551:0.2 552:0.3 553:0.1 554:0.1 555:0.4 556:0 557:0.2 558:0.1 559:0.1 560:0.1 561:0.2 562:0.3 563:0 564:0.1 565:0.5 566:0.3 567:0.1 568:0.2 569:0.3 570:0.2 571:0 572:0 573:0.2 574:0 575:0.2 576:0.4 577:0.1 578:0.1 579:0.3 580:0.1 581:0 582:0.1 583:0 584:0 585:0.1 586:0 587:0 588:0 589:0.3 590:0.3 591:0.2 592:0.1 593:0.1 594:0.2 595:0 596:0.6 597:0.7 598:0.4 599:0.3 600:0.3 601:0.3 602:0.2 603:0.4 604:0.2 605:0.3 606:0.3 607:0.3 608:0.2 609:0 610:0.1 611:0.7 612:0.2 613:0.2 614:0.1 615:0.3 616:0 617:0.5 618:0.4 619:0.1 620:0.4 621:0 622:0 623:0 624:0.1 625:0.4 626:0.4 627:0.1 628:0.1 629:0.5 630:0 631:0 632:0 633:0 634:0 635:0 636:0 637:0 638:0.1 639:0.1 640:0 641:0.1 642:0 643:0 644:0 645:0 646:0 647:0.1 648:0.1 649:0 650:0.1 651:0 652:0.1 653:0 654:0 655:0.3 656:0 657:0.1 658:0 659:0 660:0 661:0.1 662:0 663:0.2 664:0.1 665:0 666:0 667:0 668:0 669:0 670:0 671:0 672:0 673:0 674:0.1 675:0 676:0 677:0 678:0.1 679:0 680:0 681:0 682:0 683:0.1 684:0 685:0 686:0 
1.0288672861978561 1:0 2:0.28571429 3:0 4:0 5:0.14285714 6:0.28571429 7:0 8:0 9:0.42857143 10:0.28571429 11:0.14285714 12:0.14285714 13:0 14:0 15:0 16:0.42857143 17:0 18:0 19:0 20:0 21:0 22:0 23:0.28571429 24:0 25:0.14285714 26:0.14285714 27:0 28:0 29:0 30:0.28571429 31:0.14285714 32:0 33:0 34:0 35:0 36:0.28571429 37:0 38:0.28571429 39:0 40:0.14285714 41:0.14285714 42:0.14285714 43:0 44:0.14285714 45:0 46:0 47:0 48:0 49:0 50:0.28571429 51:0.14285714 52:0.42857143 53:0.14285714 54:0.14285714 55:0.28571429 56:0 57:0.28571429 58:1 59:0.42857143 60:0.14285714 61:0.14285714 62:0.42857143 63:0.14285714 64:0 65:0.42857143 66:0.42857143 67:0.42857143 68:0.28571429 69:0.14285714 70:0 71:0.14285714 72:0.42857143 73:0.14285714 74:0 75:0.14285714 76:0.14285714 77:0 78:0.14285714 79:0.14285714 80:0 81:0 82:0.14285714 83:0 84:0 85:0.28571429 86:0.28571429 87:0 88:0 89:0.42857143 90:0 91:0 92:0 93:0 94:0 95:0 96:0 97:0.14285714 98:0 99:0.14285714 100:0.28571429 101:0.14285714 102:0.14285714 103:0 104:0 105:0 106:0.42857143 107:0.14285714 108:0.57142857 109:0.42857143 110:0.14285714 111:0 112:0 113:0.28571429 114:0.14285714 115:0.42857143 116:0 117:0.14285714 118:0 119:0 120:0.14285714 121:0.14285714 122:0.14285714 123:0.14285714 124:0.14285714 125:0 126:0 127:0 128:0.28571429 129:0.14285714 130:0 131:0 132:0 133:0 134:0 135:0 136:0 137:0 138:0.14285714 139:0 140:0 141:0 142:0 143:0.14285714 144:0 145:0 146:0 147:0 148:0 149:0.14285714 150:0 151:0.14285714 152:0 153:0 154:0 155:0.28571429 156:0.57142857 157:0.14285714 158:0 159:0 160:0.14285714 161:0 162:0 163:0.28571429 164:0 165:0.14285714 166:0 167:0 168:0 169:0 170:0.14285714 171:0.14285714 172:0 173:0 174:0 175:0 176:0 177:0 178:0.14285714 179:0.14285714 180:0 181:0.14285714 182:0 183:0 184:0 185:0.14285714 186:0 187:0 188:0 189:0 190:0 191:0 192:0 193:0 194:0 195:0 196:0 197:0.28571429 198:0 199:0 200:0 201:0 202:0.14285714 203:0.14285714 204:0.28571429 205:0.28571429 206:0.14285714 207:0 208:0 209:0.28571429 210:0 211:0.14285714 212:0.28571429 213:0 214:0.14285714 215:0 216:0 217:0 218:0 219:0.14285714 220:0 221:0 222:0 223:0 224:0 225:0.28571429 226:0 227:0 228:0 229:0 230:0 231:0 232:0 233:0.14285714 234:0 235:0 236:0 237:0.14285714 238:0 239:0 240:0 241:0 242:0 243:0 244:0 245:0 246:0 247:0.14285714 248:0 249:0.14285714 250:0.14285714 251:0.28571429 252:0 253:0 254:0.14285714 255:0 256:0.28571429 257:0 258:0 259:0 260:0.14285714 261:0.14285714 262:0.14285714 263:0 264:0 265:0 266:0.14285714 267:0 268:0 269:0 270:0 271:0 272:0 273:0 274:0.14285714 275:0.28571429 276:0.14285714 277:0 278:0.14285714 279:0.14285714 280:0 281:0 282:0 283:0.14285714 284:0 285:0.14285714 286:0 287:0 288:0 289:0.14285714 290:0 291:0 292:0 293:0 294:0 295:0 296:0 297:0 298:0 299:0 300:0 301:0 302:0.14285714 303:0 304:0 305:0 306:0 307:0.14285714 308:0 309:0.14285714 310:0 311:0 312:0 313:0 314:0 315:0 316:0 317:0 318:0 319:0 320:0 321:0 322:0 323:0 324:0 325:0 326:0 327:0 328:0 329:0 330:0.14285714 331:0 332:0 333:0 334:0 335:0 336:0 337:0 338:0 339:0 340:0 341:0 342:0 343:0 344:0.41666667 345:0.58333333 346:0.5 347:0.25 348:0.083333333 349:0.25 350:0 351:0.25 352:0.33333333 353:0.16666667 354:0.16666667 355:0.16666667 356:0.66666667 357:0.083333333 358:0.41666667 359:0.41666667 360:0.75 361:0.16666667 362:0.16666667 363:0.16666667 364:0 365:0.25 366:0.083333333 367:0.5 368:0.16666667 369:0.083333333 370:0.083333333 371:0 372:0.083333333 373:0.083333333 374:0.25 375:0.16666667 376:0.16666667 377:0 378:0.083333333 379:0.083333333 380:0.58333333 381:0.083333333 382:0.083333333 383:0.083333333 384:0.16666667 385:0.083333333 386:0 387:0 388:0 389:0 390:0 391:0 392:0 393:0.33333333 394:0.33333333 395:0.25 396:0.33333333 397:0.16666667 398:0.5 399:0 400:0.33333333 401:0.58333333 402:0.25 403:0.33333333 404:0.5 405:0.16666667 406:0 407:0.41666667 408:0.16666667 409:0.083333333 410:0.25 411:0.33333333 412:0.33333333 413:0 414:0.16666667 415:0.41666667 416:0.25 417:0.16666667 418:0.33333333 419:0 420:0 421:0.33333333 422:0.33333333 423:0.33333333 424:0.083333333 425:0.25 426:0.083333333 427:0 428:0.25 429:0.083333333 430:0.33333333 431:0.16666667 432:0.25 433:0.33333333 434:0.16666667 435:0.16666667 436:0.083333333 437:0 438:0.083333333 439:0 440:0 441:0 442:0.5 443:0.33333333 444:0.66666667 445:0.41666667 446:0.16666667 447:0.083333333 448:0 449:0.41666667 450:0.25 451:0.58333333 452:0.16666667 453:0.5 454:0.16666667 455:0 456:0.75 457:0.66666667 458:1 459:0.5 460:0.16666667 461:0.33333333 462:0 463:0.25 464:0.41666667 465:0.41666667 466:0.16666667 467:0 468:0.083333333 469:0.16666667 470:0.083333333 471:0.083333333 472:0.25 473:0.16666667 474:0.25 475:0 476:0.083333333 477:0.25 478:0.33333333 479:0.41666667 480:0.16666667 481:0.083333333 482:0.083333333 483:0 484:0 485:0 486:0 487:0.083333333 488:0 489:0 490:0 491:0.25 492:0.25 493:0.16666667 494:0.083333333 495:0.25 496:0.083333333 497:0 498:0.16666667 499:0.41666667 500:0.16666667 501:0.25 502:0 503:0.083333333 504:0.25 505:0.16666667 506:0.41666667 507:0.58333333 508:0.16666667 509:0.16666667 510:0.16666667 511:0.083333333 512:0.16666667 513:0 514:0.25 515:0.16666667 516:0.16666667 517:0.25 518:0 519:0.16666667 520:0.33333333 521:0 522:0 523:0.25 524:0 525:0 526:0 527:0.25 528:0.16666667 529:0.083333333 530:0.083333333 531:0.083333333 532:0 533:0 534:0.083333333 535:0 536:0 537:0.083333333 538:0 539:0 540:0.083333333 541:0.16666667 542:0.16666667 543:0.083333333 544:0.16666667 545:0.16666667 546:0 547:0.33333333 548:0.25 549:0.083333333 550:0.16666667 551:0.083333333 552:0.16666667 553:0 554:0.16666667 555:0.33333333 556:0.41666667 557:0.16666667 558:0 559:0.16666667 560:0 561:0.083333333 562:0.16666667 563:0.16666667 564:0.16666667 565:0.083333333 566:0.16666667 567:0 568:0.083333333 569:0.25 570:0.083333333 571:0.33333333 572:0.16666667 573:0.083333333 574:0.083333333 575:0 576:0 577:0.25 578:0 579:0 580:0.083333333 581:0 582:0.083333333 583:0 584:0 585:0.16666667 586:0 587:0 588:0 589:0.33333333 590:0.083333333 591:0.25 592:0 593:0 594:0.083333333 595:0 596:0.33333333 597:0.33333333 598:0.25 599:0.25 600:0.083333333 601:0.33333333 602:0 603:0.25 604:0.083333333 605:0.58333333 606:0.25 607:0.083333333 608:0.16666667 609:0 610:0.16666667 611:0.16666667 612:0.083333333 613:0 614:0.083333333 615:0.083333333 616:0 617:0.083333333 618:0 619:0.25 620:0.083333333 621:0 622:0.083333333 623:0 624:0.16666667 625:0.33333333 626:0.16666667 627:0.083333333 628:0 629:0 630:0 631:0.083333333 632:0.083333333 633:0 634:0 635:0.083333333 636:0 637:0 638:0.16666667 639:0.083333333 640:0.083333333 641:0 642:0 643:0 644:0 645:0.083333333 646:0 647:0.083333333 648:0 649:0.083333333 650:0 651:0 652:0 653:0 654:0 655:0 656:0 657:0 658:0 659:0 660:0.083333333 661:0.083333333 662:0.16666667 663:0 664:0 665:0 666:0 667:0 668:0.083333333 669:0 670:0 671:0.083333333 672:0 673:0 674:0 675:0 676:0 677:0 678:0 679:0 680:0 681:0 682:0 683:0 684:0 685:0 686:0 
0.69860404289765488 1:0 2:0.28571429 3:0 4:0 5:0.14285714 6:0.28571429 7:0 8:0 9:0.42857143 10:0.28571429 11:0.14285714 12:0.14285714 13:0 14:0 15:0 16:0.42857143 17:0 18:0 19:0 20:0 21:0 22:0 23:0.28571429 24:0 25:0.14285714 26:0.14285714 27:0 28:0 29:0 30:0.28571429 31:0.14285714 32:0 33:0 34:0 35:0 36:0.28571429 37:0 38:0.28571429 39:0 40:0.14285714 41:0.14285714 42:0.14285714 43:0 44:0.14285714 45:0 46:0 47:0 48:0 49:0 50:0.28571429 51:0.14285714 52:0.42857143 53:0.14285714 54:0.14285714 55:0.28571429 56:0 57:0.28571429 58:1 59:0.42857143 60:0.14285714 61:0.14285714 62:0.42857143 63:0.14285714 64:0 65:0.42857143 66:0.42857143 67:0.42857143 68:0.28571429 69:0.14285714 70:0 71:0.14285714 72:0.42857143 73:0.14285714 74:0 75:0.14285714 76:0.14285714 77:0 78:0.14285714 79:0.14285714 80:0 81:0 82:0.14285714 83:0 84:0 85:0.28571429 86:0.28571429 87:0 88:0 89:0.42857143 90:0 91:0 92:0 93:0 94:0 95:0 96:0 97:0.14285714 98:0 99:0.14285714 100:0.28571429 101:0.14285714 102:0.14285714 103:0 104:0 105:0 106:0.42857143 107:0.14285714 108:0.57142857 109:0.42857143 110:0.14285714 111:0 112:0 113:0.28571429 114:0.14285714 115:0.42857143 116:0 117:0.14285714 118:0 119:0 120:0.14285714 121:0.14285714 122:0.14285714 123:0.14285714 124:0.14285714 125:0 126:0 127:0 128:0.28571429 129:0.14285714 130:0 131:0 132:0 133:0 134:0 135:0 136:0 137:0 138:0.14285714 139:0 140:0 141:0 142:0 143:0.14285714 144:0 145:0 146:0 147:0 148:0 149:0.14285714 150:0 151:0.14285714 152:0 153:0 154:0 155:0.28571429 156:0.57142857 157:0.14285714 158:0 159:0 160:0.14285714 161:0 162:0 163:0.28571429 164:0 165:0.14285714 166:0 167:0 168:0 169:0 170:0.14285714 171:0.14285714 172:0 173:0 174:0 175:0 176:0 177:0 178:0.14285714 179:0.14285714 180:0 181:0.14285714 182:0 183:0 184:0 185:0.14285714 186:0 187:0 188:0 189:0 190:0 191:0 192:0 193:0 194:0 195:0 196:0 197:0.28571429 198:0 199:0 200:0 201:0 202:0.14285714 203:0.14285714 204:0.28571429 205:0.28571429 206:0.14285714 207:0 208:0 209:0.28571429 210:0 211:0.14285714 212:0.28571429 213:0 214:0.14285714 215:0 216:0 217:0 218:0 219:0.14285714 220:0 221:0 222:0 223:0 224:0 225:0.28571429 226:0 227:0 228:0 229:0 230:0 231:0 232:0 233:0.14285714 234:0 235:0 236:0 237:0.14285714 238:0 239:0 240:0 241:0 242:0 243:0 244:0 245:0 246:0 247:0.14285714 248:0 249:0.14285714 250:0.14285714 251:0.28571429 252:0 253:0 254:0.14285714 255:0 256:0.28571429 257:0 258:0 259:0 260:0.14285714 261:0.14285714 262:0.14285714 263:0 264:0 265:0 266:0.14285714 267:0 268:0 269:0 270:0 271:0 272:0 273:0 274:0.14285714 275:0.28571429 276:0.14285714 277:0 278:0.14285714 279:0.14285714 280:0 281:0 282:0 283:0.14285714 284:0 285:0.14285714 286:0 287:0 288:0 289:0.14285714 290:0 291:0 292:0 293:0 294:0 295:0 296:0 297:0 298:0 299:0 300:0 301:0 302:0.14285714 303:0 304:0 305:0 306:0 307:0.14285714 308:0 309:0.14285714 310:0 311:0 312:0 313:0 314:0 315:0 316:0 317:0 318:0 319:0 320:0 321:0 322:0 323:0 324:0 325:0 326:0 327:0 328:0 329:0 330:0.14285714 331:0 332:0 333:0 334:0 335:0 336:0 337:0 338:0 339:0 340:0 341:0 342:0 343:0 344:0.375 345:0.25 346:0.125 347:0.25 348:0.125 349:0.25 350:0.25 351:0.375 352:0.75 353:0.25 354:0.5 355:0.25 356:0.25 357:0.375 358:0.5 359:0.125 360:0.625 361:0 362:0.25 363:0.125 364:0.125 365:0 366:0.375 367:0.125 368:0 369:0.125 370:0.375 371:0 372:0.25 373:0.125 374:0.25 375:0.375 376:0 377:0.125 378:0.375 379:0.5 380:0.625 381:0.5 382:0.75 383:0.25 384:0.25 385:0.125 386:0.375 387:0 388:0.125 389:0.25 390:0 391:0 392:0.125 393:0.125 394:0.5 395:0.5 396:0.375 397:0.75 398:0.75 399:0.125 400:0.625 401:0.625 402:1 403:0.125 404:0.625 405:0.25 406:0.25 407:0.875 408:0.75 409:0.125 410:0 411:0.5 412:0.25 413:0.125 414:0 415:0.125 416:0.25 417:0.25 418:0.25 419:0.25 420:0 421:0.375 422:0.375 423:0.125 424:0.375 425:0.25 426:0.25 427:0.125 428:0.25 429:0.125 430:0.25 431:0 432:0.125 433:0 434:0 435:0.5 436:0.25 437:0.125 438:0 439:0.125 440:0.25 441:0 442:0.5 443:0.875 444:0.375 445:0 446:0.375 447:0.375 448:0 449:0.625 450:0.625 451:0.375 452:0.125 453:0.25 454:0.125 455:0.125 456:0.375 457:0.5 458:0.625 459:0.125 460:0 461:0.125 462:0 463:0 464:0 465:0 466:0 467:0.125 468:0.125 469:0 470:0.25 471:0 472:0.5 473:0.125 474:0.125 475:0.25 476:0 477:0.125 478:0.375 479:0.125 480:0.125 481:0.125 482:0 483:0.125 484:0.25 485:0.125 486:0.125 487:0 488:0 489:0 490:0 491:0 492:0.125 493:0 494:0.125 495:0.25 496:0.125 497:0.25 498:0.375 499:0.625 500:0.25 501:0 502:0.25 503:0 504:0 505:0.125 506:0 507:0 508:0.125 509:0 510:0.125 511:0.125 512:0.375 513:0.25 514:0 515:0.125 516:0.25 517:0.125 518:0 519:0.125 520:0.125 521:0.125 522:0 523:0.125 524:0.25 525:0.25 526:0.125 527:0.75 528:0 529:0.25 530:0.25 531:0 532:0 533:0 534:0 535:0.125 536:0 537:0 538:0 539:0 540:0.25 541:0.25 542:0.25 543:0.125 544:0 545:0.625 546:0.25 547:0.375 548:0.375 549:0.125 550:0.125 551:0 552:0 553:0.25 554:0.5 555:0.125 556:0.25 557:0 558:0 559:0 560:0.125 561:0.125 562:0.5 563:0.125 564:0.375 565:0 566:0.125 567:0 568:0.375 569:0.125 570:0 571:0 572:0.25 573:0.125 574:0 575:0.375 576:0.375 577:0 578:0.125 579:0.25 580:0 581:0 582:0.25 583:0.125 584:0.125 585:0.125 586:0.125 587:0 588:0 589:0.125 590:0.375 591:0.375 592:0.125 593:0 594:0.375 595:0 596:0.375 597:0.375 598:0.375 599:0.25 600:0.5 601:0.125 602:0.25 603:0.125 604:0.5 605:0.125 606:0 607:0.125 608:0.25 609:0 610:0.25 611:0.25 612:0 613:0.25 614:0.125 615:0.375 616:0.125 617:0.125 618:0.5 619:0 620:0.25 621:0.125 622:0.125 623:0 624:0 625:0 626:0.125 627:0 628:0.125 629:0 630:0 631:0 632:0 633:0.125 634:0 635:0.125 636:0 637:0 638:0.25 639:0.375 640:0.25 641:0 642:0 643:0.5 644:0 645:0.25 646:0.125 647:0.25 648:0 649:0 650:0 651:0 652:0 653:0.25 654:0 655:0 656:0.375 657:0.125 658:0 659:0.125 660:0 661:0 662:0.125 663:0.125 664:0 665:0 666:0.25 667:0 668:0 669:0.125 670:0 671:0 672:0 673:0 674:0 675:0.125 676:0.125 677:0 678:0 679:0 680:0 681:0.125 682:0 683:0 684:0 685:0 686:0 
1.066049678859774 1:0 2:0.28571429 3:0 4:0 5:0.14285714 6:0.28571429 7:0 8:0 9:0.42857143 10:0.28571429 11:0.14285714 12:0.14285714 13:0 14:0 15:0 16:0.42857143 17:0 18:0 19:0 20:0 21:0 22:0 23:0.28571429 24:0 25:0.14285714 26:0.14285714 27:0 28:0 29:0 30:0.28571429 31:0.14285714 32:0 33:0 34:0 35:0 36:0.28571429 37:0 38:0.28571429 39:0 40:0.14285714 41:0.14285714 42:0.14285714 43:0 44:0.14285714 45:0 46:0 47:0 48:0 49:0 50:0.28571429 51:0.14285714 52:0.42857143 53:0.14285714 54:0.14285714 55:0.28571429 56:0 57:0.28571429 58:1 59:0.42857143 60:0.14285714 61:0.14285714 62:0.42857143 63:0.14285714 64:0 65:0.42857143 66:0.42857143 67:0.42857143 68:0.28571429 69:0.14285714 70:0 71:0.14285714 72:0.42857143 73:0.14285714 74:0 75:0.14285714 76:0.14285714 77:0 78:0.14285714 79:0.14285714 80:0 81:0 82:0.14285714 83:0 84:0 85:0.28571429 86:0.28571429 87:0 88:0 89:0.42857143 90:0 91:0 92:0 93:0 94:0 95:0 96:0 97:0.14285714 98:0 99:0.14285714 100:0.28571429 101:0.14285714 102:0.14285714 103:0 104:0 105:0 106:0.42857143 107:0.14285714 108:0.57142857 109:0.42857143 110:0.14285714 111:0 112:0 113:0.28571429 114:0.14285714 115:0.42857143 116:0 117:0.14285714 118:0 119:0 120:0.14285714 121:0.14285714 122:0.14285714 123:0.14285714 124:0.14285714 125:0 126:0 127:0 128:0.28571429 129:0.14285714 130:0 131:0 132:0 133:0 134:0 135:0 136:0 137:0 138:0.14285714 139:0 140:0 141:0 142:0 143:0.14285714 144:0 145:0 146:0 147:0 148:0 149:0.14285714 150:0 151:0.14285714 152:0 153:0 154:0 155:0.28571429 156:0.57142857 157:0.14285714 158:0 159:0 160:0.14285714 161:0 162:0 163:0.28571429 164:0 165:0.14285714 166:0 167:0 168:0 169:0 170:0.14285714 171:0.14285714 172:0 173:0 174:0 175:0 176:0 177:0 178:0.14285714 179:0.14285714 180:0 181:0.14285714 182:0 183:0 184:0 185:0.14285714 186:0 187:0 188:0 189:0 190:0 191:0 192:0 193:0 194:0 195:0 196:0 197:0.28571429 198:0 199:0 200:0 201:0 202:0.14285714 203:0.14285714 204:0.28571429 205:0.28571429 206:0.14285714 207:0 208:0 209:0.28571429 210:0 211:0.14285714 212:0.28571429 213:0 214:0.14285714 215:0 216:0 217:0 218:0 219:0.14285714 220:0 221:0 222:0 223:0 224:0 225:0.28571429 226:0 227:0 228:0 229:0 230:0 231:0 232:0 233:0.14285714 234:0 235:0 236:0 237:0.14285714 238:0 239:0 240:0 241:0 242:0 243:0 244:0 245:0 246:0 247:0.14285714 248:0 249:0.14285714 250:0.14285714 251:0.28571429 252:0 253:0 254:0.14285714 255:0 256:0.28571429 257:0 258:0 259:0 260:0.14285714 261:0.14285714 262:0.14285714 263:0 264:0 265:0 266:0.14285714 267:0 268:0 269:0 270:0 271:0 272:0 273:0 274:0.14285714 275:0.28571429 276:0.14285714 277:0 278:0.14285714 279:0.14285714 280:0 281:0 282:0 283:0.14285714 284:0 285:0.14285714 286:0 287:0 288:0 289:0.14285714 290:0 291:0 292:0 293:0 294:0 295:0 296:0 297:0 298:0 299:0 300:0 301:0 302:0.14285714 303:0 304:0 305:0 306:0 307:0.14285714 308:0 309:0.14285714 310:0 311:0 312:0 313:0 314:0 315:0 316:0 317:0 318:0 319:0 320:0 321:0 322:0 323:0 324:0 325:0 326:0 327:0 328:0 329:0 330:0.14285714 331:0 332:0 333:0 334:0 335:0 336:0 337:0 338:0 339:0 340:0 341:0 342:0 343:0 344:0.16666667 345:0.33333333 346:0.33333333 347:0.5 348:0.16666667 349:0.33333333 350:0 351:0.83333333 352:0.66666667 353:0 354:0 355:1 356:0 357:0 358:0.16666667 359:0.16666667 360:0.16666667 361:0.5 362:0 363:0.5 364:0 365:0.5 366:0.66666667 367:0.5 368:0.16666667 369:0.5 370:0.5 371:0.16666667 372:0.5 373:0.33333333 374:0.16666667 375:0 376:0.16666667 377:0.16666667 378:0 379:0.33333333 380:0.33333333 381:0 382:0.5 383:0.5 384:0.33333333 385:0 386:0 387:0 388:0 389:0 390:0 391:0 392:0 393:0.5 394:0.66666667 395:0.16666667 396:0.66666667 397:0 398:0.83333333 399:0 400:0.33333333 401:0.33333333 402:0.66666667 403:0.5 404:0 405:0.66666667 406:0 407:0.33333333 408:0 409:0.33333333 410:0 411:0.16666667 412:0.5 413:0 414:0.33333333 415:0.5 416:0.33333333 417:0.66666667 418:0.33333333 419:0.66666667 420:0 421:0.33333333 422:0 423:0.33333333 424:0.16666667 425:0.33333333 426:0.66666667 427:0.16666667 428:0.5 429:0.33333333 430:0 431:0.16666667 432:0.33333333 433:0.5 434:0 435:0 436:0 437:0 438:0 439:0.16666667 440:0.16666667 441:0.16666667 442:0.83333333 443:0.5 444:0 445:0.5 446:0.5 447:0.16666667 448:0 449:0 450:0.5 451:0.16666667 452:0.16666667 453:0 454:0.16666667 455:0 456:0.16666667 457:0.16666667 458:0 459:0 460:0.16666667 461:0.16666667 462:0 463:0.16666667 464:0 465:0.16666667 466:0.33333333 467:0.16666667 468:0 469:0.16666667 470:0 471:0.5 472:0 473:0.16666667 474:0.16666667 475:0 476:0 477:0 478:0.5 479:0.33333333 480:0.5 481:0.16666667 482:0.33333333 483:0.16666667 484:0 485:0 486:0 487:0 488:0 489:0 490:0 491:0 492:0.16666667 493:0.33333333 494:0.16666667 495:0.33333333 496:0 497:0 498:0.16666667 499:0.5 500:0.5 501:1 502:0.16666667 503:0.33333333 504:0 505:0.66666667 506:0.16666667 507:0 508:0.33333333 509:0.33333333 510:0.16666667 511:0 512:0 513:0.33333333 514:0.33333333 515:0.5 516:0.16666667 517:0.5 518:0.16666667 519:0.33333333 520:0.33333333 521:0 522:0.16666667 523:0.33333333 524:0.33333333 525:0 526:0.66666667 527:0.16666667 528:0.5 529:0.16666667 530:0.16666667 531:0.16666667 532:0 533:0 534:0 535:0.16666667 536:0 537:0.33333333 538:0.16666667 539:0 540:0.16666667 541:0.16666667 542:0.33333333 543:0.33333333 544:0.16666667 545:0.33333333 546:0 547:0.66666667 548:0.16666667 549:0 550:0.5 551:0.33333333 552:0.5 553:0.16666667 554:0.16666667 555:0.16666667 556:0.16666667 557:0.16666667 558:0 559:0.16666667 560:0 561:0 562:0.5 563:0.5 564:0.16666667 565:0.16666667 566:0 567:0 568:0.16666667 569:0.33333333 570:0.16666667 571:0.16666667 572:0.5 573:0.5 574:0 575:0.5 576:0.33333333 577:0.5 578:0 579:0.33333333 580:0.5 581:0 582:0 583:0 584:0.16666667 585:0 586:0 587:0 588:0 589:0.16666667 590:0.66666667 591:0.33333333 592:0.83333333 593:0.16666667 594:0.33333333 595:0 596:0.83333333 597:0.33333333 598:0 599:0.5 600:0.5 601:0 602:0.33333333 603:0.83333333 604:0.16666667 605:0 606:0 607:0.16666667 608:0.5 609:0 610:0 611:0.66666667 612:0 613:0.16666667 614:0.16666667 615:0.16666667 616:0.16666667 617:0.16666667 618:0.66666667 619:0.16666667 620:0.5 621:0.16666667 622:0.33333333 623:0 624:0.5 625:0.66666667 626:0.16666667 627:0 628:0.33333333 629:0 630:0.16666667 631:0 632:0.16666667 633:0 634:0 635:0.16666667 636:0 637:0 638:0 639:0 640:0 641:0 642:0 643:0 644:0 645:0 646:0 647:0 648:0.16666667 649:0 650:0.16666667 651:0 652:0.16666667 653:0.16666667 654:0 655:0 656:0 657:0 658:0 659:0 660:0 661:0 662:0 663:0 664:0 665:0 666:0 667:0.16666667 668:0 669:0.16666667 670:0.16666667 671:0.16666667 672:0 673:0 674:0 675:0.16666667 676:0 677:0.16666667 678:0 679:0 680:0 681:0.16666667 682:0 683:0 684:0 685:0 686:0 
1.0870004370534758 1:1 2:0.64285714 3:0.28571429 4:0.071428571 5:0 6:0.071428571 7:0.21428571 8:0.21428571 9:0.71428571 10:0.5 11:0.21428571 12:0.071428571 13:0.5 14:0 15:0.21428571 16:0.071428571 17:0.28571429 18:0.28571429 19:0 20:0.071428571 21:0 22:0.071428571 23:0.21428571 24:0.21428571 25:0.071428571 26:0.071428571 27:0.14285714 28:0.14285714 29:0.21428571 30:0.14285714 31:0.14285714 32:0 33:0 34:0.071428571 35:0 36:0.21428571 37:0.071428571 38:0.14285714 39:0.28571429 40:0.071428571 41:0 42:0 43:0.14285714 44:0.071428571 45:0.071428571 46:0.071428571 47:0 48:0.071428571 49:0 50:0.57142857 51:0.21428571 52:0.21428571 53:0.28571429 54:0.21428571 55:0.14285714 56:0 57:0.42857143 58:0.42857143 59:0.21428571 60:0.28571429 61:0.42857143 62:0.071428571 63:0.14285714 64:0.5 65:0.21428571 66:0 67:0.21428571 68:0.071428571 69:0.14285714 70:0 71:0.14285714 72:0.28571429 73:0.071428571 74:0.071428571 75:0.071428571 76:0.071428571 77:0 78:0.5 79:0.21428571 80:0.14285714 81:0.071428571 82:0.14285714 83:0 84:0.071428571 85:0.28571429 86:0.14285714 87:0.071428571 88:0.21428571 89:0.21428571 90:0.071428571 91:0.071428571 92:0 93:0.14285714 94:0.071428571 95:0.071428571 96:0 97:0 98:0 99:0.28571429 100:0.21428571 101:0.14285714 102:0.14285714 103:0.14285714 104:0.14285714 105:0 106:0.42857143 107:0.21428571 108:0 109:0.071428571 110:0.21428571 111:0.21428571 112:0.071428571 113:0.071428571 114:0.28571429 115:0.21428571 116:0 117:0.071428571 118:0 119:0.071428571 120:0.35714286 121:0.071428571 122:0.071428571 123:0.071428571 124:0 125:0.071428571 126:0 127:0 128:0.071428571 129:0.14285714 130:0 131:0.14285714 132:0.071428571 133:0 134:0 135:0.071428571 136:0.071428571 137:0 138:0 139:0 140:0.071428571 141:0.071428571 142:0 143:0.071428571 144:0 145:0.071428571 146:0 147:0 148:0.14285714 149:0.42857143 150:0 151:0.21428571 152:0.071428571 153:0.14285714 154:0 155:0.14285714 156:0.35714286 157:0 158:0.071428571 159:0.14285714 160:0.14285714 161:0 162:0.071428571 163:0.21428571 164:0.14285714 165:0 166:0 167:0 168:0.14285714 169:0.071428571 170:0.071428571 171:0.071428571 172:0 173:0 174:0 175:0 176:0 177:0 178:0.14285714 179:0 180:0 181:0 182:0 183:0.14285714 184:0.14285714 185:0.071428571 186:0 187:0.071428571 188:0.071428571 189:0 190:0.071428571 191:0 192:0.071428571 193:0 194:0 195:0 196:0 197:0.14285714 198:0.28571429 199:0.14285714 200:0.14285714 201:0.14285714 202:0.071428571 203:0.071428571 204:0.21428571 205:0.14285714 206:0.35714286 207:0.071428571 208:0.071428571 209:0 210:0 211:0.071428571 212:0.21428571 213:0 214:0.071428571 215:0.21428571 216:0 217:0 218:0.071428571 219:0 220:0 221:0 222:0 223:0.071428571 224:0 225:0.21428571 226:0.21428571 227:0 228:0.071428571 229:0.071428571 230:0 231:0 232:0 233:0 234:0 235:0 236:0.071428571 237:0.071428571 238:0 239:0.071428571 240:0 241:0 242:0 243:0 244:0 245:0 246:0.14285714 247:0.28571429 248:0.071428571 249:0.071428571 250:0 251:0.071428571 252:0.071428571 253:0.14285714 254:0.071428571 255:0.071428571 256:0 257:0.14285714 258:0 259:0.071428571 260:0.071428571 261:0.14285714 262:0 263:0 264:0.071428571 265:0 266:0 267:0.21428571 268:0.21428571 269:0.071428571 270:0 271:0 272:0.071428571 273:0 274:0 275:0.21428571 276:0 277:0 278:0.21428571 279:0 280:0 281:0 282:0.071428571 283:0 284:0.071428571 285:0 286:0.21428571 287:0.071428571 288:0.071428571 289:0.14285714 290:0 291:0 292:0 293:0 294:0 295:0 296:0.14285714 297:0.071428571 298:0 299:0 300:0.14285714 301:0.071428571 302:0.071428571 303:0.071428571 304:0 305:0 306:0.071428571 307:0.14285714 308:0 309:0.071428571 310:0.071428571 311:0.071428571 312:0.071428571 313:0 314:0 315:0 316:0.071428571 317:0 318:0 319:0 320:0 321:0.071428571 322:0 323:0.071428571 324:0 325:0 326:0 327:0 328:0 329:0 330:0.071428571 331:0 332:0 333:0 334:0 335:0 336:0 337:0 338:0 339:0 340:0 341:0 342:0 343:0 344:0 345:0.25 346:0.125 347:0.125 348:0.125 349:0.125 350:0.125 351:0.125 352:0.25 353:0.375 354:0 355:0 356:0.25 357:0 358:0.125 359:0 360:0.375 361:0.125 362:0 363:0 364:0 365:0 366:0.25 367:0.25 368:0 369:0.25 370:0.125 371:0 372:0.25 373:0 374:0.25 375:0.375 376:0 377:0 378:0 379:0.25 380:0.125 381:0.375 382:0 383:0.25 384:0.25 385:0 386:0 387:0.25 388:0.125 389:0 390:0.125 391:0 392:0 393:0.125 394:0.375 395:0.125 396:0.375 397:0.125 398:0.125 399:0.125 400:0.25 401:0.25 402:1 403:0.375 404:0.375 405:0 406:0.125 407:0.25 408:0.75 409:0.375 410:0.125 411:0.125 412:0.5 413:0 414:0.25 415:0.375 416:0.375 417:0.375 418:0 419:0 420:0 421:0.25 422:0 423:0.25 424:0 425:0 426:0 427:0 428:0.25 429:0.375 430:0.25 431:0.375 432:0.125 433:0.25 434:0 435:0.125 436:0 437:0 438:0 439:0 440:0 441:0 442:0.125 443:0.125 444:0.125 445:0.125 446:0.375 447:0.25 448:0.125 449:0.625 450:0.5 451:0.375 452:0.25 453:0 454:0.375 455:0 456:0.5 457:0.375 458:0.875 459:0.125 460:0.125 461:0.25 462:0 463:0 464:0.25 465:0.125 466:0 467:0.125 468:0.375 469:0 470:0.25 471:0.25 472:0.5 473:0 474:0.25 475:0 476:0 477:0.125 478:0.625 479:0 480:0 481:0 482:0.125 483:0 484:0 485:0 486:0 487:0 488:0 489:0 490:0 491:0.125 492:0 493:0 494:0.125 495:0.125 496:0 497:0 498:0.125 499:0.5 500:0.25 501:0.375 502:0.125 503:0.125 504:0 505:0.25 506:0.25 507:0.125 508:0.125 509:0.25 510:0.125 511:0 512:0 513:0 514:0.125 515:0 516:0.125 517:0.25 518:0 519:0.125 520:0.125 521:0.25 522:0.125 523:0 524:0 525:0 526:0.125 527:0.25 528:0.125 529:0 530:0.125 531:0.125 532:0 533:0 534:0 535:0 536:0 537:0 538:0 539:0 540:0.25 541:0.125 542:0.125 543:0 544:0.125 545:0.5 546:0 547:0 548:0.125 549:0 550:0.125 551:0 552:0.25 553:0 554:0.125 555:0.375 556:0.125 557:0.125 558:0.625 559:0 560:0 561:0 562:0.5 563:0.125 564:0.125 565:0.125 566:0 567:0 568:0.125 569:0 570:0 571:0.125 572:0.125 573:0.125 574:0 575:0.125 576:0 577:0 578:0 579:0.125 580:0 581:0 582:0 583:0 584:0.125 585:0 586:0 587:0 588:0 589:0.25 590:0.125 591:0.125 592:0.125 593:0 594:0.125 595:0.125 596:0.125 597:0.625 598:0.125 599:0.25 600:0 601:0.625 602:0 603:0 604:0.25 605:0.375 606:0.25 607:0 608:0 609:0 610:0.125 611:0.125 612:0.125 613:0 614:0 615:0 616:0 617:0.125 618:0 619:0.125 620:0.25 621:0.125 622:0.125 623:0.125 624:0 625:0.375 626:0.125 627:0 628:0.25 629:0.375 630:0 631:0 632:0 633:0 634:0 635:0 636:0 637:0 638:0 639:0 640:0 641:0 642:0 643:0.125 644:0 645:0 646:0.125 647:0.125 648:0 649:0 650:0 651:0 652:0 653:0.125 654:0 655:0 656:0.125 657:0 658:0 659:0 660:0 661:0 662:0 663:0 664:0 665:0 666:0 667:0.125 668:0 669:0 670:0 671:0 672:0 673:0 674:0 675:0 676:0 677:0 678:0 679:0 680:0 681:0 682:0 683:0 684:0 685:0 686:0 
0.7263312933064543 1:1 2:0.64285714 3:0.28571429 4:0.071428571 5:0 6:0.071428571 7:0.21428571 8:0.21428571 9:0.71428571 10:0.5 11:0.21428571 12:0.071428571 13:0.5 14:0 15:0.21428571 16:0.071428571 17:0.28571429 18:0.28571429 19:0 20:0.071428571 21:0 22:0.071428571 23:0.21428571 24:0.21428571 25:0.071428571 26:0.071428571 27:0.14285714 28:0.14285714 29:0.21428571 30:0.14285714 31:0.14285714 32:0 33:0 34:0.071428571 35:0 36:0.21428571 37:0.071428571 38:0.14285714 39:0.28571429 40:0.071428571 41:0 42:0 43:0.14285714 44:0.071428571 45:0.071428571 46:0.071428571 47:0 48:0.071428571 49:0 50:0.57142857 51:0.21428571 52:0.21428571 53:0.28571429 54:0.21428571 55:0.14285714 56:0 57:0.42857143 58:0.42857143 59:0.21428571 60:0.28571429 61:0.42857143 62:0.071428571 63:0.14285714 64:0.5 65:0.21428571 66:0 67:0.21428571 68:0.071428571 69:0.14285714 70:0 71:0.14285714 72:0.28571429 73:0.071428571 74:0.071428571 75:0.071428571 76:0.071428571 77:0 78:0.5 79:0.21428571 80:0.14285714 81:0.071428571 82:0.14285714 83:0 84:0.071428571 85:0.28571429 86:0.14285714 87:0.071428571 88:0.21428571 89:0.21428571 90:0.071428571 91:0.071428571 92:0 93:0.14285714 94:0.071428571 95:0.071428571 96:0 97:0 98:0 99:0.28571429 100:0.21428571 101:0.14285714 102:0.14285714 103:0.14285714 104:0.14285714 105:0 106:0.42857143 107:0.21428571 108:0 109:0.071428571 110:0.21428571 111:0.21428571 112:0.071428571 113:0.071428571 114:0.28571429 115:0.21428571 116:0 117:0.071428571 118:0 119:0.071428571 120:0.35714286 121:0.071428571 122:0.071428571 123:0.071428571 124:0 125:0.071428571 126:0 127:0 128:0.071428571 129:0.14285714 130:0 131:0.14285714 132:0.071428571 133:0 134:0 135:0.071428571 136:0.071428571 137:0 138:0 139:0 140:0.071428571 141:0.071428571 142:0 143:0.071428571 144:0 145:0.071428571 146:0 147:0 148:0.14285714 149:0.42857143 150:0 151:0.21428571 152:0.071428571 153:0.14285714 154:0 155:0.14285714 156:0.35714286 157:0 158:0.071428571 159:0.14285714 160:0.14285714 161:0 162:0.071428571 163:0.21428571 164:0.14285714 165:0 166:0 167:0 168:0.14285714 169:0.071428571 170:0.071428571 171:0.071428571 172:0 173:0 174:0 175:0 176:0 177:0 178:0.14285714 179:0 180:0 181:0 182:0 183:0.14285714 184:0.14285714 185:0.071428571 186:0 187:0.071428571 188:0.071428571 189:0 190:0.071428571 191:0 192:0.071428571 193:0 194:0 195:0 196:0 197:0.14285714 198:0.28571429 199:0.14285714 200:0.14285714 201:0.14285714 202:0.071428571 203:0.071428571 204:0.21428571 205:0.14285714 206:0.35714286 207:0.071428571 208:0.071428571 209:0 210:0 211:0.071428571 212:0.21428571 213:0 214:0.071428571 215:0.21428571 216:0 217:0 218:0.071428571 219:0 220:0 221:0 222:0 223:0.071428571 224:0 225:0.21428571 226:0.21428571 227:0 228:0.071428571 229:0.071428571 230:0 231:0 232:0 233:0 234:0 235:0 236:0.071428571 237:0.071428571 238:0 239:0.071428571 240:0 241:0 242:0 243:0 244:0 245:0 246:0.14285714 247:0.28571429 248:0.071428571 249:0.071428571 250:0 251:0.071428571 252:0.071428571 253:0.14285714 254:0.071428571 255:0.071428571 256:0 257:0.14285714 258:0 259:0.071428571 260:0.071428571 261:0.14285714 262:0 263:0 264:0.071428571 265:0 266:0 267:0.21428571 268:0.21428571 269:0.071428571 270:0 271:0 272:0.071428571 273:0 274:0 275:0.21428571 276:0 277:0 278:0.21428571 279:0 280:0 281:0 282:0.071428571 283:0 284:0.071428571 285:0 286:0.21428571 287:0.071428571 288:0.071428571 289:0.14285714 290:0 291:0 292:0 293:0 294:0 295:0 296:0.14285714 297:0.071428571 298:0 299:0 300:0.14285714 301:0.071428571 302:0.071428571 303:0.071428571 304:0 305:0 306:0.071428571 307:0.14285714 308:0 309:0.071428571 310:0.071428571 311:0.071428571 312:0.071428571 313:0 314:0 315:0 316:0.071428571 317:0 318:0 319:0 320:0 321:0.071428571 322:0 323:0.071428571 324:0 325:0 326:0 327:0 328:0 329:0 330:0.071428571 331:0 332:0 333:0 334:0 335:0 336:0 337:0 338:0 339:0 340:0 341:0 342:0 343:0 344:1 345:0.375 346:0.25 347:0.25 348:0.5 349:0.375 350:0.125 351:0.75 352:0.5 353:0.125 354:0.375 355:0.5 356:0.875 357:0.125 358:0.625 359:0 360:0.125 361:0.5 362:0.25 363:0.125 364:0 365:0.375 366:0.375 367:0.25 368:0 369:0.375 370:0 371:0 372:0.25 373:0.125 374:0.25 375:0.125 376:0 377:0.125 378:0 379:0.375 380:0.5 381:0.25 382:0.125 383:0.25 384:0 385:0 386:0 387:0.125 388:0 389:0 390:0 391:0 392:0 393:0.5 394:0.875 395:0.625 396:0.625 397:0.125 398:0.375 399:0 400:0.5 401:0.625 402:0.375 403:0.375 404:0.375 405:0.625 406:0 407:0.375 408:0.625 409:0.375 410:0.125 411:0.375 412:0 413:0 414:0.25 415:0.625 416:0.5 417:0.125 418:0.125 419:0.375 420:0 421:0 422:0.625 423:0.125 424:0.25 425:0.25 426:0.125 427:0 428:0.375 429:0.75 430:0.25 431:0.375 432:0.125 433:0.5 434:0 435:0 436:0.125 437:0.375 438:0 439:0 440:0 441:0 442:0.75 443:0.5 444:0.125 445:0 446:0.125 447:0.5 448:0 449:0.5 450:0.5 451:0.625 452:0.25 453:0.125 454:0.125 455:0 456:0.5 457:0.125 458:0.25 459:0.125 460:0 461:0.125 462:0 463:0.25 464:0.25 465:0.125 466:0.125 467:0 468:0.25 469:0.125 470:0.125 471:0.375 472:0.125 473:0.125 474:0 475:0.25 476:0 477:0.375 478:0.25 479:0.125 480:0 481:0 482:0 483:0 484:0 485:0 486:0 487:0 488:0 489:0 490:0 491:0.25 492:0.625 493:0.125 494:0.375 495:0 496:0.125 497:0 498:0.5 499:0.625 500:0.125 501:0.375 502:0 503:0.5 504:0.125 505:0.125 506:0.375 507:0.125 508:0.125 509:0 510:0.375 511:0 512:0.25 513:0.125 514:0 515:0 516:0 517:0 518:0 519:0.25 520:0.125 521:0 522:0.125 523:0.125 524:0 525:0 526:0 527:0.25 528:0.25 529:0.125 530:0 531:0.125 532:0 533:0 534:0 535:0 536:0.125 537:0 538:0 539:0 540:0 541:0.125 542:0.5 543:0 544:0.125 545:0 546:0 547:0.5 548:0.25 549:0.25 550:0.125 551:0.25 552:0 553:0.125 554:0 555:0.125 556:0 557:0.25 558:0.375 559:0 560:0 561:0.25 562:0.5 563:0.125 564:0 565:0 566:0 567:0 568:0 569:0.125 570:0.125 571:0.25 572:0 573:0 574:0 575:0.125 576:0 577:0.125 578:0 579:0.25 580:0.125 581:0 582:0 583:0 584:0 585:0 586:0 587:0 588:0 589:0.375 590:0.75 591:0.125 592:0.125 593:0 594:0.125 595:0 596:0.375 597:0.375 598:0.375 599:0.375 600:0.125 601:0.125 602:0.125 603:0.375 604:0.5 605:0.25 606:0 607:0 608:0 609:0 610:0 611:0.375 612:0.125 613:0.125 614:0.125 615:0.125 616:0 617:0.125 618:0.125 619:0.125 620:0 621:0.125 622:0.125 623:0 624:0.25 625:0.125 626:0.125 627:0.25 628:0 629:0 630:0 631:0 632:0 633:0 634:0 635:0 636:0 637:0 638:0 639:0 640:0 641:0 642:0 643:0 644:0 645:0 646:0 647:0 648:0.125 649:0 650:0.125 651:0 652:0 653:0.375 654:0 655:0 656:0 657:0 658:0 659:0.125 660:0 661:0 662:0 663:0 664:0 665:0 666:0 667:0 668:0 669:0 670:0 671:0 672:0 673:0 674:0 675:0 676:0 677:0 678:0 679:0 680:0 681:0 682:0 683:0 684:0 685:0 686:0 
0.68070328631862531 1:1 2:0.64285714 3:0.28571429 4:0.071428571 5:0 6:0.071428571 7:0.21428571 8:0.21428571 9:0.71428571 10:0.5 11:0.21428571 12:0.071428571 13:0.5 14:0 15:0.21428571 16:0.071428571 17:0.28571429 18:0.28571429 19:0 20:0.071428571 21:0 22:0.071428571 23:0.21428571 24:0.21428571 25:0.071428571 26:0.071428571 27:0.14285714 28:0.14285714 29:0.21428571 30:0.14285714 31:0.14285714 32:0 33:0 34:0.071428571 35:0 36:0.21428571 37:0.071428571 38:0.14285714 39:0.28571429 40:0.071428571 41:0 42:0 43:0.14285714 44:0.071428571 45:0.071428571 46:0.071428571 47:0 48:0.071428571 49:0 50:0.57142857 51:0.21428571 52:0.21428571 53:0.28571429 54:0.21428571 55:0.14285714 56:0 57:0.42857143 58:0.42857143 59:0.21428571 60:0.28571429 61:0.42857143 62:0.071428571 63:0.14285714 64:0.5 65:0.21428571 66:0 67:0.21428571 68:0.071428571 69:0.14285714 70:0 71:0.14285714 72:0.28571429 73:0.071428571 74:0.071428571 75:0.071428571 76:0.071428571 77:0 78:0.5 79:0.21428571 80:0.14285714 81:0.071428571 82:0.14285714 83:0 84:0.071428571 85:0.28571429 86:0.14285714 87:0.071428571 88:0.21428571 89:0.21428571 90:0.071428571 91:0.071428571 92:0 93:0.14285714 94:0.071428571 95:0.071428571 96:0 97:0 98:0 99:0.28571429 100:0.21428571 101:0.14285714 102:0.14285714 103:0.14285714 104:0.14285714 105:0 106:0.42857143 107:0.21428571 108:0 109:0.071428571 110:0.21428571 111:0.21428571 112:0.071428571 113:0.071428571 114:0.28571429 115:0.21428571 116:0 117:0.071428571 118:0 119:0.071428571 120:0.35714286 121:0.071428571 122:0.071428571 123:0.071428571 124:0 125:0.071428571 126:0 127:0 128:0.071428571 129:0.14285714 130:0 131:0.14285714 132:0.071428571 133:0 134:0 135:0.071428571 136:0.071428571 137:0 138:0 139:0 140:0.071428571 141:0.071428571 142:0 143:0.071428571 144:0 145:0.071428571 146:0 147:0 148:0.14285714 149:0.42857143 150:0 151:0.21428571 152:0.071428571 153:0.14285714 154:0 155:0.14285714 156:0.35714286 157:0 158:0.071428571 159:0.14285714 160:0.14285714 161:0 162:0.071428571 163:0.21428571 164:0.14285714 165:0 166:0 167:0 168:0.14285714 169:0.071428571 170:0.071428571 171:0.071428571 172:0 173:0 174:0 175:0 176:0 177:0 178:0.14285714 179:0 180:0 181:0 182:0 183:0.14285714 184:0.14285714 185:0.071428571 186:0 187:0.071428571 188:0.071428571 189:0 190:0.071428571 191:0 192:0.071428571 193:0 194:0 195:0 196:0 197:0.14285714 198:0.28571429 199:0.14285714 200:0.14285714 201:0.14285714 202:0.071428571 203:0.071428571 204:0.21428571 205:0.14285714 206:0.35714286 207:0.071428571 208:0.071428571 209:0 210:0 211:0.071428571 212:0.21428571 213:0 214:0.071428571 215:0.21428571 216:0 217:0 218:0.071428571 219:0 220:0 221:0 222:0 223:0.071428571 224:0 225:0.21428571 226:0.21428571 227:0 228:0.071428571 229:0.071428571 230:0 231:0 232:0 233:0 234:0 235:0 236:0.071428571 237:0.071428571 238:0 239:0.071428571 240:0 241:0 242:0 243:0 244:0 245:0 246:0.14285714 247:0.28571429 248:0.071428571 249:0.071428571 250:0 251:0.071428571 252:0.071428571 253:0.14285714 254:0.071428571 255:0.071428571 256:0 257:0.14285714 258:0 259:0.071428571 260:0.071428571 261:0.14285714 262:0 263:0 264:0.071428571 265:0 266:0 267:0.21428571 268:0.21428571 269:0.071428571 270:0 271:0 272:0.071428571 273:0 274:0 275:0.21428571 276:0 277:0 278:0.21428571 279:0 280:0 281:0 282:0.071428571 283:0 284:0.071428571 285:0 286:0.21428571 287:0.071428571 288:0.071428571 289:0.14285714 290:0 291:0 292:0 293:0 294:0 295:0 296:0.14285714 297:0.071428571 298:0 299:0 300:0.14285714 301:0.071428571 302:0.071428571 303:0.071428571 304:0 305:0 306:0.071428571 307:0.14285714 308:0 309:0.071428571 310:0.071428571 311:0.071428571 312:0.071428571 313:0 314:0 315:0 316:0.071428571 317:0 318:0 319:0 320:0 321:0.071428571 322:0 323:0.071428571 324:0 325:0 326:0 327:0 328:0 329:0 330:0.071428571 331:0 332:0 333:0 334:0 335:0 336:0 337:0 338:0 339:0 340:0 341:0 342:0 343:0 344:0.41463415 345:0.41463415 346:0.58536585 347:0.3902439 348:0.12195122 349:0.12195122 350:0 351:0.63414634 352:0.73170732 353:0.65853659 354:0.6097561 355:0.24390244 356:0.17073171 357:0.073170732 358:0.6097561 359:0.43902439 360:0.58536585 361:0.41463415 362:0.24390244 363:0.14634146 364:0.048780488 365:0.48780488 366:0.48780488 367:0.65853659 368:0.34146341 369:0.26829268 370:0.097560976 371:0.048780488 372:0.14634146 373:0.048780488 374:0.14634146 375:0.048780488 376:0.12195122 377:0.048780488 378:0 379:0.2195122 380:0.19512195 381:0.097560976 382:0.024390244 383:0.097560976 384:0.048780488 385:0 386:0 387:0.024390244 388:0 389:0.024390244 390:0 391:0.024390244 392:0.024390244 393:0.3902439 394:0.70731707 395:0.43902439 396:0.56097561 397:0.073170732 398:0.19512195 399:0.024390244 400:0.6097561 401:0.41463415 402:0.65853659 403:0.80487805 404:0.17073171 405:0.24390244 406:0.12195122 407:0.6097561 408:0.70731707 409:0.75609756 410:0.43902439 411:0.24390244 412:0.24390244 413:0.097560976 414:0.70731707 415:0.82926829 416:0.53658537 417:0.58536585 418:0.19512195 419:0.073170732 420:0.024390244 421:0.12195122 422:0.19512195 423:0.14634146 424:0.19512195 425:0.2195122 426:0.12195122 427:0 428:0.19512195 429:0.2195122 430:0.29268293 431:0.2195122 432:0.097560976 433:0.12195122 434:0.024390244 435:0.097560976 436:0.073170732 437:0 438:0.024390244 439:0.097560976 440:0.048780488 441:0 442:0.68292683 443:0.85365854 444:0.46341463 445:0.56097561 446:0.073170732 447:0.073170732 448:0.024390244 449:0.3902439 450:0.6097561 451:0.70731707 452:0.51219512 453:0.19512195 454:0.2195122 455:0.024390244 456:0.6097561 457:0.6097561 458:0.31707317 459:0.46341463 460:0.073170732 461:0.26829268 462:0 463:0.36585366 464:0.70731707 465:0.3902439 466:0.34146341 467:0.073170732 468:0.048780488 469:0 470:0.14634146 471:0.19512195 472:0.19512195 473:0.19512195 474:0.26829268 475:0.024390244 476:0.024390244 477:0.29268293 478:0.14634146 479:0.14634146 480:0.12195122 481:0.024390244 482:0.19512195 483:0 484:0.024390244 485:0.097560976 486:0 487:0.097560976 488:0 489:0 490:0.048780488 491:0.26829268 492:0.63414634 493:0.56097561 494:0.56097561 495:0.097560976 496:0.048780488 497:0 498:0.3902439 499:0.70731707 500:0.58536585 501:0.75609756 502:0.19512195 503:0.17073171 504:0.073170732 505:0.68292683 506:0.43902439 507:0.34146341 508:0.34146341 509:0.24390244 510:0.048780488 511:0.073170732 512:0.31707317 513:0.6097561 514:0.34146341 515:1 516:0.19512195 517:0.024390244 518:0 519:0.12195122 520:0.2195122 521:0.26829268 522:0.12195122 523:0.12195122 524:0.048780488 525:0.073170732 526:0.073170732 527:0.17073171 528:0.048780488 529:0.073170732 530:0.073170732 531:0 532:0.024390244 533:0.048780488 534:0 535:0.048780488 536:0.073170732 537:0.024390244 538:0 539:0 540:0.12195122 541:0.12195122 542:0.26829268 543:0.097560976 544:0.048780488 545:0.12195122 546:0.048780488 547:0.12195122 548:0.36585366 549:0.17073171 550:0.073170732 551:0.097560976 552:0.097560976 553:0.048780488 554:0.097560976 555:0.2195122 556:0.097560976 557:0.24390244 558:0.12195122 559:0.14634146 560:0.048780488 561:0.17073171 562:0.073170732 563:0.097560976 564:0.14634146 565:0.12195122 566:0.12195122 567:0.048780488 568:0.17073171 569:0.2195122 570:0.12195122 571:0.097560976 572:0.24390244 573:0.17073171 574:0.024390244 575:0.048780488 576:0.12195122 577:0.073170732 578:0.024390244 579:0.048780488 580:0.12195122 581:0.024390244 582:0.048780488 583:0 584:0 585:0.048780488 586:0 587:0.048780488 588:0 589:0.14634146 590:0.31707317 591:0.17073171 592:0.17073171 593:0.073170732 594:0.097560976 595:0 596:0.17073171 597:0.14634146 598:0.26829268 599:0.12195122 600:0.073170732 601:0.24390244 602:0 603:0.097560976 604:0.19512195 605:0.2195122 606:0.024390244 607:0.12195122 608:0.073170732 609:0 610:0.073170732 611:0.097560976 612:0.12195122 613:0.048780488 614:0.073170732 615:0.073170732 616:0.048780488 617:0.12195122 618:0.073170732 619:0.097560976 620:0.048780488 621:0.073170732 622:0.024390244 623:0.024390244 624:0.12195122 625:0.17073171 626:0.048780488 627:0.024390244 628:0.097560976 629:0.14634146 630:0.024390244 631:0.048780488 632:0.024390244 633:0.024390244 634:0 635:0 636:0 637:0 638:0.024390244 639:0.073170732 640:0.024390244 641:0.048780488 642:0.073170732 643:0.024390244 644:0 645:0.048780488 646:0.048780488 647:0.048780488 648:0.073170732 649:0.024390244 650:0.024390244 651:0 652:0.024390244 653:0.048780488 654:0.024390244 655:0 656:0 657:0 658:0 659:0.048780488 660:0.073170732 661:0.024390244 662:0.024390244 663:0.048780488 664:0.024390244 665:0.024390244 666:0 667:0.024390244 668:0 669:0.073170732 670:0 671:0.024390244 672:0 673:0.024390244 674:0 675:0.024390244 676:0.048780488 677:0.024390244 678:0 679:0 680:0 681:0.048780488 682:0.024390244 683:0 684:0 685:0 686:0 
0.54328110867283408 1:1 2:0.64285714 3:0.28571429 4:0.071428571 5:0 6:0.071428571 7:0.21428571 8:0.21428571 9:0.71428571 10:0.5 11:0.21428571 12:0.071428571 13:0.5 14:0 15:0.21428571 16:0.071428571 17:0.28571429 18:0.28571429 19:0 20:0.071428571 21:0 22:0.071428571 23:0.21428571 24:0.21428571 25:0.071428571 26:0.071428571 27:0.14285714 28:0.14285714 29:0.21428571 30:0.14285714 31:0.14285714 32:0 33:0 34:0.071428571 35:0 36:0.21428571 37:0.071428571 38:0.14285714 39:0.28571429 40:0.071428571 41:0 42:0 43:0.14285714 44:0.071428571 45:0.071428571 46:0.071428571 47:0 48:0.071428571 49:0 50:0.57142857 51:0.21428571 52:0.21428571 53:0.28571429 54:0.21428571 55:0.14285714 56:0 57:0.42857143 58:0.42857143 59:0.21428571 60:0.28571429 61:0.42857143 62:0.071428571 63:0.14285714 64:0.5 65:0.21428571 66:0 67:0.21428571 68:0.071428571 69:0.14285714 70:0 71:0.14285714 72:0.28571429 73:0.071428571 74:0.071428571 75:0.071428571 76:0.071428571 77:0 78:0.5 79:0.21428571 80:0.14285714 81:0.071428571 82:0.14285714 83:0 84:0.071428571 85:0.28571429 86:0.14285714 87:0.071428571 88:0.21428571 89:0.21428571 90:0.071428571 91:0.071428571 92:0 93:0.14285714 94:0.071428571 95:0.071428571 96:0 97:0 98:0 99:0.28571429 100:0.21428571 101:0.14285714 102:0.14285714 103:0.14285714 104:0.14285714 105:0 106:0.42857143 107:0.21428571 108:0 109:0.071428571 110:0.21428571 111:0.21428571 112:0.071428571 113:0.071428571 114:0.28571429 115:0.21428571 116:0 117:0.071428571 118:0 119:0.071428571 120:0.35714286 121:0.071428571 122:0.071428571 123:0.071428571 124:0 125:0.071428571 126:0 127:0 128:0.071428571 129:0.14285714 130:0 131:0.14285714 132:0.071428571 133:0 134:0 135:0.071428571 136:0.071428571 137:0 138:0 139:0 140:0.071428571 141:0.071428571 142:0 143:0.071428571 144:0 145:0.071428571 146:0 147:0 148:0.14285714 149:0.42857143 150:0 151:0.21428571 152:0.071428571 153:0.14285714 154:0 155:0.14285714 156:0.35714286 157:0 158:0.071428571 159:0.14285714 160:0.14285714 161:0 162:0.071428571 163:0.21428571 164:0.14285714 165:0 166:0 167:0 168:0.14285714 169:0.071428571 170:0.071428571 171:0.071428571 172:0 173:0 174:0 175:0 176:0 177:0 178:0.14285714 179:0 180:0 181:0 182:0 183:0.14285714 184:0.14285714 185:0.071428571 186:0 187:0.071428571 188:0.071428571 189:0 190:0.071428571 191:0 192:0.071428571 193:0 194:0 195:0 196:0 197:0.14285714 198:0.28571429 199:0.14285714 200:0.14285714 201:0.14285714 202:0.071428571 203:0.071428571 204:0.21428571 205:0.14285714 206:0.35714286 207:0.071428571 208:0.071428571 209:0 210:0 211:0.071428571 212:0.21428571 213:0 214:0.071428571 215:0.21428571 216:0 217:0 218:0.071428571 219:0 220:0 221:0 222:0 223:0.071428571 224:0 225:0.21428571 226:0.21428571 227:0 228:0.071428571 229:0.071428571 230:0 231:0 232:0 233:0 234:0 235:0 236:0.071428571 237:0.071428571 238:0 239:0.071428571 240:0 241:0 242:0 243:0 244:0 245:0 246:0.14285714 247:0.28571429 248:0.071428571 249:0.071428571 250:0 251:0.071428571 252:0.071428571 253:0.14285714 254:0.071428571 255:0.071428571 256:0 257:0.14285714 258:0 259:0.071428571 260:0.071428571 261:0.14285714 262:0 263:0 264:0.071428571 265:0 266:0 267:0.21428571 268:0.21428571 269:0.071428571 270:0 271:0 272:0.071428571 273:0 274:0 275:0.21428571 276:0 277:0 278:0.21428571 279:0 280:0 281:0 282:0.071428571 283:0 284:0.071428571 285:0 286:0.21428571 287:0.071428571 288:0.071428571 289:0.14285714 290:0 291:0 292:0 293:0 294:0 295:0 296:0.14285714 297:0.071428571 298:0 299:0 300:0.14285714 301:0.071428571 302:0.071428571 303:0.071428571 304:0 305:0 306:0.071428571 307:0.14285714 308:0 309:0.071428571 310:0.071428571 311:0.071428571 312:0.071428571 313:0 314:0 315:0 316:0.071428571 317:0 318:0 319:0 320:0 321:0.071428571 322:0 323:0.071428571 324:0 325:0 326:0 327:0 328:0 329:0 330:0.071428571 331:0 332:0 333:0 334:0 335:0 336:0 337:0 338:0 339:0 340:0 341:0 342:0 343:0 344:0.14285714 345:0.35714286 346:0.57142857 347:0.57142857 348:0.35714286 349:0.21428571 350:0 351:0.42857143 352:0.35714286 353:0.5 354:0.35714286 355:0.21428571 356:0.42857143 357:0.071428571 358:0.28571429 359:0.35714286 360:0.21428571 361:0.35714286 362:0.28571429 363:0.21428571 364:0 365:0.21428571 366:0.35714286 367:0.35714286 368:0.28571429 369:0.071428571 370:0.28571429 371:0.14285714 372:0 373:0.28571429 374:0.071428571 375:0.28571429 376:0.14285714 377:0.57142857 378:0.071428571 379:0.35714286 380:0.21428571 381:0.78571429 382:0.35714286 383:0.28571429 384:0.21428571 385:0 386:0.071428571 387:0.071428571 388:0.14285714 389:0 390:0 391:0 392:0 393:0.42857143 394:0.57142857 395:0.28571429 396:0.14285714 397:0.5 398:0.5 399:0 400:0.57142857 401:0.92857143 402:1 403:0.5 404:0.35714286 405:0.78571429 406:0 407:0.92857143 408:0.57142857 409:0.57142857 410:0.57142857 411:0.42857143 412:0.35714286 413:0 414:0.42857143 415:0.85714286 416:0.28571429 417:0.42857143 418:0.21428571 419:0.5 420:0 421:0.21428571 422:1 423:0.35714286 424:0.14285714 425:0.42857143 426:0.5 427:0.14285714 428:0.35714286 429:0.42857143 430:0.71428571 431:0.21428571 432:0.5 433:0.57142857 434:0 435:0 436:0.071428571 437:0 438:0 439:0.071428571 440:0.071428571 441:0 442:0.64285714 443:0.57142857 444:0.21428571 445:0.21428571 446:0.21428571 447:0.5 448:0 449:0.28571429 450:0.35714286 451:0.42857143 452:0.64285714 453:0.78571429 454:0.42857143 455:0.071428571 456:0.42857143 457:0.28571429 458:0.21428571 459:0.21428571 460:0.28571429 461:0.42857143 462:0.071428571 463:0.42857143 464:0.57142857 465:0.28571429 466:0.35714286 467:0.14285714 468:0.071428571 469:0 470:0.28571429 471:0.28571429 472:0.42857143 473:0.5 474:0.14285714 475:0.14285714 476:0 477:0.28571429 478:0.21428571 479:0.21428571 480:0.42857143 481:0.14285714 482:0.42857143 483:0 484:0 485:0 486:0.071428571 487:0.071428571 488:0.071428571 489:0 490:0 491:0.42857143 492:0.5 493:0.071428571 494:0.28571429 495:0 496:0.42857143 497:0.14285714 498:0.5 499:0.92857143 500:0.42857143 501:0.35714286 502:0.78571429 503:0.35714286 504:0.071428571 505:0 506:0.64285714 507:0.42857143 508:0.071428571 509:0.21428571 510:0 511:0.071428571 512:0.21428571 513:0.35714286 514:0.35714286 515:0.5 516:0.21428571 517:0.28571429 518:0 519:0.28571429 520:0.28571429 521:0 522:0 523:0.14285714 524:0.14285714 525:0 526:0.5 527:0.57142857 528:0.21428571 529:0.28571429 530:0.21428571 531:0.071428571 532:0 533:0 534:0 535:0.071428571 536:0.071428571 537:0 538:0 539:0 540:0.14285714 541:0.071428571 542:0.28571429 543:0.071428571 544:0.21428571 545:0.14285714 546:0.071428571 547:0.42857143 548:0.64285714 549:0.5 550:0.71428571 551:0.28571429 552:0.14285714 553:0 554:0.35714286 555:0.28571429 556:0.21428571 557:0.071428571 558:0.28571429 559:0.21428571 560:0.071428571 561:0.21428571 562:0.5 563:0.21428571 564:0.14285714 565:0 566:0.21428571 567:0 568:0.071428571 569:0.21428571 570:0.35714286 571:0.14285714 572:0.071428571 573:0.14285714 574:0.071428571 575:0.28571429 576:0.57142857 577:0.21428571 578:0.14285714 579:0.071428571 580:0.28571429 581:0.14285714 582:0 583:0.071428571 584:0.071428571 585:0.14285714 586:0 587:0.071428571 588:0 589:0.42857143 590:0.28571429 591:0.28571429 592:0.35714286 593:0.14285714 594:0.42857143 595:0.071428571 596:0.21428571 597:0.78571429 598:0.57142857 599:0.071428571 600:0.35714286 601:0.57142857 602:0 603:0.14285714 604:0.78571429 605:0.28571429 606:0.42857143 607:0.28571429 608:0.5 609:0 610:0.35714286 611:0.64285714 612:0 613:0.14285714 614:0.071428571 615:0.5 616:0 617:0.14285714 618:0.57142857 619:0.21428571 620:0.21428571 621:0.14285714 622:0.21428571 623:0.071428571 624:0.21428571 625:0.5 626:0.28571429 627:0.28571429 628:0.35714286 629:0.71428571 630:0 631:0 632:0.071428571 633:0.071428571 634:0 635:0 636:0 637:0 638:0 639:0 640:0 641:0.071428571 642:0 643:0 644:0 645:0 646:0.14285714 647:0 648:0.071428571 649:0 650:0.071428571 651:0 652:0.21428571 653:0.071428571 654:0 655:0.14285714 656:0 657:0 658:0 659:0 660:0.14285714 661:0 662:0 663:0.14285714 664:0 665:0 666:0 667:0.071428571 668:0.071428571 669:0 670:0 671:0 672:0 673:0 674:0.071428571 675:0 676:0 677:0 678:0.071428571 679:0 680:0 681:0 682:0 683:0 684:0 685:0 686:0 
1.6873795725470226 1:1 2:0.64285714 3:0.28571429 4:0.071428571 5:0 6:0.071428571 7:0.21428571 8:0.21428571 9:0.71428571 10:0.5 11:0.21428571 12:0.071428571 13:0.5 14:0 15:0.21428571 16:0.071428571 17:0.28571429 18:0.28571429 19:0 20:0.071428571 21:0 22:0.071428571 23:0.21428571 24:0.21428571 25:0.071428571 26:0.071428571 27:0.14285714 28:0.14285714 29:0.21428571 30:0.14285714 31:0.14285714 32:0 33:0 34:0.071428571 35:0 36:0.21428571 37:0.071428571 38:0.14285714 39:0.28571429 40:0.071428571 41:0 42:0 43:0.14285714 44:0.071428571 45:0.071428571 46:0.071428571 47:0 48:0.071428571 49:0 50:0.57142857 51:0.21428571 52:0.21428571 53:0.28571429 54:0.21428571 55:0.14285714 56:0 57:0.42857143 58:0.42857143 59:0.21428571 60:0.28571429 61:0.42857143 62:0.071428571 63:0.14285714 64:0.5 65:0.21428571 66:0 67:0.21428571 68:0.071428571 69:0.14285714 70:0 71:0.14285714 72:0.28571429 73:0.071428571 74:0.071428571 75:0.071428571 76:0.071428571 77:0 78:0.5 79:0.21428571 80:0.14285714 81:0.071428571 82:0.14285714 83:0 84:0.071428571 85:0.28571429 86:0.14285714 87:0.071428571 88:0.21428571 89:0.21428571 90:0.071428571 91:0.071428571 92:0 93:0.14285714 94:0.071428571 95:0.071428571 96:0 97:0 98:0 99:0.28571429 100:0.21428571 101:0.14285714 102:0.14285714 103:0.14285714 104:0.14285714 105:0 106:0.42857143 107:0.21428571 108:0 109:0.071428571 110:0.21428571 111:0.21428571 112:0.071428571 113:0.071428571 114:0.28571429 115:0.21428571 116:0 117:0.071428571 118:0 119:0.071428571 120:0.35714286 121:0.071428571 122:0.071428571 123:0.071428571 124:0 125:0.071428571 126:0 127:0 128:0.071428571 129:0.14285714 130:0 131:0.14285714 132:0.071428571 133:0 134:0 135:0.071428571 136:0.071428571 137:0 138:0 139:0 140:0.071428571 141:0.071428571 142:0 143:0.071428571 144:0 145:0.071428571 146:0 147:0 148:0.14285714 149:0.42857143 150:0 151:0.21428571 152:0.071428571 153:0.14285714 154:0 155:0.14285714 156:0.35714286 157:0 158:0.071428571 159:0.14285714 160:0.14285714 161:0 162:0.071428571 163:0.21428571 164:0.14285714 165:0 166:0 167:0 168:0.14285714 169:0.071428571 170:0.071428571 171:0.071428571 172:0 173:0 174:0 175:0 176:0 177:0 178:0.14285714 179:0 180:0 181:0 182:0 183:0.14285714 184:0.14285714 185:0.071428571 186:0 187:0.071428571 188:0.071428571 189:0 190:0.071428571 191:0 192:0.071428571 193:0 194:0 195:0 196:0 197:0.14285714 198:0.28571429 199:0.14285714 200:0.14285714 201:0.14285714 202:0.071428571 203:0.071428571 204:0.21428571 205:0.14285714 206:0.35714286 207:0.071428571 208:0.071428571 209:0 210:0 211:0.071428571 212:0.21428571 213:0 214:0.071428571 215:0.21428571 216:0 217:0 218:0.071428571 219:0 220:0 221:0 222:0 223:0.071428571 224:0 225:0.21428571 226:0.21428571 227:0 228:0.071428571 229:0.071428571 230:0 231:0 232:0 233:0 234:0 235:0 236:0.071428571 237:0.071428571 238:0 239:0.071428571 240:0 241:0 242:0 243:0 244:0 245:0 246:0.14285714 247:0.28571429 248:0.071428571 249:0.071428571 250:0 251:0.071428571 252:0.071428571 253:0.14285714 254:0.071428571 255:0.071428571 256:0 257:0.14285714 258:0 259:0.071428571 260:0.071428571 261:0.14285714 262:0 263:0 264:0.071428571 265:0 266:0 267:0.21428571 268:0.21428571 269:0.071428571 270:0 271:0 272:0.071428571 273:0 274:0 275:0.21428571 276:0 277:0 278:0.21428571 279:0 280:0 281:0 282:0.071428571 283:0 284:0.071428571 285:0 286:0.21428571 287:0.071428571 288:0.071428571 289:0.14285714 290:0 291:0 292:0 293:0 294:0 295:0 296:0.14285714 297:0.071428571 298:0 299:0 300:0.14285714 301:0.071428571 302:0.071428571 303:0.071428571 304:0 305:0 306:0.071428571 307:0.14285714 308:0 309:0.071428571 310:0.071428571 311:0.071428571 312:0.071428571 313:0 314:0 315:0 316:0.071428571 317:0 318:0 319:0 320:0 321:0.071428571 322:0 323:0.071428571 324:0 325:0 326:0 327:0 328:0 329:0 330:0.071428571 331:0 332:0 333:0 334:0 335:0 336:0 337:0 338:0 339:0 340:0 341:0 342:0 343:0 344:0.55 345:0.7 346:0.3 347:0.15 348:0.25 349:0.05 350:0.05 351:0.15 352:0.55 353:0.6 354:0.45 355:0.15 356:0.4 357:0.05 358:0.2 359:0.4 360:0.25 361:0.1 362:0.1 363:0.25 364:0 365:0.25 366:0.25 367:0.1 368:0.05 369:0.15 370:0.15 371:0.05 372:0.25 373:0.05 374:0.1 375:0.35 376:0.1 377:0.05 378:0 379:0.25 380:0.1 381:0.05 382:0.2 383:0.1 384:0.2 385:0 386:0.1 387:0.05 388:0.05 389:0 390:0 391:0.05 392:0.05 393:0.35 394:0.3 395:0.15 396:0.05 397:0.3 398:0.4 399:0.1 400:0.5 401:1 402:0.7 403:0.55 404:0.4 405:0.4 406:0.05 407:0.35 408:0.7 409:0.35 410:0.5 411:0.35 412:0.3 413:0.05 414:0.45 415:0.4 416:0.4 417:0.25 418:0.25 419:0.25 420:0.1 421:0.15 422:0.45 423:0.2 424:0.1 425:0.3 426:0.05 427:0 428:0.2 429:0.2 430:0.2 431:0.1 432:0.4 433:0.4 434:0 435:0.05 436:0.05 437:0.15 438:0 439:0.05 440:0.05 441:0.05 442:0.35 443:0.3 444:0.25 445:0.15 446:0.15 447:0.15 448:0 449:0.35 450:0.55 451:0.3 452:0.45 453:0.15 454:0.2 455:0.15 456:0.1 457:0.4 458:0.35 459:0.4 460:0.25 461:0.1 462:0 463:0.2 464:0.3 465:0.25 466:0.3 467:0.05 468:0.25 469:0 470:0.2 471:0.15 472:0.1 473:0.1 474:0.3 475:0 476:0.05 477:0.15 478:0.45 479:0.25 480:0.2 481:0.1 482:0.1 483:0 484:0 485:0 486:0.05 487:0 488:0 489:0 490:0.05 491:0.25 492:0.3 493:0.15 494:0.4 495:0.05 496:0.1 497:0.05 498:0.25 499:0.65 500:0.4 501:0.2 502:0.2 503:0.2 504:0 505:0.2 506:0.3 507:0.2 508:0.05 509:0 510:0.3 511:0.05 512:0.35 513:0.2 514:0.15 515:0.1 516:0.15 517:0.05 518:0 519:0.3 520:0 521:0.1 522:0 523:0.25 524:0.1 525:0 526:0.2 527:0.15 528:0.2 529:0 530:0.2 531:0.05 532:0 533:0 534:0.05 535:0 536:0.05 537:0.05 538:0 539:0 540:0.25 541:0.4 542:0.2 543:0.2 544:0.05 545:0.05 546:0.05 547:0.05 548:0.45 549:0.2 550:0.15 551:0.1 552:0.3 553:0.1 554:0.2 555:0.2 556:0.1 557:0.15 558:0.1 559:0.15 560:0 561:0 562:0.35 563:0.1 564:0.1 565:0.05 566:0.05 567:0 568:0.2 569:0.45 570:0.25 571:0.05 572:0.25 573:0.2 574:0.05 575:0 576:0.15 577:0.15 578:0.15 579:0 580:0.1 581:0 582:0.1 583:0 584:0 585:0 586:0 587:0 588:0 589:0.2 590:0.2 591:0.25 592:0.05 593:0.1 594:0.1 595:0.05 596:0.25 597:0.4 598:0.35 599:0.25 600:0.2 601:0 602:0.05 603:0.25 604:0 605:0.3 606:0.15 607:0.05 608:0.15 609:0 610:0 611:0.35 612:0.1 613:0.2 614:0.1 615:0.05 616:0 617:0.05 618:0.2 619:0.15 620:0.05 621:0.25 622:0.15 623:0 624:0.15 625:0.4 626:0.1 627:0.1 628:0.05 629:0.15 630:0.05 631:0 632:0 633:0.05 634:0 635:0 636:0 637:0 638:0.1 639:0.1 640:0 641:0 642:0 643:0.05 644:0 645:0.1 646:0 647:0.05 648:0.05 649:0.05 650:0 651:0 652:0.05 653:0.15 654:0.05 655:0 656:0.05 657:0 658:0 659:0.05 660:0.05 661:0 662:0 663:0 664:0 665:0 666:0.05 667:0.05 668:0 669:0 670:0 671:0 672:0 673:0 674:0.05 675:0 676:0.05 677:0 678:0 679:0 680:0 681:0.1 682:0 683:0.05 684:0 685:0 686:0 
1.2710278522378464 1:0 2:0.16666667 3:0.16666667 4:0 5:0 6:0 7:0 8:0.5 9:0.16666667 10:0.16666667 11:0 12:0.16666667 13:0.16666667 14:0 15:0 16:0.33333333 17:0.16666667 18:0 19:0 20:0 21:0 22:0 23:0.16666667 24:0.16666667 25:0 26:0 27:0 28:0 29:0 30:0.33333333 31:0.16666667 32:0 33:0.16666667 34:0 35:0 36:0.16666667 37:0 38:0 39:0 40:0 41:0.16666667 42:0 43:0 44:0 45:0 46:0 47:0 48:0 49:0 50:0 51:1 52:0.16666667 53:0.33333333 54:0.33333333 55:0.16666667 56:0 57:0.33333333 58:0.33333333 59:0.33333333 60:0.33333333 61:0.5 62:0.16666667 63:0 64:0.16666667 65:0.33333333 66:0 67:0 68:0 69:0.16666667 70:0 71:0 72:0.66666667 73:0 74:0.33333333 75:0 76:0.16666667 77:0 78:0 79:0.16666667 80:0 81:0 82:0.5 83:0.16666667 84:0 85:0 86:0.33333333 87:0.33333333 88:0 89:0 90:0 91:0 92:0 93:0 94:0 95:0 96:0 97:0 98:0 99:0.16666667 100:0 101:0.16666667 102:0 103:0 104:0 105:0 106:0.5 107:0.16666667 108:0.16666667 109:0.33333333 110:0 111:0 112:0 113:0 114:0.16666667 115:0 116:0 117:0 118:0 119:0 120:0 121:0 122:0 123:0 124:0 125:0 126:0 127:0.16666667 128:0 129:0 130:0 131:0 132:0 133:0 134:0 135:0 136:0 137:0 138:0 139:0.16666667 140:0 141:0 142:0 143:0 144:0 145:0 146:0 147:0 148:0 149:0 150:0 151:0 152:0 153:0 154:0 155:0.16666667 156:0.66666667 157:0 158:0.16666667 159:0.16666667 160:0 161:0 162:0.16666667 163:0 164:0 165:0 166:0 167:0 168:0 169:0 170:0.33333333 171:0 172:0.16666667 173:0 174:0.16666667 175:0 176:0 177:0 178:0 179:0 180:0 181:0 182:0 183:0 184:0.16666667 185:0 186:0.16666667 187:0 188:0.16666667 189:0 190:0 191:0 192:0 193:0 194:0 195:0 196:0 197:0 198:0 199:0.16666667 200:0 201:0.33333333 202:0 203:0 204:0.33333333 205:0.16666667 206:0 207:0 208:0 209:0.16666667 210:0 211:0 212:0.16666667 213:0 214:0 215:0 216:0 217:0 218:0 219:0 220:0 221:0 222:0 223:0.16666667 224:0 225:0.33333333 226:0.16666667 227:0 228:0.16666667 229:0.16666667 230:0 231:0 232:0 233:0.16666667 234:0 235:0 236:0 237:0 238:0 239:0 240:0 241:0 242:0 243:0 244:0 245:0 246:0.16666667 247:0 248:0 249:0 250:0 251:0.16666667 252:0 253:0.16666667 254:0.5 255:0 256:0.16666667 257:0 258:0.16666667 259:0 260:0 261:0.16666667 262:0 263:0 264:0.16666667 265:0 266:0 267:0 268:0 269:0 270:0.16666667 271:0 272:0 273:0 274:0 275:0 276:0 277:0 278:0 279:0 280:0 281:0.16666667 282:0.33333333 283:0 284:0 285:0 286:0.16666667 287:0 288:0 289:0 290:0 291:0 292:0 293:0 294:0 295:0 296:0 297:0 298:0 299:0 300:0 301:0 302:0 303:0 304:0 305:0 306:0 307:0 308:0 309:0 310:0 311:0 312:0 313:0 314:0 315:0 316:0 317:0 318:0 319:0 320:0 321:0 322:0 323:0 324:0 325:0 326:0 327:0 328:0 329:0 330:0 331:0 332:0 333:0 334:0 335:0 336:0 337:0 338:0 339:0 340:0 341:0 342:0 343:0 344:0.28571429 345:0.21428571 346:0.28571429 347:0.14285714 348:0.21428571 349:0.14285714 350:0.071428571 351:0.28571429 352:0.78571429 353:0.35714286 354:0.28571429 355:0.28571429 356:0.42857143 357:0 358:0.21428571 359:0.28571429 360:0.35714286 361:0.42857143 362:0.35714286 363:0.35714286 364:0 365:0.21428571 366:0.35714286 367:0.28571429 368:0.14285714 369:0.14285714 370:0 371:0 372:0.35714286 373:0.21428571 374:0.14285714 375:0.42857143 376:0 377:0.14285714 378:0 379:0.35714286 380:0.14285714 381:0.21428571 382:0 383:0.35714286 384:0.071428571 385:0 386:0 387:0 388:0 389:0.071428571 390:0 391:0 392:0.071428571 393:0.64285714 394:0.57142857 395:0.71428571 396:0.57142857 397:0.35714286 398:0.35714286 399:0 400:0.5 401:0.57142857 402:1 403:0.35714286 404:0.42857143 405:0.071428571 406:0.071428571 407:0.35714286 408:0.92857143 409:0.92857143 410:0.35714286 411:0.28571429 412:0.5 413:0 414:0.071428571 415:0.5 416:0.42857143 417:0.21428571 418:0.21428571 419:0.14285714 420:0.14285714 421:0.14285714 422:0.21428571 423:0.35714286 424:0.14285714 425:0.21428571 426:0.35714286 427:0.071428571 428:0.14285714 429:0.5 430:0.21428571 431:0.28571429 432:0.071428571 433:0.35714286 434:0.071428571 435:0.14285714 436:0 437:0 438:0.14285714 439:0 440:0 441:0 442:0 443:0.35714286 444:0.5 445:0.14285714 446:0.5 447:0.21428571 448:0 449:0.92857143 450:0.64285714 451:0.64285714 452:0.21428571 453:0.28571429 454:0.35714286 455:0.14285714 456:0.28571429 457:0.57142857 458:0.57142857 459:0.28571429 460:0.14285714 461:0.42857143 462:0.28571429 463:0.5 464:0.42857143 465:0.35714286 466:0.28571429 467:0.14285714 468:0.21428571 469:0 470:0.071428571 471:0.14285714 472:0.42857143 473:0.14285714 474:0.35714286 475:0.071428571 476:0.14285714 477:0.21428571 478:0.57142857 479:0.35714286 480:0.21428571 481:0.14285714 482:0.14285714 483:0 484:0 485:0.071428571 486:0.21428571 487:0 488:0 489:0.071428571 490:0 491:0.21428571 492:0.5 493:0.14285714 494:0.14285714 495:0.14285714 496:0.14285714 497:0 498:0.71428571 499:0.35714286 500:0.78571429 501:0.57142857 502:0.14285714 503:0.21428571 504:0 505:0 506:0.64285714 507:0.35714286 508:0.28571429 509:0.14285714 510:0.21428571 511:0.071428571 512:0.21428571 513:0.42857143 514:0.071428571 515:0.071428571 516:0 517:0 518:0 519:0 520:0.28571429 521:0.14285714 522:0.14285714 523:0 524:0.071428571 525:0 526:0.071428571 527:0.14285714 528:0 529:0 530:0.14285714 531:0.071428571 532:0 533:0 534:0.14285714 535:0 536:0 537:0 538:0 539:0 540:0.071428571 541:0.28571429 542:0.21428571 543:0 544:0 545:0.14285714 546:0 547:0.28571429 548:0.28571429 549:0.071428571 550:0.14285714 551:0.14285714 552:0.21428571 553:0.071428571 554:0.35714286 555:0.35714286 556:0.28571429 557:0.28571429 558:0.28571429 559:0 560:0 561:0 562:0.71428571 563:0.21428571 564:0.071428571 565:0.071428571 566:0 567:0 568:0.071428571 569:0.14285714 570:0.21428571 571:0.071428571 572:0 573:0.071428571 574:0 575:0.21428571 576:0.14285714 577:0.21428571 578:0.14285714 579:0 580:0 581:0 582:0 583:0.071428571 584:0.071428571 585:0.14285714 586:0 587:0 588:0 589:0.14285714 590:0.42857143 591:0.071428571 592:0.14285714 593:0.071428571 594:0.14285714 595:0.071428571 596:0.35714286 597:0.21428571 598:0.42857143 599:0.14285714 600:0.21428571 601:0.28571429 602:0 603:0.35714286 604:0.42857143 605:0.14285714 606:0.14285714 607:0.14285714 608:0.14285714 609:0 610:0.14285714 611:0.28571429 612:0.21428571 613:0 614:0.071428571 615:0.071428571 616:0 617:0 618:0.21428571 619:0.28571429 620:0.14285714 621:0 622:0 623:0.071428571 624:0.071428571 625:0.14285714 626:0.28571429 627:0.14285714 628:0 629:0.14285714 630:0 631:0 632:0.071428571 633:0 634:0 635:0 636:0 637:0 638:0 639:0.071428571 640:0.071428571 641:0 642:0 643:0 644:0 645:0.14285714 646:0.14285714 647:0.071428571 648:0 649:0 650:0 651:0 652:0.14285714 653:0 654:0 655:0.14285714 656:0 657:0 658:0 659:0.14285714 660:0.071428571 661:0.14285714 662:0 663:0 664:0 665:0 666:0.071428571 667:0 668:0 669:0 670:0 671:0 672:0 673:0 674:0 675:0.071428571 676:0 677:0 678:0 679:0 680:0 681:0 682:0 683:0 684:0.071428571 685:0 686:0 
1.2664118863105889 1:0.78571429 2:0.78571429 3:0.35714286 4:0.21428571 5:0.14285714 6:0.14285714 7:0 8:0.5 9:1 10:0.35714286 11:0.21428571 12:0.28571429 13:0 14:0 15:0.35714286 16:0.14285714 17:0.35714286 18:0.35714286 19:0.21428571 20:0.28571429 21:0 22:0.21428571 23:0.14285714 24:0.14285714 25:0.071428571 26:0 27:0.071428571 28:0 29:0 30:0.071428571 31:0.28571429 32:0 33:0.14285714 34:0 35:0 36:0.21428571 37:0.21428571 38:0.21428571 39:0.071428571 40:0 41:0.57142857 42:0.071428571 43:0.071428571 44:0.14285714 45:0 46:0.071428571 47:0 48:0 49:0 50:0.42857143 51:0.35714286 52:0.57142857 53:0.071428571 54:0.28571429 55:0.57142857 56:0.14285714 57:0.5 58:0.42857143 59:0.28571429 60:0.35714286 61:0.28571429 62:0.42857143 63:0 64:0.42857143 65:0.14285714 66:0.14285714 67:0 68:0.14285714 69:0.21428571 70:0 71:0.14285714 72:0.14285714 73:0.28571429 74:0.14285714 75:0.14285714 76:0.21428571 77:0 78:0.28571429 79:0.28571429 80:0.071428571 81:0.071428571 82:0.57142857 83:0.14285714 84:0 85:0.21428571 86:0.21428571 87:0.071428571 88:0.071428571 89:0.071428571 90:0.14285714 91:0 92:0 93:0 94:0.071428571 95:0 96:0 97:0.071428571 98:0 99:0.14285714 100:0.64285714 101:0.35714286 102:0 103:0.071428571 104:0.21428571 105:0 106:0.5 107:0.14285714 108:0.14285714 109:0.071428571 110:0.14285714 111:0.28571429 112:0.071428571 113:0.28571429 114:0.42857143 115:0.071428571 116:0 117:0.21428571 118:0.14285714 119:0.071428571 120:0.14285714 121:0.14285714 122:0.14285714 123:0.14285714 124:0.14285714 125:0.071428571 126:0 127:0.071428571 128:0.28571429 129:0 130:0 131:0.071428571 132:0.14285714 133:0.071428571 134:0.28571429 135:0.21428571 136:0.21428571 137:0.071428571 138:0.071428571 139:0.21428571 140:0 141:0 142:0.14285714 143:0 144:0 145:0 146:0 147:0 148:0.28571429 149:0 150:0.071428571 151:0.14285714 152:0 153:0.21428571 154:0.071428571 155:0.21428571 156:0.071428571 157:0.14285714 158:0.071428571 159:0.071428571 160:0 161:0.071428571 162:0.071428571 163:0.28571429 164:0.14285714 165:0 166:0.071428571 167:0.071428571 168:0.071428571 169:0.14285714 170:0 171:0.14285714 172:0 173:0 174:0.071428571 175:0.071428571 176:0.21428571 177:0.071428571 178:0.14285714 179:0 180:0.14285714 181:0.071428571 182:0 183:0.14285714 184:0 185:0.071428571 186:0.071428571 187:0 188:0.14285714 189:0 190:0 191:0 192:0 193:0 194:0 195:0.071428571 196:0 197:0.21428571 198:0.21428571 199:0.14285714 200:0.071428571 201:0 202:0.071428571 203:0 204:0.28571429 205:0.14285714 206:0.071428571 207:0.14285714 208:0.42857143 209:0.071428571 210:0 211:0.071428571 212:0.14285714 213:0.42857143 214:0.14285714 215:0 216:0 217:0 218:0 219:0 220:0 221:0 222:0.21428571 223:0 224:0 225:0.071428571 226:0.35714286 227:0.28571429 228:0.14285714 229:0.14285714 230:0.071428571 231:0.071428571 232:0.071428571 233:0.21428571 234:0.14285714 235:0.071428571 236:0 237:0 238:0 239:0 240:0.071428571 241:0 242:0.071428571 243:0 244:0 245:0 246:0.57142857 247:0.35714286 248:0.21428571 249:0.14285714 250:0 251:0.14285714 252:0.071428571 253:0.28571429 254:0.35714286 255:0.071428571 256:0.14285714 257:0.14285714 258:0 259:0 260:0.071428571 261:0.21428571 262:0.071428571 263:0.21428571 264:0 265:0.35714286 266:0 267:0.14285714 268:0.14285714 269:0 270:0 271:0.14285714 272:0 273:0 274:0.071428571 275:0.071428571 276:0 277:0 278:0.071428571 279:0.071428571 280:0 281:0.57142857 282:0.14285714 283:0.21428571 284:0.071428571 285:0 286:0.28571429 287:0.14285714 288:0 289:0.071428571 290:0.14285714 291:0 292:0 293:0 294:0 295:0 296:0 297:0.071428571 298:0 299:0 300:0 301:0 302:0.14285714 303:0.14285714 304:0 305:0.071428571 306:0.071428571 307:0 308:0 309:0.14285714 310:0 311:0 312:0.071428571 313:0 314:0 315:0 316:0 317:0.071428571 318:0 319:0.071428571 320:0 321:0 322:0 323:0 324:0 325:0 326:0 327:0 328:0 329:0 330:0 331:0 332:0 333:0 334:0.14285714 335:0 336:0 337:0 338:0 339:0 340:0 341:0 342:0 343:0 344:1 345:0.375 346:0.25 347:0.25 348:0.5 349:0.375 350:0.125 351:0.75 352:0.5 353:0.125 354:0.375 355:0.5 356:0.875 357:0.125 358:0.625 359:0 360:0.125 361:0.5 362:0.25 363:0.125 364:0 365:0.375 366:0.375 367:0.25 368:0 369:0.375 370:0 371:0 372:0.25 373:0.125 374:0.25 375:0.125 376:0 377:0.125 378:0 379:0.375 380:0.5 381:0.25 382:0.125 383:0.25 384:0 385:0 386:0 387:0.125 388:0 389:0 390:0 391:0 392:0 393:0.5 394:0.875 395:0.625 396:0.625 397:0.125 398:0.375 399:0 400:0.5 401:0.625 402:0.375 403:0.375 404:0.375 405:0.625 406:0 407:0.375 408:0.625 409:0.375 410:0.125 411:0.375 412:0 413:0 414:0.25 415:0.625 416:0.5 417:0.125 418:0.125 419:0.375 420:0 421:0 422:0.625 423:0.125 424:0.25 425:0.25 426:0.125 427:0 428:0.375 429:0.75 430:0.25 431:0.375 432:0.125 433:0.5 434:0 435:0 436:0.125 437:0.375 438:0 439:0 440:0 441:0 442:0.75 443:0.5 444:0.125 445:0 446:0.125 447:0.5 448:0 449:0.5 450:0.5 451:0.625 452:0.25 453:0.125 454:0.125 455:0 456:0.5 457:0.125 458:0.25 459:0.125 460:0 461:0.125 462:0 463:0.25 464:0.25 465:0.125 466:0.125 467:0 468:0.25 469:0.125 470:0.125 471:0.375 472:0.125 473:0.125 474:0 475:0.25 476:0 477:0.375 478:0.25 479:0.125 480:0 481:0 482:0 483:0 484:0 485:0 486:0 487:0 488:0 489:0 490:0 491:0.25 492:0.625 493:0.125 494:0.375 495:0 496:0.125 497:0 498:0.5 499:0.625 500:0.125 501:0.375 502:0 503:0.5 504:0.125 505:0.125 506:0.375 507:0.125 508:0.125 509:0 510:0.375 511:0 512:0.25 513:0.125 514:0 515:0 516:0 517:0 518:0 519:0.25 520:0.125 521:0 522:0.125 523:0.125 524:0 525:0 526:0 527:0.25 528:0.25 529:0.125 530:0 531:0.125 532:0 533:0 534:0 535:0 536:0.125 537:0 538:0 539:0 540:0 541:0.125 542:0.5 543:0 544:0.125 545:0 546:0 547:0.5 548:0.25 549:0.25 550:0.125 551:0.25 552:0 553:0.125 554:0 555:0.125 556:0 557:0.25 558:0.375 559:0 560:0 561:0.25 562:0.5 563:0.125 564:0 565:0 566:0 567:0 568:0 569:0.125 570:0.125 571:0.25 572:0 573:0 574:0 575:0.125 576:0 577:0.125 578:0 579:0.25 580:0.125 581:0 582:0 583:0 584:0 585:0 586:0 587:0 588:0 589:0.375 590:0.75 591:0.125 592:0.125 593:0 594:0.125 595:0 596:0.375 597:0.375 598:0.375 599:0.375 600:0.125 601:0.125 602:0.125 603:0.375 604:0.5 605:0.25 606:0 607:0 608:0 609:0 610:0 611:0.375 612:0.125 613:0.125 614:0.125 615:0.125 616:0 617:0.125 618:0.125 619:0.125 620:0 621:0.125 622:0.125 623:0 624:0.25 625:0.125 626:0.125 627:0.25 628:0 629:0 630:0 631:0 632:0 633:0 634:0 635:0 636:0 637:0 638:0 639:0 640:0 641:0 642:0 643:0 644:0 645:0 646:0 647:0 648:0.125 649:0 650:0.125 651:0 652:0 653:0.375 654:0 655:0 656:0 657:0 658:0 659:0.125 660:0 661:0 662:0 663:0 664:0 665:0 666:0 667:0 668:0 669:0 670:0 671:0 672:0 673:0 674:0 675:0 676:0 677:0 678:0 679:0 680:0 681:0 682:0 683:0 684:0 685:0 686:0 
1.2471885067537007 1:0.78571429 2:0.78571429 3:0.35714286 4:0.21428571 5:0.14285714 6:0.14285714 7:0 8:0.5 9:1 10:0.35714286 11:0.21428571 12:0.28571429 13:0 14:0 15:0.35714286 16:0.14285714 17:0.35714286 18:0.35714286 19:0.21428571 20:0.28571429 21:0 22:0.21428571 23:0.14285714 24:0.14285714 25:0.071428571 26:0 27:0.071428571 28:0 29:0 30:0.071428571 31:0.28571429 32:0 33:0.14285714 34:0 35:0 36:0.21428571 37:0.21428571 38:0.21428571 39:0.071428571 40:0 41:0.57142857 42:0.071428571 43:0.071428571 44:0.14285714 45:0 46:0.071428571 47:0 48:0 49:0 50:0.42857143 51:0.35714286 52:0.57142857 53:0.071428571 54:0.28571429 55:0.57142857 56:0.14285714 57:0.5 58:0.42857143 59:0.28571429 60:0.35714286 61:0.28571429 62:0.42857143 63:0 64:0.42857143 65:0.14285714 66:0.14285714 67:0 68:0.14285714 69:0.21428571 70:0 71:0.14285714 72:0.14285714 73:0.28571429 74:0.14285714 75:0.14285714 76:0.21428571 77:0 78:0.28571429 79:0.28571429 80:0.071428571 81:0.071428571 82:0.57142857 83:0.14285714 84:0 85:0.21428571 86:0.21428571 87:0.071428571 88:0.071428571 89:0.071428571 90:0.14285714 91:0 92:0 93:0 94:0.071428571 95:0 96:0 97:0.071428571 98:0 99:0.14285714 100:0.64285714 101:0.35714286 102:0 103:0.071428571 104:0.21428571 105:0 106:0.5 107:0.14285714 108:0.14285714 109:0.071428571 110:0.14285714 111:0.28571429 112:0.071428571 113:0.28571429 114:0.42857143 115:0.071428571 116:0 117:0.21428571 118:0.14285714 119:0.071428571 120:0.14285714 121:0.14285714 122:0.14285714 123:0.14285714 124:0.14285714 125:0.071428571 126:0 127:0.071428571 128:0.28571429 129:0 130:0 131:0.071428571 132:0.14285714 133:0.071428571 134:0.28571429 135:0.21428571 136:0.21428571 137:0.071428571 138:0.071428571 139:0.21428571 140:0 141:0 142:0.14285714 143:0 144:0 145:0 146:0 147:0 148:0.28571429 149:0 150:0.071428571 151:0.14285714 152:0 153:0.21428571 154:0.071428571 155:0.21428571 156:0.071428571 157:0.14285714 158:0.071428571 159:0.071428571 160:0 161:0.071428571 162:0.071428571 163:0.28571429 164:0.14285714 165:0 166:0.071428571 167:0.071428571 168:0.071428571 169:0.14285714 170:0 171:0.14285714 172:0 173:0 174:0.071428571 175:0.071428571 176:0.21428571 177:0.071428571 178:0.14285714 179:0 180:0.14285714 181:0.071428571 182:0 183:0.14285714 184:0 185:0.071428571 186:0.071428571 187:0 188:0.14285714 189:0 190:0 191:0 192:0 193:0 194:0 195:0.071428571 196:0 197:0.21428571 198:0.21428571 199:0.14285714 200:0.071428571 201:0 202:0.071428571 203:0 204:0.28571429 205:0.14285714 206:0.071428571 207:0.14285714 208:0.42857143 209:0.071428571 210:0 211:0.071428571 212:0.14285714 213:0.42857143 214:0.14285714 215:0 216:0 217:0 218:0 219:0 220:0 221:0 222:0.21428571 223:0 224:0 225:0.071428571 226:0.35714286 227:0.28571429 228:0.14285714 229:0.14285714 230:0.071428571 231:0.071428571 232:0.071428571 233:0.21428571 234:0.14285714 235:0.071428571 236:0 237:0 238:0 239:0 240:0.071428571 241:0 242:0.071428571 243:0 244:0 245:0 246:0.57142857 247:0.35714286 248:0.21428571 249:0.14285714 250:0 251:0.14285714 252:0.071428571 253:0.28571429 254:0.35714286 255:0.071428571 256:0.14285714 257:0.14285714 258:0 259:0 260:0.071428571 261:0.21428571 262:0.071428571 263:0.21428571 264:0 265:0.35714286 266:0 267:0.14285714 268:0.14285714 269:0 270:0 271:0.14285714 272:0 273:0 274:0.071428571 275:0.071428571 276:0 277:0 278:0.071428571 279:0.071428571 280:0 281:0.57142857 282:0.14285714 283:0.21428571 284:0.071428571 285:0 286:0.28571429 287:0.14285714 288:0 289:0.071428571 290:0.14285714 291:0 292:0 293:0 294:0 295:0 296:0 297:0.071428571 298:0 299:0 300:0 301:0 302:0.14285714 303:0.14285714 304:0 305:0.071428571 306:0.071428571 307:0 308:0 309:0.14285714 310:0 311:0 312:0.071428571 313:0 314:0 315:0 316:0 317:0.071428571 318:0 319:0.071428571 320:0 321:0 322:0 323:0 324:0 325:0 326:0 327:0 328:0 329:0 330:0 331:0 332:0 333:0 334:0.14285714 335:0 336:0 337:0 338:0 339:0 340:0 341:0 342:0 343:0 344:0.2 345:0.2 346:0 347:0.2 348:0.2 349:0.2 350:0 351:0.4 352:0.2 353:0.2 354:0.2 355:0 356:0 357:0 358:0.4 359:0.2 360:0.4 361:0 362:0.4 363:0 364:0 365:0.2 366:0.2 367:0 368:0 369:0.4 370:0.2 371:0 372:0.2 373:0.2 374:0 375:0 376:0 377:0 378:0 379:0.2 380:0.2 381:0 382:0.6 383:0 384:0.2 385:0 386:0 387:0 388:0 389:0 390:0 391:0 392:0 393:0 394:0.4 395:0.4 396:0.4 397:0 398:0 399:0 400:0.4 401:0 402:0 403:0.2 404:0 405:0.8 406:0 407:0 408:0 409:0.2 410:0.2 411:0 412:0.2 413:0 414:0.2 415:0.8 416:0 417:0.4 418:0 419:0 420:0 421:0.2 422:0 423:0 424:0.2 425:0.2 426:0.2 427:0 428:0.2 429:0.2 430:0.2 431:0 432:0.4 433:0 434:0 435:0 436:0 437:0 438:0 439:0 440:0.2 441:0 442:0.4 443:0 444:0.2 445:0.4 446:0 447:0 448:0 449:0 450:0.6 451:0 452:0.4 453:0 454:0 455:0 456:0.2 457:0.4 458:1 459:0 460:0 461:0.2 462:0 463:0.4 464:0 465:0 466:0 467:0.2 468:0 469:0 470:0 471:0 472:0.2 473:0.2 474:0 475:0.2 476:0 477:0 478:0.2 479:0.2 480:0 481:0 482:0 483:0 484:0 485:0 486:0 487:0 488:0 489:0 490:0 491:0.4 492:0.2 493:0.2 494:0 495:0 496:0 497:0 498:0.4 499:0.2 500:0.2 501:0 502:0.6 503:0.2 504:0.2 505:0 506:0 507:0.2 508:0 509:0.2 510:0 511:0 512:0 513:0.2 514:0 515:0 516:0.2 517:0 518:0 519:0 520:0.2 521:0.4 522:0 523:0 524:0.2 525:0 526:0.2 527:0.2 528:0 529:0 530:0 531:0 532:0 533:0 534:0 535:0 536:0 537:0 538:0 539:0 540:0 541:0.2 542:0.2 543:0 544:0 545:0.6 546:0 547:0 548:0.2 549:0.2 550:0.2 551:0 552:0 553:0 554:0.2 555:0.2 556:0 557:0.2 558:0 559:0 560:0 561:0 562:0.2 563:0.2 564:0 565:0 566:0 567:0 568:0 569:0.2 570:0 571:0 572:0.2 573:0 574:0 575:0.2 576:0 577:0.2 578:0.2 579:0 580:0 581:0 582:0 583:0 584:0 585:0 586:0 587:0 588:0 589:0 590:0 591:0.6 592:0 593:0 594:0.4 595:0 596:0 597:0.2 598:0 599:0.4 600:0.2 601:0 602:0 603:0.2 604:0.2 605:0 606:0.2 607:0 608:0 609:0 610:0 611:0.4 612:0.2 613:0 614:0 615:0.2 616:0 617:0.6 618:0 619:0 620:0 621:0 622:0 623:0 624:0.2 625:0 626:0 627:0 628:0 629:0 630:0 631:0 632:0 633:0 634:0 635:0 636:0 637:0 638:0 639:0 640:0 641:0 642:0 643:0 644:0 645:0 646:0 647:0 648:0 649:0 650:0 651:0 652:0 653:0 654:0 655:0 656:0 657:0 658:0 659:0 660:0 661:0 662:0 663:0 664:0 665:0 666:0 667:0 668:0 669:0 670:0 671:0 672:0 673:0 674:0 675:0 676:0 677:0.2 678:0 679:0 680:0 681:0 682:0 683:0 684:0 685:0 686:0 
1.0004970859992803 1:0 2:0 3:0 4:0 5:0 6:0 7:0 8:0.25 9:0 10:0 11:0.25 12:0 13:0.25 14:0.25 15:0 16:0 17:0.25 18:0.25 19:0.5 20:0 21:0 22:0 23:0 24:0 25:0 26:0 27:0 28:0 29:0 30:0 31:0.5 32:0 33:0.25 34:0 35:0 36:0 37:0 38:0 39:0 40:0 41:0 42:0 43:0 44:0 45:0 46:0 47:0 48:0 49:0 50:0 51:0.25 52:0.25 53:0 54:0.25 55:0 56:0 57:0.25 58:0.5 59:0 60:0.5 61:0 62:0.25 63:0 64:0 65:0 66:0 67:0 68:0 69:0 70:0 71:0 72:0.25 73:0.25 74:0.5 75:0.25 76:0 77:0 78:0 79:0 80:0 81:0 82:0 83:0 84:0 85:0.25 86:0.25 87:0.5 88:0 89:0 90:0 91:0 92:0.25 93:0 94:0 95:0.25 96:0 97:0 98:0 99:0 100:0.25 101:0.25 102:0 103:0 104:0 105:0 106:0.25 107:0.25 108:0 109:0 110:0 111:0 112:0 113:0 114:0.5 115:0 116:0 117:0 118:0 119:0.25 120:0 121:0.5 122:0 123:0 124:0 125:0.25 126:0 127:0 128:0.25 129:0.25 130:0 131:0.25 132:0 133:0 134:0.25 135:0 136:0.25 137:0 138:0 139:0.25 140:0 141:0 142:0 143:0 144:0.25 145:0.25 146:0 147:0 148:0 149:0 150:0 151:0 152:0 153:0 154:0 155:0 156:0.25 157:0 158:0 159:0 160:0.5 161:0.25 162:0.25 163:0 164:0.25 165:0 166:0 167:0 168:0 169:0 170:0.25 171:0 172:0.5 173:0 174:0.25 175:0.25 176:0 177:0.25 178:0 179:0 180:0.25 181:0 182:0 183:0.25 184:0 185:0 186:0 187:0 188:0.25 189:0 190:0.25 191:0 192:0 193:0 194:0 195:0 196:0 197:0 198:0 199:0.25 200:0 201:0 202:0 203:0 204:0 205:0.25 206:0 207:0.25 208:0 209:0 210:0 211:0 212:0 213:0 214:0.5 215:0 216:0.5 217:0 218:0 219:0 220:0 221:0 222:0.25 223:0 224:0 225:0.25 226:0 227:0.25 228:0.25 229:1 230:0 231:0.25 232:0 233:0 234:0 235:0 236:0 237:0 238:0 239:0 240:0 241:0.25 242:0 243:0 244:0 245:0 246:0 247:0.25 248:0 249:0 250:0.5 251:0 252:0 253:0 254:0.25 255:0 256:0.25 257:0 258:0 259:0 260:0.25 261:0 262:0.25 263:0 264:0.25 265:0.25 266:0 267:0 268:0 269:0 270:0 271:0 272:0 273:0 274:0 275:0 276:0 277:0 278:0 279:0 280:0 281:0 282:0 283:0.5 284:0 285:0 286:0 287:0 288:0 289:0 290:0 291:0 292:0 293:0 294:0 295:0 296:0.25 297:0.25 298:0 299:0 300:0 301:0 302:0 303:0 304:0 305:0 306:0 307:0 308:0 309:0 310:0 311:0 312:0 313:0 314:0 315:0.25 316:0 317:0 318:0.25 319:0.25 320:0 321:0 322:0 323:0 324:0 325:0 326:0 327:0.25 328:0 329:0 330:0 331:0 332:0 333:0 334:0 335:0 336:0 337:0 338:0 339:0 340:0 341:0 342:0 343:0 344:0.53333333 345:0.46666667 346:0.13333333 347:0.4 348:0.13333333 349:0.26666667 350:0.066666667 351:0.73333333 352:0.2 353:0.33333333 354:0.2 355:0 356:0.33333333 357:0.066666667 358:0.46666667 359:0.2 360:0.53333333 361:0.26666667 362:0.066666667 363:0 364:0 365:0.26666667 366:0.13333333 367:0.2 368:0.13333333 369:0.2 370:0.2 371:0 372:0.066666667 373:0.26666667 374:0.13333333 375:0.26666667 376:0.2 377:0 378:0.066666667 379:0.066666667 380:0.26666667 381:0.26666667 382:0.13333333 383:0.066666667 384:0 385:0 386:0 387:0.066666667 388:0.066666667 389:0 390:0 391:0 392:0 393:0.46666667 394:0.53333333 395:0.33333333 396:0.2 397:0.13333333 398:0.066666667 399:0 400:0.066666667 401:0.66666667 402:0.46666667 403:0.53333333 404:0.2 405:0.26666667 406:0.066666667 407:0.46666667 408:0.4 409:0.8 410:0.26666667 411:0.066666667 412:0.2 413:0.066666667 414:0.26666667 415:0.4 416:0.26666667 417:0.4 418:0.066666667 419:0.13333333 420:0.066666667 421:0.066666667 422:0.066666667 423:0.066666667 424:0.13333333 425:0.13333333 426:0 427:0 428:0.26666667 429:0.33333333 430:0.2 431:0.13333333 432:0.066666667 433:0.2 434:0 435:0.13333333 436:0 437:0.066666667 438:0.066666667 439:0.066666667 440:0 441:0 442:0.73333333 443:0.4 444:0.4 445:0.066666667 446:0.2 447:0.13333333 448:0 449:0.2 450:0.6 451:0.46666667 452:0.26666667 453:0.13333333 454:0.26666667 455:0 456:0.26666667 457:0.4 458:1 459:0.6 460:0.13333333 461:0.53333333 462:0 463:0.2 464:0.26666667 465:0.33333333 466:0.066666667 467:0.2 468:0.2 469:0.066666667 470:0.13333333 471:0.066666667 472:0.066666667 473:0 474:0.066666667 475:0 476:0 477:0.13333333 478:0.26666667 479:0.13333333 480:0.13333333 481:0.066666667 482:0.066666667 483:0 484:0 485:0 486:0 487:0.066666667 488:0 489:0 490:0 491:0.13333333 492:0.066666667 493:0.4 494:0.13333333 495:0.13333333 496:0.2 497:0 498:0.4 499:0.4 500:0.33333333 501:0.26666667 502:0 503:0.2 504:0.13333333 505:0.33333333 506:0.53333333 507:0.2 508:0 509:0 510:0 511:0 512:0.26666667 513:0.33333333 514:0 515:0.2 516:0.066666667 517:0.066666667 518:0 519:0.2 520:0.13333333 521:0.066666667 522:0.066666667 523:0.13333333 524:0 525:0 526:0.066666667 527:0.2 528:0.066666667 529:0 530:0.13333333 531:0.13333333 532:0 533:0 534:0 535:0.13333333 536:0 537:0 538:0 539:0 540:0.13333333 541:0.26666667 542:0.2 543:0.066666667 544:0.2 545:0.066666667 546:0 547:0.2 548:0.26666667 549:0 550:0.13333333 551:0.066666667 552:0.066666667 553:0 554:0.13333333 555:0.066666667 556:0.2 557:0.13333333 558:0 559:0.066666667 560:0 561:0 562:0.26666667 563:0.2 564:0 565:0.066666667 566:0 567:0 568:0.26666667 569:0.066666667 570:0.13333333 571:0.066666667 572:0.13333333 573:0.066666667 574:0 575:0 576:0 577:0 578:0 579:0.066666667 580:0 581:0 582:0 583:0 584:0 585:0 586:0 587:0.066666667 588:0 589:0 590:0.066666667 591:0.13333333 592:0.26666667 593:0.2 594:0.066666667 595:0 596:0.13333333 597:0.13333333 598:0.66666667 599:0.2 600:0 601:0.066666667 602:0.066666667 603:0.26666667 604:0.2 605:0.13333333 606:0.066666667 607:0 608:0 609:0 610:0.066666667 611:0.2 612:0 613:0.13333333 614:0 615:0 616:0 617:0.2 618:0.13333333 619:0.13333333 620:0 621:0 622:0 623:0 624:0.2 625:0.13333333 626:0 627:0 628:0.066666667 629:0.13333333 630:0 631:0 632:0 633:0 634:0 635:0 636:0 637:0 638:0 639:0.066666667 640:0 641:0 642:0 643:0 644:0.066666667 645:0 646:0 647:0 648:0 649:0.066666667 650:0 651:0 652:0 653:0.13333333 654:0.066666667 655:0 656:0.066666667 657:0 658:0 659:0 660:0.066666667 661:0.066666667 662:0 663:0 664:0 665:0 666:0 667:0 668:0 669:0 670:0.066666667 671:0 672:0 673:0 674:0.066666667 675:0 676:0 677:0 678:0 679:0 680:0 681:0 682:0 683:0 684:0 685:0 686:0 
1.1011569895585167 1:0 2:0 3:0 4:0 5:0 6:0 7:0 8:0.25 9:0 10:0 11:0.25 12:0 13:0.25 14:0.25 15:0 16:0 17:0.25 18:0.25 19:0.5 20:0 21:0 22:0 23:0 24:0 25:0 26:0 27:0 28:0 29:0 30:0 31:0.5 32:0 33:0.25 34:0 35:0 36:0 37:0 38:0 39:0 40:0 41:0 42:0 43:0 44:0 45:0 46:0 47:0 48:0 49:0 50:0 51:0.25 52:0.25 53:0 54:0.25 55:0 56:0 57:0.25 58:0.5 59:0 60:0.5 61:0 62:0.25 63:0 64:0 65:0 66:0 67:0 68:0 69:0 70:0 71:0 72:0.25 73:0.25 74:0.5 75:0.25 76:0 77:0 78:0 79:0 80:0 81:0 82:0 83:0 84:0 85:0.25 86:0.25 87:0.5 88:0 89:0 90:0 91:0 92:0.25 93:0 94:0 95:0.25 96:0 97:0 98:0 99:0 100:0.25 101:0.25 102:0 103:0 104:0 105:0 106:0.25 107:0.25 108:0 109:0 110:0 111:0 112:0 113:0 114:0.5 115:0 116:0 117:0 118:0 119:0.25 120:0 121:0.5 122:0 123:0 124:0 125:0.25 126:0 127:0 128:0.25 129:0.25 130:0 131:0.25 132:0 133:0 134:0.25 135:0 136:0.25 137:0 138:0 139:0.25 140:0 141:0 142:0 143:0 144:0.25 145:0.25 146:0 147:0 148:0 149:0 150:0 151:0 152:0 153:0 154:0 155:0 156:0.25 157:0 158:0 159:0 160:0.5 161:0.25 162:0.25 163:0 164:0.25 165:0 166:0 167:0 168:0 169:0 170:0.25 171:0 172:0.5 173:0 174:0.25 175:0.25 176:0 177:0.25 178:0 179:0 180:0.25 181:0 182:0 183:0.25 184:0 185:0 186:0 187:0 188:0.25 189:0 190:0.25 191:0 192:0 193:0 194:0 195:0 196:0 197:0 198:0 199:0.25 200:0 201:0 202:0 203:0 204:0 205:0.25 206:0 207:0.25 208:0 209:0 210:0 211:0 212:0 213:0 214:0.5 215:0 216:0.5 217:0 218:0 219:0 220:0 221:0 222:0.25 223:0 224:0 225:0.25 226:0 227:0.25 228:0.25 229:1 230:0 231:0.25 232:0 233:0 234:0 235:0 236:0 237:0 238:0 239:0 240:0 241:0.25 242:0 243:0 244:0 245:0 246:0 247:0.25 248:0 249:0 250:0.5 251:0 252:0 253:0 254:0.25 255:0 256:0.25 257:0 258:0 259:0 260:0.25 261:0 262:0.25 263:0 264:0.25 265:0.25 266:0 267:0 268:0 269:0 270:0 271:0 272:0 273:0 274:0 275:0 276:0 277:0 278:0 279:0 280:0 281:0 282:0 283:0.5 284:0 285:0 286:0 287:0 288:0 289:0 290:0 291:0 292:0 293:0 294:0 295:0 296:0.25 297:0.25 298:0 299:0 300:0 301:0 302:0 303:0 304:0 305:0 306:0 307:0 308:0 309:0 310:0 311:0 312:0 313:0 314:0 315:0.25 316:0 317:0 318:0.25 319:0.25 320:0 321:0 322:0 323:0 324:0 325:0 326:0 327:0.25 328:0 329:0 330:0 331:0 332:0 333:0 334:0 335:0 336:0 337:0 338:0 339:0 340:0 341:0 342:0 343:0 344:0.35294118 345:0.47058824 346:0.41176471 347:0.23529412 348:0.11764706 349:0.058823529 350:0 351:0.11764706 352:0.47058824 353:0.17647059 354:0.29411765 355:0.17647059 356:0.23529412 357:0 358:0.17647059 359:0.35294118 360:0.29411765 361:0.23529412 362:0.23529412 363:0.29411765 364:0 365:0.23529412 366:0.058823529 367:0.17647059 368:0.11764706 369:0.058823529 370:0.058823529 371:0 372:0.17647059 373:0.11764706 374:0.17647059 375:0.058823529 376:0.058823529 377:0.23529412 378:0 379:0.058823529 380:0.058823529 381:0.23529412 382:0.058823529 383:0 384:0 385:0.058823529 386:0.058823529 387:0 388:0 389:0 390:0 391:0 392:0 393:0.35294118 394:0.17647059 395:0.35294118 396:0.11764706 397:0.17647059 398:0 399:0 400:0.23529412 401:0.76470588 402:0.64705882 403:0.29411765 404:0.17647059 405:0.23529412 406:0 407:0.17647059 408:0.47058824 409:0.47058824 410:0.70588235 411:0.11764706 412:0.23529412 413:0 414:0.11764706 415:0.35294118 416:0.58823529 417:0.058823529 418:0.11764706 419:0.35294118 420:0 421:0.11764706 422:0.11764706 423:0.23529412 424:0.17647059 425:0.23529412 426:0.11764706 427:0 428:0.11764706 429:0.23529412 430:0.058823529 431:0.17647059 432:0.11764706 433:0.17647059 434:0 435:0.058823529 436:0 437:0.058823529 438:0 439:0 440:0 441:0 442:0.11764706 443:0.17647059 444:0.23529412 445:0.058823529 446:0.17647059 447:0.23529412 448:0 449:0.47058824 450:0.35294118 451:0.52941176 452:0.58823529 453:0.11764706 454:0.23529412 455:0 456:0.17647059 457:0.64705882 458:1 459:0.47058824 460:0.29411765 461:0.17647059 462:0 463:0.41176471 464:0.47058824 465:0.41176471 466:0.23529412 467:0.23529412 468:0.23529412 469:0 470:0.11764706 471:0.23529412 472:0.29411765 473:0.17647059 474:0.058823529 475:0.17647059 476:0.058823529 477:0.058823529 478:0.17647059 479:0.17647059 480:0.29411765 481:0.058823529 482:0.17647059 483:0 484:0 485:0 486:0 487:0 488:0.058823529 489:0 490:0 491:0.35294118 492:0.23529412 493:0.35294118 494:0.17647059 495:0.058823529 496:0.058823529 497:0 498:0.058823529 499:0.29411765 500:0.52941176 501:0.11764706 502:0.11764706 503:0 504:0.11764706 505:0.17647059 506:0.52941176 507:0.35294118 508:0.29411765 509:0.11764706 510:0.11764706 511:0.058823529 512:0.11764706 513:0.11764706 514:0.17647059 515:0.58823529 516:0.29411765 517:0 518:0 519:0.11764706 520:0.058823529 521:0.058823529 522:0.11764706 523:0.23529412 524:0.11764706 525:0.058823529 526:0.058823529 527:0.29411765 528:0.17647059 529:0 530:0.11764706 531:0.058823529 532:0 533:0 534:0 535:0 536:0 537:0 538:0 539:0 540:0.17647059 541:0.29411765 542:0.058823529 543:0.058823529 544:0.058823529 545:0.058823529 546:0 547:0.11764706 548:0.11764706 549:0.11764706 550:0.11764706 551:0.17647059 552:0.11764706 553:0 554:0.11764706 555:0.11764706 556:0.29411765 557:0.11764706 558:0.29411765 559:0.11764706 560:0 561:0.29411765 562:0.058823529 563:0.17647059 564:0.11764706 565:0.058823529 566:0.058823529 567:0 568:0.11764706 569:0.11764706 570:0.11764706 571:0.17647059 572:0.058823529 573:0.058823529 574:0 575:0.23529412 576:0.29411765 577:0.058823529 578:0 579:0.058823529 580:0.11764706 581:0 582:0.058823529 583:0 584:0.058823529 585:0 586:0 587:0 588:0 589:0.23529412 590:0.058823529 591:0.17647059 592:0.058823529 593:0.17647059 594:0.058823529 595:0 596:0.17647059 597:0.35294118 598:0.17647059 599:0.17647059 600:0.23529412 601:0.058823529 602:0 603:0.17647059 604:0.11764706 605:0.35294118 606:0.11764706 607:0.058823529 608:0 609:0 610:0.058823529 611:0.17647059 612:0.11764706 613:0.17647059 614:0 615:0 616:0 617:0 618:0.058823529 619:0.17647059 620:0.058823529 621:0 622:0.058823529 623:0 624:0.23529412 625:0.11764706 626:0.17647059 627:0 628:0 629:0 630:0 631:0.058823529 632:0 633:0 634:0 635:0 636:0 637:0 638:0.058823529 639:0.058823529 640:0 641:0 642:0.058823529 643:0 644:0.058823529 645:0 646:0 647:0 648:0 649:0 650:0 651:0 652:0 653:0.058823529 654:0 655:0.058823529 656:0 657:0 658:0 659:0 660:0 661:0 662:0 663:0 664:0 665:0 666:0.058823529 667:0 668:0 669:0 670:0 671:0 672:0 673:0 674:0 675:0 676:0 677:0 678:0 679:0 680:0 681:0 682:0 683:0 684:0 685:0 686:0 
1.116262941907582 1:0.625 2:0.625 3:0.375 4:0.125 5:0.25 6:0.125 7:0 8:0.625 9:0.5 10:0.375 11:0.625 12:0.375 13:0.5 14:0 15:0.375 16:0.875 17:0.25 18:0.375 19:0.5 20:0 21:0 22:0.5 23:0.125 24:0.125 25:0 26:0.125 27:0 28:0 29:0.25 30:0.375 31:0.25 32:0.375 33:0.125 34:0.125 35:0 36:0.25 37:0.25 38:0.125 39:0.25 40:0.25 41:0.25 42:0 43:0.25 44:0 45:0 46:0 47:0 48:0 49:0 50:0.375 51:0.5 52:0.75 53:0.5 54:0.25 55:0.25 56:0.25 57:0.5 58:1 59:0.5 60:0.25 61:0.125 62:0.25 63:0.25 64:0.5 65:0.375 66:0.75 67:0.25 68:0.125 69:0 70:0 71:0.25 72:0.25 73:0.125 74:0.25 75:0.5 76:0.25 77:0 78:0.25 79:0.25 80:0.25 81:0.5 82:0.125 83:0.25 84:0 85:0.625 86:0.5 87:0.125 88:0.375 89:0.125 90:0.25 91:0 92:0 93:0 94:0 95:0 96:0.125 97:0.125 98:0 99:0.375 100:0.25 101:0.375 102:0 103:0.25 104:0.125 105:0 106:0.625 107:0.375 108:0.5 109:0.125 110:0 111:0.5 112:0 113:0.25 114:0.5 115:0.25 116:0.375 117:0.125 118:0.125 119:0 120:0.5 121:0.25 122:0.25 123:0 124:0.25 125:0.125 126:0 127:0 128:0.25 129:0.125 130:0.125 131:0.25 132:0.125 133:0 134:0 135:0 136:0 137:0.125 138:0 139:0.375 140:0 141:0 142:0 143:0 144:0 145:0 146:0 147:0 148:0.25 149:0.375 150:0.5 151:0 152:0.125 153:0.5 154:0 155:0.125 156:0.5 157:0.375 158:0.25 159:0.125 160:0 161:0 162:0 163:0.375 164:0.25 165:0 166:0.125 167:0 168:0 169:0.125 170:0 171:0.125 172:0 173:0 174:0.125 175:0 176:0.375 177:0.25 178:0.125 179:0.25 180:0.125 181:0 182:0 183:0.125 184:0.375 185:0 186:0.125 187:0.25 188:0.125 189:0 190:0 191:0 192:0 193:0 194:0 195:0 196:0 197:0.25 198:0.25 199:0.125 200:0.125 201:0.5 202:0.125 203:0 204:0.25 205:0.375 206:0.125 207:0.25 208:0.75 209:0.25 210:0 211:0.25 212:0 213:0.25 214:0.125 215:0 216:0.25 217:0 218:0.25 219:0.125 220:0.125 221:0 222:0.25 223:0.5 224:0 225:0 226:0.5 227:0.125 228:0 229:0.125 230:0 231:0 232:0.125 233:0.125 234:0.125 235:0 236:0.125 237:0.125 238:0 239:0 240:0 241:0 242:0 243:0 244:0 245:0 246:0.25 247:0.75 248:0.25 249:0.125 250:0.125 251:0.25 252:0 253:0.75 254:0.125 255:0.125 256:0.125 257:0.125 258:0.5 259:0 260:0 261:0 262:0 263:0.25 264:0 265:0.125 266:0 267:0.125 268:0.625 269:0 270:0.125 271:0 272:0 273:0 274:0.5 275:0.375 276:0 277:0 278:0 279:0 280:0 281:0.625 282:0.5 283:0 284:0 285:0.125 286:0 287:0 288:0 289:0 290:0 291:0 292:0 293:0 294:0 295:0 296:0.25 297:0 298:0 299:0 300:0 301:0 302:0 303:0 304:0 305:0 306:0 307:0 308:0 309:0 310:0 311:0 312:0 313:0 314:0 315:0 316:0 317:0 318:0 319:0 320:0 321:0 322:0 323:0 324:0 325:0 326:0 327:0 328:0.125 329:0 330:0 331:0 332:0 333:0 334:0 335:0.125 336:0 337:0 338:0 339:0 340:0 341:0 342:0 343:0 344:0 345:0 346:0.2 347:0 348:0.6 349:0 350:0 351:0.2 352:0 353:0.2 354:0 355:0 356:0.2 357:0 358:0.6 359:0 360:0.2 361:0.2 362:0.4 363:0 364:0 365:0 366:0 367:0 368:0 369:0 370:0 371:0 372:0.2 373:0.4 374:0.4 375:0 376:0.4 377:0 378:0 379:0.2 380:0.2 381:0.2 382:0 383:0.4 384:0 385:0 386:0 387:0 388:0 389:0 390:0 391:0 392:0 393:0.2 394:0.2 395:0 396:0 397:0.4 398:0.2 399:0 400:0 401:0 402:0.2 403:0 404:0.2 405:0.8 406:0 407:0.6 408:0.2 409:0.2 410:0 411:0.2 412:0.2 413:0 414:0 415:0 416:0 417:0 418:0 419:0.2 420:0 421:0 422:0.4 423:0 424:0 425:0 426:0 427:0 428:0 429:0.6 430:0.2 431:0.4 432:0.6 433:1 434:0 435:0 436:0 437:0 438:0 439:0 440:0 441:0 442:0.4 443:0 444:0.6 445:0 446:0 447:0.4 448:0 449:0.2 450:0.2 451:0.4 452:0.2 453:0.2 454:0 455:0 456:0 457:0.2 458:0.6 459:0 460:0.2 461:0 462:0 463:0 464:0 465:0 466:0 467:0 468:0.2 469:0 470:0.4 471:0 472:0 473:0 474:0.4 475:0 476:0 477:0 478:0.2 479:0 480:0.2 481:0.2 482:0 483:0 484:0 485:0 486:0 487:0 488:0 489:0 490:0 491:0 492:0 493:0 494:0 495:0 496:0 497:0 498:0 499:0 500:0 501:0 502:0 503:0.2 504:0 505:0 506:0 507:0 508:0 509:0 510:0 511:0 512:0 513:0 514:0 515:0 516:0 517:0 518:0 519:0 520:0 521:0 522:0.2 523:0 524:0.2 525:0 526:0.2 527:0 528:0 529:0 530:0.2 531:0.6 532:0 533:0 534:0 535:0 536:0 537:0 538:0 539:0 540:0.2 541:0 542:0.4 543:0 544:0.4 545:0.2 546:0 547:0.2 548:0.4 549:0.2 550:0 551:0 552:1 553:0 554:0.2 555:0.2 556:0.2 557:0 558:0 559:0.2 560:0 561:0 562:0 563:0 564:0 565:0 566:0.4 567:0 568:0.2 569:0.6 570:0.2 571:0.2 572:0 573:0 574:0 575:0.4 576:0.2 577:0 578:0 579:0 580:0 581:0 582:0 583:0 584:0 585:0 586:0 587:0 588:0 589:0 590:0.4 591:0.2 592:0 593:0 594:0.2 595:0 596:0.4 597:0.4 598:0.4 599:0 600:0 601:0.6 602:0 603:0 604:0.6 605:0 606:0 607:0 608:0.2 609:0 610:0 611:0.2 612:0 613:0 614:0.4 615:0.2 616:0 617:0.4 618:0.4 619:0.2 620:0 621:0.4 622:0.4 623:0 624:0 625:0.6 626:0.4 627:0.2 628:0.4 629:0.8 630:0 631:0 632:0 633:0 634:0 635:0 636:0 637:0 638:0 639:0 640:0 641:0 642:0 643:0 644:0 645:0 646:0 647:0 648:0 649:0 650:0 651:0 652:0 653:0 654:0 655:0 656:0 657:0 658:0 659:0 660:0 661:0 662:0 663:0 664:0 665:0 666:0 667:0 668:0 669:0 670:0 671:0 672:0 673:0 674:0 675:0 676:0 677:0 678:0 679:0 680:0 681:0 682:0 683:0 684:0 685:0 686:0 
0.98134352427871685 1:0.14285714 2:0.28571429 3:0.21428571 4:0.071428571 5:0.28571429 6:0.35714286 7:0.071428571 8:0.35714286 9:0.28571429 10:0.21428571 11:0 12:0.14285714 13:0.14285714 14:0 15:0.35714286 16:0.21428571 17:0.5 18:0.071428571 19:0.14285714 20:0.42857143 21:0.071428571 22:0.14285714 23:0.21428571 24:0.071428571 25:0.071428571 26:0.071428571 27:0.14285714 28:0.071428571 29:0.071428571 30:0.071428571 31:0.28571429 32:0.35714286 33:0 34:0 35:0 36:0.21428571 37:0.28571429 38:0.21428571 39:0 40:0.14285714 41:0.21428571 42:0 43:0 44:0.071428571 45:0 46:0 47:0 48:0 49:0 50:0.5 51:0.21428571 52:0.57142857 53:0.071428571 54:0.14285714 55:0.071428571 56:0 57:0.42857143 58:1 59:0.21428571 60:0.28571429 61:0.28571429 62:0.28571429 63:0.071428571 64:0.14285714 65:0.21428571 66:0.14285714 67:0 68:0.071428571 69:0.14285714 70:0.071428571 71:0.21428571 72:0 73:0.42857143 74:0.071428571 75:0 76:0.071428571 77:0 78:0.14285714 79:0.071428571 80:0.14285714 81:0 82:0.14285714 83:0 84:0.071428571 85:0.5 86:0.35714286 87:0.071428571 88:0 89:0.071428571 90:0 91:0.071428571 92:0.071428571 93:0 94:0.071428571 95:0 96:0.071428571 97:0 98:0 99:0.071428571 100:0.21428571 101:0.78571429 102:0.21428571 103:0.21428571 104:0.21428571 105:0 106:0.28571429 107:0.28571429 108:0.14285714 109:0.28571429 110:0 111:0.14285714 112:0 113:0.5 114:0.071428571 115:0.57142857 116:0.28571429 117:0 118:0.14285714 119:0.14285714 120:0 121:0.21428571 122:0.21428571 123:0 124:0 125:0.071428571 126:0 127:0 128:0.14285714 129:0.071428571 130:0.071428571 131:0.14285714 132:0 133:0 134:0.35714286 135:0.21428571 136:0.071428571 137:0.14285714 138:0 139:0.071428571 140:0 141:0 142:0.14285714 143:0.14285714 144:0 145:0 146:0 147:0.071428571 148:0.28571429 149:0 150:0.071428571 151:0 152:0 153:0.14285714 154:0 155:0.28571429 156:0.28571429 157:0 158:0.071428571 159:0.071428571 160:0.14285714 161:0 162:0.28571429 163:0.21428571 164:0 165:0.071428571 166:0.071428571 167:0.071428571 168:0.071428571 169:0 170:0.071428571 171:0.071428571 172:0 173:0 174:0 175:0 176:0.071428571 177:0 178:0.071428571 179:0.071428571 180:0 181:0 182:0 183:0 184:0.071428571 185:0.21428571 186:0.071428571 187:0 188:0 189:0 190:0 191:0.071428571 192:0.071428571 193:0 194:0 195:0 196:0 197:0.071428571 198:0.071428571 199:0.071428571 200:0.21428571 201:0 202:0 203:0 204:0.071428571 205:0.28571429 206:0.071428571 207:0.071428571 208:0 209:0.071428571 210:0 211:0.21428571 212:0.071428571 213:0.21428571 214:0.071428571 215:0.071428571 216:0 217:0 218:0.071428571 219:0.35714286 220:0 221:0 222:0 223:0.071428571 224:0.071428571 225:0.071428571 226:0.14285714 227:0.071428571 228:0 229:0.21428571 230:0 231:0 232:0 233:0 234:0 235:0 236:0 237:0.071428571 238:0 239:0.071428571 240:0 241:0 242:0 243:0 244:0 245:0 246:0.28571429 247:0.28571429 248:0.14285714 249:0.14285714 250:0.14285714 251:0.28571429 252:0 253:0.071428571 254:0.35714286 255:0.14285714 256:0 257:0.071428571 258:0.28571429 259:0 260:0.14285714 261:0.28571429 262:0.14285714 263:0 264:0 265:0.071428571 266:0 267:0.071428571 268:0 269:0 270:0 271:0.14285714 272:0 273:0 274:0 275:0.14285714 276:0 277:0.071428571 278:0 279:0.071428571 280:0 281:0.21428571 282:0 283:0.071428571 284:0 285:0.071428571 286:0.14285714 287:0 288:0 289:0.071428571 290:0 291:0 292:0 293:0 294:0 295:0.071428571 296:0.071428571 297:0 298:0.071428571 299:0 300:0 301:0 302:0.071428571 303:0.071428571 304:0 305:0.071428571 306:0 307:0 308:0.14285714 309:0.071428571 310:0.071428571 311:0.071428571 312:0 313:0.071428571 314:0 315:0 316:0 317:0 318:0 319:0 320:0 321:0 322:0 323:0.071428571 324:0 325:0 326:0 327:0 328:0 329:0 330:0 331:0 332:0 333:0 334:0 335:0 336:0 337:0.071428571 338:0 339:0 340:0 341:0 342:0 343:0 344:0.18181818 345:0.090909091 346:0.27272727 347:0.090909091 348:0.18181818 349:0.36363636 350:0.090909091 351:0.63636364 352:0.27272727 353:0.45454545 354:0.27272727 355:0.36363636 356:0.18181818 357:0 358:0.54545455 359:0.54545455 360:0.18181818 361:0.36363636 362:0.18181818 363:0.27272727 364:0 365:0.18181818 366:0.81818182 367:0.090909091 368:0.18181818 369:0.18181818 370:0.090909091 371:0 372:0.18181818 373:0.45454545 374:0.27272727 375:0.18181818 376:0.27272727 377:0.090909091 378:0 379:0.090909091 380:0.27272727 381:0.36363636 382:0.18181818 383:0.090909091 384:0.18181818 385:0.090909091 386:0 387:0 388:0.18181818 389:0 390:0 391:0.090909091 392:0.090909091 393:0.36363636 394:0.72727273 395:0.36363636 396:0.45454545 397:0.45454545 398:0.27272727 399:0 400:0.27272727 401:1 402:0.36363636 403:0.72727273 404:0.45454545 405:0.27272727 406:0 407:0.54545455 408:0.72727273 409:0.90909091 410:0.27272727 411:0.45454545 412:0.090909091 413:0.090909091 414:0.090909091 415:0.27272727 416:0.27272727 417:0.45454545 418:0.27272727 419:0.45454545 420:0 421:0.36363636 422:0.45454545 423:0.36363636 424:0.18181818 425:0.090909091 426:0.090909091 427:0 428:0.36363636 429:0.27272727 430:0.27272727 431:0.090909091 432:0 433:0.18181818 434:0.090909091 435:0 436:0 437:0.090909091 438:0.090909091 439:0 440:0.090909091 441:0 442:0.090909091 443:0.63636364 444:1 445:0.18181818 446:0.27272727 447:0.54545455 448:0.090909091 449:0.45454545 450:0.63636364 451:0.90909091 452:0.18181818 453:0.18181818 454:0.45454545 455:0.18181818 456:0.63636364 457:0.90909091 458:1 459:0.18181818 460:0.27272727 461:0.090909091 462:0.090909091 463:0.27272727 464:0.45454545 465:0.18181818 466:0.18181818 467:0.18181818 468:0.090909091 469:0.090909091 470:0.090909091 471:0.27272727 472:0.36363636 473:0.45454545 474:0.27272727 475:0 476:0 477:0.18181818 478:0 479:0.18181818 480:0.090909091 481:0.27272727 482:0 483:0 484:0.090909091 485:0 486:0 487:0.090909091 488:0 489:0 490:0 491:0.27272727 492:0.18181818 493:0.18181818 494:0.27272727 495:0.090909091 496:0 497:0 498:0.18181818 499:0.72727273 500:0.81818182 501:0.36363636 502:0.27272727 503:0.18181818 504:0 505:0.36363636 506:0.18181818 507:0.45454545 508:0.18181818 509:0.27272727 510:0 511:0 512:0.090909091 513:0.27272727 514:0.45454545 515:0 516:0.090909091 517:0.18181818 518:0 519:0.36363636 520:0.18181818 521:0.36363636 522:0.18181818 523:0 524:0.090909091 525:0 526:0.18181818 527:0.27272727 528:0.090909091 529:0.27272727 530:0.18181818 531:0 532:0 533:0 534:0.090909091 535:0 536:0 537:0.090909091 538:0 539:0 540:0.18181818 541:0.18181818 542:0.18181818 543:0.18181818 544:0.45454545 545:0.090909091 546:0.090909091 547:0.72727273 548:0.27272727 549:0.18181818 550:0.18181818 551:0.18181818 552:0 553:0.090909091 554:0.36363636 555:0.45454545 556:0.36363636 557:0 558:0.27272727 559:0.27272727 560:0 561:0.27272727 562:0.36363636 563:0.18181818 564:0.18181818 565:0.27272727 566:0.090909091 567:0.090909091 568:0.27272727 569:0.090909091 570:0.18181818 571:0.090909091 572:0 573:0 574:0 575:0 576:0 577:0 578:0.090909091 579:0.090909091 580:0.090909091 581:0 582:0 583:0 584:0 585:0 586:0 587:0 588:0 589:0.18181818 590:0.36363636 591:0.090909091 592:0.27272727 593:0 594:0 595:0.090909091 596:0.18181818 597:0.18181818 598:0.36363636 599:0.090909091 600:0.090909091 601:0.090909091 602:0 603:0.36363636 604:0.18181818 605:0.090909091 606:0.36363636 607:0 608:0 609:0 610:0.090909091 611:0.36363636 612:0.27272727 613:0 614:0.090909091 615:0 616:0 617:0.090909091 618:0.090909091 619:0.18181818 620:0.36363636 621:0 622:0 623:0 624:0.090909091 625:0.090909091 626:0.18181818 627:0 628:0.090909091 629:0 630:0 631:0 632:0.090909091 633:0 634:0.090909091 635:0 636:0 637:0 638:0 639:0 640:0 641:0.090909091 642:0 643:0 644:0 645:0.090909091 646:0 647:0 648:0 649:0 650:0.090909091 651:0 652:0 653:0 654:0.18181818 655:0.090909091 656:0 657:0 658:0 659:0 660:0 661:0 662:0.090909091 663:0.090909091 664:0.090909091 665:0 666:0 667:0.090909091 668:0 669:0 670:0 671:0 672:0 673:0.090909091 674:0.090909091 675:0 676:0.090909091 677:0 678:0 679:0 680:0 681:0 682:0 683:0 684:0 685:0.090909091 686:0 
1.5083551559423485 1:0.14285714 2:0.28571429 3:0.21428571 4:0.071428571 5:0.28571429 6:0.35714286 7:0.071428571 8:0.35714286 9:0.28571429 10:0.21428571 11:0 12:0.14285714 13:0.14285714 14:0 15:0.35714286 16:0.21428571 17:0.5 18:0.071428571 19:0.14285714 20:0.42857143 21:0.071428571 22:0.14285714 23:0.21428571 24:0.071428571 25:0.071428571 26:0.071428571 27:0.14285714 28:0.071428571 29:0.071428571 30:0.071428571 31:0.28571429 32:0.35714286 33:0 34:0 35:0 36:0.21428571 37:0.28571429 38:0.21428571 39:0 40:0.14285714 41:0.21428571 42:0 43:0 44:0.071428571 45:0 46:0 47:0 48:0 49:0 50:0.5 51:0.21428571 52:0.57142857 53:0.071428571 54:0.14285714 55:0.071428571 56:0 57:0.42857143 58:1 59:0.21428571 60:0.28571429 61:0.28571429 62:0.28571429 63:0.071428571 64:0.14285714 65:0.21428571 66:0.14285714 67:0 68:0.071428571 69:0.14285714 70:0.071428571 71:0.21428571 72:0 73:0.42857143 74:0.071428571 75:0 76:0.071428571 77:0 78:0.14285714 79:0.071428571 80:0.14285714 81:0 82:0.14285714 83:0 84:0.071428571 85:0.5 86:0.35714286 87:0.071428571 88:0 89:0.071428571 90:0 91:0.071428571 92:0.071428571 93:0 94:0.071428571 95:0 96:0.071428571 97:0 98:0 99:0.071428571 100:0.21428571 101:0.78571429 102:0.21428571 103:0.21428571 104:0.21428571 105:0 106:0.28571429 107:0.28571429 108:0.14285714 109:0.28571429 110:0 111:0.14285714 112:0 113:0.5 114:0.071428571 115:0.57142857 116:0.28571429 117:0 118:0.14285714 119:0.14285714 120:0 121:0.21428571 122:0.21428571 123:0 124:0 125:0.071428571 126:0 127:0 128:0.14285714 129:0.071428571 130:0.071428571 131:0.14285714 132:0 133:0 134:0.35714286 135:0.21428571 136:0.071428571 137:0.14285714 138:0 139:0.071428571 140:0 141:0 142:0.14285714 143:0.14285714 144:0 145:0 146:0 147:0.071428571 148:0.28571429 149:0 150:0.071428571 151:0 152:0 153:0.14285714 154:0 155:0.28571429 156:0.28571429 157:0 158:0.071428571 159:0.071428571 160:0.14285714 161:0 162:0.28571429 163:0.21428571 164:0 165:0.071428571 166:0.071428571 167:0.071428571 168:0.071428571 169:0 170:0.071428571 171:0.071428571 172:0 173:0 174:0 175:0 176:0.071428571 177:0 178:0.071428571 179:0.071428571 180:0 181:0 182:0 183:0 184:0.071428571 185:0.21428571 186:0.071428571 187:0 188:0 189:0 190:0 191:0.071428571 192:0.071428571 193:0 194:0 195:0 196:0 197:0.071428571 198:0.071428571 199:0.071428571 200:0.21428571 201:0 202:0 203:0 204:0.071428571 205:0.28571429 206:0.071428571 207:0.071428571 208:0 209:0.071428571 210:0 211:0.21428571 212:0.071428571 213:0.21428571 214:0.071428571 215:0.071428571 216:0 217:0 218:0.071428571 219:0.35714286 220:0 221:0 222:0 223:0.071428571 224:0.071428571 225:0.071428571 226:0.14285714 227:0.071428571 228:0 229:0.21428571 230:0 231:0 232:0 233:0 234:0 235:0 236:0 237:0.071428571 238:0 239:0.071428571 240:0 241:0 242:0 243:0 244:0 245:0 246:0.28571429 247:0.28571429 248:0.14285714 249:0.14285714 250:0.14285714 251:0.28571429 252:0 253:0.071428571 254:0.35714286 255:0.14285714 256:0 257:0.071428571 258:0.28571429 259:0 260:0.14285714 261:0.28571429 262:0.14285714 263:0 264:0 265:0.071428571 266:0 267:0.071428571 268:0 269:0 270:0 271:0.14285714 272:0 273:0 274:0 275:0.14285714 276:0 277:0.071428571 278:0 279:0.071428571 280:0 281:0.21428571 282:0 283:0.071428571 284:0 285:0.071428571 286:0.14285714 287:0 288:0 289:0.071428571 290:0 291:0 292:0 293:0 294:0 295:0.071428571 296:0.071428571 297:0 298:0.071428571 299:0 300:0 301:0 302:0.071428571 303:0.071428571 304:0 305:0.071428571 306:0 307:0 308:0.14285714 309:0.071428571 310:0.071428571 311:0.071428571 312:0 313:0.071428571 314:0 315:0 316:0 317:0 318:0 319:0 320:0 321:0 322:0 323:0.071428571 324:0 325:0 326:0 327:0 328:0 329:0 330:0 331:0 332:0 333:0 334:0 335:0 336:0 337:0.071428571 338:0 339:0 340:0 341:0 342:0 343:0 344:0.33333333 345:0.66666667 346:0.25 347:0.25 348:0.33333333 349:0.16666667 350:0 351:0.75 352:0.58333333 353:0.33333333 354:0.16666667 355:0.16666667 356:0.33333333 357:0.083333333 358:0.33333333 359:0.33333333 360:0.083333333 361:0 362:0.083333333 363:0.25 364:0.083333333 365:0.25 366:0.33333333 367:0 368:0.083333333 369:0.083333333 370:0.083333333 371:0 372:0.33333333 373:0.33333333 374:0.16666667 375:0.083333333 376:0.083333333 377:0.083333333 378:0 379:0.16666667 380:0.25 381:0.16666667 382:0 383:0 384:0.25 385:0.083333333 386:0 387:0 388:0.083333333 389:0 390:0 391:0.083333333 392:0 393:0.75 394:0.75 395:0.33333333 396:0.16666667 397:0.25 398:0.33333333 399:0 400:0.58333333 401:0.58333333 402:0.16666667 403:0.25 404:0.083333333 405:0.25 406:0 407:0.083333333 408:0.16666667 409:0.16666667 410:0.083333333 411:0.33333333 412:0.083333333 413:0.083333333 414:0.33333333 415:0.083333333 416:0.083333333 417:0.16666667 418:0.083333333 419:0.25 420:0 421:0 422:0.16666667 423:0.25 424:0 425:0 426:0 427:0 428:0.25 429:0.5 430:0.33333333 431:0 432:0.083333333 433:0.25 434:0 435:0 436:0.083333333 437:0 438:0 439:0.16666667 440:0 441:0 442:0.33333333 443:0.083333333 444:0.25 445:0.083333333 446:0 447:0.083333333 448:0 449:0.33333333 450:0.083333333 451:0.16666667 452:0.083333333 453:0 454:0.5 455:0 456:0.083333333 457:0.083333333 458:0.083333333 459:0.16666667 460:0.083333333 461:0.16666667 462:0 463:0.25 464:0.083333333 465:0 466:0 467:0 468:0.083333333 469:0 470:0.083333333 471:0.16666667 472:0.083333333 473:0.16666667 474:0.16666667 475:0 476:0 477:0.33333333 478:0.083333333 479:0.083333333 480:0 481:0 482:0.083333333 483:0 484:0 485:0 486:0.16666667 487:0 488:0 489:0 490:0 491:0.25 492:0.33333333 493:0.25 494:0.083333333 495:0.16666667 496:0.083333333 497:0.083333333 498:0.16666667 499:0.25 500:0.083333333 501:0.083333333 502:0 503:0 504:0.083333333 505:0.083333333 506:0.083333333 507:0 508:0.083333333 509:0 510:0 511:0 512:0.083333333 513:0.083333333 514:0 515:0 516:0 517:0.083333333 518:0 519:0.083333333 520:0 521:0 522:0.083333333 523:0.083333333 524:0 525:0 526:0.083333333 527:0.33333333 528:0 529:0 530:0 531:0.083333333 532:0 533:0 534:0 535:0 536:0 537:0 538:0 539:0 540:0.083333333 541:0.41666667 542:0.083333333 543:0.083333333 544:0.16666667 545:0 546:0 547:0.25 548:0.25 549:0.083333333 550:0.25 551:0 552:0 553:0 554:0.083333333 555:0.25 556:0.083333333 557:0.083333333 558:0 559:0.083333333 560:0 561:0.16666667 562:0.083333333 563:0.16666667 564:0 565:0 566:0 567:0 568:0.083333333 569:0.16666667 570:0.083333333 571:0.083333333 572:0.16666667 573:0 574:0 575:0 576:0 577:0 578:0.083333333 579:0 580:0 581:0 582:0 583:0 584:0 585:0 586:0 587:0 588:0 589:0.25 590:0.16666667 591:0.083333333 592:0.16666667 593:0.16666667 594:0.25 595:0.083333333 596:0.41666667 597:0.16666667 598:0.16666667 599:0.16666667 600:0.16666667 601:0.33333333 602:0.083333333 603:0.083333333 604:0.25 605:0.25 606:0 607:0 608:0 609:0 610:0.16666667 611:0 612:0 613:0 614:0 615:0 616:0 617:0.083333333 618:0 619:0 620:0 621:0.083333333 622:0 623:0 624:0.25 625:0.33333333 626:0 627:0.083333333 628:0 629:1 630:0 631:0 632:0 633:0 634:0 635:0 636:0.083333333 637:0 638:0 639:0 640:0 641:0 642:0 643:0 644:0 645:0.083333333 646:0 647:0 648:0 649:0 650:0 651:0 652:0.083333333 653:0 654:0 655:0 656:0.16666667 657:0 658:0 659:0 660:0 661:0 662:0 663:0 664:0 665:0 666:0.16666667 667:0 668:0 669:0 670:0 671:0 672:0 673:0.083333333 674:0 675:0 676:0 677:0.083333333 678:0 679:0 680:0 681:0 682:0 683:0 684:0 685:0 686:0 
1.3396577090066095 1:0.36363636 2:0.63636364 3:0.36363636 4:0.090909091 5:0.090909091 6:0.18181818 7:0.090909091 8:0.36363636 9:0.36363636 10:0.63636364 11:0.27272727 12:0.090909091 13:0.36363636 14:0 15:0.45454545 16:0.36363636 17:0.45454545 18:0.18181818 19:0.090909091 20:0.18181818 21:0.090909091 22:0 23:0.36363636 24:0 25:0.18181818 26:0 27:0.090909091 28:0.090909091 29:0.27272727 30:0 31:0.090909091 32:0 33:0.090909091 34:0 35:0 36:0.27272727 37:0.090909091 38:0.090909091 39:0.090909091 40:0.090909091 41:0 42:0.090909091 43:0 44:0 45:0 46:0.18181818 47:0 48:0.090909091 49:0 50:0.72727273 51:0.36363636 52:0.27272727 53:0.18181818 54:0.090909091 55:0.090909091 56:0.090909091 57:0.36363636 58:0.54545455 59:0.45454545 60:0.090909091 61:0.090909091 62:0.18181818 63:0.18181818 64:0.63636364 65:0.45454545 66:0.45454545 67:0.18181818 68:0.090909091 69:0.36363636 70:0 71:0 72:0.18181818 73:0.090909091 74:0.090909091 75:0.090909091 76:0.18181818 77:0 78:0.18181818 79:0.090909091 80:0.27272727 81:0 82:0 83:0 84:0 85:0.36363636 86:0.090909091 87:0.090909091 88:0.27272727 89:0 90:0.27272727 91:0 92:0 93:0 94:0.090909091 95:0.18181818 96:0 97:0 98:0.090909091 99:0.45454545 100:0.18181818 101:0.45454545 102:0.090909091 103:0.18181818 104:0.090909091 105:0 106:0.54545455 107:0.45454545 108:0.54545455 109:0.090909091 110:0.18181818 111:0.27272727 112:0.090909091 113:0.090909091 114:0.72727273 115:1 116:0.27272727 117:0.36363636 118:0.18181818 119:0.090909091 120:0.27272727 121:0.18181818 122:0.36363636 123:0.090909091 124:0.090909091 125:0 126:0 127:0.27272727 128:0.090909091 129:0.090909091 130:0.090909091 131:0 132:0.090909091 133:0 134:0.36363636 135:0.27272727 136:0.090909091 137:0 138:0 139:0.18181818 140:0 141:0.090909091 142:0.090909091 143:0 144:0 145:0 146:0 147:0 148:0.090909091 149:0.18181818 150:0.090909091 151:0.090909091 152:0 153:0.18181818 154:0 155:0.36363636 156:0.090909091 157:0.090909091 158:0.090909091 159:0 160:0.27272727 161:0 162:0 163:0.27272727 164:0.36363636 165:0.090909091 166:0.090909091 167:0.090909091 168:0 169:0.090909091 170:0.090909091 171:0.090909091 172:0 173:0 174:0.090909091 175:0 176:0.090909091 177:0 178:0.090909091 179:0 180:0 181:0 182:0.090909091 183:0.090909091 184:0.090909091 185:0.18181818 186:0.090909091 187:0 188:0.090909091 189:0 190:0 191:0.090909091 192:0 193:0 194:0 195:0 196:0 197:0.090909091 198:0.18181818 199:0.27272727 200:0.27272727 201:0 202:0 203:0 204:0 205:0.36363636 206:0 207:0.090909091 208:0 209:0 210:0 211:0 212:0.18181818 213:0.27272727 214:0.090909091 215:0 216:0 217:0 218:0 219:0 220:0 221:0 222:0.090909091 223:0 224:0 225:0 226:0.090909091 227:0 228:0 229:0 230:0 231:0 232:0 233:0 234:0.090909091 235:0 236:0 237:0 238:0 239:0.090909091 240:0 241:0 242:0 243:0 244:0 245:0 246:0.090909091 247:0.45454545 248:0.45454545 249:0 250:0.090909091 251:0.090909091 252:0.090909091 253:0.090909091 254:0.090909091 255:0.45454545 256:0 257:0.090909091 258:0 259:0 260:0.27272727 261:0.18181818 262:0.18181818 263:0.090909091 264:0 265:0.090909091 266:0 267:0.18181818 268:0.090909091 269:0.18181818 270:0 271:0 272:0 273:0 274:0 275:0.090909091 276:0 277:0 278:0 279:0 280:0 281:0.18181818 282:0.18181818 283:0.18181818 284:0 285:0 286:0.090909091 287:0 288:0 289:0.090909091 290:0 291:0 292:0 293:0 294:0 295:0 296:0.090909091 297:0 298:0 299:0 300:0.090909091 301:0 302:0.090909091 303:0 304:0 305:0 306:0.090909091 307:0 308:0.090909091 309:0 310:0 311:0 312:0.090909091 313:0 314:0 315:0 316:0.090909091 317:0 318:0.18181818 319:0 320:0 321:0.090909091 322:0 323:0 324:0.090909091 325:0 326:0 327:0 328:0 329:0 330:0 331:0 332:0.090909091 333:0 334:0 335:0 336:0 337:0 338:0 339:0 340:0 341:0.090909091 342:0 343:0 344:0 345:0.66666667 346:0.33333333 347:0 348:0 349:0.33333333 350:0 351:0.66666667 352:0.33333333 353:0.33333333 354:0 355:0.33333333 356:0 357:0 358:0.33333333 359:0.33333333 360:0 361:0 362:0 363:0 364:0 365:0 366:0.66666667 367:0 368:0 369:0.33333333 370:0 371:0 372:0 373:0 374:0.33333333 375:0 376:0 377:0 378:0 379:0 380:0.33333333 381:0 382:0 383:0.33333333 384:0 385:0 386:0 387:0.33333333 388:0 389:0 390:0 391:0 392:0 393:0.66666667 394:0 395:0 396:0.66666667 397:0 398:0.33333333 399:0 400:0.66666667 401:1 402:0.33333333 403:0 404:0 405:0 406:0.33333333 407:0.33333333 408:0 409:0 410:0.33333333 411:0.33333333 412:0 413:0 414:0.33333333 415:0 416:0.33333333 417:0 418:0 419:0.33333333 420:0 421:0 422:0 423:0 424:0.33333333 425:0.66666667 426:0 427:0 428:0.33333333 429:0 430:0 431:0 432:0.33333333 433:0 434:0 435:0 436:0.33333333 437:0 438:0 439:0.33333333 440:0 441:0 442:0.33333333 443:0.66666667 444:0 445:0 446:0.33333333 447:0 448:0 449:0 450:0 451:0 452:0.33333333 453:0.66666667 454:0 455:0 456:0.33333333 457:0.33333333 458:0.33333333 459:0 460:0 461:0.33333333 462:0 463:0 464:0 465:0.33333333 466:0 467:0.33333333 468:0 469:0 470:0 471:0.66666667 472:0 473:0 474:0 475:0 476:0 477:0 478:0 479:0 480:0.33333333 481:0 482:0 483:0 484:0 485:0 486:0 487:0 488:0 489:0 490:0.33333333 491:0 492:0.33333333 493:0.33333333 494:0.33333333 495:0 496:0 497:0 498:0.33333333 499:0.33333333 500:0 501:0 502:0 503:0 504:0 505:0 506:0.33333333 507:0 508:0.33333333 509:0 510:0 511:0.33333333 512:0 513:0 514:0 515:0 516:0 517:0 518:0 519:0 520:0.33333333 521:0 522:0.33333333 523:0 524:0.33333333 525:0 526:0 527:0 528:0.33333333 529:0 530:0 531:0 532:0 533:0 534:0 535:0 536:0 537:0 538:0 539:0 540:0.33333333 541:0 542:0 543:0 544:0 545:0 546:0 547:0 548:0.33333333 549:0.33333333 550:0 551:0 552:0.33333333 553:0.33333333 554:0 555:0 556:0.66666667 557:0 558:0 559:0 560:0 561:0.33333333 562:0 563:0.33333333 564:0 565:0.33333333 566:0 567:0 568:0 569:0 570:0.33333333 571:0.33333333 572:0 573:0 574:0 575:0 576:0.33333333 577:0 578:0 579:0 580:0 581:0 582:0 583:0 584:0 585:0 586:0 587:0 588:0 589:0 590:0 591:0 592:0 593:0 594:0 595:0.33333333 596:0 597:0 598:0 599:0.66666667 600:0 601:0 602:0 603:0 604:0 605:0.33333333 606:0 607:0 608:0 609:0 610:0.33333333 611:0 612:0 613:0 614:0 615:0 616:0 617:0.33333333 618:0.33333333 619:0 620:0 621:0 622:0 623:0 624:0 625:0 626:0 627:0 628:0 629:0 630:0 631:0 632:0 633:0 634:0 635:0 636:0 637:0 638:0 639:0 640:0 641:0 642:0 643:0 644:0 645:0 646:0.33333333 647:0 648:0 649:0 650:0.33333333 651:0 652:0.33333333 653:0 654:0 655:0 656:0 657:0 658:0 659:0 660:0 661:0 662:0 663:0 664:0 665:0 666:0 667:0 668:0.33333333 669:0 670:0 671:0 672:0 673:0 674:0 675:0 676:0 677:0 678:0 679:0 680:0 681:0 682:0.33333333 683:0 684:0 685:0 686:0 
1.6562870762238293 1:0.16666667 2:0.33333333 3:0.16666667 4:0.16666667 5:0 6:0 7:0 8:0.33333333 9:0.33333333 10:0.5 11:0 12:0 13:0 14:0 15:0.33333333 16:0.16666667 17:0.5 18:0.5 19:0.16666667 20:0 21:0 22:0 23:0.5 24:0.16666667 25:0.33333333 26:0.16666667 27:0 28:0 29:0.16666667 30:0.16666667 31:0.33333333 32:0.16666667 33:0 34:0 35:0 36:0 37:0.16666667 38:0 39:0.16666667 40:0.16666667 41:0.33333333 42:0 43:0 44:0 45:0 46:0 47:0 48:0 49:0 50:0 51:0.16666667 52:0.5 53:0.66666667 54:0.16666667 55:0.5 56:0 57:0 58:0.83333333 59:0.5 60:0 61:0.16666667 62:0.5 63:0 64:0 65:0.5 66:0.16666667 67:0.83333333 68:0.16666667 69:0.33333333 70:0 71:0 72:0.16666667 73:0 74:0 75:0 76:0.16666667 77:0 78:0.16666667 79:0.33333333 80:0.16666667 81:0 82:0.16666667 83:0.16666667 84:0 85:0.33333333 86:0.16666667 87:0.16666667 88:0.33333333 89:0 90:0 91:0 92:0 93:0 94:0 95:0 96:0 97:0 98:0 99:0 100:0 101:0.5 102:0.16666667 103:0.5 104:0 105:0 106:0.5 107:0 108:0.16666667 109:0.16666667 110:0.5 111:0.16666667 112:0 113:0.5 114:0.33333333 115:0.33333333 116:0.16666667 117:0.16666667 118:0.5 119:0 120:1 121:0 122:0.5 123:0.33333333 124:0 125:0 126:0 127:0 128:0 129:0.16666667 130:0.66666667 131:0.16666667 132:0 133:0 134:0.16666667 135:0 136:0 137:0.16666667 138:0.16666667 139:0.33333333 140:0 141:0 142:0 143:0 144:0 145:0 146:0 147:0 148:0.5 149:0.5 150:0.16666667 151:0.16666667 152:0 153:0.16666667 154:0 155:1 156:0.16666667 157:0.5 158:0 159:0 160:0 161:0 162:0 163:0.16666667 164:0.5 165:0.33333333 166:0.16666667 167:0 168:0 169:0.33333333 170:0.5 171:0 172:0 173:0.16666667 174:0 175:0 176:0.33333333 177:0.16666667 178:0 179:0 180:0.16666667 181:0.16666667 182:0 183:0 184:0 185:0.16666667 186:0 187:0 188:0 189:0 190:0 191:0 192:0 193:0 194:0 195:0 196:0 197:0 198:0.16666667 199:0.33333333 200:0 201:0.16666667 202:0 203:0 204:0.16666667 205:0.33333333 206:0.16666667 207:0 208:0 209:0.16666667 210:0 211:0 212:0.33333333 213:0.16666667 214:0 215:0.16666667 216:0 217:0 218:0.16666667 219:0.33333333 220:0.33333333 221:0.16666667 222:0.33333333 223:0 224:0 225:0 226:0 227:0 228:0.33333333 229:0.66666667 230:0.16666667 231:0 232:0 233:0.33333333 234:0.16666667 235:0 236:0 237:0 238:0 239:0 240:0 241:0 242:0 243:0 244:0 245:0 246:0.16666667 247:0 248:0.16666667 249:0 250:0 251:0.16666667 252:0 253:0 254:0.33333333 255:0.16666667 256:0.16666667 257:0.33333333 258:0.16666667 259:0 260:0.33333333 261:0 262:0.33333333 263:0 264:0 265:0 266:0 267:0 268:0.16666667 269:0.16666667 270:0.16666667 271:0.16666667 272:0 273:0 274:0 275:0.16666667 276:0 277:0.16666667 278:0 279:0 280:0 281:0 282:0.5 283:0.16666667 284:0 285:0 286:0 287:0 288:0 289:0 290:0 291:0 292:0 293:0 294:0 295:0 296:0 297:0 298:0 299:0 300:0 301:0 302:0 303:0 304:0 305:0 306:0 307:0 308:0 309:0 310:0 311:0 312:0 313:0 314:0 315:0 316:0 317:0 318:0 319:0 320:0 321:0 322:0 323:0 324:0 325:0 326:0 327:0 328:0 329:0 330:0 331:0 332:0 333:0 334:0 335:0 336:0 337:0 338:0 339:0 340:0 341:0 342:0 343:0 344:0.68181818 345:0.36363636 346:0.72727273 347:0.68181818 348:0.090909091 349:0 350:0 351:0.31818182 352:0.40909091 353:0.18181818 354:0.18181818 355:0.090909091 356:0.045454545 357:0 358:0.63636364 359:0.40909091 360:0.5 361:0.54545455 362:0.045454545 363:0.13636364 364:0 365:0.45454545 366:0.72727273 367:0.63636364 368:0.18181818 369:0 370:0.045454545 371:0 372:0.090909091 373:0.045454545 374:0 375:0.090909091 376:0.045454545 377:0.045454545 378:0 379:0.090909091 380:0.090909091 381:0.18181818 382:0.045454545 383:0.090909091 384:0.045454545 385:0 386:0.045454545 387:0 388:0.045454545 389:0 390:0 391:0 392:0 393:0.40909091 394:0.22727273 395:0.36363636 396:0.54545455 397:0 398:0.18181818 399:0 400:0.36363636 401:0.31818182 402:0.27272727 403:0.31818182 404:0.045454545 405:0 406:0 407:0.5 408:0.22727273 409:0.18181818 410:0.31818182 411:0.045454545 412:0.090909091 413:0 414:0.36363636 415:0.59090909 416:0.22727273 417:0.36363636 418:0.045454545 419:0.045454545 420:0.045454545 421:0.090909091 422:0 423:0.045454545 424:0 425:0.13636364 426:0.045454545 427:0 428:0.13636364 429:0.045454545 430:0 431:0 432:0 433:0.045454545 434:0 435:0.045454545 436:0.045454545 437:0.045454545 438:0 439:0 440:0.045454545 441:0 442:0.68181818 443:0.18181818 444:0.68181818 445:0.27272727 446:0.18181818 447:0.090909091 448:0 449:0.36363636 450:0.27272727 451:0.45454545 452:0.36363636 453:0.090909091 454:0.045454545 455:0.045454545 456:0.36363636 457:0.40909091 458:1 459:0.27272727 460:0.090909091 461:0.090909091 462:0 463:0.40909091 464:0.22727273 465:0.36363636 466:0.22727273 467:0 468:0.18181818 469:0 470:0.090909091 471:0.090909091 472:0.090909091 473:0.045454545 474:0.090909091 475:0 476:0 477:0 478:0.090909091 479:0.045454545 480:0.13636364 481:0.045454545 482:0.090909091 483:0 484:0.045454545 485:0 486:0.090909091 487:0 488:0 489:0 490:0 491:0.54545455 492:0.27272727 493:0.22727273 494:0.45454545 495:0.045454545 496:0.090909091 497:0 498:0.59090909 499:0.22727273 500:0.40909091 501:0.63636364 502:0 503:0.090909091 504:0 505:0.36363636 506:0.36363636 507:0.36363636 508:0.27272727 509:0.090909091 510:0.045454545 511:0.045454545 512:0.36363636 513:0.22727273 514:0.18181818 515:0.45454545 516:0.090909091 517:0.045454545 518:0 519:0 520:0.045454545 521:0.090909091 522:0.045454545 523:0.045454545 524:0 525:0 526:0.13636364 527:0 528:0.090909091 529:0.090909091 530:0.045454545 531:0 532:0 533:0 534:0.045454545 535:0 536:0 537:0 538:0 539:0 540:0.090909091 541:0.090909091 542:0.045454545 543:0.045454545 544:0 545:0.045454545 546:0.090909091 547:0 548:0.045454545 549:0 550:0.13636364 551:0 552:0 553:0.045454545 554:0 555:0.13636364 556:0.090909091 557:0 558:0.045454545 559:0 560:0.045454545 561:0 562:0.090909091 563:0.045454545 564:0.090909091 565:0.090909091 566:0 567:0 568:0.13636364 569:0.045454545 570:0.045454545 571:0.090909091 572:0.045454545 573:0.045454545 574:0 575:0.090909091 576:0.045454545 577:0 578:0 579:0 580:0 581:0 582:0 583:0 584:0.045454545 585:0 586:0 587:0 588:0 589:0.13636364 590:0.045454545 591:0.22727273 592:0 593:0 594:0.090909091 595:0 596:0 597:0.045454545 598:0.045454545 599:0 600:0.090909091 601:0.045454545 602:0.090909091 603:0.18181818 604:0 605:0.090909091 606:0 607:0.090909091 608:0.045454545 609:0 610:0.045454545 611:0.090909091 612:0.090909091 613:0.045454545 614:0 615:0.045454545 616:0 617:0 618:0 619:0.045454545 620:0.045454545 621:0.045454545 622:0 623:0.045454545 624:0.045454545 625:0 626:0.090909091 627:0.045454545 628:0 629:0 630:0 631:0 632:0 633:0 634:0 635:0 636:0 637:0 638:0 639:0.045454545 640:0 641:0.045454545 642:0 643:0.045454545 644:0 645:0.045454545 646:0 647:0 648:0.045454545 649:0 650:0 651:0 652:0.045454545 653:0.090909091 654:0.045454545 655:0 656:0 657:0 658:0.045454545 659:0 660:0 661:0 662:0 663:0 664:0 665:0 666:0 667:0 668:0 669:0 670:0 671:0 672:0 673:0 674:0.045454545 675:0 676:0 677:0 678:0 679:0 680:0 681:0 682:0 683:0 684:0 685:0 686:0 
1.3416985617415225 1:0.76923077 2:0.61538462 3:0.30769231 4:0.69230769 5:0.46153846 6:0.46153846 7:0.076923077 8:0.30769231 9:0.30769231 10:0.53846154 11:0.23076923 12:0.38461538 13:0.30769231 14:0.076923077 15:0.23076923 16:0.46153846 17:0.15384615 18:0.15384615 19:0.30769231 20:0.53846154 21:0 22:0.53846154 23:0.46153846 24:0.23076923 25:0.30769231 26:0.30769231 27:0.30769231 28:0 29:0.23076923 30:0.23076923 31:0.23076923 32:0.15384615 33:0.076923077 34:0.30769231 35:0.076923077 36:0.23076923 37:0.69230769 38:0.23076923 39:0.30769231 40:0.076923077 41:0.15384615 42:0 43:0 44:0 45:0 46:0.076923077 47:0 48:0 49:0 50:1 51:0.30769231 52:0.30769231 53:0.46153846 54:0.30769231 55:0.30769231 56:0 57:0.69230769 58:0.23076923 59:0.23076923 60:0.30769231 61:0.38461538 62:0.30769231 63:0.076923077 64:0.076923077 65:0.076923077 66:0.15384615 67:0.30769231 68:0.46153846 69:0.53846154 70:0 71:0.46153846 72:0.38461538 73:0.15384615 74:0.30769231 75:0.076923077 76:0.076923077 77:0.076923077 78:0.46153846 79:0.076923077 80:0.38461538 81:0 82:0.46153846 83:0.15384615 84:0.076923077 85:0.38461538 86:0.30769231 87:0.23076923 88:0.076923077 89:0.23076923 90:0.38461538 91:0.076923077 92:0 93:0 94:0 95:0.076923077 96:0.15384615 97:0 98:0 99:0.38461538 100:0.30769231 101:0.15384615 102:0.15384615 103:0.076923077 104:0.23076923 105:0 106:0.46153846 107:0.30769231 108:0.15384615 109:0.15384615 110:0.15384615 111:0.15384615 112:0 113:0.23076923 114:0.15384615 115:0.15384615 116:0 117:0.076923077 118:0.23076923 119:0 120:0.076923077 121:0.38461538 122:0.076923077 123:0.076923077 124:0.076923077 125:0.076923077 126:0 127:0.30769231 128:0.46153846 129:0.076923077 130:0.076923077 131:0.15384615 132:0 133:0.076923077 134:0.38461538 135:0.46153846 136:0.46153846 137:0 138:0.30769231 139:0.23076923 140:0 141:0 142:0 143:0 144:0 145:0 146:0 147:0 148:0.15384615 149:0.38461538 150:0.30769231 151:0.38461538 152:0.23076923 153:0.15384615 154:0 155:0.30769231 156:0.30769231 157:0.30769231 158:0.30769231 159:0.46153846 160:0.23076923 161:0 162:0.23076923 163:0 164:0.076923077 165:0.15384615 166:0 167:0.076923077 168:0 169:0 170:0.23076923 171:0.076923077 172:0.15384615 173:0.076923077 174:0.30769231 175:0 176:0.15384615 177:0.15384615 178:0.15384615 179:0 180:0.076923077 181:0.23076923 182:0 183:0.38461538 184:0.23076923 185:0.076923077 186:0 187:0.23076923 188:0.076923077 189:0 190:0 191:0.15384615 192:0 193:0 194:0 195:0 196:0 197:0.38461538 198:0.23076923 199:0.38461538 200:0.23076923 201:0.076923077 202:0.30769231 203:0 204:0.15384615 205:0.53846154 206:0.15384615 207:0.46153846 208:0.15384615 209:0.23076923 210:0 211:0.30769231 212:0.30769231 213:0.15384615 214:0.076923077 215:0 216:0.30769231 217:0 218:0.15384615 219:0.23076923 220:0 221:0 222:0.15384615 223:0.076923077 224:0 225:0.23076923 226:0.30769231 227:0 228:0.23076923 229:0.15384615 230:0 231:0 232:0.15384615 233:0.15384615 234:0.15384615 235:0.076923077 236:0.076923077 237:0.076923077 238:0 239:0.076923077 240:0.076923077 241:0 242:0.076923077 243:0 244:0 245:0 246:0.61538462 247:0.30769231 248:0.38461538 249:0.23076923 250:0.15384615 251:0.23076923 252:0 253:0.69230769 254:0.46153846 255:0.23076923 256:0.076923077 257:0.076923077 258:0.38461538 259:0.076923077 260:0.23076923 261:0.38461538 262:0.15384615 263:0.076923077 264:0.30769231 265:0.15384615 266:0 267:0.38461538 268:0.15384615 269:0 270:0 271:0.076923077 272:0 273:0 274:0.23076923 275:0.30769231 276:0.30769231 277:0.15384615 278:0 279:0 280:0 281:0.38461538 282:0.15384615 283:0.15384615 284:0.15384615 285:0.076923077 286:0.076923077 287:0 288:0 289:0.076923077 290:0 291:0 292:0 293:0 294:0 295:0.076923077 296:0 297:0 298:0 299:0 300:0 301:0 302:0.076923077 303:0.076923077 304:0.076923077 305:0 306:0 307:0.076923077 308:0 309:0 310:0 311:0 312:0 313:0 314:0 315:0 316:0 317:0.076923077 318:0 319:0 320:0 321:0.15384615 322:0 323:0 324:0.15384615 325:0 326:0 327:0 328:0 329:0 330:0 331:0 332:0 333:0 334:0 335:0 336:0 337:0 338:0 339:0 340:0 341:0 342:0 343:0 344:0.66666667 345:0 346:0.33333333 347:0 348:0.33333333 349:0.66666667 350:0 351:0 352:0.33333333 353:0.33333333 354:0.66666667 355:0 356:0.33333333 357:0 358:0.33333333 359:0.33333333 360:0 361:0 362:0.33333333 363:0 364:0 365:0 366:0.33333333 367:0.33333333 368:0 369:0.33333333 370:0 371:0 372:0 373:0.66666667 374:0.66666667 375:0 376:0 377:0 378:0 379:0.66666667 380:0.33333333 381:0.33333333 382:0 383:0 384:0 385:0 386:0 387:0 388:0 389:0.33333333 390:0 391:0 392:0 393:0.66666667 394:0.33333333 395:0.66666667 396:0 397:0.33333333 398:0.33333333 399:0.33333333 400:1 401:1 402:0.33333333 403:0 404:0.33333333 405:0.33333333 406:0 407:0 408:0.33333333 409:0 410:0 411:0.33333333 412:0.33333333 413:0 414:0.66666667 415:0.66666667 416:0 417:0.33333333 418:0 419:0 420:0 421:0.66666667 422:0 423:0 424:0 425:0 426:0.33333333 427:0 428:0.33333333 429:0 430:0 431:0 432:0.33333333 433:0.33333333 434:0 435:0 436:0 437:0 438:0 439:0 440:0 441:0 442:0.33333333 443:0.33333333 444:0 445:0 446:0 447:0 448:0 449:0.33333333 450:0.33333333 451:0 452:0.33333333 453:0.33333333 454:0 455:0 456:0 457:0 458:0 459:0 460:0 461:0 462:0 463:0 464:0 465:0 466:0 467:0 468:0 469:0 470:0 471:0.33333333 472:0 473:0 474:0 475:0 476:0.33333333 477:0 478:0.33333333 479:0 480:0 481:0 482:0.66666667 483:0 484:0 485:0 486:0 487:0 488:0 489:0 490:0 491:0 492:0 493:0 494:0 495:0.33333333 496:0.33333333 497:0 498:0 499:0.33333333 500:0 501:0 502:0.33333333 503:0.33333333 504:0 505:0 506:0 507:0 508:0 509:0 510:0.33333333 511:0 512:0 513:0 514:0 515:0 516:0 517:0.33333333 518:0 519:0 520:0.33333333 521:0 522:0 523:0 524:0 525:0 526:0.33333333 527:0.33333333 528:0 529:0 530:0 531:0 532:0 533:0 534:0 535:0 536:0 537:0 538:0 539:0 540:0.33333333 541:0 542:0 543:0.33333333 544:0 545:0 546:0 547:1 548:0.33333333 549:0 550:0.33333333 551:0 552:0 553:0 554:0.33333333 555:0.33333333 556:0 557:0 558:0 559:0 560:0 561:0 562:0 563:0 564:0 565:0 566:0 567:0 568:0 569:0 570:0 571:0 572:0 573:0 574:0 575:0 576:0 577:0.33333333 578:0 579:0 580:0 581:0 582:0 583:0.33333333 584:0 585:0 586:0 587:0 588:0 589:0 590:0.66666667 591:0 592:0.66666667 593:0.33333333 594:0 595:0 596:0 597:0.66666667 598:0.33333333 599:0.33333333 600:0 601:0 602:0 603:0 604:0.33333333 605:0.33333333 606:0 607:0 608:0.33333333 609:0 610:0 611:0 612:0 613:0 614:0 615:0 616:0 617:0 618:0.33333333 619:0 620:0 621:0 622:0 623:0 624:0.33333333 625:0.33333333 626:0.33333333 627:0 628:0 629:0 630:0 631:0 632:0 633:0 634:0 635:0 636:0 637:0 638:0 639:0 640:0 641:0 642:0 643:0 644:0 645:0.33333333 646:0 647:0 648:0 649:0 650:0 651:0 652:0 653:0 654:0 655:0 656:0 657:0 658:0 659:0 660:0 661:0 662:0 663:0 664:0.33333333 665:0 666:0 667:0 668:0 669:0 670:0 671:0 672:0 673:0 674:0 675:0 676:0 677:0 678:0 679:0 680:0 681:0 682:0 683:0 684:0 685:0 686:0 
1.7041381691348301 1:0.72727273 2:0.72727273 3:0.54545455 4:0.63636364 5:0.18181818 6:0.36363636 7:0.090909091 8:0.63636364 9:0.72727273 10:0.54545455 11:0.18181818 12:0.27272727 13:0.36363636 14:0 15:0.54545455 16:0.54545455 17:0.36363636 18:0.27272727 19:0.54545455 20:0.18181818 21:0 22:0.81818182 23:0.27272727 24:0.18181818 25:0 26:0 27:0.36363636 28:0 29:0.27272727 30:0.090909091 31:0.36363636 32:0.27272727 33:0.090909091 34:0.090909091 35:0.090909091 36:0.36363636 37:0.18181818 38:0.090909091 39:0.27272727 40:0 41:0.090909091 42:0 43:0.090909091 44:0 45:0 46:0 47:0 48:0 49:0 50:0.63636364 51:0.72727273 52:0.27272727 53:0.27272727 54:0.45454545 55:0.090909091 56:0 57:0.45454545 58:0.81818182 59:0.72727273 60:0.27272727 61:0.090909091 62:0.18181818 63:0 64:0.18181818 65:0.45454545 66:0.36363636 67:0.27272727 68:0.18181818 69:0.72727273 70:0 71:0.090909091 72:0.27272727 73:0.36363636 74:0 75:0 76:0.36363636 77:0 78:0.090909091 79:0.090909091 80:0.27272727 81:0.18181818 82:0.27272727 83:0.090909091 84:0.090909091 85:0.27272727 86:0.27272727 87:0.18181818 88:0.18181818 89:0.090909091 90:0.27272727 91:0 92:0 93:0 94:0.090909091 95:0 96:0 97:0 98:0 99:0.54545455 100:0.63636364 101:0.45454545 102:0.090909091 103:0.090909091 104:0.36363636 105:0 106:0.63636364 107:0.36363636 108:0.27272727 109:0.18181818 110:0.18181818 111:0.18181818 112:0 113:0.54545455 114:0.36363636 115:0.36363636 116:0.090909091 117:0.27272727 118:0.18181818 119:0 120:0.36363636 121:0.090909091 122:0 123:0.36363636 124:0.090909091 125:0.18181818 126:0 127:0 128:0.54545455 129:0.27272727 130:0.63636364 131:0.090909091 132:0.18181818 133:0 134:0.54545455 135:0.27272727 136:0.36363636 137:0 138:0 139:0.090909091 140:0 141:0 142:0 143:0 144:0 145:0 146:0 147:0 148:1 149:0.090909091 150:0.36363636 151:0.18181818 152:0.18181818 153:0.090909091 154:0 155:0.27272727 156:0.27272727 157:0.27272727 158:0.090909091 159:0.090909091 160:0.18181818 161:0.090909091 162:0.45454545 163:0 164:0.18181818 165:0.090909091 166:0.18181818 167:0 168:0 169:0.18181818 170:0.18181818 171:0.090909091 172:0.18181818 173:0 174:0 175:0 176:0.090909091 177:0.090909091 178:0 179:0 180:0 181:0 182:0 183:0.45454545 184:0.18181818 185:0.27272727 186:0.18181818 187:0.090909091 188:0.090909091 189:0 190:0 191:0 192:0 193:0 194:0 195:0 196:0 197:0.090909091 198:0.090909091 199:0.090909091 200:0.18181818 201:0.27272727 202:0 203:0 204:0.18181818 205:0.27272727 206:0.18181818 207:0 208:0.27272727 209:0.27272727 210:0 211:0.18181818 212:0.090909091 213:0.18181818 214:0.18181818 215:0.36363636 216:0.090909091 217:0 218:0.27272727 219:0.36363636 220:0.18181818 221:0 222:0.090909091 223:0.18181818 224:0 225:0.27272727 226:0.18181818 227:0.090909091 228:0 229:0 230:0 231:0 232:0 233:0.090909091 234:0.090909091 235:0 236:0.090909091 237:0.090909091 238:0 239:0 240:0.090909091 241:0 242:0 243:0.090909091 244:0 245:0 246:0.27272727 247:0.45454545 248:0.72727273 249:0.18181818 250:0.090909091 251:0.090909091 252:0 253:0.27272727 254:0.090909091 255:0.090909091 256:0.36363636 257:0.18181818 258:0.090909091 259:0 260:0.27272727 261:0.27272727 262:0.45454545 263:0.18181818 264:0.090909091 265:0.090909091 266:0 267:0.18181818 268:0.090909091 269:0.090909091 270:0.090909091 271:0 272:0.18181818 273:0 274:0 275:0.18181818 276:0 277:0 278:0.090909091 279:0 280:0 281:0.18181818 282:0.090909091 283:0.36363636 284:0 285:0 286:0.090909091 287:0 288:0 289:0 290:0 291:0 292:0 293:0 294:0 295:0 296:0 297:0 298:0.090909091 299:0 300:0 301:0 302:0 303:0 304:0.090909091 305:0 306:0 307:0 308:0 309:0 310:0.090909091 311:0 312:0 313:0 314:0 315:0 316:0 317:0 318:0 319:0 320:0 321:0 322:0 323:0 324:0 325:0.090909091 326:0 327:0 328:0 329:0 330:0 331:0 332:0 333:0 334:0 335:0 336:0 337:0 338:0 339:0 340:0 341:0 342:0 343:0 344:1 345:0.83333333 346:0.16666667 347:0 348:0.16666667 349:0 350:0 351:0.83333333 352:0.83333333 353:0 354:0.33333333 355:0.16666667 356:0 357:0 358:0.33333333 359:0.33333333 360:0.16666667 361:0 362:0.16666667 363:0 364:0 365:0 366:0.33333333 367:0.16666667 368:0 369:0 370:0 371:0.16666667 372:0.33333333 373:0.33333333 374:0 375:0 376:0.5 377:0.33333333 378:0 379:0.16666667 380:0 381:0.16666667 382:0 383:0.16666667 384:0.16666667 385:0 386:0 387:0 388:0 389:0 390:0 391:0 392:0 393:0.66666667 394:0.16666667 395:0.16666667 396:0.33333333 397:0.5 398:0.16666667 399:0 400:0.16666667 401:0.66666667 402:0.33333333 403:0.16666667 404:0.33333333 405:0.16666667 406:0.16666667 407:0.33333333 408:0.33333333 409:0.16666667 410:0 411:0 412:0.16666667 413:0 414:0 415:0 416:0.16666667 417:0 418:0 419:0.16666667 420:0.16666667 421:0.16666667 422:0.16666667 423:0.33333333 424:0.16666667 425:0 426:0.16666667 427:0 428:0.33333333 429:0.33333333 430:0 431:0 432:0.5 433:0 434:0 435:0.16666667 436:0.33333333 437:0.16666667 438:0 439:0 440:0 441:0 442:0.33333333 443:0.66666667 444:0.16666667 445:0 446:0 447:0.16666667 448:0 449:0.66666667 450:0.33333333 451:0.33333333 452:0 453:0.16666667 454:0.16666667 455:0 456:0.16666667 457:0.5 458:0.16666667 459:0.16666667 460:0 461:0.16666667 462:0 463:0 464:0 465:0 466:0 467:0 468:0.16666667 469:0 470:0 471:0.16666667 472:0 473:0 474:0.16666667 475:0 476:0.16666667 477:0.16666667 478:0 479:0.16666667 480:0 481:0 482:0 483:0 484:0 485:0 486:0 487:0 488:0 489:0 490:0 491:0 492:0 493:0 494:0 495:0 496:0 497:0 498:0 499:0 500:0 501:0 502:0.16666667 503:0 504:0.16666667 505:0.33333333 506:0 507:0.16666667 508:0 509:0.16666667 510:0 511:0 512:0 513:0 514:0 515:0 516:0 517:0 518:0 519:0.16666667 520:0 521:0 522:0 523:0 524:0 525:0 526:0.16666667 527:0 528:0.33333333 529:0 530:0 531:0 532:0 533:0 534:0.16666667 535:0 536:0 537:0.16666667 538:0 539:0 540:0.16666667 541:0.33333333 542:0.16666667 543:0 544:0.66666667 545:0 546:0 547:0.16666667 548:0.16666667 549:0.16666667 550:0 551:0.16666667 552:0.16666667 553:0.16666667 554:0 555:0.16666667 556:0.16666667 557:0 558:0.16666667 559:0 560:0 561:0 562:0 563:0.16666667 564:0 565:0.16666667 566:0 567:0 568:0.33333333 569:0.33333333 570:0 571:0.16666667 572:0.66666667 573:0 574:0 575:0.16666667 576:0.16666667 577:0 578:0 579:0 580:0.33333333 581:0 582:0 583:0 584:0 585:0 586:0 587:0.16666667 588:0 589:0 590:0.16666667 591:0.16666667 592:0.33333333 593:0.16666667 594:0.33333333 595:0 596:0.16666667 597:0 598:0.16666667 599:0 600:0 601:0.33333333 602:0 603:0.16666667 604:0.16666667 605:0.33333333 606:0 607:0 608:0 609:0 610:0 611:0 612:0 613:0 614:0 615:0.16666667 616:0 617:0.33333333 618:0 619:0.33333333 620:0 621:0.16666667 622:0 623:0 624:0 625:0.16666667 626:0 627:0.16666667 628:0.16666667 629:0 630:0 631:0 632:0 633:0 634:0 635:0 636:0 637:0 638:0 639:0 640:0.16666667 641:0 642:0 643:0 644:0 645:0 646:0 647:0 648:0 649:0 650:0.33333333 651:0.16666667 652:0 653:0.16666667 654:0 655:0 656:0 657:0 658:0 659:0 660:0 661:0 662:0 663:0 664:0 665:0 666:0 667:0 668:0 669:0 670:0 671:0.16666667 672:0 673:0.16666667 674:0 675:0 676:0 677:0 678:0 679:0 680:0 681:0 682:0 683:0 684:0 685:0 686:0 
1.1211659957837823 1:0.54545455 2:1 3:0.36363636 4:0 5:0.27272727 6:0.27272727 7:0 8:0.18181818 9:0.72727273 10:0.45454545 11:0.090909091 12:0.18181818 13:0.090909091 14:0 15:0.090909091 16:0.36363636 17:0.090909091 18:0.18181818 19:0 20:0.45454545 21:0 22:0 23:0 24:0.090909091 25:0.090909091 26:0 27:0 28:0.090909091 29:0.090909091 30:0.18181818 31:0.18181818 32:0.090909091 33:0.090909091 34:0.27272727 35:0 36:0.090909091 37:0.18181818 38:0.090909091 39:0.090909091 40:0 41:0 42:0 43:0 44:0 45:0 46:0 47:0 48:0 49:0 50:0.72727273 51:0.36363636 52:0.27272727 53:0.090909091 54:0.27272727 55:0 56:0 57:0.63636364 58:0.63636364 59:0.72727273 60:0.18181818 61:0.18181818 62:0.18181818 63:0.090909091 64:0.18181818 65:0.72727273 66:0.18181818 67:0.18181818 68:0.18181818 69:0.27272727 70:0 71:0.27272727 72:0.090909091 73:0 74:0.090909091 75:0.090909091 76:0.54545455 77:0 78:0.090909091 79:0.27272727 80:0.090909091 81:0.090909091 82:0.18181818 83:0.090909091 84:0.090909091 85:0 86:0.18181818 87:0.18181818 88:0.18181818 89:0 90:0.18181818 91:0.090909091 92:0 93:0 94:0.090909091 95:0 96:0 97:0.090909091 98:0 99:0.45454545 100:0.090909091 101:0.18181818 102:0.090909091 103:0.18181818 104:0.090909091 105:0 106:0.36363636 107:0.90909091 108:0.18181818 109:0.27272727 110:0 111:0.090909091 112:0 113:0.090909091 114:0.27272727 115:0.36363636 116:0 117:0.090909091 118:0.18181818 119:0.090909091 120:0 121:0.090909091 122:0.090909091 123:0.27272727 124:0.18181818 125:0 126:0 127:0.090909091 128:0.090909091 129:0 130:0 131:0.18181818 132:0 133:0 134:0.27272727 135:0.27272727 136:0.63636364 137:0.090909091 138:0 139:0.090909091 140:0 141:0 142:0 143:0 144:0 145:0.090909091 146:0.090909091 147:0 148:0.27272727 149:0 150:0.18181818 151:0.090909091 152:0 153:0.090909091 154:0 155:0 156:0.090909091 157:0.18181818 158:0.090909091 159:0.090909091 160:0.18181818 161:0 162:0 163:0.090909091 164:0.090909091 165:0 166:0.090909091 167:0 168:0.090909091 169:0.27272727 170:0.18181818 171:0.18181818 172:0.18181818 173:0.090909091 174:0 175:0 176:0 177:0.27272727 178:0.18181818 179:0 180:0.090909091 181:0.090909091 182:0 183:0.090909091 184:0.090909091 185:0 186:0 187:0.27272727 188:0.45454545 189:0 190:0 191:0 192:0 193:0 194:0.090909091 195:0 196:0 197:0.18181818 198:0.090909091 199:0.090909091 200:0 201:0 202:0 203:0 204:0.45454545 205:0.090909091 206:0.090909091 207:0.27272727 208:0.18181818 209:0.090909091 210:0 211:0.18181818 212:0.18181818 213:0.090909091 214:0.090909091 215:0 216:0 217:0 218:0 219:0.090909091 220:0 221:0.18181818 222:0.090909091 223:0.090909091 224:0 225:0.090909091 226:0.27272727 227:0.090909091 228:0.27272727 229:0.27272727 230:0.090909091 231:0 232:0.090909091 233:0.18181818 234:0.18181818 235:0.18181818 236:0 237:0 238:0 239:0 240:0 241:0 242:0.090909091 243:0 244:0 245:0 246:0.27272727 247:0.18181818 248:0.090909091 249:0 250:0.090909091 251:0 252:0 253:0.090909091 254:0.090909091 255:0.18181818 256:0.18181818 257:0.27272727 258:0.18181818 259:0.090909091 260:0.45454545 261:0.18181818 262:0.27272727 263:0.18181818 264:0 265:0.45454545 266:0 267:0.090909091 268:0.18181818 269:0 270:0.090909091 271:0.18181818 272:0.18181818 273:0 274:0 275:0.090909091 276:0 277:0 278:0.090909091 279:0.090909091 280:0 281:0 282:0.18181818 283:0.45454545 284:0.090909091 285:0 286:0.72727273 287:0 288:0 289:0.090909091 290:0 291:0 292:0 293:0 294:0 295:0 296:0 297:0 298:0 299:0 300:0 301:0 302:0 303:0.090909091 304:0 305:0 306:0 307:0 308:0 309:0.090909091 310:0 311:0 312:0 313:0 314:0 315:0 316:0 317:0 318:0 319:0 320:0 321:0.090909091 322:0 323:0 324:0 325:0 326:0 327:0.18181818 328:0 329:0 330:0.090909091 331:0 332:0 333:0.090909091 334:0 335:0 336:0 337:0 338:0 339:0 340:0 341:0 342:0 343:0 344:0 345:0.25 346:0.25 347:0 348:0 349:0.25 350:0 351:0 352:0 353:0.25 354:0 355:0 356:0 357:0 358:0 359:0.25 360:0.25 361:0.25 362:0 363:0.25 364:0 365:0 366:0.5 367:0 368:0.75 369:0 370:0 371:0 372:0.25 373:0.25 374:0.25 375:0 376:0.25 377:0.75 378:0 379:0 380:0.5 381:0.25 382:0 383:0 384:0 385:0 386:0 387:0 388:0 389:0 390:0 391:0 392:0 393:0 394:0 395:0.5 396:0.5 397:0.25 398:0 399:0 400:0.25 401:0 402:0 403:0.25 404:0 405:0 406:0 407:0 408:0.25 409:0.5 410:0.5 411:0 412:0.5 413:0 414:0.5 415:0 416:0.25 417:0 418:0 419:0.5 420:0 421:0 422:0.25 423:0 424:0 425:0.25 426:0 427:0 428:0 429:0 430:0.25 431:0.25 432:0 433:0.75 434:0 435:0 436:0 437:0 438:0 439:0 440:0 441:0 442:0.25 443:0 444:0 445:0 446:0.75 447:0.25 448:0 449:0.25 450:0 451:0.5 452:0 453:0 454:0 455:0 456:0.25 457:0.25 458:0.25 459:0.25 460:0.25 461:0.5 462:0 463:0.25 464:1 465:0 466:0.25 467:0 468:0 469:0 470:0.25 471:0.25 472:0 473:0 474:0 475:0 476:0 477:0.5 478:0 479:0.75 480:0 481:0.5 482:0 483:0 484:0 485:0 486:0 487:0 488:0 489:0 490:0 491:0 492:0 493:0.25 494:0.25 495:0.5 496:0 497:0 498:0 499:0 500:0.75 501:0.25 502:0.25 503:0.25 504:0 505:0 506:0 507:0.25 508:0.25 509:0 510:0 511:0 512:0.25 513:0 514:0.25 515:0.5 516:0.5 517:0.25 518:0 519:0 520:0 521:0 522:0 523:0.5 524:0 525:0 526:0 527:0.25 528:0.25 529:0 530:0.25 531:0.25 532:0 533:0 534:0 535:0 536:0 537:0 538:0 539:0 540:0 541:0 542:0 543:0.25 544:0.25 545:0 546:0 547:0 548:0 549:0.25 550:0.75 551:0.25 552:0.25 553:0 554:0.25 555:0 556:0.25 557:0.25 558:0 559:0 560:0 561:0 562:0 563:0 564:0 565:0 566:0 567:0 568:0 569:0.25 570:0.5 571:0 572:1 573:0.5 574:0 575:0.5 576:0.75 577:0 578:0 579:0 580:0 581:0 582:0 583:0 584:0 585:0 586:0 587:0 588:0 589:0.5 590:0 591:0 592:0.25 593:0 594:0.25 595:0 596:0.75 597:0.5 598:0 599:0 600:0 601:0.75 602:0 603:0.5 604:0 605:0.5 606:0 607:0.25 608:0.5 609:0 610:0 611:0 612:0 613:0.25 614:0 615:0.25 616:0 617:0 618:0.5 619:0 620:0 621:0.25 622:0 623:0 624:0 625:0.5 626:0.25 627:0.25 628:0 629:0.25 630:0 631:0 632:0 633:0 634:0 635:0 636:0 637:0 638:0 639:0 640:0 641:0 642:0 643:0 644:0 645:0 646:0 647:0 648:0 649:0 650:0 651:0 652:0 653:0 654:0 655:0 656:0 657:0 658:0 659:0 660:0 661:0 662:0 663:0 664:0 665:0 666:0 667:0 668:0 669:0 670:0 671:0 672:0 673:0 674:0 675:0 676:0 677:0 678:0 679:0 680:0 681:0 682:0 683:0 684:0 685:0 686:0 
0.90642649752892224 1:0.28571429 2:0.5 3:0.21428571 4:0.28571429 5:0.21428571 6:0.14285714 7:0.071428571 8:0.28571429 9:0.42857143 10:0.21428571 11:0 12:0.28571429 13:0.21428571 14:0.071428571 15:0.42857143 16:0.28571429 17:0.28571429 18:0.35714286 19:0.14285714 20:0.42857143 21:0.071428571 22:0.21428571 23:0.28571429 24:0.14285714 25:0.14285714 26:0.071428571 27:0.071428571 28:0 29:0.21428571 30:0.14285714 31:0 32:0.071428571 33:0.21428571 34:0.21428571 35:0.14285714 36:0 37:0.071428571 38:0 39:0.071428571 40:0 41:0.42857143 42:0 43:0 44:0.071428571 45:0 46:0 47:0 48:0 49:0 50:0.64285714 51:0.28571429 52:0.57142857 53:0.21428571 54:0.28571429 55:0.071428571 56:0 57:0.42857143 58:1 59:0.5 60:0.57142857 61:0.14285714 62:0.64285714 63:0.071428571 64:0.21428571 65:0.5 66:0.28571429 67:0.21428571 68:0.21428571 69:0.5 70:0.071428571 71:0.28571429 72:0.35714286 73:0.28571429 74:0.28571429 75:0.14285714 76:0.35714286 77:0 78:0.071428571 79:0 80:0.21428571 81:0.21428571 82:0.21428571 83:0.14285714 84:0 85:0.14285714 86:0.42857143 87:0.42857143 88:0.21428571 89:0.35714286 90:0.071428571 91:0 92:0.071428571 93:0 94:0.14285714 95:0.14285714 96:0.071428571 97:0 98:0 99:0.14285714 100:0.28571429 101:0.42857143 102:0.14285714 103:0.21428571 104:0.21428571 105:0 106:0.28571429 107:0.85714286 108:0.42857143 109:0.28571429 110:0.071428571 111:0.21428571 112:0 113:0.21428571 114:0.28571429 115:0.14285714 116:0.28571429 117:0.14285714 118:0 119:0 120:0.071428571 121:0.35714286 122:0.28571429 123:0.21428571 124:0.21428571 125:0.14285714 126:0 127:0.14285714 128:0.14285714 129:0.071428571 130:0.21428571 131:0.28571429 132:0.35714286 133:0 134:0.35714286 135:0.28571429 136:0.21428571 137:0.071428571 138:0.21428571 139:0.42857143 140:0 141:0 142:0.14285714 143:0 144:0 145:0.071428571 146:0 147:0 148:0.14285714 149:0.071428571 150:0.5 151:0.14285714 152:0.071428571 153:0 154:0 155:0.5 156:0.14285714 157:0.42857143 158:0.14285714 159:0.21428571 160:0.21428571 161:0 162:0.21428571 163:0.35714286 164:0.21428571 165:0.071428571 166:0.28571429 167:0.21428571 168:0 169:0.071428571 170:0.14285714 171:0.14285714 172:0.28571429 173:0.14285714 174:0.14285714 175:0.071428571 176:0.071428571 177:0.14285714 178:0.21428571 179:0.071428571 180:0.071428571 181:0.21428571 182:0 183:0.071428571 184:0.21428571 185:0 186:0.21428571 187:0.21428571 188:0.21428571 189:0 190:0 191:0.071428571 192:0 193:0 194:0 195:0 196:0 197:0.14285714 198:0.14285714 199:0.14285714 200:0.071428571 201:0.071428571 202:0.071428571 203:0 204:0.14285714 205:0.35714286 206:0.14285714 207:0.14285714 208:0 209:0.14285714 210:0.21428571 211:0 212:0.42857143 213:0.071428571 214:0.21428571 215:0.14285714 216:0.28571429 217:0 218:0.14285714 219:0.21428571 220:0.28571429 221:0.071428571 222:0.071428571 223:0.071428571 224:0 225:0.071428571 226:0.35714286 227:0.28571429 228:0.071428571 229:0.35714286 230:0.14285714 231:0 232:0.14285714 233:0.57142857 234:0.14285714 235:0.071428571 236:0.14285714 237:0.071428571 238:0 239:0 240:0.14285714 241:0 242:0 243:0.071428571 244:0 245:0 246:0.35714286 247:0.14285714 248:0.14285714 249:0.071428571 250:0.14285714 251:0.071428571 252:0 253:0.42857143 254:0.42857143 255:0.21428571 256:0.5 257:0.071428571 258:0.14285714 259:0.071428571 260:0.35714286 261:0.21428571 262:0.071428571 263:0.14285714 264:0.28571429 265:0 266:0.071428571 267:0.14285714 268:0.21428571 269:0.21428571 270:0 271:0.071428571 272:0.14285714 273:0 274:0.071428571 275:0.21428571 276:0.28571429 277:0.21428571 278:0.071428571 279:0.071428571 280:0.071428571 281:0.21428571 282:0.28571429 283:0.42857143 284:0.14285714 285:0.071428571 286:0.42857143 287:0.071428571 288:0 289:0 290:0 291:0 292:0.071428571 293:0 294:0 295:0 296:0.071428571 297:0 298:0 299:0 300:0 301:0 302:0 303:0.14285714 304:0.071428571 305:0.071428571 306:0.071428571 307:0.071428571 308:0 309:0 310:0.071428571 311:0 312:0 313:0 314:0.071428571 315:0 316:0 317:0.071428571 318:0 319:0 320:0.071428571 321:0 322:0 323:0 324:0.14285714 325:0.071428571 326:0 327:0.071428571 328:0 329:0 330:0 331:0 332:0 333:0 334:0 335:0 336:0 337:0 338:0 339:0 340:0 341:0 342:0 343:0 344:0.46666667 345:0.53333333 346:0.66666667 347:0.33333333 348:0.066666667 349:0.26666667 350:0 351:0.6 352:0.93333333 353:0.93333333 354:0.33333333 355:0.33333333 356:0.13333333 357:0 358:0.4 359:0.53333333 360:0.66666667 361:0.33333333 362:0.13333333 363:0.066666667 364:0 365:0.73333333 366:0.53333333 367:0.13333333 368:0.6 369:0.13333333 370:0.26666667 371:0 372:0 373:0.46666667 374:0.26666667 375:0.13333333 376:0.13333333 377:0.066666667 378:0 379:0.26666667 380:0.33333333 381:0.2 382:0.13333333 383:0.4 384:0.2 385:0.066666667 386:0.066666667 387:0 388:0 389:0.066666667 390:0 391:0 392:0 393:0.66666667 394:0.6 395:0.4 396:0.8 397:0.33333333 398:0.46666667 399:0 400:0.66666667 401:0.33333333 402:0.66666667 403:0.73333333 404:0.8 405:0.73333333 406:0.066666667 407:0.6 408:0.73333333 409:0.73333333 410:0.66666667 411:0.4 412:0.26666667 413:0.066666667 414:0.6 415:0.4 416:0.33333333 417:0.2 418:0.066666667 419:0.26666667 420:0 421:0.066666667 422:0.53333333 423:0.53333333 424:0.6 425:0.13333333 426:0.2 427:0.2 428:0.53333333 429:0.26666667 430:0.33333333 431:0.4 432:0.13333333 433:0.4 434:0.066666667 435:0.066666667 436:0.066666667 437:0.066666667 438:0 439:0 440:0 441:0 442:0.26666667 443:1 444:0.33333333 445:0.46666667 446:0.13333333 447:0.066666667 448:0 449:0.73333333 450:0.66666667 451:0.6 452:0.26666667 453:0.46666667 454:0.46666667 455:0.066666667 456:0.4 457:0.8 458:0.4 459:0.6 460:0.2 461:0.33333333 462:0 463:0.46666667 464:0.4 465:0.46666667 466:0.53333333 467:0.13333333 468:0.2 469:0 470:0.26666667 471:0.13333333 472:0.2 473:0.26666667 474:0.13333333 475:0.26666667 476:0 477:0.33333333 478:0.26666667 479:0.33333333 480:0 481:0.13333333 482:0.066666667 483:0.13333333 484:0 485:0 486:0.066666667 487:0.066666667 488:0 489:0 490:0 491:0.4 492:0.6 493:0.46666667 494:0.2 495:0.33333333 496:0.4 497:0.066666667 498:0.73333333 499:0.73333333 500:0.46666667 501:0.2 502:0.2 503:0.33333333 504:0 505:0.26666667 506:0.26666667 507:0.46666667 508:0.2 509:0.2 510:0.33333333 511:0.066666667 512:0.13333333 513:0.73333333 514:0.46666667 515:0.2 516:0.066666667 517:0.26666667 518:0.066666667 519:0.2 520:0.33333333 521:0.13333333 522:0.13333333 523:0.066666667 524:0.13333333 525:0 526:0.2 527:0.53333333 528:0 529:0.066666667 530:0.13333333 531:0.26666667 532:0 533:0 534:0 535:0 536:0 537:0.066666667 538:0.066666667 539:0 540:0.13333333 541:0.066666667 542:0.066666667 543:0.13333333 544:0.066666667 545:0.13333333 546:0 547:0.26666667 548:0.53333333 549:0.13333333 550:0.13333333 551:0.33333333 552:0.46666667 553:0.066666667 554:0.33333333 555:0.6 556:0.26666667 557:0.2 558:0.066666667 559:0.066666667 560:0 561:0.33333333 562:0.26666667 563:0.2 564:0.066666667 565:0.4 566:0.066666667 567:0.066666667 568:0 569:0.13333333 570:0.13333333 571:0.13333333 572:0.2 573:0.13333333 574:0.066666667 575:0.066666667 576:0.13333333 577:0.2 578:0.2 579:0.066666667 580:0.26666667 581:0.066666667 582:0.066666667 583:0 584:0.066666667 585:0.066666667 586:0 587:0.13333333 588:0 589:0.33333333 590:0.46666667 591:0.066666667 592:0.46666667 593:0.13333333 594:0.13333333 595:0.066666667 596:0.2 597:0.8 598:0.66666667 599:0.2 600:0.13333333 601:0 602:0 603:0.2 604:0.26666667 605:0.066666667 606:0.2 607:0.26666667 608:0.13333333 609:0 610:0.2 611:0.26666667 612:0.2 613:0.26666667 614:0.13333333 615:0.13333333 616:0 617:0 618:0.26666667 619:0.26666667 620:0.13333333 621:0.066666667 622:0.2 623:0.066666667 624:0.2 625:0.33333333 626:0.13333333 627:0.33333333 628:0.13333333 629:0.2 630:0.066666667 631:0.13333333 632:0 633:0.13333333 634:0 635:0.066666667 636:0.066666667 637:0 638:0.066666667 639:0 640:0.13333333 641:0 642:0 643:0.13333333 644:0 645:0.066666667 646:0 647:0 648:0 649:0 650:0 651:0 652:0.066666667 653:0.066666667 654:0.13333333 655:0 656:0 657:0.066666667 658:0 659:0 660:0.066666667 661:0 662:0.066666667 663:0.066666667 664:0 665:0 666:0.066666667 667:0.066666667 668:0 669:0 670:0 671:0 672:0 673:0.066666667 674:0.13333333 675:0 676:0.066666667 677:0 678:0 679:0 680:0 681:0 682:0 683:0 684:0 685:0 686:0 
0.45913001803230996 1:0.28571429 2:0.5 3:0.21428571 4:0.28571429 5:0.21428571 6:0.14285714 7:0.071428571 8:0.28571429 9:0.42857143 10:0.21428571 11:0 12:0.28571429 13:0.21428571 14:0.071428571 15:0.42857143 16:0.28571429 17:0.28571429 18:0.35714286 19:0.14285714 20:0.42857143 21:0.071428571 22:0.21428571 23:0.28571429 24:0.14285714 25:0.14285714 26:0.071428571 27:0.071428571 28:0 29:0.21428571 30:0.14285714 31:0 32:0.071428571 33:0.21428571 34:0.21428571 35:0.14285714 36:0 37:0.071428571 38:0 39:0.071428571 40:0 41:0.42857143 42:0 43:0 44:0.071428571 45:0 46:0 47:0 48:0 49:0 50:0.64285714 51:0.28571429 52:0.57142857 53:0.21428571 54:0.28571429 55:0.071428571 56:0 57:0.42857143 58:1 59:0.5 60:0.57142857 61:0.14285714 62:0.64285714 63:0.071428571 64:0.21428571 65:0.5 66:0.28571429 67:0.21428571 68:0.21428571 69:0.5 70:0.071428571 71:0.28571429 72:0.35714286 73:0.28571429 74:0.28571429 75:0.14285714 76:0.35714286 77:0 78:0.071428571 79:0 80:0.21428571 81:0.21428571 82:0.21428571 83:0.14285714 84:0 85:0.14285714 86:0.42857143 87:0.42857143 88:0.21428571 89:0.35714286 90:0.071428571 91:0 92:0.071428571 93:0 94:0.14285714 95:0.14285714 96:0.071428571 97:0 98:0 99:0.14285714 100:0.28571429 101:0.42857143 102:0.14285714 103:0.21428571 104:0.21428571 105:0 106:0.28571429 107:0.85714286 108:0.42857143 109:0.28571429 110:0.071428571 111:0.21428571 112:0 113:0.21428571 114:0.28571429 115:0.14285714 116:0.28571429 117:0.14285714 118:0 119:0 120:0.071428571 121:0.35714286 122:0.28571429 123:0.21428571 124:0.21428571 125:0.14285714 126:0 127:0.14285714 128:0.14285714 129:0.071428571 130:0.21428571 131:0.28571429 132:0.35714286 133:0 134:0.35714286 135:0.28571429 136:0.21428571 137:0.071428571 138:0.21428571 139:0.42857143 140:0 141:0 142:0.14285714 143:0 144:0 145:0.071428571 146:0 147:0 148:0.14285714 149:0.071428571 150:0.5 151:0.14285714 152:0.071428571 153:0 154:0 155:0.5 156:0.14285714 157:0.42857143 158:0.14285714 159:0.21428571 160:0.21428571 161:0 162:0.21428571 163:0.35714286 164:0.21428571 165:0.071428571 166:0.28571429 167:0.21428571 168:0 169:0.071428571 170:0.14285714 171:0.14285714 172:0.28571429 173:0.14285714 174:0.14285714 175:0.071428571 176:0.071428571 177:0.14285714 178:0.21428571 179:0.071428571 180:0.071428571 181:0.21428571 182:0 183:0.071428571 184:0.21428571 185:0 186:0.21428571 187:0.21428571 188:0.21428571 189:0 190:0 191:0.071428571 192:0 193:0 194:0 195:0 196:0 197:0.14285714 198:0.14285714 199:0.14285714 200:0.071428571 201:0.071428571 202:0.071428571 203:0 204:0.14285714 205:0.35714286 206:0.14285714 207:0.14285714 208:0 209:0.14285714 210:0.21428571 211:0 212:0.42857143 213:0.071428571 214:0.21428571 215:0.14285714 216:0.28571429 217:0 218:0.14285714 219:0.21428571 220:0.28571429 221:0.071428571 222:0.071428571 223:0.071428571 224:0 225:0.071428571 226:0.35714286 227:0.28571429 228:0.071428571 229:0.35714286 230:0.14285714 231:0 232:0.14285714 233:0.57142857 234:0.14285714 235:0.071428571 236:0.14285714 237:0.071428571 238:0 239:0 240:0.14285714 241:0 242:0 243:0.071428571 244:0 245:0 246:0.35714286 247:0.14285714 248:0.14285714 249:0.071428571 250:0.14285714 251:0.071428571 252:0 253:0.42857143 254:0.42857143 255:0.21428571 256:0.5 257:0.071428571 258:0.14285714 259:0.071428571 260:0.35714286 261:0.21428571 262:0.071428571 263:0.14285714 264:0.28571429 265:0 266:0.071428571 267:0.14285714 268:0.21428571 269:0.21428571 270:0 271:0.071428571 272:0.14285714 273:0 274:0.071428571 275:0.21428571 276:0.28571429 277:0.21428571 278:0.071428571 279:0.071428571 280:0.071428571 281:0.21428571 282:0.28571429 283:0.42857143 284:0.14285714 285:0.071428571 286:0.42857143 287:0.071428571 288:0 289:0 290:0 291:0 292:0.071428571 293:0 294:0 295:0 296:0.071428571 297:0 298:0 299:0 300:0 301:0 302:0 303:0.14285714 304:0.071428571 305:0.071428571 306:0.071428571 307:0.071428571 308:0 309:0 310:0.071428571 311:0 312:0 313:0 314:0.071428571 315:0 316:0 317:0.071428571 318:0 319:0 320:0.071428571 321:0 322:0 323:0 324:0.14285714 325:0.071428571 326:0 327:0.071428571 328:0 329:0 330:0 331:0 332:0 333:0 334:0 335:0 336:0 337:0 338:0 339:0 340:0 341:0 342:0 343:0 344:0.11111111 345:0 346:0.22222222 347:0.11111111 348:0.11111111 349:0 350:0 351:0.33333333 352:0.44444444 353:0.33333333 354:0.22222222 355:0.33333333 356:0 357:0 358:0.11111111 359:0.22222222 360:0.33333333 361:0 362:0.33333333 363:0.33333333 364:0 365:0 366:0.11111111 367:0.11111111 368:0 369:0 370:0.22222222 371:0 372:0 373:0.33333333 374:0.33333333 375:0 376:0.44444444 377:0.11111111 378:0.11111111 379:0.11111111 380:0.11111111 381:0 382:0.22222222 383:0.22222222 384:0 385:0 386:0 387:0 388:0 389:0 390:0 391:0 392:0 393:0 394:0.44444444 395:0.44444444 396:0.11111111 397:0.44444444 398:0.44444444 399:0 400:0.22222222 401:0.11111111 402:0 403:0.11111111 404:0.33333333 405:0.44444444 406:0 407:0.33333333 408:0.22222222 409:0.11111111 410:0.22222222 411:0.33333333 412:0.66666667 413:0 414:0 415:0.22222222 416:0.22222222 417:0.22222222 418:0.33333333 419:0.22222222 420:0 421:0.22222222 422:0.11111111 423:0.11111111 424:0.22222222 425:0.33333333 426:0.11111111 427:0 428:0 429:0.33333333 430:0.44444444 431:0.22222222 432:0.11111111 433:0.33333333 434:0 435:0 436:0 437:0 438:0 439:0 440:0 441:0 442:0.22222222 443:0.44444444 444:0.22222222 445:0.11111111 446:0.11111111 447:0.11111111 448:0 449:0.22222222 450:0.22222222 451:0.55555556 452:0.22222222 453:0 454:0.44444444 455:0 456:0.22222222 457:0 458:0.44444444 459:0.11111111 460:0.22222222 461:0.11111111 462:0.22222222 463:0.11111111 464:0.33333333 465:0.22222222 466:0 467:0.11111111 468:0.11111111 469:0.11111111 470:0.33333333 471:0.22222222 472:0.11111111 473:0 474:0.22222222 475:0.44444444 476:0 477:0 478:0.55555556 479:0.33333333 480:0.22222222 481:0.11111111 482:0.11111111 483:0 484:0.11111111 485:0 486:0 487:0.11111111 488:0 489:0 490:0 491:0 492:0.11111111 493:0 494:0 495:0.33333333 496:0 497:0 498:0.33333333 499:0 500:0.33333333 501:0.33333333 502:0 503:0 504:0 505:0.22222222 506:0.11111111 507:0.22222222 508:0.22222222 509:0.11111111 510:0.22222222 511:0 512:0.11111111 513:0.11111111 514:0.22222222 515:0.11111111 516:0 517:0 518:0 519:0 520:0.22222222 521:0.11111111 522:0.22222222 523:0.22222222 524:0 525:0 526:0 527:0.11111111 528:0.11111111 529:0 530:0.33333333 531:0.22222222 532:0 533:0 534:0 535:0.22222222 536:0 537:0.11111111 538:0 539:0 540:0.11111111 541:0.44444444 542:0.44444444 543:0.11111111 544:0.11111111 545:0.11111111 546:0 547:0.22222222 548:0.22222222 549:0.33333333 550:0 551:0.33333333 552:0.11111111 553:0 554:0.22222222 555:0.55555556 556:0.11111111 557:0.11111111 558:0.11111111 559:0 560:0 561:0.11111111 562:0.11111111 563:0.22222222 564:0.11111111 565:0 566:0 567:0.11111111 568:0.44444444 569:0.22222222 570:0.22222222 571:0.11111111 572:1 573:0.33333333 574:0 575:0.22222222 576:0.33333333 577:0 578:0.11111111 579:0.11111111 580:0.33333333 581:0 582:0 583:0.11111111 584:0 585:0.11111111 586:0 587:0 588:0 589:0 590:0.11111111 591:0.11111111 592:0 593:0.22222222 594:0 595:0 596:0.44444444 597:0.22222222 598:0.33333333 599:0.33333333 600:0.11111111 601:0.44444444 602:0 603:0.11111111 604:0.55555556 605:0.11111111 606:0.11111111 607:0.22222222 608:0 609:0 610:0.11111111 611:0.11111111 612:0.11111111 613:0.11111111 614:0.22222222 615:0.22222222 616:0 617:0.33333333 618:0 619:0.22222222 620:0.11111111 621:0.11111111 622:0.11111111 623:0.11111111 624:0.11111111 625:0.44444444 626:0.22222222 627:0.11111111 628:0.11111111 629:0.44444444 630:0 631:0 632:0 633:0 634:0 635:0 636:0 637:0 638:0.11111111 639:0 640:0 641:0 642:0 643:0 644:0 645:0.11111111 646:0 647:0 648:0 649:0 650:0 651:0 652:0 653:0 654:0 655:0.22222222 656:0 657:0 658:0 659:0 660:0 661:0 662:0 663:0.11111111 664:0 665:0.11111111 666:0 667:0.11111111 668:0 669:0 670:0 671:0 672:0 673:0 674:0 675:0 676:0 677:0 678:0 679:0 680:0 681:0 682:0 683:0 684:0 685:0 686:0 
0.18924789324375937 1:0.28571429 2:0.5 3:0.21428571 4:0.28571429 5:0.21428571 6:0.14285714 7:0.071428571 8:0.28571429 9:0.42857143 10:0.21428571 11:0 12:0.28571429 13:0.21428571 14:0.071428571 15:0.42857143 16:0.28571429 17:0.28571429 18:0.35714286 19:0.14285714 20:0.42857143 21:0.071428571 22:0.21428571 23:0.28571429 24:0.14285714 25:0.14285714 26:0.071428571 27:0.071428571 28:0 29:0.21428571 30:0.14285714 31:0 32:0.071428571 33:0.21428571 34:0.21428571 35:0.14285714 36:0 37:0.071428571 38:0 39:0.071428571 40:0 41:0.42857143 42:0 43:0 44:0.071428571 45:0 46:0 47:0 48:0 49:0 50:0.64285714 51:0.28571429 52:0.57142857 53:0.21428571 54:0.28571429 55:0.071428571 56:0 57:0.42857143 58:1 59:0.5 60:0.57142857 61:0.14285714 62:0.64285714 63:0.071428571 64:0.21428571 65:0.5 66:0.28571429 67:0.21428571 68:0.21428571 69:0.5 70:0.071428571 71:0.28571429 72:0.35714286 73:0.28571429 74:0.28571429 75:0.14285714 76:0.35714286 77:0 78:0.071428571 79:0 80:0.21428571 81:0.21428571 82:0.21428571 83:0.14285714 84:0 85:0.14285714 86:0.42857143 87:0.42857143 88:0.21428571 89:0.35714286 90:0.071428571 91:0 92:0.071428571 93:0 94:0.14285714 95:0.14285714 96:0.071428571 97:0 98:0 99:0.14285714 100:0.28571429 101:0.42857143 102:0.14285714 103:0.21428571 104:0.21428571 105:0 106:0.28571429 107:0.85714286 108:0.42857143 109:0.28571429 110:0.071428571 111:0.21428571 112:0 113:0.21428571 114:0.28571429 115:0.14285714 116:0.28571429 117:0.14285714 118:0 119:0 120:0.071428571 121:0.35714286 122:0.28571429 123:0.21428571 124:0.21428571 125:0.14285714 126:0 127:0.14285714 128:0.14285714 129:0.071428571 130:0.21428571 131:0.28571429 132:0.35714286 133:0 134:0.35714286 135:0.28571429 136:0.21428571 137:0.071428571 138:0.21428571 139:0.42857143 140:0 141:0 142:0.14285714 143:0 144:0 145:0.071428571 146:0 147:0 148:0.14285714 149:0.071428571 150:0.5 151:0.14285714 152:0.071428571 153:0 154:0 155:0.5 156:0.14285714 157:0.42857143 158:0.14285714 159:0.21428571 160:0.21428571 161:0 162:0.21428571 163:0.35714286 164:0.21428571 165:0.071428571 166:0.28571429 167:0.21428571 168:0 169:0.071428571 170:0.14285714 171:0.14285714 172:0.28571429 173:0.14285714 174:0.14285714 175:0.071428571 176:0.071428571 177:0.14285714 178:0.21428571 179:0.071428571 180:0.071428571 181:0.21428571 182:0 183:0.071428571 184:0.21428571 185:0 186:0.21428571 187:0.21428571 188:0.21428571 189:0 190:0 191:0.071428571 192:0 193:0 194:0 195:0 196:0 197:0.14285714 198:0.14285714 199:0.14285714 200:0.071428571 201:0.071428571 202:0.071428571 203:0 204:0.14285714 205:0.35714286 206:0.14285714 207:0.14285714 208:0 209:0.14285714 210:0.21428571 211:0 212:0.42857143 213:0.071428571 214:0.21428571 215:0.14285714 216:0.28571429 217:0 218:0.14285714 219:0.21428571 220:0.28571429 221:0.071428571 222:0.071428571 223:0.071428571 224:0 225:0.071428571 226:0.35714286 227:0.28571429 228:0.071428571 229:0.35714286 230:0.14285714 231:0 232:0.14285714 233:0.57142857 234:0.14285714 235:0.071428571 236:0.14285714 237:0.071428571 238:0 239:0 240:0.14285714 241:0 242:0 243:0.071428571 244:0 245:0 246:0.35714286 247:0.14285714 248:0.14285714 249:0.071428571 250:0.14285714 251:0.071428571 252:0 253:0.42857143 254:0.42857143 255:0.21428571 256:0.5 257:0.071428571 258:0.14285714 259:0.071428571 260:0.35714286 261:0.21428571 262:0.071428571 263:0.14285714 264:0.28571429 265:0 266:0.071428571 267:0.14285714 268:0.21428571 269:0.21428571 270:0 271:0.071428571 272:0.14285714 273:0 274:0.071428571 275:0.21428571 276:0.28571429 277:0.21428571 278:0.071428571 279:0.071428571 280:0.071428571 281:0.21428571 282:0.28571429 283:0.42857143 284:0.14285714 285:0.071428571 286:0.42857143 287:0.071428571 288:0 289:0 290:0 291:0 292:0.071428571 293:0 294:0 295:0 296:0.071428571 297:0 298:0 299:0 300:0 301:0 302:0 303:0.14285714 304:0.071428571 305:0.071428571 306:0.071428571 307:0.071428571 308:0 309:0 310:0.071428571 311:0 312:0 313:0 314:0.071428571 315:0 316:0 317:0.071428571 318:0 319:0 320:0.071428571 321:0 322:0 323:0 324:0.14285714 325:0.071428571 326:0 327:0.071428571 328:0 329:0 330:0 331:0 332:0 333:0 334:0 335:0 336:0 337:0 338:0 339:0 340:0 341:0 342:0 343:0 344:0.33333333 345:0.22222222 346:0.22222222 347:0.055555556 348:0.055555556 349:0.11111111 350:0 351:0.16666667 352:0.61111111 353:0.33333333 354:0 355:0.27777778 356:0.16666667 357:0 358:0.16666667 359:0.11111111 360:0.22222222 361:0.33333333 362:0.27777778 363:0.16666667 364:0.055555556 365:0.16666667 366:0.22222222 367:0.11111111 368:0 369:0.055555556 370:0.11111111 371:0 372:0.11111111 373:0.16666667 374:0.22222222 375:0 376:0.27777778 377:0.16666667 378:0.055555556 379:0.27777778 380:0.27777778 381:0.11111111 382:0 383:0.055555556 384:0.16666667 385:0 386:0.11111111 387:0.055555556 388:0 389:0 390:0 391:0 392:0 393:0.11111111 394:0.33333333 395:0.33333333 396:0.22222222 397:0.22222222 398:0.27777778 399:0.11111111 400:0.44444444 401:0.88888889 402:1 403:0.61111111 404:0.77777778 405:0.27777778 406:0.11111111 407:0.33333333 408:0.94444444 409:0.55555556 410:0.33333333 411:0.38888889 412:0.61111111 413:0 414:0.27777778 415:0.33333333 416:0.27777778 417:0.16666667 418:0.38888889 419:0.44444444 420:0.055555556 421:0.22222222 422:0.44444444 423:0.61111111 424:0.38888889 425:0.055555556 426:0.22222222 427:0 428:0.16666667 429:0.44444444 430:0.22222222 431:0 432:0.33333333 433:0.27777778 434:0.055555556 435:0.055555556 436:0.055555556 437:0 438:0 439:0 440:0 441:0 442:0.16666667 443:0.38888889 444:0.33333333 445:0.22222222 446:0.27777778 447:0.16666667 448:0 449:0.22222222 450:0.55555556 451:0.61111111 452:0.66666667 453:0.27777778 454:0.38888889 455:0 456:0.44444444 457:0.38888889 458:0.5 459:0.11111111 460:0.16666667 461:0.38888889 462:0.055555556 463:0.055555556 464:0.55555556 465:0.16666667 466:0.16666667 467:0.055555556 468:0 469:0.055555556 470:0.11111111 471:0.44444444 472:0.27777778 473:0.22222222 474:0.27777778 475:0.11111111 476:0 477:0.27777778 478:0.38888889 479:0.33333333 480:0.27777778 481:0.11111111 482:0.16666667 483:0 484:0 485:0 486:0.055555556 487:0.055555556 488:0 489:0 490:0 491:0.16666667 492:0.055555556 493:0.16666667 494:0 495:0.16666667 496:0.11111111 497:0 498:0.16666667 499:0.83333333 500:0.38888889 501:0 502:0.22222222 503:0.16666667 504:0 505:0.22222222 506:0.27777778 507:0.16666667 508:0.055555556 509:0.22222222 510:0.11111111 511:0 512:0.055555556 513:0.44444444 514:0.055555556 515:0.11111111 516:0 517:0 518:0 519:0.16666667 520:0.22222222 521:0.055555556 522:0.11111111 523:0 524:0.055555556 525:0 526:0.11111111 527:0.33333333 528:0.22222222 529:0.055555556 530:0.055555556 531:0 532:0.055555556 533:0.055555556 534:0.055555556 535:0 536:0 537:0 538:0.055555556 539:0 540:0.055555556 541:0.33333333 542:0.055555556 543:0.055555556 544:0.11111111 545:0.11111111 546:0 547:0.11111111 548:0.88888889 549:0.66666667 550:0.11111111 551:0.22222222 552:0.055555556 553:0 554:0.16666667 555:0.61111111 556:0.38888889 557:0.055555556 558:0.16666667 559:0.11111111 560:0 561:0.055555556 562:0.16666667 563:0.33333333 564:0.11111111 565:0.11111111 566:0.055555556 567:0.055555556 568:0 569:0.5 570:0.11111111 571:0.055555556 572:0.11111111 573:0 574:0 575:0 576:0.11111111 577:0.11111111 578:0.11111111 579:0.22222222 580:0.11111111 581:0.055555556 582:0 583:0.11111111 584:0 585:0 586:0 587:0 588:0 589:0.16666667 590:0.16666667 591:0.11111111 592:0.055555556 593:0.16666667 594:0.11111111 595:0.055555556 596:0.27777778 597:0.33333333 598:0.11111111 599:0.55555556 600:0.16666667 601:0.44444444 602:0 603:0.22222222 604:0.38888889 605:0.16666667 606:0.16666667 607:0.16666667 608:0.16666667 609:0 610:0.055555556 611:0.055555556 612:0.11111111 613:0.055555556 614:0 615:0.22222222 616:0 617:0.11111111 618:0.27777778 619:0.22222222 620:0.11111111 621:0.055555556 622:0.055555556 623:0.055555556 624:0 625:0.33333333 626:0.27777778 627:0 628:0.11111111 629:0.27777778 630:0 631:0 632:0.055555556 633:0.055555556 634:0 635:0.055555556 636:0 637:0 638:0 639:0.055555556 640:0.11111111 641:0.055555556 642:0 643:0 644:0 645:0.22222222 646:0 647:0.11111111 648:0 649:0 650:0 651:0 652:0 653:0 654:0.055555556 655:0 656:0.055555556 657:0 658:0 659:0 660:0 661:0 662:0.055555556 663:0 664:0 665:0 666:0 667:0 668:0 669:0 670:0 671:0.055555556 672:0 673:0 674:0 675:0 676:0.055555556 677:0 678:0 679:0 680:0 681:0 682:0 683:0 684:0 685:0 686:0 
0.25751416327137733 1:0.28571429 2:0.5 3:0.21428571 4:0.28571429 5:0.21428571 6:0.14285714 7:0.071428571 8:0.28571429 9:0.42857143 10:0.21428571 11:0 12:0.28571429 13:0.21428571 14:0.071428571 15:0.42857143 16:0.28571429 17:0.28571429 18:0.35714286 19:0.14285714 20:0.42857143 21:0.071428571 22:0.21428571 23:0.28571429 24:0.14285714 25:0.14285714 26:0.071428571 27:0.071428571 28:0 29:0.21428571 30:0.14285714 31:0 32:0.071428571 33:0.21428571 34:0.21428571 35:0.14285714 36:0 37:0.071428571 38:0 39:0.071428571 40:0 41:0.42857143 42:0 43:0 44:0.071428571 45:0 46:0 47:0 48:0 49:0 50:0.64285714 51:0.28571429 52:0.57142857 53:0.21428571 54:0.28571429 55:0.071428571 56:0 57:0.42857143 58:1 59:0.5 60:0.57142857 61:0.14285714 62:0.64285714 63:0.071428571 64:0.21428571 65:0.5 66:0.28571429 67:0.21428571 68:0.21428571 69:0.5 70:0.071428571 71:0.28571429 72:0.35714286 73:0.28571429 74:0.28571429 75:0.14285714 76:0.35714286 77:0 78:0.071428571 79:0 80:0.21428571 81:0.21428571 82:0.21428571 83:0.14285714 84:0 85:0.14285714 86:0.42857143 87:0.42857143 88:0.21428571 89:0.35714286 90:0.071428571 91:0 92:0.071428571 93:0 94:0.14285714 95:0.14285714 96:0.071428571 97:0 98:0 99:0.14285714 100:0.28571429 101:0.42857143 102:0.14285714 103:0.21428571 104:0.21428571 105:0 106:0.28571429 107:0.85714286 108:0.42857143 109:0.28571429 110:0.071428571 111:0.21428571 112:0 113:0.21428571 114:0.28571429 115:0.14285714 116:0.28571429 117:0.14285714 118:0 119:0 120:0.071428571 121:0.35714286 122:0.28571429 123:0.21428571 124:0.21428571 125:0.14285714 126:0 127:0.14285714 128:0.14285714 129:0.071428571 130:0.21428571 131:0.28571429 132:0.35714286 133:0 134:0.35714286 135:0.28571429 136:0.21428571 137:0.071428571 138:0.21428571 139:0.42857143 140:0 141:0 142:0.14285714 143:0 144:0 145:0.071428571 146:0 147:0 148:0.14285714 149:0.071428571 150:0.5 151:0.14285714 152:0.071428571 153:0 154:0 155:0.5 156:0.14285714 157:0.42857143 158:0.14285714 159:0.21428571 160:0.21428571 161:0 162:0.21428571 163:0.35714286 164:0.21428571 165:0.071428571 166:0.28571429 167:0.21428571 168:0 169:0.071428571 170:0.14285714 171:0.14285714 172:0.28571429 173:0.14285714 174:0.14285714 175:0.071428571 176:0.071428571 177:0.14285714 178:0.21428571 179:0.071428571 180:0.071428571 181:0.21428571 182:0 183:0.071428571 184:0.21428571 185:0 186:0.21428571 187:0.21428571 188:0.21428571 189:0 190:0 191:0.071428571 192:0 193:0 194:0 195:0 196:0 197:0.14285714 198:0.14285714 199:0.14285714 200:0.071428571 201:0.071428571 202:0.071428571 203:0 204:0.14285714 205:0.35714286 206:0.14285714 207:0.14285714 208:0 209:0.14285714 210:0.21428571 211:0 212:0.42857143 213:0.071428571 214:0.21428571 215:0.14285714 216:0.28571429 217:0 218:0.14285714 219:0.21428571 220:0.28571429 221:0.071428571 222:0.071428571 223:0.071428571 224:0 225:0.071428571 226:0.35714286 227:0.28571429 228:0.071428571 229:0.35714286 230:0.14285714 231:0 232:0.14285714 233:0.57142857 234:0.14285714 235:0.071428571 236:0.14285714 237:0.071428571 238:0 239:0 240:0.14285714 241:0 242:0 243:0.071428571 244:0 245:0 246:0.35714286 247:0.14285714 248:0.14285714 249:0.071428571 250:0.14285714 251:0.071428571 252:0 253:0.42857143 254:0.42857143 255:0.21428571 256:0.5 257:0.071428571 258:0.14285714 259:0.071428571 260:0.35714286 261:0.21428571 262:0.071428571 263:0.14285714 264:0.28571429 265:0 266:0.071428571 267:0.14285714 268:0.21428571 269:0.21428571 270:0 271:0.071428571 272:0.14285714 273:0 274:0.071428571 275:0.21428571 276:0.28571429 277:0.21428571 278:0.071428571 279:0.071428571 280:0.071428571 281:0.21428571 282:0.28571429 283:0.42857143 284:0.14285714 285:0.071428571 286:0.42857143 287:0.071428571 288:0 289:0 290:0 291:0 292:0.071428571 293:0 294:0 295:0 296:0.071428571 297:0 298:0 299:0 300:0 301:0 302:0 303:0.14285714 304:0.071428571 305:0.071428571 306:0.071428571 307:0.071428571 308:0 309:0 310:0.071428571 311:0 312:0 313:0 314:0.071428571 315:0 316:0 317:0.071428571 318:0 319:0 320:0.071428571 321:0 322:0 323:0 324:0.14285714 325:0.071428571 326:0 327:0.071428571 328:0 329:0 330:0 331:0 332:0 333:0 334:0 335:0 336:0 337:0 338:0 339:0 340:0 341:0 342:0 343:0 344:0.16666667 345:0.54166667 346:0.33333333 347:0.083333333 348:0.375 349:0.125 350:0.125 351:0.45833333 352:0.625 353:0.375 354:0.29166667 355:0.41666667 356:0.29166667 357:0.083333333 358:0.45833333 359:0.58333333 360:0.16666667 361:0.20833333 362:0.20833333 363:0.375 364:0 365:0.25 366:0.20833333 367:0.125 368:0.041666667 369:0.16666667 370:0.125 371:0 372:0.375 373:0.25 374:0.125 375:0.25 376:0.25 377:0.16666667 378:0.125 379:0.083333333 380:0.58333333 381:0.29166667 382:0.25 383:0.25 384:0.41666667 385:0.041666667 386:0.083333333 387:0.041666667 388:0.083333333 389:0 390:0 391:0.041666667 392:0.041666667 393:0.54166667 394:0.375 395:0.5 396:0.29166667 397:0.25 398:0.45833333 399:0.041666667 400:0.45833333 401:1 402:0.58333333 403:0.54166667 404:0.375 405:0.54166667 406:0.041666667 407:0.375 408:0.5 409:0.20833333 410:0.16666667 411:0.41666667 412:0.33333333 413:0 414:0.33333333 415:0.54166667 416:0.58333333 417:0.25 418:0.20833333 419:0.33333333 420:0.041666667 421:0.20833333 422:0.20833333 423:0.45833333 424:0.20833333 425:0.29166667 426:0.25 427:0 428:0.29166667 429:0.79166667 430:0.25 431:0.33333333 432:0.25 433:0.25 434:0.125 435:0.041666667 436:0.16666667 437:0 438:0 439:0.041666667 440:0.041666667 441:0 442:0.375 443:0.54166667 444:0.375 445:0.125 446:0.20833333 447:0.29166667 448:0.083333333 449:0.29166667 450:0.54166667 451:0.45833333 452:0.625 453:0.20833333 454:0.41666667 455:0.125 456:0.20833333 457:0.33333333 458:0.16666667 459:0.25 460:0.20833333 461:0.20833333 462:0 463:0.125 464:0.29166667 465:0.20833333 466:0.20833333 467:0.083333333 468:0.16666667 469:0 470:0.29166667 471:0.16666667 472:0.29166667 473:0.125 474:0.29166667 475:0.25 476:0.041666667 477:0.41666667 478:0.16666667 479:0.25 480:0.125 481:0.25 482:0.041666667 483:0 484:0.041666667 485:0 486:0 487:0 488:0.041666667 489:0 490:0 491:0.083333333 492:0.375 493:0.29166667 494:0.041666667 495:0.16666667 496:0.29166667 497:0 498:0.25 499:0.45833333 500:0.25 501:0.20833333 502:0.125 503:0.33333333 504:0 505:0.25 506:0.29166667 507:0.25 508:0.25 509:0.083333333 510:0.125 511:0.041666667 512:0.20833333 513:0.20833333 514:0.083333333 515:0.083333333 516:0.083333333 517:0.041666667 518:0 519:0.29166667 520:0.083333333 521:0.125 522:0.041666667 523:0.16666667 524:0.16666667 525:0.041666667 526:0.16666667 527:0.125 528:0.25 529:0.083333333 530:0.041666667 531:0.25 532:0 533:0 534:0.083333333 535:0.041666667 536:0 537:0 538:0 539:0 540:0.29166667 541:0.25 542:0.25 543:0.20833333 544:0.375 545:0.25 546:0.041666667 547:0.29166667 548:0.375 549:0.083333333 550:0.083333333 551:0.33333333 552:0.25 553:0 554:0.20833333 555:0.41666667 556:0.29166667 557:0.125 558:0.29166667 559:0.083333333 560:0.041666667 561:0.25 562:0.16666667 563:0.25 564:0.041666667 565:0.125 566:0 567:0 568:0.25 569:0.41666667 570:0.16666667 571:0.083333333 572:0.25 573:0.20833333 574:0 575:0.20833333 576:0.33333333 577:0.20833333 578:0.083333333 579:0.125 580:0.125 581:0.041666667 582:0.041666667 583:0 584:0.041666667 585:0.041666667 586:0.041666667 587:0.041666667 588:0 589:0.25 590:0.375 591:0.25 592:0.125 593:0.16666667 594:0.5 595:0 596:0.625 597:0.45833333 598:0.20833333 599:0.41666667 600:0.125 601:0.45833333 602:0 603:0.375 604:0.41666667 605:0.29166667 606:0.083333333 607:0.20833333 608:0.125 609:0 610:0.083333333 611:0.20833333 612:0 613:0.083333333 614:0.25 615:0.20833333 616:0.083333333 617:0.25 618:0.20833333 619:0.25 620:0.125 621:0.125 622:0.083333333 623:0 624:0.45833333 625:0.25 626:0.25 627:0.041666667 628:0.041666667 629:0.5 630:0.041666667 631:0 632:0.125 633:0.041666667 634:0.041666667 635:0 636:0.041666667 637:0 638:0.041666667 639:0.083333333 640:0.041666667 641:0.041666667 642:0 643:0 644:0 645:0.083333333 646:0.083333333 647:0.041666667 648:0.125 649:0.041666667 650:0 651:0.041666667 652:0.125 653:0.125 654:0 655:0 656:0 657:0 658:0 659:0 660:0 661:0.041666667 662:0 663:0 664:0.041666667 665:0 666:0 667:0.083333333 668:0.041666667 669:0 670:0 671:0 672:0 673:0.041666667 674:0.041666667 675:0 676:0 677:0.083333333 678:0 679:0 680:0 681:0 682:0.041666667 683:0 684:0 685:0 686:0 
0.72193919463847012 1:0.28571429 2:0.5 3:0.21428571 4:0.28571429 5:0.21428571 6:0.14285714 7:0.071428571 8:0.28571429 9:0.42857143 10:0.21428571 11:0 12:0.28571429 13:0.21428571 14:0.071428571 15:0.42857143 16:0.28571429 17:0.28571429 18:0.35714286 19:0.14285714 20:0.42857143 21:0.071428571 22:0.21428571 23:0.28571429 24:0.14285714 25:0.14285714 26:0.071428571 27:0.071428571 28:0 29:0.21428571 30:0.14285714 31:0 32:0.071428571 33:0.21428571 34:0.21428571 35:0.14285714 36:0 37:0.071428571 38:0 39:0.071428571 40:0 41:0.42857143 42:0 43:0 44:0.071428571 45:0 46:0 47:0 48:0 49:0 50:0.64285714 51:0.28571429 52:0.57142857 53:0.21428571 54:0.28571429 55:0.071428571 56:0 57:0.42857143 58:1 59:0.5 60:0.57142857 61:0.14285714 62:0.64285714 63:0.071428571 64:0.21428571 65:0.5 66:0.28571429 67:0.21428571 68:0.21428571 69:0.5 70:0.071428571 71:0.28571429 72:0.35714286 73:0.28571429 74:0.28571429 75:0.14285714 76:0.35714286 77:0 78:0.071428571 79:0 80:0.21428571 81:0.21428571 82:0.21428571 83:0.14285714 84:0 85:0.14285714 86:0.42857143 87:0.42857143 88:0.21428571 89:0.35714286 90:0.071428571 91:0 92:0.071428571 93:0 94:0.14285714 95:0.14285714 96:0.071428571 97:0 98:0 99:0.14285714 100:0.28571429 101:0.42857143 102:0.14285714 103:0.21428571 104:0.21428571 105:0 106:0.28571429 107:0.85714286 108:0.42857143 109:0.28571429 110:0.071428571 111:0.21428571 112:0 113:0.21428571 114:0.28571429 115:0.14285714 116:0.28571429 117:0.14285714 118:0 119:0 120:0.071428571 121:0.35714286 122:0.28571429 123:0.21428571 124:0.21428571 125:0.14285714 126:0 127:0.14285714 128:0.14285714 129:0.071428571 130:0.21428571 131:0.28571429 132:0.35714286 133:0 134:0.35714286 135:0.28571429 136:0.21428571 137:0.071428571 138:0.21428571 139:0.42857143 140:0 141:0 142:0.14285714 143:0 144:0 145:0.071428571 146:0 147:0 148:0.14285714 149:0.071428571 150:0.5 151:0.14285714 152:0.071428571 153:0 154:0 155:0.5 156:0.14285714 157:0.42857143 158:0.14285714 159:0.21428571 160:0.21428571 161:0 162:0.21428571 163:0.35714286 164:0.21428571 165:0.071428571 166:0.28571429 167:0.21428571 168:0 169:0.071428571 170:0.14285714 171:0.14285714 172:0.28571429 173:0.14285714 174:0.14285714 175:0.071428571 176:0.071428571 177:0.14285714 178:0.21428571 179:0.071428571 180:0.071428571 181:0.21428571 182:0 183:0.071428571 184:0.21428571 185:0 186:0.21428571 187:0.21428571 188:0.21428571 189:0 190:0 191:0.071428571 192:0 193:0 194:0 195:0 196:0 197:0.14285714 198:0.14285714 199:0.14285714 200:0.071428571 201:0.071428571 202:0.071428571 203:0 204:0.14285714 205:0.35714286 206:0.14285714 207:0.14285714 208:0 209:0.14285714 210:0.21428571 211:0 212:0.42857143 213:0.071428571 214:0.21428571 215:0.14285714 216:0.28571429 217:0 218:0.14285714 219:0.21428571 220:0.28571429 221:0.071428571 222:0.071428571 223:0.071428571 224:0 225:0.071428571 226:0.35714286 227:0.28571429 228:0.071428571 229:0.35714286 230:0.14285714 231:0 232:0.14285714 233:0.57142857 234:0.14285714 235:0.071428571 236:0.14285714 237:0.071428571 238:0 239:0 240:0.14285714 241:0 242:0 243:0.071428571 244:0 245:0 246:0.35714286 247:0.14285714 248:0.14285714 249:0.071428571 250:0.14285714 251:0.071428571 252:0 253:0.42857143 254:0.42857143 255:0.21428571 256:0.5 257:0.071428571 258:0.14285714 259:0.071428571 260:0.35714286 261:0.21428571 262:0.071428571 263:0.14285714 264:0.28571429 265:0 266:0.071428571 267:0.14285714 268:0.21428571 269:0.21428571 270:0 271:0.071428571 272:0.14285714 273:0 274:0.071428571 275:0.21428571 276:0.28571429 277:0.21428571 278:0.071428571 279:0.071428571 280:0.071428571 281:0.21428571 282:0.28571429 283:0.42857143 284:0.14285714 285:0.071428571 286:0.42857143 287:0.071428571 288:0 289:0 290:0 291:0 292:0.071428571 293:0 294:0 295:0 296:0.071428571 297:0 298:0 299:0 300:0 301:0 302:0 303:0.14285714 304:0.071428571 305:0.071428571 306:0.071428571 307:0.071428571 308:0 309:0 310:0.071428571 311:0 312:0 313:0 314:0.071428571 315:0 316:0 317:0.071428571 318:0 319:0 320:0.071428571 321:0 322:0 323:0 324:0.14285714 325:0.071428571 326:0 327:0.071428571 328:0 329:0 330:0 331:0 332:0 333:0 334:0 335:0 336:0 337:0 338:0 339:0 340:0 341:0 342:0 343:0 344:0.11764706 345:0 346:0.17647059 347:0.058823529 348:0.29411765 349:0.058823529 350:0 351:0.23529412 352:0.29411765 353:0.058823529 354:0.17647059 355:0.17647059 356:0 357:0 358:0.058823529 359:0.17647059 360:0.058823529 361:0.058823529 362:0.11764706 363:0.35294118 364:0 365:0.11764706 366:0.058823529 367:0.058823529 368:0 369:0.058823529 370:0.11764706 371:0 372:0.41176471 373:0.35294118 374:0.058823529 375:0.41176471 376:0.23529412 377:0.058823529 378:0 379:0.17647059 380:0.29411765 381:0.17647059 382:0 383:0.23529412 384:0.29411765 385:0 386:0 387:0 388:0 389:0 390:0.058823529 391:0 392:0 393:0.17647059 394:0.35294118 395:0.17647059 396:0.11764706 397:0.41176471 398:0.11764706 399:0 400:0.41176471 401:0.17647059 402:0.23529412 403:0.23529412 404:0.23529412 405:0.35294118 406:0 407:0.29411765 408:0.35294118 409:0.058823529 410:0.11764706 411:0.23529412 412:0.058823529 413:0.058823529 414:0.058823529 415:0.29411765 416:0.23529412 417:0.11764706 418:0.35294118 419:0.35294118 420:0 421:0.23529412 422:0.29411765 423:0.35294118 424:0.11764706 425:0.41176471 426:0.47058824 427:0 428:0.11764706 429:0.29411765 430:0.11764706 431:0.058823529 432:0.17647059 433:0.23529412 434:0.058823529 435:0 436:0.058823529 437:0 438:0 439:0 440:0 441:0 442:0.058823529 443:0.11764706 444:0.058823529 445:0.17647059 446:0.23529412 447:0.11764706 448:0 449:0.23529412 450:0.23529412 451:0.11764706 452:0.17647059 453:0.29411765 454:0.17647059 455:0.058823529 456:0.11764706 457:0.23529412 458:0.11764706 459:0.11764706 460:0.17647059 461:0.11764706 462:0 463:0.058823529 464:0.17647059 465:0.23529412 466:0.058823529 467:0.11764706 468:0 469:0 470:0.11764706 471:0.41176471 472:0 473:0.17647059 474:0 475:0.23529412 476:0 477:0.23529412 478:0.058823529 479:0.058823529 480:0.23529412 481:0.29411765 482:0.11764706 483:0 484:0 485:0 486:0 487:0.058823529 488:0 489:0 490:0.058823529 491:0.17647059 492:0.17647059 493:0 494:0 495:0.17647059 496:0.11764706 497:0 498:0 499:0.17647059 500:0.11764706 501:0.41176471 502:0.17647059 503:0 504:0 505:0.11764706 506:0.17647059 507:0.35294118 508:0.058823529 509:0.058823529 510:0.11764706 511:0 512:0.058823529 513:0.11764706 514:0 515:0.11764706 516:0.11764706 517:0.11764706 518:0.058823529 519:0.11764706 520:0.23529412 521:0.11764706 522:0.47058824 523:0.23529412 524:0.23529412 525:0 526:0.11764706 527:0.23529412 528:0.23529412 529:0.058823529 530:0.35294118 531:0.35294118 532:0 533:0 534:0.058823529 535:0 536:0 537:0 538:0 539:0 540:0 541:0.17647059 542:0.17647059 543:0.058823529 544:0.17647059 545:0.58823529 546:0 547:0.23529412 548:0.41176471 549:0.35294118 550:0.23529412 551:0.70588235 552:0.23529412 553:0 554:0.11764706 555:0.11764706 556:0.23529412 557:0.11764706 558:0.23529412 559:0.23529412 560:0.058823529 561:0.17647059 562:0.058823529 563:0.29411765 564:0.17647059 565:0.70588235 566:0.64705882 567:0 568:0.23529412 569:0.47058824 570:0.17647059 571:0.17647059 572:0.41176471 573:0.29411765 574:0.058823529 575:0.17647059 576:0.23529412 577:0.17647059 578:0.11764706 579:1 580:0.23529412 581:0 582:0 583:0 584:0 585:0.058823529 586:0 587:0 588:0 589:0.11764706 590:0.11764706 591:0.23529412 592:0 593:0.23529412 594:0.17647059 595:0.058823529 596:0.17647059 597:0.29411765 598:0.29411765 599:0.17647059 600:0.29411765 601:0.23529412 602:0 603:0.058823529 604:0.23529412 605:0.11764706 606:0.17647059 607:0.11764706 608:0.11764706 609:0 610:0.11764706 611:0.11764706 612:0.058823529 613:0.11764706 614:0.058823529 615:0.11764706 616:0 617:0.058823529 618:0.41176471 619:0.35294118 620:0.70588235 621:0.47058824 622:0.64705882 623:0 624:0.11764706 625:0.35294118 626:0.058823529 627:0.11764706 628:0.58823529 629:0.58823529 630:0 631:0 632:0 633:0 634:0 635:0.058823529 636:0 637:0 638:0.058823529 639:0 640:0 641:0 642:0 643:0 644:0 645:0.058823529 646:0.058823529 647:0 648:0 649:0 650:0 651:0 652:0 653:0 654:0 655:0 656:0 657:0 658:0 659:0.058823529 660:0.058823529 661:0 662:0 663:0 664:0 665:0 666:0 667:0 668:0.058823529 669:0 670:0.058823529 671:0 672:0 673:0 674:0 675:0 676:0 677:0 678:0 679:0 680:0.058823529 681:0 682:0 683:0 684:0 685:0 686:0 
0.48937347364565342 1:0.28571429 2:0.5 3:0.21428571 4:0.28571429 5:0.21428571 6:0.14285714 7:0.071428571 8:0.28571429 9:0.42857143 10:0.21428571 11:0 12:0.28571429 13:0.21428571 14:0.071428571 15:0.42857143 16:0.28571429 17:0.28571429 18:0.35714286 19:0.14285714 20:0.42857143 21:0.071428571 22:0.21428571 23:0.28571429 24:0.14285714 25:0.14285714 26:0.071428571 27:0.071428571 28:0 29:0.21428571 30:0.14285714 31:0 32:0.071428571 33:0.21428571 34:0.21428571 35:0.14285714 36:0 37:0.071428571 38:0 39:0.071428571 40:0 41:0.42857143 42:0 43:0 44:0.071428571 45:0 46:0 47:0 48:0 49:0 50:0.64285714 51:0.28571429 52:0.57142857 53:0.21428571 54:0.28571429 55:0.071428571 56:0 57:0.42857143 58:1 59:0.5 60:0.57142857 61:0.14285714 62:0.64285714 63:0.071428571 64:0.21428571 65:0.5 66:0.28571429 67:0.21428571 68:0.21428571 69:0.5 70:0.071428571 71:0.28571429 72:0.35714286 73:0.28571429 74:0.28571429 75:0.14285714 76:0.35714286 77:0 78:0.071428571 79:0 80:0.21428571 81:0.21428571 82:0.21428571 83:0.14285714 84:0 85:0.14285714 86:0.42857143 87:0.42857143 88:0.21428571 89:0.35714286 90:0.071428571 91:0 92:0.071428571 93:0 94:0.14285714 95:0.14285714 96:0.071428571 97:0 98:0 99:0.14285714 100:0.28571429 101:0.42857143 102:0.14285714 103:0.21428571 104:0.21428571 105:0 106:0.28571429 107:0.85714286 108:0.42857143 109:0.28571429 110:0.071428571 111:0.21428571 112:0 113:0.21428571 114:0.28571429 115:0.14285714 116:0.28571429 117:0.14285714 118:0 119:0 120:0.071428571 121:0.35714286 122:0.28571429 123:0.21428571 124:0.21428571 125:0.14285714 126:0 127:0.14285714 128:0.14285714 129:0.071428571 130:0.21428571 131:0.28571429 132:0.35714286 133:0 134:0.35714286 135:0.28571429 136:0.21428571 137:0.071428571 138:0.21428571 139:0.42857143 140:0 141:0 142:0.14285714 143:0 144:0 145:0.071428571 146:0 147:0 148:0.14285714 149:0.071428571 150:0.5 151:0.14285714 152:0.071428571 153:0 154:0 155:0.5 156:0.14285714 157:0.42857143 158:0.14285714 159:0.21428571 160:0.21428571 161:0 162:0.21428571 163:0.35714286 164:0.21428571 165:0.071428571 166:0.28571429 167:0.21428571 168:0 169:0.071428571 170:0.14285714 171:0.14285714 172:0.28571429 173:0.14285714 174:0.14285714 175:0.071428571 176:0.071428571 177:0.14285714 178:0.21428571 179:0.071428571 180:0.071428571 181:0.21428571 182:0 183:0.071428571 184:0.21428571 185:0 186:0.21428571 187:0.21428571 188:0.21428571 189:0 190:0 191:0.071428571 192:0 193:0 194:0 195:0 196:0 197:0.14285714 198:0.14285714 199:0.14285714 200:0.071428571 201:0.071428571 202:0.071428571 203:0 204:0.14285714 205:0.35714286 206:0.14285714 207:0.14285714 208:0 209:0.14285714 210:0.21428571 211:0 212:0.42857143 213:0.071428571 214:0.21428571 215:0.14285714 216:0.28571429 217:0 218:0.14285714 219:0.21428571 220:0.28571429 221:0.071428571 222:0.071428571 223:0.071428571 224:0 225:0.071428571 226:0.35714286 227:0.28571429 228:0.071428571 229:0.35714286 230:0.14285714 231:0 232:0.14285714 233:0.57142857 234:0.14285714 235:0.071428571 236:0.14285714 237:0.071428571 238:0 239:0 240:0.14285714 241:0 242:0 243:0.071428571 244:0 245:0 246:0.35714286 247:0.14285714 248:0.14285714 249:0.071428571 250:0.14285714 251:0.071428571 252:0 253:0.42857143 254:0.42857143 255:0.21428571 256:0.5 257:0.071428571 258:0.14285714 259:0.071428571 260:0.35714286 261:0.21428571 262:0.071428571 263:0.14285714 264:0.28571429 265:0 266:0.071428571 267:0.14285714 268:0.21428571 269:0.21428571 270:0 271:0.071428571 272:0.14285714 273:0 274:0.071428571 275:0.21428571 276:0.28571429 277:0.21428571 278:0.071428571 279:0.071428571 280:0.071428571 281:0.21428571 282:0.28571429 283:0.42857143 284:0.14285714 285:0.071428571 286:0.42857143 287:0.071428571 288:0 289:0 290:0 291:0 292:0.071428571 293:0 294:0 295:0 296:0.071428571 297:0 298:0 299:0 300:0 301:0 302:0 303:0.14285714 304:0.071428571 305:0.071428571 306:0.071428571 307:0.071428571 308:0 309:0 310:0.071428571 311:0 312:0 313:0 314:0.071428571 315:0 316:0 317:0.071428571 318:0 319:0 320:0.071428571 321:0 322:0 323:0 324:0.14285714 325:0.071428571 326:0 327:0.071428571 328:0 329:0 330:0 331:0 332:0 333:0 334:0 335:0 336:0 337:0 338:0 339:0 340:0 341:0 342:0 343:0 344:0.66666667 345:0.66666667 346:0.83333333 347:0.16666667 348:0.16666667 349:0.16666667 350:0 351:0.16666667 352:0 353:1 354:0.66666667 355:0.16666667 356:0 357:0 358:0 359:0.5 360:1 361:0.5 362:0 363:0 364:0 365:0.33333333 366:0.16666667 367:0.33333333 368:0.33333333 369:0.33333333 370:0 371:0 372:0.5 373:0.16666667 374:0.33333333 375:0 376:0 377:0.16666667 378:0 379:0 380:0.33333333 381:0.5 382:0.16666667 383:0 384:0.16666667 385:0 386:0 387:0 388:0 389:0 390:0 391:0 392:0 393:0.83333333 394:0.33333333 395:0.33333333 396:0.33333333 397:0.33333333 398:0.5 399:0 400:0.5 401:0 402:0.16666667 403:0.5 404:0 405:0.16666667 406:0 407:0.5 408:0.33333333 409:0.16666667 410:0.33333333 411:0.33333333 412:0 413:0.16666667 414:0.5 415:0.33333333 416:0.83333333 417:0.33333333 418:0 419:0.16666667 420:0 421:0 422:0.5 423:0.16666667 424:0 425:0 426:0 427:0 428:0.33333333 429:0 430:0 431:0.33333333 432:0 433:0 434:0 435:0.16666667 436:0 437:0 438:0 439:0 440:0 441:0 442:0.16666667 443:0.5 444:0.5 445:0.16666667 446:0 447:0 448:0 449:0.83333333 450:0.5 451:0.33333333 452:0.33333333 453:0.16666667 454:0.33333333 455:0 456:0.66666667 457:0.33333333 458:0.66666667 459:0.16666667 460:0.16666667 461:0.66666667 462:0 463:0.5 464:0 465:0.16666667 466:0.16666667 467:0.16666667 468:0.16666667 469:0 470:0 471:0.33333333 472:0 473:0 474:0.33333333 475:0 476:0 477:0.16666667 478:0.33333333 479:0 480:0 481:0 482:0.5 483:0 484:0 485:0.16666667 486:0 487:0 488:0 489:0 490:0 491:0.66666667 492:0.33333333 493:0 494:0.16666667 495:0.33333333 496:0.16666667 497:0 498:0.5 499:0 500:0.16666667 501:0.16666667 502:0 503:0 504:0 505:0 506:1 507:0.33333333 508:0.16666667 509:0 510:0.16666667 511:0 512:0.33333333 513:0.16666667 514:0.16666667 515:0.16666667 516:0.33333333 517:0 518:0 519:0.16666667 520:0.66666667 521:0 522:0 523:0 524:0 525:0 526:0 527:0 528:0.16666667 529:0 530:0 531:0.16666667 532:0 533:0 534:0 535:0 536:0 537:0 538:0 539:0 540:0.16666667 541:0 542:0.16666667 543:0 544:0.16666667 545:0.16666667 546:0 547:0.33333333 548:0.33333333 549:0.16666667 550:0.5 551:0 552:0.16666667 553:0.16666667 554:0.16666667 555:0.16666667 556:0 557:0 558:0.16666667 559:0 560:0 561:0 562:0 563:0 564:0.16666667 565:0 566:0 567:0 568:0 569:0 570:0 571:0.16666667 572:0 573:0.16666667 574:0 575:0.33333333 576:0 577:0 578:0 579:0 580:0 581:0 582:0 583:0 584:0 585:0 586:0 587:0 588:0 589:0.16666667 590:0.16666667 591:0.16666667 592:0.66666667 593:0 594:0.16666667 595:0 596:0.16666667 597:0.5 598:0 599:0 600:0.33333333 601:0 602:0 603:0 604:0.16666667 605:0.5 606:0 607:0 608:0.16666667 609:0 610:0 611:0.16666667 612:0.33333333 613:0 614:0 615:0 616:0 617:0 618:0 619:0 620:0 621:0 622:0 623:0 624:0.33333333 625:0.33333333 626:0.16666667 627:0 628:0 629:0.16666667 630:0 631:0 632:0 633:0 634:0 635:0 636:0 637:0 638:0 639:0 640:0 641:0 642:0.16666667 643:0 644:0 645:0.16666667 646:0 647:0 648:0 649:0 650:0 651:0 652:0 653:0 654:0 655:0 656:0 657:0 658:0 659:0 660:0 661:0 662:0 663:0 664:0 665:0 666:0 667:0 668:0 669:0 670:0 671:0 672:0 673:0 674:0 675:0 676:0 677:0 678:0 679:0 680:0 681:0 682:0 683:0 684:0 685:0 686:0 
0.22203211261147088 1:0.28571429 2:0.5 3:0.21428571 4:0.28571429 5:0.21428571 6:0.14285714 7:0.071428571 8:0.28571429 9:0.42857143 10:0.21428571 11:0 12:0.28571429 13:0.21428571 14:0.071428571 15:0.42857143 16:0.28571429 17:0.28571429 18:0.35714286 19:0.14285714 20:0.42857143 21:0.071428571 22:0.21428571 23:0.28571429 24:0.14285714 25:0.14285714 26:0.071428571 27:0.071428571 28:0 29:0.21428571 30:0.14285714 31:0 32:0.071428571 33:0.21428571 34:0.21428571 35:0.14285714 36:0 37:0.071428571 38:0 39:0.071428571 40:0 41:0.42857143 42:0 43:0 44:0.071428571 45:0 46:0 47:0 48:0 49:0 50:0.64285714 51:0.28571429 52:0.57142857 53:0.21428571 54:0.28571429 55:0.071428571 56:0 57:0.42857143 58:1 59:0.5 60:0.57142857 61:0.14285714 62:0.64285714 63:0.071428571 64:0.21428571 65:0.5 66:0.28571429 67:0.21428571 68:0.21428571 69:0.5 70:0.071428571 71:0.28571429 72:0.35714286 73:0.28571429 74:0.28571429 75:0.14285714 76:0.35714286 77:0 78:0.071428571 79:0 80:0.21428571 81:0.21428571 82:0.21428571 83:0.14285714 84:0 85:0.14285714 86:0.42857143 87:0.42857143 88:0.21428571 89:0.35714286 90:0.071428571 91:0 92:0.071428571 93:0 94:0.14285714 95:0.14285714 96:0.071428571 97:0 98:0 99:0.14285714 100:0.28571429 101:0.42857143 102:0.14285714 103:0.21428571 104:0.21428571 105:0 106:0.28571429 107:0.85714286 108:0.42857143 109:0.28571429 110:0.071428571 111:0.21428571 112:0 113:0.21428571 114:0.28571429 115:0.14285714 116:0.28571429 117:0.14285714 118:0 119:0 120:0.071428571 121:0.35714286 122:0.28571429 123:0.21428571 124:0.21428571 125:0.14285714 126:0 127:0.14285714 128:0.14285714 129:0.071428571 130:0.21428571 131:0.28571429 132:0.35714286 133:0 134:0.35714286 135:0.28571429 136:0.21428571 137:0.071428571 138:0.21428571 139:0.42857143 140:0 141:0 142:0.14285714 143:0 144:0 145:0.071428571 146:0 147:0 148:0.14285714 149:0.071428571 150:0.5 151:0.14285714 152:0.071428571 153:0 154:0 155:0.5 156:0.14285714 157:0.42857143 158:0.14285714 159:0.21428571 160:0.21428571 161:0 162:0.21428571 163:0.35714286 164:0.21428571 165:0.071428571 166:0.28571429 167:0.21428571 168:0 169:0.071428571 170:0.14285714 171:0.14285714 172:0.28571429 173:0.14285714 174:0.14285714 175:0.071428571 176:0.071428571 177:0.14285714 178:0.21428571 179:0.071428571 180:0.071428571 181:0.21428571 182:0 183:0.071428571 184:0.21428571 185:0 186:0.21428571 187:0.21428571 188:0.21428571 189:0 190:0 191:0.071428571 192:0 193:0 194:0 195:0 196:0 197:0.14285714 198:0.14285714 199:0.14285714 200:0.071428571 201:0.071428571 202:0.071428571 203:0 204:0.14285714 205:0.35714286 206:0.14285714 207:0.14285714 208:0 209:0.14285714 210:0.21428571 211:0 212:0.42857143 213:0.071428571 214:0.21428571 215:0.14285714 216:0.28571429 217:0 218:0.14285714 219:0.21428571 220:0.28571429 221:0.071428571 222:0.071428571 223:0.071428571 224:0 225:0.071428571 226:0.35714286 227:0.28571429 228:0.071428571 229:0.35714286 230:0.14285714 231:0 232:0.14285714 233:0.57142857 234:0.14285714 235:0.071428571 236:0.14285714 237:0.071428571 238:0 239:0 240:0.14285714 241:0 242:0 243:0.071428571 244:0 245:0 246:0.35714286 247:0.14285714 248:0.14285714 249:0.071428571 250:0.14285714 251:0.071428571 252:0 253:0.42857143 254:0.42857143 255:0.21428571 256:0.5 257:0.071428571 258:0.14285714 259:0.071428571 260:0.35714286 261:0.21428571 262:0.071428571 263:0.14285714 264:0.28571429 265:0 266:0.071428571 267:0.14285714 268:0.21428571 269:0.21428571 270:0 271:0.071428571 272:0.14285714 273:0 274:0.071428571 275:0.21428571 276:0.28571429 277:0.21428571 278:0.071428571 279:0.071428571 280:0.071428571 281:0.21428571 282:0.28571429 283:0.42857143 284:0.14285714 285:0.071428571 286:0.42857143 287:0.071428571 288:0 289:0 290:0 291:0 292:0.071428571 293:0 294:0 295:0 296:0.071428571 297:0 298:0 299:0 300:0 301:0 302:0 303:0.14285714 304:0.071428571 305:0.071428571 306:0.071428571 307:0.071428571 308:0 309:0 310:0.071428571 311:0 312:0 313:0 314:0.071428571 315:0 316:0 317:0.071428571 318:0 319:0 320:0.071428571 321:0 322:0 323:0 324:0.14285714 325:0.071428571 326:0 327:0.071428571 328:0 329:0 330:0 331:0 332:0 333:0 334:0 335:0 336:0 337:0 338:0 339:0 340:0 341:0 342:0 343:0 344:0.15789474 345:0.052631579 346:0.078947368 347:0.052631579 348:0.052631579 349:0 350:0 351:0.078947368 352:0.10526316 353:0.10526316 354:0.052631579 355:0.10526316 356:0 357:0 358:0.052631579 359:0.078947368 360:0.15789474 361:0.026315789 362:0.052631579 363:0 364:0.026315789 365:0.052631579 366:0.026315789 367:0.026315789 368:0.052631579 369:0.026315789 370:0 371:0 372:0.10526316 373:0.052631579 374:0 375:0 376:0 377:0 378:0 379:0 380:0.026315789 381:0.026315789 382:0 383:0 384:0 385:0.026315789 386:0 387:0 388:0 389:0 390:0 391:0 392:0 393:0.052631579 394:0.18421053 395:0.10526316 396:0.052631579 397:0.026315789 398:0.052631579 399:0 400:0.15789474 401:0.26315789 402:0.13157895 403:0.052631579 404:0.052631579 405:0.026315789 406:0 407:0.052631579 408:0.18421053 409:0.13157895 410:0.078947368 411:0.052631579 412:0 413:0 414:0.026315789 415:0.078947368 416:0.026315789 417:0.052631579 418:0 419:0.026315789 420:0 421:0.052631579 422:0.10526316 423:0.052631579 424:0.026315789 425:0.026315789 426:0 427:0.026315789 428:0.026315789 429:0.078947368 430:0.026315789 431:0 432:0.026315789 433:0 434:0 435:0 436:0 437:0 438:0 439:0 440:0 441:0 442:0.052631579 443:0.15789474 444:0.026315789 445:0.052631579 446:0 447:0 448:0 449:0.10526316 450:0.15789474 451:0.18421053 452:0.052631579 453:0 454:0.026315789 455:0 456:0.10526316 457:0.15789474 458:0.052631579 459:0.026315789 460:0.052631579 461:0.026315789 462:0 463:0 464:0.026315789 465:0.052631579 466:0.10526316 467:0 468:0.026315789 469:0 470:0.052631579 471:0.052631579 472:0.026315789 473:0 474:0.052631579 475:0 476:0 477:0.026315789 478:0 479:0.026315789 480:0 481:0 482:0 483:0 484:0.026315789 485:0 486:0 487:0 488:0 489:0 490:0 491:0.052631579 492:0 493:0.078947368 494:0 495:0 496:0 497:0 498:0.052631579 499:0.052631579 500:0.052631579 501:0.026315789 502:0.026315789 503:0 504:0 505:0.026315789 506:0.026315789 507:0.026315789 508:0.052631579 509:0 510:0.026315789 511:0 512:0.026315789 513:0.078947368 514:0.052631579 515:1 516:0.026315789 517:0.052631579 518:0 519:0.026315789 520:0 521:0 522:0.026315789 523:0 524:0 525:0 526:0 527:0.026315789 528:0.026315789 529:0 530:0 531:0.052631579 532:0 533:0 534:0 535:0 536:0 537:0 538:0 539:0 540:0.078947368 541:0.026315789 542:0.078947368 543:0 544:0.052631579 545:0.026315789 546:0 547:0.052631579 548:0.052631579 549:0.026315789 550:0.026315789 551:0.052631579 552:0.078947368 553:0 554:0 555:0.052631579 556:0 557:0.026315789 558:0 559:0 560:0 561:0.026315789 562:0 563:0 564:0.026315789 565:0 566:0 567:0 568:0.026315789 569:0.052631579 570:0 571:0 572:0 573:0 574:0 575:0 576:0 577:0 578:0 579:0 580:0 581:0 582:0.026315789 583:0 584:0 585:0 586:0 587:0 588:0 589:0 590:0 591:0 592:0.026315789 593:0.026315789 594:0 595:0 596:0.026315789 597:0.052631579 598:0 599:0 600:0.052631579 601:0.026315789 602:0 603:0.026315789 604:0.026315789 605:0.026315789 606:0 607:0.026315789 608:0 609:0 610:0 611:0 612:0 613:0 614:0 615:0 616:0 617:0 618:0.026315789 619:0 620:0 621:0 622:0 623:0 624:0 625:0.026315789 626:0.026315789 627:0 628:0 629:0 630:0 631:0 632:0 633:0.026315789 634:0 635:0 636:0 637:0 638:0 639:0.026315789 640:0.026315789 641:0 642:0 643:0 644:0 645:0 646:0 647:0 648:0 649:0 650:0 651:0 652:0.026315789 653:0 654:0 655:0 656:0 657:0 658:0 659:0 660:0 661:0 662:0 663:0 664:0 665:0 666:0 667:0 668:0 669:0 670:0 671:0 672:0 673:0 674:0 675:0 676:0 677:0 678:0 679:0 680:0 681:0 682:0 683:0 684:0 685:0 686:0 
0.59855723663526095 1:0.28571429 2:0.5 3:0.21428571 4:0.28571429 5:0.21428571 6:0.14285714 7:0.071428571 8:0.28571429 9:0.42857143 10:0.21428571 11:0 12:0.28571429 13:0.21428571 14:0.071428571 15:0.42857143 16:0.28571429 17:0.28571429 18:0.35714286 19:0.14285714 20:0.42857143 21:0.071428571 22:0.21428571 23:0.28571429 24:0.14285714 25:0.14285714 26:0.071428571 27:0.071428571 28:0 29:0.21428571 30:0.14285714 31:0 32:0.071428571 33:0.21428571 34:0.21428571 35:0.14285714 36:0 37:0.071428571 38:0 39:0.071428571 40:0 41:0.42857143 42:0 43:0 44:0.071428571 45:0 46:0 47:0 48:0 49:0 50:0.64285714 51:0.28571429 52:0.57142857 53:0.21428571 54:0.28571429 55:0.071428571 56:0 57:0.42857143 58:1 59:0.5 60:0.57142857 61:0.14285714 62:0.64285714 63:0.071428571 64:0.21428571 65:0.5 66:0.28571429 67:0.21428571 68:0.21428571 69:0.5 70:0.071428571 71:0.28571429 72:0.35714286 73:0.28571429 74:0.28571429 75:0.14285714 76:0.35714286 77:0 78:0.071428571 79:0 80:0.21428571 81:0.21428571 82:0.21428571 83:0.14285714 84:0 85:0.14285714 86:0.42857143 87:0.42857143 88:0.21428571 89:0.35714286 90:0.071428571 91:0 92:0.071428571 93:0 94:0.14285714 95:0.14285714 96:0.071428571 97:0 98:0 99:0.14285714 100:0.28571429 101:0.42857143 102:0.14285714 103:0.21428571 104:0.21428571 105:0 106:0.28571429 107:0.85714286 108:0.42857143 109:0.28571429 110:0.071428571 111:0.21428571 112:0 113:0.21428571 114:0.28571429 115:0.14285714 116:0.28571429 117:0.14285714 118:0 119:0 120:0.071428571 121:0.35714286 122:0.28571429 123:0.21428571 124:0.21428571 125:0.14285714 126:0 127:0.14285714 128:0.14285714 129:0.071428571 130:0.21428571 131:0.28571429 132:0.35714286 133:0 134:0.35714286 135:0.28571429 136:0.21428571 137:0.071428571 138:0.21428571 139:0.42857143 140:0 141:0 142:0.14285714 143:0 144:0 145:0.071428571 146:0 147:0 148:0.14285714 149:0.071428571 150:0.5 151:0.14285714 152:0.071428571 153:0 154:0 155:0.5 156:0.14285714 157:0.42857143 158:0.14285714 159:0.21428571 160:0.21428571 161:0 162:0.21428571 163:0.35714286 164:0.21428571 165:0.071428571 166:0.28571429 167:0.21428571 168:0 169:0.071428571 170:0.14285714 171:0.14285714 172:0.28571429 173:0.14285714 174:0.14285714 175:0.071428571 176:0.071428571 177:0.14285714 178:0.21428571 179:0.071428571 180:0.071428571 181:0.21428571 182:0 183:0.071428571 184:0.21428571 185:0 186:0.21428571 187:0.21428571 188:0.21428571 189:0 190:0 191:0.071428571 192:0 193:0 194:0 195:0 196:0 197:0.14285714 198:0.14285714 199:0.14285714 200:0.071428571 201:0.071428571 202:0.071428571 203:0 204:0.14285714 205:0.35714286 206:0.14285714 207:0.14285714 208:0 209:0.14285714 210:0.21428571 211:0 212:0.42857143 213:0.071428571 214:0.21428571 215:0.14285714 216:0.28571429 217:0 218:0.14285714 219:0.21428571 220:0.28571429 221:0.071428571 222:0.071428571 223:0.071428571 224:0 225:0.071428571 226:0.35714286 227:0.28571429 228:0.071428571 229:0.35714286 230:0.14285714 231:0 232:0.14285714 233:0.57142857 234:0.14285714 235:0.071428571 236:0.14285714 237:0.071428571 238:0 239:0 240:0.14285714 241:0 242:0 243:0.071428571 244:0 245:0 246:0.35714286 247:0.14285714 248:0.14285714 249:0.071428571 250:0.14285714 251:0.071428571 252:0 253:0.42857143 254:0.42857143 255:0.21428571 256:0.5 257:0.071428571 258:0.14285714 259:0.071428571 260:0.35714286 261:0.21428571 262:0.071428571 263:0.14285714 264:0.28571429 265:0 266:0.071428571 267:0.14285714 268:0.21428571 269:0.21428571 270:0 271:0.071428571 272:0.14285714 273:0 274:0.071428571 275:0.21428571 276:0.28571429 277:0.21428571 278:0.071428571 279:0.071428571 280:0.071428571 281:0.21428571 282:0.28571429 283:0.42857143 284:0.14285714 285:0.071428571 286:0.42857143 287:0.071428571 288:0 289:0 290:0 291:0 292:0.071428571 293:0 294:0 295:0 296:0.071428571 297:0 298:0 299:0 300:0 301:0 302:0 303:0.14285714 304:0.071428571 305:0.071428571 306:0.071428571 307:0.071428571 308:0 309:0 310:0.071428571 311:0 312:0 313:0 314:0.071428571 315:0 316:0 317:0.071428571 318:0 319:0 320:0.071428571 321:0 322:0 323:0 324:0.14285714 325:0.071428571 326:0 327:0.071428571 328:0 329:0 330:0 331:0 332:0 333:0 334:0 335:0 336:0 337:0 338:0 339:0 340:0 341:0 342:0 343:0 344:0.54545455 345:0.36363636 346:0.63636364 347:0.18181818 348:0.45454545 349:0.36363636 350:0 351:0.36363636 352:0.63636364 353:0.45454545 354:0.36363636 355:0.36363636 356:0.18181818 357:0 358:0.54545455 359:0.54545455 360:0.63636364 361:0 362:0.27272727 363:0.27272727 364:0 365:0.18181818 366:0.27272727 367:0.090909091 368:0.45454545 369:0 370:0.18181818 371:0 372:0.54545455 373:0.45454545 374:0.36363636 375:0.18181818 376:0.18181818 377:0 378:0 379:0.36363636 380:0.54545455 381:0.36363636 382:0.090909091 383:0.18181818 384:0.27272727 385:0 386:0 387:0.090909091 388:0 389:0.090909091 390:0 391:0 392:0 393:0.54545455 394:0.45454545 395:0.36363636 396:0.36363636 397:0.090909091 398:0.45454545 399:0 400:0.36363636 401:0.45454545 402:0.36363636 403:0.18181818 404:0.54545455 405:0.27272727 406:0 407:0.72727273 408:0.45454545 409:0.45454545 410:0.36363636 411:0.45454545 412:0.18181818 413:0 414:0.72727273 415:0.36363636 416:0.27272727 417:0.090909091 418:0.27272727 419:0.18181818 420:0.090909091 421:0.27272727 422:0.27272727 423:0.45454545 424:0.090909091 425:0.090909091 426:0.27272727 427:0 428:0.36363636 429:0.27272727 430:0.36363636 431:0 432:0 433:0.090909091 434:0 435:0.090909091 436:0 437:0.090909091 438:0 439:0 440:0 441:0 442:0.90909091 443:0.27272727 444:0.54545455 445:0.18181818 446:0.63636364 447:0.27272727 448:0 449:0.54545455 450:0.54545455 451:1 452:0.36363636 453:0.090909091 454:0.090909091 455:0.090909091 456:0.45454545 457:0.54545455 458:0.18181818 459:0.090909091 460:0.090909091 461:0.36363636 462:0.090909091 463:0.18181818 464:0.090909091 465:0.54545455 466:0 467:0.090909091 468:0 469:0 470:0.27272727 471:0.54545455 472:0.18181818 473:0.27272727 474:0.090909091 475:0 476:0.090909091 477:0.27272727 478:0.090909091 479:0.18181818 480:0.27272727 481:0.18181818 482:0.18181818 483:0.090909091 484:0 485:0 486:0 487:0.090909091 488:0 489:0 490:0 491:0.090909091 492:0.63636364 493:0.27272727 494:0.090909091 495:0.090909091 496:0.18181818 497:0 498:0.36363636 499:0.18181818 500:0.18181818 501:0.36363636 502:0.090909091 503:0.090909091 504:0.090909091 505:0.36363636 506:0.45454545 507:0.27272727 508:0.18181818 509:0.27272727 510:0.090909091 511:0 512:0.090909091 513:0.27272727 514:0.18181818 515:0.18181818 516:0 517:0.27272727 518:0 519:0.090909091 520:0 521:0.18181818 522:0.090909091 523:0.090909091 524:0.090909091 525:0 526:0 527:0.18181818 528:0.090909091 529:0.27272727 530:0.090909091 531:0.18181818 532:0 533:0.090909091 534:0 535:0 536:0 537:0 538:0.090909091 539:0 540:0.45454545 541:0.090909091 542:0.27272727 543:0 544:0.18181818 545:0.36363636 546:0.090909091 547:0.18181818 548:0.18181818 549:0.36363636 550:0.45454545 551:0.18181818 552:0.27272727 553:0 554:0.45454545 555:0.18181818 556:0.090909091 557:0.27272727 558:0.27272727 559:0.18181818 560:0 561:0.18181818 562:0.090909091 563:0.18181818 564:0.18181818 565:0 566:0.090909091 567:0.090909091 568:0.27272727 569:0.18181818 570:0 571:0.090909091 572:0 573:0 574:0 575:0.27272727 576:0 577:0 578:0 579:0.090909091 580:0 581:0.090909091 582:0 583:0.090909091 584:0 585:0 586:0 587:0 588:0 589:0 590:0.54545455 591:0.27272727 592:0.27272727 593:0.27272727 594:0.18181818 595:0 596:0.36363636 597:0.18181818 598:0.090909091 599:0.27272727 600:0.18181818 601:0.18181818 602:0 603:0.18181818 604:0.45454545 605:0.18181818 606:0 607:0.090909091 608:0.18181818 609:0 610:0 611:0.27272727 612:0.27272727 613:0.090909091 614:0.18181818 615:0 616:0 617:0 618:0.18181818 619:0.18181818 620:0.090909091 621:0.090909091 622:0 623:0 624:0.27272727 625:0.18181818 626:0.090909091 627:0.090909091 628:0 629:0.18181818 630:0.090909091 631:0 632:0.090909091 633:0 634:0 635:0.18181818 636:0 637:0 638:0 639:0 640:0 641:0.090909091 642:0 643:0 644:0.090909091 645:0.090909091 646:0 647:0.18181818 648:0 649:0 650:0 651:0 652:0.090909091 653:0 654:0 655:0 656:0 657:0 658:0 659:0 660:0 661:0.090909091 662:0 663:0 664:0.090909091 665:0 666:0 667:0 668:0.090909091 669:0 670:0 671:0.090909091 672:0 673:0 674:0 675:0 676:0.090909091 677:0 678:0 679:0 680:0 681:0 682:0 683:0 684:0 685:0 686:0 
0.073321995402153992 1:0.28571429 2:0.5 3:0.21428571 4:0.28571429 5:0.21428571 6:0.14285714 7:0.071428571 8:0.28571429 9:0.42857143 10:0.21428571 11:0 12:0.28571429 13:0.21428571 14:0.071428571 15:0.42857143 16:0.28571429 17:0.28571429 18:0.35714286 19:0.14285714 20:0.42857143 21:0.071428571 22:0.21428571 23:0.28571429 24:0.14285714 25:0.14285714 26:0.071428571 27:0.071428571 28:0 29:0.21428571 30:0.14285714 31:0 32:0.071428571 33:0.21428571 34:0.21428571 35:0.14285714 36:0 37:0.071428571 38:0 39:0.071428571 40:0 41:0.42857143 42:0 43:0 44:0.071428571 45:0 46:0 47:0 48:0 49:0 50:0.64285714 51:0.28571429 52:0.57142857 53:0.21428571 54:0.28571429 55:0.071428571 56:0 57:0.42857143 58:1 59:0.5 60:0.57142857 61:0.14285714 62:0.64285714 63:0.071428571 64:0.21428571 65:0.5 66:0.28571429 67:0.21428571 68:0.21428571 69:0.5 70:0.071428571 71:0.28571429 72:0.35714286 73:0.28571429 74:0.28571429 75:0.14285714 76:0.35714286 77:0 78:0.071428571 79:0 80:0.21428571 81:0.21428571 82:0.21428571 83:0.14285714 84:0 85:0.14285714 86:0.42857143 87:0.42857143 88:0.21428571 89:0.35714286 90:0.071428571 91:0 92:0.071428571 93:0 94:0.14285714 95:0.14285714 96:0.071428571 97:0 98:0 99:0.14285714 100:0.28571429 101:0.42857143 102:0.14285714 103:0.21428571 104:0.21428571 105:0 106:0.28571429 107:0.85714286 108:0.42857143 109:0.28571429 110:0.071428571 111:0.21428571 112:0 113:0.21428571 114:0.28571429 115:0.14285714 116:0.28571429 117:0.14285714 118:0 119:0 120:0.071428571 121:0.35714286 122:0.28571429 123:0.21428571 124:0.21428571 125:0.14285714 126:0 127:0.14285714 128:0.14285714 129:0.071428571 130:0.21428571 131:0.28571429 132:0.35714286 133:0 134:0.35714286 135:0.28571429 136:0.21428571 137:0.071428571 138:0.21428571 139:0.42857143 140:0 141:0 142:0.14285714 143:0 144:0 145:0.071428571 146:0 147:0 148:0.14285714 149:0.071428571 150:0.5 151:0.14285714 152:0.071428571 153:0 154:0 155:0.5 156:0.14285714 157:0.42857143 158:0.14285714 159:0.21428571 160:0.21428571 161:0 162:0.21428571 163:0.35714286 164:0.21428571 165:0.071428571 166:0.28571429 167:0.21428571 168:0 169:0.071428571 170:0.14285714 171:0.14285714 172:0.28571429 173:0.14285714 174:0.14285714 175:0.071428571 176:0.071428571 177:0.14285714 178:0.21428571 179:0.071428571 180:0.071428571 181:0.21428571 182:0 183:0.071428571 184:0.21428571 185:0 186:0.21428571 187:0.21428571 188:0.21428571 189:0 190:0 191:0.071428571 192:0 193:0 194:0 195:0 196:0 197:0.14285714 198:0.14285714 199:0.14285714 200:0.071428571 201:0.071428571 202:0.071428571 203:0 204:0.14285714 205:0.35714286 206:0.14285714 207:0.14285714 208:0 209:0.14285714 210:0.21428571 211:0 212:0.42857143 213:0.071428571 214:0.21428571 215:0.14285714 216:0.28571429 217:0 218:0.14285714 219:0.21428571 220:0.28571429 221:0.071428571 222:0.071428571 223:0.071428571 224:0 225:0.071428571 226:0.35714286 227:0.28571429 228:0.071428571 229:0.35714286 230:0.14285714 231:0 232:0.14285714 233:0.57142857 234:0.14285714 235:0.071428571 236:0.14285714 237:0.071428571 238:0 239:0 240:0.14285714 241:0 242:0 243:0.071428571 244:0 245:0 246:0.35714286 247:0.14285714 248:0.14285714 249:0.071428571 250:0.14285714 251:0.071428571 252:0 253:0.42857143 254:0.42857143 255:0.21428571 256:0.5 257:0.071428571 258:0.14285714 259:0.071428571 260:0.35714286 261:0.21428571 262:0.071428571 263:0.14285714 264:0.28571429 265:0 266:0.071428571 267:0.14285714 268:0.21428571 269:0.21428571 270:0 271:0.071428571 272:0.14285714 273:0 274:0.071428571 275:0.21428571 276:0.28571429 277:0.21428571 278:0.071428571 279:0.071428571 280:0.071428571 281:0.21428571 282:0.28571429 283:0.42857143 284:0.14285714 285:0.071428571 286:0.42857143 287:0.071428571 288:0 289:0 290:0 291:0 292:0.071428571 293:0 294:0 295:0 296:0.071428571 297:0 298:0 299:0 300:0 301:0 302:0 303:0.14285714 304:0.071428571 305:0.071428571 306:0.071428571 307:0.071428571 308:0 309:0 310:0.071428571 311:0 312:0 313:0 314:0.071428571 315:0 316:0 317:0.071428571 318:0 319:0 320:0.071428571 321:0 322:0 323:0 324:0.14285714 325:0.071428571 326:0 327:0.071428571 328:0 329:0 330:0 331:0 332:0 333:0 334:0 335:0 336:0 337:0 338:0 339:0 340:0 341:0 342:0 343:0 344:0 345:0.71428571 346:0.42857143 347:0 348:0 349:0.42857143 350:0 351:0.42857143 352:0.42857143 353:0.57142857 354:0.14285714 355:0.28571429 356:0.42857143 357:0 358:0.14285714 359:0.28571429 360:0.14285714 361:0 362:0.14285714 363:0.14285714 364:0 365:0.14285714 366:0.42857143 367:0 368:0 369:0.14285714 370:0 371:0 372:0.28571429 373:0 374:0.14285714 375:0.28571429 376:0.14285714 377:0 378:0 379:0.28571429 380:0.42857143 381:0 382:0 383:0.14285714 384:0 385:0 386:0 387:0.14285714 388:0 389:0.14285714 390:0 391:0 392:0 393:0.14285714 394:1 395:0.14285714 396:0.14285714 397:0.14285714 398:0 399:0.14285714 400:0.57142857 401:0.28571429 402:0 403:0.28571429 404:0.28571429 405:0 406:0 407:0.28571429 408:0.14285714 409:0.28571429 410:0 411:0.14285714 412:0 413:0 414:0.28571429 415:0.28571429 416:0.14285714 417:0 418:0.28571429 419:0.14285714 420:0 421:0 422:0.28571429 423:0 424:0 425:0.14285714 426:0.28571429 427:0 428:0.57142857 429:0.14285714 430:0.28571429 431:0.14285714 432:0.14285714 433:0.14285714 434:0 435:0 436:0 437:0 438:0 439:0 440:0 441:0 442:0.57142857 443:0 444:0 445:0 446:0.14285714 447:0.28571429 448:0 449:0 450:0.14285714 451:0 452:0.14285714 453:0 454:0.14285714 455:0 456:0.42857143 457:0 458:0 459:0.28571429 460:0.14285714 461:0 462:0 463:0.28571429 464:0.28571429 465:0.14285714 466:0 467:0 468:0 469:0 470:0.42857143 471:0 472:0 473:0 474:0.14285714 475:0 476:0 477:0 478:0 479:0 480:0.14285714 481:0 482:0 483:0 484:0 485:0 486:0 487:0 488:0 489:0 490:0 491:0.57142857 492:0 493:0 494:0.42857143 495:0 496:0.14285714 497:0.14285714 498:0.42857143 499:0.14285714 500:0.14285714 501:0.14285714 502:0.14285714 503:0.28571429 504:0 505:0 506:0 507:0 508:0.28571429 509:0.14285714 510:0 511:0 512:0 513:0.14285714 514:0 515:0.14285714 516:0 517:0 518:0 519:0 520:0 521:0.14285714 522:0 523:0.28571429 524:0 525:0 526:0 527:0 528:0.14285714 529:0 530:0 531:0 532:0.14285714 533:0 534:0 535:0 536:0 537:0 538:0 539:0 540:0 541:0.42857143 542:0.28571429 543:0 544:0.28571429 545:0 546:0 547:0.14285714 548:0.14285714 549:0 550:0.14285714 551:0 552:0.14285714 553:0 554:0 555:0 556:0.28571429 557:0 558:0 559:0 560:0 561:0.14285714 562:0.14285714 563:0.14285714 564:0.14285714 565:0 566:0 567:0 568:0.28571429 569:0 570:0 571:0.14285714 572:0.14285714 573:0.28571429 574:0 575:0 576:0.28571429 577:0 578:0.14285714 579:0.14285714 580:0 581:0 582:0 583:0 584:0 585:0 586:0 587:0 588:0 589:0.28571429 590:0.14285714 591:0.14285714 592:0.14285714 593:0.14285714 594:0 595:0 596:0 597:0.28571429 598:0.14285714 599:0.28571429 600:0 601:0.28571429 602:0 603:0.14285714 604:0 605:0.14285714 606:0.14285714 607:0 608:0 609:0 610:0.28571429 611:0 612:0 613:0 614:0 615:0.14285714 616:0 617:0 618:0.28571429 619:0 620:0.14285714 621:0 622:0 623:0 624:0 625:0.14285714 626:0 627:0 628:0 629:0.42857143 630:0 631:0.14285714 632:0 633:0 634:0 635:0 636:0 637:0 638:0 639:0 640:0 641:0 642:0.14285714 643:0 644:0 645:0.14285714 646:0 647:0 648:0 649:0 650:0 651:0 652:0 653:0 654:0 655:0 656:0 657:0 658:0 659:0.14285714 660:0 661:0 662:0 663:0 664:0 665:0 666:0 667:0 668:0 669:0 670:0 671:0 672:0 673:0 674:0 675:0 676:0 677:0 678:0 679:0 680:0 681:0 682:0 683:0 684:0 685:0 686:0 
0.26939692917533153 1:0.28571429 2:0.5 3:0.21428571 4:0.28571429 5:0.21428571 6:0.14285714 7:0.071428571 8:0.28571429 9:0.42857143 10:0.21428571 11:0 12:0.28571429 13:0.21428571 14:0.071428571 15:0.42857143 16:0.28571429 17:0.28571429 18:0.35714286 19:0.14285714 20:0.42857143 21:0.071428571 22:0.21428571 23:0.28571429 24:0.14285714 25:0.14285714 26:0.071428571 27:0.071428571 28:0 29:0.21428571 30:0.14285714 31:0 32:0.071428571 33:0.21428571 34:0.21428571 35:0.14285714 36:0 37:0.071428571 38:0 39:0.071428571 40:0 41:0.42857143 42:0 43:0 44:0.071428571 45:0 46:0 47:0 48:0 49:0 50:0.64285714 51:0.28571429 52:0.57142857 53:0.21428571 54:0.28571429 55:0.071428571 56:0 57:0.42857143 58:1 59:0.5 60:0.57142857 61:0.14285714 62:0.64285714 63:0.071428571 64:0.21428571 65:0.5 66:0.28571429 67:0.21428571 68:0.21428571 69:0.5 70:0.071428571 71:0.28571429 72:0.35714286 73:0.28571429 74:0.28571429 75:0.14285714 76:0.35714286 77:0 78:0.071428571 79:0 80:0.21428571 81:0.21428571 82:0.21428571 83:0.14285714 84:0 85:0.14285714 86:0.42857143 87:0.42857143 88:0.21428571 89:0.35714286 90:0.071428571 91:0 92:0.071428571 93:0 94:0.14285714 95:0.14285714 96:0.071428571 97:0 98:0 99:0.14285714 100:0.28571429 101:0.42857143 102:0.14285714 103:0.21428571 104:0.21428571 105:0 106:0.28571429 107:0.85714286 108:0.42857143 109:0.28571429 110:0.071428571 111:0.21428571 112:0 113:0.21428571 114:0.28571429 115:0.14285714 116:0.28571429 117:0.14285714 118:0 119:0 120:0.071428571 121:0.35714286 122:0.28571429 123:0.21428571 124:0.21428571 125:0.14285714 126:0 127:0.14285714 128:0.14285714 129:0.071428571 130:0.21428571 131:0.28571429 132:0.35714286 133:0 134:0.35714286 135:0.28571429 136:0.21428571 137:0.071428571 138:0.21428571 139:0.42857143 140:0 141:0 142:0.14285714 143:0 144:0 145:0.071428571 146:0 147:0 148:0.14285714 149:0.071428571 150:0.5 151:0.14285714 152:0.071428571 153:0 154:0 155:0.5 156:0.14285714 157:0.42857143 158:0.14285714 159:0.21428571 160:0.21428571 161:0 162:0.21428571 163:0.35714286 164:0.21428571 165:0.071428571 166:0.28571429 167:0.21428571 168:0 169:0.071428571 170:0.14285714 171:0.14285714 172:0.28571429 173:0.14285714 174:0.14285714 175:0.071428571 176:0.071428571 177:0.14285714 178:0.21428571 179:0.071428571 180:0.071428571 181:0.21428571 182:0 183:0.071428571 184:0.21428571 185:0 186:0.21428571 187:0.21428571 188:0.21428571 189:0 190:0 191:0.071428571 192:0 193:0 194:0 195:0 196:0 197:0.14285714 198:0.14285714 199:0.14285714 200:0.071428571 201:0.071428571 202:0.071428571 203:0 204:0.14285714 205:0.35714286 206:0.14285714 207:0.14285714 208:0 209:0.14285714 210:0.21428571 211:0 212:0.42857143 213:0.071428571 214:0.21428571 215:0.14285714 216:0.28571429 217:0 218:0.14285714 219:0.21428571 220:0.28571429 221:0.071428571 222:0.071428571 223:0.071428571 224:0 225:0.071428571 226:0.35714286 227:0.28571429 228:0.071428571 229:0.35714286 230:0.14285714 231:0 232:0.14285714 233:0.57142857 234:0.14285714 235:0.071428571 236:0.14285714 237:0.071428571 238:0 239:0 240:0.14285714 241:0 242:0 243:0.071428571 244:0 245:0 246:0.35714286 247:0.14285714 248:0.14285714 249:0.071428571 250:0.14285714 251:0.071428571 252:0 253:0.42857143 254:0.42857143 255:0.21428571 256:0.5 257:0.071428571 258:0.14285714 259:0.071428571 260:0.35714286 261:0.21428571 262:0.071428571 263:0.14285714 264:0.28571429 265:0 266:0.071428571 267:0.14285714 268:0.21428571 269:0.21428571 270:0 271:0.071428571 272:0.14285714 273:0 274:0.071428571 275:0.21428571 276:0.28571429 277:0.21428571 278:0.071428571 279:0.071428571 280:0.071428571 281:0.21428571 282:0.28571429 283:0.42857143 284:0.14285714 285:0.071428571 286:0.42857143 287:0.071428571 288:0 289:0 290:0 291:0 292:0.071428571 293:0 294:0 295:0 296:0.071428571 297:0 298:0 299:0 300:0 301:0 302:0 303:0.14285714 304:0.071428571 305:0.071428571 306:0.071428571 307:0.071428571 308:0 309:0 310:0.071428571 311:0 312:0 313:0 314:0.071428571 315:0 316:0 317:0.071428571 318:0 319:0 320:0.071428571 321:0 322:0 323:0 324:0.14285714 325:0.071428571 326:0 327:0.071428571 328:0 329:0 330:0 331:0 332:0 333:0 334:0 335:0 336:0 337:0 338:0 339:0 340:0 341:0 342:0 343:0 344:0.625 345:0.5 346:0.125 347:0.125 348:0.375 349:0 350:0 351:0.75 352:0.625 353:1 354:0.5 355:0.5 356:0.25 357:0 358:0 359:0.125 360:0.75 361:0 362:0.125 363:0 364:0 365:0 366:0.125 367:0.25 368:0.125 369:0 370:0.5 371:0 372:0.5 373:0.375 374:0.125 375:0 376:0 377:0.125 378:0 379:0 380:0.25 381:0.25 382:0 383:0.25 384:0 385:0 386:0 387:0 388:0 389:0 390:0 391:0 392:0 393:0.125 394:0.75 395:0.5 396:0.125 397:0.375 398:0.375 399:0 400:0.125 401:0.125 402:0.25 403:0.25 404:0.5 405:0.625 406:0 407:0.5 408:0.5 409:0.5 410:0.25 411:0.25 412:0.125 413:0.125 414:0.125 415:0.25 416:0.375 417:0.125 418:0.125 419:0.375 420:0 421:0.375 422:0.625 423:0.125 424:0.125 425:0.375 426:0.25 427:0 428:0.25 429:0.5 430:0.375 431:0.125 432:0.375 433:0.125 434:0 435:0 436:0 437:0 438:0 439:0 440:0 441:0 442:0.375 443:0.75 444:0.125 445:0.125 446:0.125 447:0.125 448:0 449:0.5 450:0.125 451:0.375 452:0.375 453:0.25 454:0.25 455:0 456:0.625 457:0.375 458:0.5 459:0.375 460:0.125 461:0.125 462:0 463:0.375 464:0 465:0.375 466:0.25 467:0.125 468:0.125 469:0.125 470:0.25 471:0.125 472:0.25 473:0 474:0 475:0.125 476:0 477:0.125 478:0.25 479:0.5 480:0.25 481:0.125 482:0.125 483:0 484:0.125 485:0 486:0 487:0 488:0 489:0 490:0 491:0.25 492:0.25 493:0.125 494:0.375 495:0 496:0.125 497:0 498:0.25 499:0.125 500:0 501:0 502:0.25 503:0 504:0 505:0 506:0.5 507:0 508:0.125 509:0.125 510:0.75 511:0 512:0.375 513:0.125 514:0.125 515:0.125 516:0 517:0.25 518:0 519:0.125 520:0.125 521:0 522:0 523:0.125 524:0 525:0 526:0.125 527:0.5 528:0.5 529:0.25 530:0.125 531:0 532:0 533:0 534:0 535:0.125 536:0 537:0 538:0 539:0 540:0.25 541:0.875 542:0.125 543:0.25 544:0.25 545:0.125 546:0 547:0 548:0.5 549:0.125 550:0.125 551:0.375 552:0.5 553:0 554:0.25 555:0.125 556:0 557:0.25 558:0 559:0 560:0 561:0 562:0 563:0.25 564:0 565:0 566:0.125 567:0 568:0.25 569:0.25 570:0.125 571:0.125 572:0.375 573:0 574:0 575:0 576:0.25 577:0 578:0.25 579:0 580:0 581:0 582:0 583:0 584:0 585:0 586:0 587:0 588:0 589:0.125 590:0.375 591:0 592:0 593:0 594:0 595:0 596:0.625 597:0.375 598:0.5 599:0.125 600:0 601:0.125 602:0 603:0.25 604:0.25 605:0.5 606:0.375 607:0.125 608:0.25 609:0 610:0.25 611:0.125 612:0.125 613:0.25 614:0.125 615:0.125 616:0 617:0.375 618:0.125 619:0 620:0.125 621:0.25 622:0 623:0 624:0 625:0 626:0.125 627:0.125 628:0 629:0 630:0 631:0 632:0 633:0 634:0 635:0 636:0 637:0 638:0 639:0.125 640:0 641:0 642:0 643:0 644:0 645:0 646:0 647:0 648:0 649:0 650:0 651:0 652:0 653:0 654:0 655:0 656:0 657:0.125 658:0 659:0 660:0 661:0 662:0 663:0 664:0 665:0 666:0 667:0 668:0 669:0 670:0 671:0 672:0 673:0 674:0 675:0 676:0 677:0 678:0 679:0 680:0 681:0 682:0 683:0 684:0 685:0 686:0 
0.65005471362455391 1:0.28571429 2:0.5 3:0.21428571 4:0.28571429 5:0.21428571 6:0.14285714 7:0.071428571 8:0.28571429 9:0.42857143 10:0.21428571 11:0 12:0.28571429 13:0.21428571 14:0.071428571 15:0.42857143 16:0.28571429 17:0.28571429 18:0.35714286 19:0.14285714 20:0.42857143 21:0.071428571 22:0.21428571 23:0.28571429 24:0.14285714 25:0.14285714 26:0.071428571 27:0.071428571 28:0 29:0.21428571 30:0.14285714 31:0 32:0.071428571 33:0.21428571 34:0.21428571 35:0.14285714 36:0 37:0.071428571 38:0 39:0.071428571 40:0 41:0.42857143 42:0 43:0 44:0.071428571 45:0 46:0 47:0 48:0 49:0 50:0.64285714 51:0.28571429 52:0.57142857 53:0.21428571 54:0.28571429 55:0.071428571 56:0 57:0.42857143 58:1 59:0.5 60:0.57142857 61:0.14285714 62:0.64285714 63:0.071428571 64:0.21428571 65:0.5 66:0.28571429 67:0.21428571 68:0.21428571 69:0.5 70:0.071428571 71:0.28571429 72:0.35714286 73:0.28571429 74:0.28571429 75:0.14285714 76:0.35714286 77:0 78:0.071428571 79:0 80:0.21428571 81:0.21428571 82:0.21428571 83:0.14285714 84:0 85:0.14285714 86:0.42857143 87:0.42857143 88:0.21428571 89:0.35714286 90:0.071428571 91:0 92:0.071428571 93:0 94:0.14285714 95:0.14285714 96:0.071428571 97:0 98:0 99:0.14285714 100:0.28571429 101:0.42857143 102:0.14285714 103:0.21428571 104:0.21428571 105:0 106:0.28571429 107:0.85714286 108:0.42857143 109:0.28571429 110:0.071428571 111:0.21428571 112:0 113:0.21428571 114:0.28571429 115:0.14285714 116:0.28571429 117:0.14285714 118:0 119:0 120:0.071428571 121:0.35714286 122:0.28571429 123:0.21428571 124:0.21428571 125:0.14285714 126:0 127:0.14285714 128:0.14285714 129:0.071428571 130:0.21428571 131:0.28571429 132:0.35714286 133:0 134:0.35714286 135:0.28571429 136:0.21428571 137:0.071428571 138:0.21428571 139:0.42857143 140:0 141:0 142:0.14285714 143:0 144:0 145:0.071428571 146:0 147:0 148:0.14285714 149:0.071428571 150:0.5 151:0.14285714 152:0.071428571 153:0 154:0 155:0.5 156:0.14285714 157:0.42857143 158:0.14285714 159:0.21428571 160:0.21428571 161:0 162:0.21428571 163:0.35714286 164:0.21428571 165:0.071428571 166:0.28571429 167:0.21428571 168:0 169:0.071428571 170:0.14285714 171:0.14285714 172:0.28571429 173:0.14285714 174:0.14285714 175:0.071428571 176:0.071428571 177:0.14285714 178:0.21428571 179:0.071428571 180:0.071428571 181:0.21428571 182:0 183:0.071428571 184:0.21428571 185:0 186:0.21428571 187:0.21428571 188:0.21428571 189:0 190:0 191:0.071428571 192:0 193:0 194:0 195:0 196:0 197:0.14285714 198:0.14285714 199:0.14285714 200:0.071428571 201:0.071428571 202:0.071428571 203:0 204:0.14285714 205:0.35714286 206:0.14285714 207:0.14285714 208:0 209:0.14285714 210:0.21428571 211:0 212:0.42857143 213:0.071428571 214:0.21428571 215:0.14285714 216:0.28571429 217:0 218:0.14285714 219:0.21428571 220:0.28571429 221:0.071428571 222:0.071428571 223:0.071428571 224:0 225:0.071428571 226:0.35714286 227:0.28571429 228:0.071428571 229:0.35714286 230:0.14285714 231:0 232:0.14285714 233:0.57142857 234:0.14285714 235:0.071428571 236:0.14285714 237:0.071428571 238:0 239:0 240:0.14285714 241:0 242:0 243:0.071428571 244:0 245:0 246:0.35714286 247:0.14285714 248:0.14285714 249:0.071428571 250:0.14285714 251:0.071428571 252:0 253:0.42857143 254:0.42857143 255:0.21428571 256:0.5 257:0.071428571 258:0.14285714 259:0.071428571 260:0.35714286 261:0.21428571 262:0.071428571 263:0.14285714 264:0.28571429 265:0 266:0.071428571 267:0.14285714 268:0.21428571 269:0.21428571 270:0 271:0.071428571 272:0.14285714 273:0 274:0.071428571 275:0.21428571 276:0.28571429 277:0.21428571 278:0.071428571 279:0.071428571 280:0.071428571 281:0.21428571 282:0.28571429 283:0.42857143 284:0.14285714 285:0.071428571 286:0.42857143 287:0.071428571 288:0 289:0 290:0 291:0 292:0.071428571 293:0 294:0 295:0 296:0.071428571 297:0 298:0 299:0 300:0 301:0 302:0 303:0.14285714 304:0.071428571 305:0.071428571 306:0.071428571 307:0.071428571 308:0 309:0 310:0.071428571 311:0 312:0 313:0 314:0.071428571 315:0 316:0 317:0.071428571 318:0 319:0 320:0.071428571 321:0 322:0 323:0 324:0.14285714 325:0.071428571 326:0 327:0.071428571 328:0 329:0 330:0 331:0 332:0 333:0 334:0 335:0 336:0 337:0 338:0 339:0 340:0 341:0 342:0 343:0 344:1 345:0.28571429 346:0.42857143 347:0 348:0.42857143 349:0.28571429 350:0.14285714 351:0.42857143 352:0.14285714 353:0.42857143 354:0.28571429 355:0 356:0.71428571 357:0 358:0.42857143 359:0.14285714 360:0.57142857 361:0.14285714 362:0 363:0 364:0 365:0 366:0 367:0.28571429 368:0 369:0.28571429 370:0 371:0 372:0.28571429 373:0.57142857 374:0.28571429 375:0 376:0.14285714 377:0.42857143 378:0 379:0.14285714 380:0.42857143 381:0.14285714 382:0.28571429 383:0 384:0 385:0 386:0 387:0.14285714 388:0 389:0 390:0 391:0.14285714 392:0 393:0.28571429 394:0.14285714 395:0 396:0.14285714 397:0.42857143 398:0.42857143 399:0.14285714 400:0.28571429 401:0.42857143 402:0.14285714 403:0.42857143 404:0.42857143 405:0.28571429 406:0.14285714 407:0.28571429 408:0.28571429 409:0.14285714 410:0 411:0.57142857 412:0.28571429 413:0 414:0 415:0.28571429 416:0.28571429 417:0.42857143 418:0.14285714 419:0 420:0 421:0 422:0.28571429 423:0.57142857 424:0 425:0 426:0.28571429 427:0 428:0.71428571 429:0.28571429 430:0.14285714 431:0 432:0.71428571 433:0.14285714 434:0 435:0.14285714 436:0.28571429 437:0.14285714 438:0 439:0.14285714 440:0 441:0 442:0.57142857 443:0.14285714 444:0.28571429 445:0.28571429 446:0.57142857 447:0.14285714 448:0 449:0.14285714 450:0.71428571 451:0.14285714 452:0 453:0.14285714 454:0.57142857 455:0.14285714 456:0.28571429 457:0.71428571 458:0.85714286 459:0.14285714 460:0.14285714 461:0.14285714 462:0 463:0.28571429 464:0 465:0 466:0 467:0.14285714 468:0 469:0 470:0.14285714 471:0.14285714 472:0.14285714 473:0.28571429 474:0.28571429 475:0.14285714 476:0 477:0.28571429 478:0.28571429 479:0 480:0 481:0 482:0.14285714 483:0 484:0 485:0.14285714 486:0 487:0 488:0 489:0 490:0 491:0 492:0.14285714 493:0 494:0.14285714 495:0.14285714 496:0 497:0 498:0 499:0.14285714 500:0 501:0 502:0.14285714 503:0 504:0.14285714 505:0.28571429 506:0.14285714 507:0.14285714 508:0 509:0.42857143 510:0.14285714 511:0.14285714 512:0 513:0.14285714 514:0.42857143 515:0 516:0 517:0 518:0 519:0 520:0.57142857 521:0 522:0 523:0 524:0 525:0.14285714 526:0 527:0 528:0.28571429 529:0 530:0 531:0 532:0 533:0 534:0 535:0 536:0 537:0 538:0 539:0 540:0 541:0.57142857 542:0 543:0 544:0.14285714 545:0 546:0 547:0.28571429 548:0.71428571 549:0.57142857 550:0 551:0 552:0.14285714 553:0.14285714 554:0.28571429 555:0.28571429 556:0.42857143 557:0.14285714 558:0 559:0.14285714 560:0 561:0 562:0 563:0.14285714 564:0.14285714 565:0 566:0.28571429 567:0 568:0.14285714 569:0 570:0.14285714 571:0.14285714 572:0 573:0.14285714 574:0 575:0.71428571 576:0 577:0.14285714 578:0.14285714 579:0 580:0 581:0 582:0.14285714 583:0 584:0 585:0 586:0 587:0 588:0 589:0.71428571 590:0.57142857 591:0.57142857 592:0 593:0 594:0.14285714 595:0 596:0.42857143 597:0 598:0.14285714 599:0.14285714 600:0.28571429 601:0.14285714 602:0.14285714 603:0.28571429 604:0.28571429 605:0.14285714 606:0 607:0 608:0 609:0 610:0.14285714 611:0 612:0.14285714 613:0 614:0.14285714 615:0 616:0 617:0 618:0.28571429 619:0.14285714 620:0.14285714 621:0.14285714 622:0 623:0 624:0.14285714 625:0.14285714 626:0 627:0 628:0 629:0 630:0 631:0 632:0 633:0 634:0 635:0 636:0 637:0 638:0 639:0.14285714 640:0.14285714 641:0 642:0 643:0 644:0 645:0 646:0 647:0.14285714 648:0.14285714 649:0.14285714 650:0.14285714 651:0 652:0.14285714 653:0 654:0 655:0 656:0 657:0 658:0 659:0 660:0 661:0 662:0 663:0 664:0 665:0 666:0.14285714 667:0 668:0 669:0 670:0 671:0 672:0 673:0 674:0.14285714 675:0 676:0 677:0 678:0 679:0 680:0 681:0 682:0 683:0 684:0 685:0 686:0 
0.25880131588542399 1:0.28571429 2:0.5 3:0.21428571 4:0.28571429 5:0.21428571 6:0.14285714 7:0.071428571 8:0.28571429 9:0.42857143 10:0.21428571 11:0 12:0.28571429 13:0.21428571 14:0.071428571 15:0.42857143 16:0.28571429 17:0.28571429 18:0.35714286 19:0.14285714 20:0.42857143 21:0.071428571 22:0.21428571 23:0.28571429 24:0.14285714 25:0.14285714 26:0.071428571 27:0.071428571 28:0 29:0.21428571 30:0.14285714 31:0 32:0.071428571 33:0.21428571 34:0.21428571 35:0.14285714 36:0 37:0.071428571 38:0 39:0.071428571 40:0 41:0.42857143 42:0 43:0 44:0.071428571 45:0 46:0 47:0 48:0 49:0 50:0.64285714 51:0.28571429 52:0.57142857 53:0.21428571 54:0.28571429 55:0.071428571 56:0 57:0.42857143 58:1 59:0.5 60:0.57142857 61:0.14285714 62:0.64285714 63:0.071428571 64:0.21428571 65:0.5 66:0.28571429 67:0.21428571 68:0.21428571 69:0.5 70:0.071428571 71:0.28571429 72:0.35714286 73:0.28571429 74:0.28571429 75:0.14285714 76:0.35714286 77:0 78:0.071428571 79:0 80:0.21428571 81:0.21428571 82:0.21428571 83:0.14285714 84:0 85:0.14285714 86:0.42857143 87:0.42857143 88:0.21428571 89:0.35714286 90:0.071428571 91:0 92:0.071428571 93:0 94:0.14285714 95:0.14285714 96:0.071428571 97:0 98:0 99:0.14285714 100:0.28571429 101:0.42857143 102:0.14285714 103:0.21428571 104:0.21428571 105:0 106:0.28571429 107:0.85714286 108:0.42857143 109:0.28571429 110:0.071428571 111:0.21428571 112:0 113:0.21428571 114:0.28571429 115:0.14285714 116:0.28571429 117:0.14285714 118:0 119:0 120:0.071428571 121:0.35714286 122:0.28571429 123:0.21428571 124:0.21428571 125:0.14285714 126:0 127:0.14285714 128:0.14285714 129:0.071428571 130:0.21428571 131:0.28571429 132:0.35714286 133:0 134:0.35714286 135:0.28571429 136:0.21428571 137:0.071428571 138:0.21428571 139:0.42857143 140:0 141:0 142:0.14285714 143:0 144:0 145:0.071428571 146:0 147:0 148:0.14285714 149:0.071428571 150:0.5 151:0.14285714 152:0.071428571 153:0 154:0 155:0.5 156:0.14285714 157:0.42857143 158:0.14285714 159:0.21428571 160:0.21428571 161:0 162:0.21428571 163:0.35714286 164:0.21428571 165:0.071428571 166:0.28571429 167:0.21428571 168:0 169:0.071428571 170:0.14285714 171:0.14285714 172:0.28571429 173:0.14285714 174:0.14285714 175:0.071428571 176:0.071428571 177:0.14285714 178:0.21428571 179:0.071428571 180:0.071428571 181:0.21428571 182:0 183:0.071428571 184:0.21428571 185:0 186:0.21428571 187:0.21428571 188:0.21428571 189:0 190:0 191:0.071428571 192:0 193:0 194:0 195:0 196:0 197:0.14285714 198:0.14285714 199:0.14285714 200:0.071428571 201:0.071428571 202:0.071428571 203:0 204:0.14285714 205:0.35714286 206:0.14285714 207:0.14285714 208:0 209:0.14285714 210:0.21428571 211:0 212:0.42857143 213:0.071428571 214:0.21428571 215:0.14285714 216:0.28571429 217:0 218:0.14285714 219:0.21428571 220:0.28571429 221:0.071428571 222:0.071428571 223:0.071428571 224:0 225:0.071428571 226:0.35714286 227:0.28571429 228:0.071428571 229:0.35714286 230:0.14285714 231:0 232:0.14285714 233:0.57142857 234:0.14285714 235:0.071428571 236:0.14285714 237:0.071428571 238:0 239:0 240:0.14285714 241:0 242:0 243:0.071428571 244:0 245:0 246:0.35714286 247:0.14285714 248:0.14285714 249:0.071428571 250:0.14285714 251:0.071428571 252:0 253:0.42857143 254:0.42857143 255:0.21428571 256:0.5 257:0.071428571 258:0.14285714 259:0.071428571 260:0.35714286 261:0.21428571 262:0.071428571 263:0.14285714 264:0.28571429 265:0 266:0.071428571 267:0.14285714 268:0.21428571 269:0.21428571 270:0 271:0.071428571 272:0.14285714 273:0 274:0.071428571 275:0.21428571 276:0.28571429 277:0.21428571 278:0.071428571 279:0.071428571 280:0.071428571 281:0.21428571 282:0.28571429 283:0.42857143 284:0.14285714 285:0.071428571 286:0.42857143 287:0.071428571 288:0 289:0 290:0 291:0 292:0.071428571 293:0 294:0 295:0 296:0.071428571 297:0 298:0 299:0 300:0 301:0 302:0 303:0.14285714 304:0.071428571 305:0.071428571 306:0.071428571 307:0.071428571 308:0 309:0 310:0.071428571 311:0 312:0 313:0 314:0.071428571 315:0 316:0 317:0.071428571 318:0 319:0 320:0.071428571 321:0 322:0 323:0 324:0.14285714 325:0.071428571 326:0 327:0.071428571 328:0 329:0 330:0 331:0 332:0 333:0 334:0 335:0 336:0 337:0 338:0 339:0 340:0 341:0 342:0 343:0 344:1 345:0.045454545 346:0.31818182 347:0.045454545 348:0.045454545 349:0.090909091 350:0 351:0.22727273 352:0.090909091 353:0.13636364 354:0.090909091 355:0.090909091 356:0.13636364 357:0 358:0.22727273 359:0.090909091 360:0.045454545 361:0.090909091 362:0.045454545 363:0.13636364 364:0 365:0.13636364 366:0.045454545 367:0.045454545 368:0.045454545 369:0 370:0.045454545 371:0 372:0.045454545 373:0 374:0.090909091 375:0.090909091 376:0.13636364 377:0 378:0 379:0.045454545 380:0.13636364 381:0.045454545 382:0 383:0.045454545 384:0.045454545 385:0 386:0 387:0 388:0 389:0 390:0 391:0 392:0 393:0.18181818 394:0.13636364 395:0.045454545 396:0.045454545 397:0.090909091 398:0.045454545 399:0 400:0.090909091 401:0.090909091 402:0.045454545 403:0.045454545 404:0.18181818 405:0.13636364 406:0 407:0.090909091 408:0.090909091 409:0.045454545 410:0.13636364 411:0 412:0.045454545 413:0 414:0.090909091 415:0 416:0.045454545 417:0 418:0 419:0.045454545 420:0 421:0.22727273 422:0.090909091 423:0.045454545 424:0 425:0.13636364 426:0 427:0 428:0.18181818 429:0.090909091 430:0.090909091 431:0.045454545 432:0 433:0.090909091 434:0 435:0 436:0 437:0 438:0 439:0 440:0 441:0 442:0.18181818 443:0.18181818 444:0.13636364 445:0 446:0.045454545 447:0.045454545 448:0 449:0.13636364 450:0 451:0.13636364 452:0 453:0.13636364 454:0 455:0 456:0.090909091 457:0.090909091 458:0.090909091 459:0 460:0.090909091 461:0 462:0 463:0.090909091 464:0 465:0 466:0 467:0.090909091 468:0.045454545 469:0 470:0 471:0.045454545 472:0 473:0.090909091 474:0.045454545 475:0 476:0.045454545 477:0 478:0 479:0 480:0.045454545 481:0.090909091 482:0.13636364 483:0 484:0 485:0 486:0 487:0 488:0 489:0 490:0 491:0.045454545 492:0.18181818 493:0.090909091 494:0.090909091 495:0.045454545 496:0 497:0 498:0.045454545 499:0.045454545 500:0 501:0.045454545 502:0.045454545 503:0.045454545 504:0 505:0.045454545 506:0.045454545 507:0.045454545 508:0 509:0 510:0.045454545 511:0 512:0 513:0.13636364 514:0 515:0.27272727 516:0.045454545 517:0.045454545 518:0 519:0.045454545 520:0.045454545 521:0.045454545 522:0 523:0 524:0.045454545 525:0 526:0.045454545 527:0.045454545 528:0.045454545 529:0 530:0.090909091 531:0 532:0.045454545 533:0 534:0 535:0 536:0 537:0 538:0 539:0 540:0 541:0.090909091 542:0 543:0.090909091 544:0.090909091 545:0.090909091 546:0 547:0.045454545 548:0.090909091 549:0 550:0 551:0.045454545 552:0.18181818 553:0 554:0.045454545 555:0.090909091 556:0.045454545 557:0 558:0.045454545 559:0.045454545 560:0 561:0.090909091 562:0 563:0.045454545 564:0.090909091 565:0.045454545 566:0.090909091 567:0 568:0 569:0.045454545 570:0.090909091 571:0.13636364 572:0 573:0.045454545 574:0 575:0.045454545 576:0 577:0 578:0.045454545 579:0.045454545 580:0 581:0 582:0 583:0.045454545 584:0 585:0 586:0 587:0 588:0 589:0.090909091 590:0.13636364 591:0.090909091 592:0.045454545 593:0.045454545 594:0.045454545 595:0 596:0 597:0.27272727 598:0.045454545 599:0 600:0 601:0 602:0 603:0.090909091 604:0 605:0.090909091 606:0 607:0.045454545 608:0 609:0 610:0.045454545 611:0.045454545 612:0.045454545 613:0.090909091 614:0 615:0 616:0 617:0.045454545 618:0.13636364 619:0 620:0.045454545 621:0 622:0.045454545 623:0 624:0.13636364 625:0.045454545 626:0.045454545 627:0.090909091 628:0 629:0.13636364 630:0 631:0.045454545 632:0 633:0 634:0 635:0 636:0 637:0 638:0.045454545 639:0 640:0 641:0 642:0 643:0 644:0 645:0 646:0 647:0.045454545 648:0 649:0 650:0 651:0 652:0 653:0 654:0 655:0 656:0 657:0 658:0 659:0 660:0 661:0 662:0 663:0 664:0 665:0 666:0 667:0 668:0 669:0 670:0 671:0 672:0 673:0 674:0 675:0 676:0 677:0 678:0 679:0 680:0 681:0 682:0 683:0 684:0 685:0 686:0 
0.20854817629366165 1:0.28571429 2:0.5 3:0.21428571 4:0.28571429 5:0.21428571 6:0.14285714 7:0.071428571 8:0.28571429 9:0.42857143 10:0.21428571 11:0 12:0.28571429 13:0.21428571 14:0.071428571 15:0.42857143 16:0.28571429 17:0.28571429 18:0.35714286 19:0.14285714 20:0.42857143 21:0.071428571 22:0.21428571 23:0.28571429 24:0.14285714 25:0.14285714 26:0.071428571 27:0.071428571 28:0 29:0.21428571 30:0.14285714 31:0 32:0.071428571 33:0.21428571 34:0.21428571 35:0.14285714 36:0 37:0.071428571 38:0 39:0.071428571 40:0 41:0.42857143 42:0 43:0 44:0.071428571 45:0 46:0 47:0 48:0 49:0 50:0.64285714 51:0.28571429 52:0.57142857 53:0.21428571 54:0.28571429 55:0.071428571 56:0 57:0.42857143 58:1 59:0.5 60:0.57142857 61:0.14285714 62:0.64285714 63:0.071428571 64:0.21428571 65:0.5 66:0.28571429 67:0.21428571 68:0.21428571 69:0.5 70:0.071428571 71:0.28571429 72:0.35714286 73:0.28571429 74:0.28571429 75:0.14285714 76:0.35714286 77:0 78:0.071428571 79:0 80:0.21428571 81:0.21428571 82:0.21428571 83:0.14285714 84:0 85:0.14285714 86:0.42857143 87:0.42857143 88:0.21428571 89:0.35714286 90:0.071428571 91:0 92:0.071428571 93:0 94:0.14285714 95:0.14285714 96:0.071428571 97:0 98:0 99:0.14285714 100:0.28571429 101:0.42857143 102:0.14285714 103:0.21428571 104:0.21428571 105:0 106:0.28571429 107:0.85714286 108:0.42857143 109:0.28571429 110:0.071428571 111:0.21428571 112:0 113:0.21428571 114:0.28571429 115:0.14285714 116:0.28571429 117:0.14285714 118:0 119:0 120:0.071428571 121:0.35714286 122:0.28571429 123:0.21428571 124:0.21428571 125:0.14285714 126:0 127:0.14285714 128:0.14285714 129:0.071428571 130:0.21428571 131:0.28571429 132:0.35714286 133:0 134:0.35714286 135:0.28571429 136:0.21428571 137:0.071428571 138:0.21428571 139:0.42857143 140:0 141:0 142:0.14285714 143:0 144:0 145:0.071428571 146:0 147:0 148:0.14285714 149:0.071428571 150:0.5 151:0.14285714 152:0.071428571 153:0 154:0 155:0.5 156:0.14285714 157:0.42857143 158:0.14285714 159:0.21428571 160:0.21428571 161:0 162:0.21428571 163:0.35714286 164:0.21428571 165:0.071428571 166:0.28571429 167:0.21428571 168:0 169:0.071428571 170:0.14285714 171:0.14285714 172:0.28571429 173:0.14285714 174:0.14285714 175:0.071428571 176:0.071428571 177:0.14285714 178:0.21428571 179:0.071428571 180:0.071428571 181:0.21428571 182:0 183:0.071428571 184:0.21428571 185:0 186:0.21428571 187:0.21428571 188:0.21428571 189:0 190:0 191:0.071428571 192:0 193:0 194:0 195:0 196:0 197:0.14285714 198:0.14285714 199:0.14285714 200:0.071428571 201:0.071428571 202:0.071428571 203:0 204:0.14285714 205:0.35714286 206:0.14285714 207:0.14285714 208:0 209:0.14285714 210:0.21428571 211:0 212:0.42857143 213:0.071428571 214:0.21428571 215:0.14285714 216:0.28571429 217:0 218:0.14285714 219:0.21428571 220:0.28571429 221:0.071428571 222:0.071428571 223:0.071428571 224:0 225:0.071428571 226:0.35714286 227:0.28571429 228:0.071428571 229:0.35714286 230:0.14285714 231:0 232:0.14285714 233:0.57142857 234:0.14285714 235:0.071428571 236:0.14285714 237:0.071428571 238:0 239:0 240:0.14285714 241:0 242:0 243:0.071428571 244:0 245:0 246:0.35714286 247:0.14285714 248:0.14285714 249:0.071428571 250:0.14285714 251:0.071428571 252:0 253:0.42857143 254:0.42857143 255:0.21428571 256:0.5 257:0.071428571 258:0.14285714 259:0.071428571 260:0.35714286 261:0.21428571 262:0.071428571 263:0.14285714 264:0.28571429 265:0 266:0.071428571 267:0.14285714 268:0.21428571 269:0.21428571 270:0 271:0.071428571 272:0.14285714 273:0 274:0.071428571 275:0.21428571 276:0.28571429 277:0.21428571 278:0.071428571 279:0.071428571 280:0.071428571 281:0.21428571 282:0.28571429 283:0.42857143 284:0.14285714 285:0.071428571 286:0.42857143 287:0.071428571 288:0 289:0 290:0 291:0 292:0.071428571 293:0 294:0 295:0 296:0.071428571 297:0 298:0 299:0 300:0 301:0 302:0 303:0.14285714 304:0.071428571 305:0.071428571 306:0.071428571 307:0.071428571 308:0 309:0 310:0.071428571 311:0 312:0 313:0 314:0.071428571 315:0 316:0 317:0.071428571 318:0 319:0 320:0.071428571 321:0 322:0 323:0 324:0.14285714 325:0.071428571 326:0 327:0.071428571 328:0 329:0 330:0 331:0 332:0 333:0 334:0 335:0 336:0 337:0 338:0 339:0 340:0 341:0 342:0 343:0 344:0.53333333 345:0.13333333 346:0.53333333 347:0.26666667 348:0.26666667 349:0.066666667 350:0.066666667 351:0.066666667 352:0.33333333 353:0.26666667 354:0.13333333 355:0.26666667 356:0.066666667 357:0 358:0.53333333 359:0.6 360:0.4 361:0.4 362:0.26666667 363:0.26666667 364:0.066666667 365:0.26666667 366:0.33333333 367:0.2 368:0.13333333 369:0.13333333 370:0.2 371:0 372:0.066666667 373:0.6 374:0 375:0.13333333 376:0.26666667 377:0 378:0.066666667 379:0.066666667 380:0.13333333 381:0.13333333 382:0.066666667 383:0.066666667 384:0.13333333 385:0 386:0.066666667 387:0.066666667 388:0 389:0 390:0.066666667 391:0 392:0 393:0 394:0.4 395:0.26666667 396:0.26666667 397:0.13333333 398:0.13333333 399:0 400:0.066666667 401:0.13333333 402:0.2 403:0.26666667 404:0.26666667 405:0.46666667 406:0 407:0.4 408:0.2 409:0.33333333 410:0.46666667 411:0.33333333 412:0 413:0 414:0.2 415:0.33333333 416:0.066666667 417:0.13333333 418:0.13333333 419:0.26666667 420:0 421:0.13333333 422:0.13333333 423:0.13333333 424:0.33333333 425:0.2 426:0.066666667 427:0 428:0.33333333 429:0.2 430:0.13333333 431:0.33333333 432:0.2 433:0.2 434:0.066666667 435:0 436:0 437:0.2 438:0.2 439:0.066666667 440:0.066666667 441:0 442:0.66666667 443:0.2 444:0.53333333 445:0.13333333 446:0.2 447:0.13333333 448:0 449:0.33333333 450:0.4 451:0.33333333 452:0.13333333 453:0.066666667 454:0.13333333 455:0 456:0.13333333 457:0.46666667 458:0.46666667 459:0.26666667 460:0.066666667 461:0.33333333 462:0 463:0.46666667 464:0.4 465:0.4 466:0.13333333 467:0.066666667 468:0.33333333 469:0 470:0.066666667 471:0.33333333 472:0.13333333 473:0.066666667 474:0.066666667 475:0.066666667 476:0.066666667 477:0.26666667 478:0.4 479:0.13333333 480:0.13333333 481:0 482:0.26666667 483:0 484:0 485:0.066666667 486:0 487:0 488:0.066666667 489:0 490:0 491:0.4 492:0.066666667 493:0.6 494:0.26666667 495:0.46666667 496:0 497:0.13333333 498:0.2 499:0.26666667 500:0.33333333 501:0.2 502:0.13333333 503:0.066666667 504:0.46666667 505:0.13333333 506:0.066666667 507:0.2 508:0.33333333 509:0.066666667 510:0.13333333 511:0.066666667 512:0.4 513:0 514:0.2 515:0.2 516:0.2 517:0.13333333 518:0 519:0.13333333 520:0.2 521:0.066666667 522:0.13333333 523:0 524:0 525:0 526:0.066666667 527:0.13333333 528:0.066666667 529:0.066666667 530:0.13333333 531:0.66666667 532:0 533:0 534:0 535:0 536:0 537:0 538:0 539:0 540:0.066666667 541:0.066666667 542:0.4 543:0.066666667 544:0 545:0.13333333 546:0 547:0.13333333 548:0.13333333 549:0.46666667 550:0.2 551:0.066666667 552:0.46666667 553:0.066666667 554:0.2 555:0 556:0.2 557:0.13333333 558:0.066666667 559:0.13333333 560:0 561:0.13333333 562:0.33333333 563:0.2 564:0.26666667 565:0 566:0 567:0 568:0.13333333 569:0.066666667 570:0.13333333 571:0.13333333 572:0.4 573:0.066666667 574:0 575:0 576:0.066666667 577:0.066666667 578:0.066666667 579:0.066666667 580:0 581:0 582:0 583:0.066666667 584:0.066666667 585:0 586:0.066666667 587:0 588:0 589:0.2 590:0.2 591:0.2 592:0.26666667 593:0.066666667 594:0.13333333 595:0 596:0.33333333 597:0.13333333 598:0.13333333 599:0.13333333 600:0.13333333 601:0.26666667 602:0 603:0.4 604:0 605:0.13333333 606:0.13333333 607:0 608:0.2 609:0 610:0.26666667 611:0.26666667 612:0 613:0.26666667 614:0 615:0.2 616:0 617:0 618:0.2 619:0.2 620:0.13333333 621:0 622:0 623:0.066666667 624:0.26666667 625:0.2 626:0.33333333 627:0.33333333 628:0.13333333 629:1 630:0 631:0 632:0 633:0.066666667 634:0 635:0 636:0 637:0 638:0 639:0.066666667 640:0 641:0 642:0 643:0 644:0 645:0.066666667 646:0 647:0 648:0.066666667 649:0.066666667 650:0 651:0 652:0.066666667 653:0.066666667 654:0 655:0.066666667 656:0 657:0.13333333 658:0 659:0.2 660:0 661:0 662:0 663:0 664:0 665:0 666:0.2 667:0 668:0 669:0 670:0 671:0.066666667 672:0 673:0.066666667 674:0 675:0 676:0 677:0 678:0 679:0 680:0 681:0 682:0 683:0 684:0 685:0 686:0 
1.4904411673550357 1:0.28571429 2:0.5 3:0.21428571 4:0.28571429 5:0.21428571 6:0.14285714 7:0.071428571 8:0.28571429 9:0.42857143 10:0.21428571 11:0 12:0.28571429 13:0.21428571 14:0.071428571 15:0.42857143 16:0.28571429 17:0.28571429 18:0.35714286 19:0.14285714 20:0.42857143 21:0.071428571 22:0.21428571 23:0.28571429 24:0.14285714 25:0.14285714 26:0.071428571 27:0.071428571 28:0 29:0.21428571 30:0.14285714 31:0 32:0.071428571 33:0.21428571 34:0.21428571 35:0.14285714 36:0 37:0.071428571 38:0 39:0.071428571 40:0 41:0.42857143 42:0 43:0 44:0.071428571 45:0 46:0 47:0 48:0 49:0 50:0.64285714 51:0.28571429 52:0.57142857 53:0.21428571 54:0.28571429 55:0.071428571 56:0 57:0.42857143 58:1 59:0.5 60:0.57142857 61:0.14285714 62:0.64285714 63:0.071428571 64:0.21428571 65:0.5 66:0.28571429 67:0.21428571 68:0.21428571 69:0.5 70:0.071428571 71:0.28571429 72:0.35714286 73:0.28571429 74:0.28571429 75:0.14285714 76:0.35714286 77:0 78:0.071428571 79:0 80:0.21428571 81:0.21428571 82:0.21428571 83:0.14285714 84:0 85:0.14285714 86:0.42857143 87:0.42857143 88:0.21428571 89:0.35714286 90:0.071428571 91:0 92:0.071428571 93:0 94:0.14285714 95:0.14285714 96:0.071428571 97:0 98:0 99:0.14285714 100:0.28571429 101:0.42857143 102:0.14285714 103:0.21428571 104:0.21428571 105:0 106:0.28571429 107:0.85714286 108:0.42857143 109:0.28571429 110:0.071428571 111:0.21428571 112:0 113:0.21428571 114:0.28571429 115:0.14285714 116:0.28571429 117:0.14285714 118:0 119:0 120:0.071428571 121:0.35714286 122:0.28571429 123:0.21428571 124:0.21428571 125:0.14285714 126:0 127:0.14285714 128:0.14285714 129:0.071428571 130:0.21428571 131:0.28571429 132:0.35714286 133:0 134:0.35714286 135:0.28571429 136:0.21428571 137:0.071428571 138:0.21428571 139:0.42857143 140:0 141:0 142:0.14285714 143:0 144:0 145:0.071428571 146:0 147:0 148:0.14285714 149:0.071428571 150:0.5 151:0.14285714 152:0.071428571 153:0 154:0 155:0.5 156:0.14285714 157:0.42857143 158:0.14285714 159:0.21428571 160:0.21428571 161:0 162:0.21428571 163:0.35714286 164:0.21428571 165:0.071428571 166:0.28571429 167:0.21428571 168:0 169:0.071428571 170:0.14285714 171:0.14285714 172:0.28571429 173:0.14285714 174:0.14285714 175:0.071428571 176:0.071428571 177:0.14285714 178:0.21428571 179:0.071428571 180:0.071428571 181:0.21428571 182:0 183:0.071428571 184:0.21428571 185:0 186:0.21428571 187:0.21428571 188:0.21428571 189:0 190:0 191:0.071428571 192:0 193:0 194:0 195:0 196:0 197:0.14285714 198:0.14285714 199:0.14285714 200:0.071428571 201:0.071428571 202:0.071428571 203:0 204:0.14285714 205:0.35714286 206:0.14285714 207:0.14285714 208:0 209:0.14285714 210:0.21428571 211:0 212:0.42857143 213:0.071428571 214:0.21428571 215:0.14285714 216:0.28571429 217:0 218:0.14285714 219:0.21428571 220:0.28571429 221:0.071428571 222:0.071428571 223:0.071428571 224:0 225:0.071428571 226:0.35714286 227:0.28571429 228:0.071428571 229:0.35714286 230:0.14285714 231:0 232:0.14285714 233:0.57142857 234:0.14285714 235:0.071428571 236:0.14285714 237:0.071428571 238:0 239:0 240:0.14285714 241:0 242:0 243:0.071428571 244:0 245:0 246:0.35714286 247:0.14285714 248:0.14285714 249:0.071428571 250:0.14285714 251:0.071428571 252:0 253:0.42857143 254:0.42857143 255:0.21428571 256:0.5 257:0.071428571 258:0.14285714 259:0.071428571 260:0.35714286 261:0.21428571 262:0.071428571 263:0.14285714 264:0.28571429 265:0 266:0.071428571 267:0.14285714 268:0.21428571 269:0.21428571 270:0 271:0.071428571 272:0.14285714 273:0 274:0.071428571 275:0.21428571 276:0.28571429 277:0.21428571 278:0.071428571 279:0.071428571 280:0.071428571 281:0.21428571 282:0.28571429 283:0.42857143 284:0.14285714 285:0.071428571 286:0.42857143 287:0.071428571 288:0 289:0 290:0 291:0 292:0.071428571 293:0 294:0 295:0 296:0.071428571 297:0 298:0 299:0 300:0 301:0 302:0 303:0.14285714 304:0.071428571 305:0.071428571 306:0.071428571 307:0.071428571 308:0 309:0 310:0.071428571 311:0 312:0 313:0 314:0.071428571 315:0 316:0 317:0.071428571 318:0 319:0 320:0.071428571 321:0 322:0 323:0 324:0.14285714 325:0.071428571 326:0 327:0.071428571 328:0 329:0 330:0 331:0 332:0 333:0 334:0 335:0 336:0 337:0 338:0 339:0 340:0 341:0 342:0 343:0 344:0.57142857 345:0.57142857 346:0.28571429 347:0.14285714 348:0.28571429 349:0.42857143 350:0.14285714 351:0.85714286 352:1 353:0 354:0.14285714 355:0 356:0.42857143 357:0 358:0.14285714 359:0.14285714 360:0 361:0 362:0 363:0.28571429 364:0 365:0.14285714 366:0.14285714 367:0.14285714 368:0 369:0 370:0 371:0 372:0.28571429 373:0.14285714 374:0.28571429 375:0.14285714 376:0.42857143 377:0 378:0 379:0.28571429 380:0.14285714 381:0.14285714 382:0 383:0.57142857 384:0.14285714 385:0 386:0 387:0.14285714 388:0 389:0 390:0 391:0 392:0 393:0.85714286 394:0.71428571 395:0.28571429 396:0 397:0.57142857 398:0.42857143 399:0 400:1 401:0.14285714 402:0 403:0.14285714 404:0 405:0.14285714 406:0 407:0.14285714 408:0 409:0.14285714 410:0 411:0 412:0 413:0 414:0.14285714 415:0 416:0.14285714 417:0.14285714 418:0 419:0 420:0 421:0 422:0 423:0 424:0 425:0 426:0 427:0 428:0 429:0.14285714 430:0 431:0.14285714 432:0.28571429 433:0 434:0 435:0 436:0.14285714 437:0 438:0 439:0 440:0 441:0 442:0 443:0.28571429 444:0.14285714 445:0 446:0.28571429 447:0.28571429 448:0 449:0.28571429 450:0.14285714 451:0 452:0.14285714 453:0 454:0 455:0 456:0.28571429 457:0.14285714 458:0.28571429 459:0.14285714 460:0.14285714 461:0 462:0 463:0.14285714 464:0 465:0 466:0 467:0 468:0 469:0 470:0 471:0 472:0 473:0 474:0 475:0.14285714 476:0 477:0 478:0 479:0.28571429 480:0 481:0 482:0.14285714 483:0 484:0 485:0 486:0 487:0.14285714 488:0 489:0 490:0 491:0.57142857 492:0.28571429 493:0 494:0 495:0 496:0 497:0 498:0.14285714 499:0 500:0 501:0 502:0 503:0 504:0 505:0 506:0 507:0.28571429 508:0 509:0 510:0 511:0 512:0.14285714 513:0 514:0 515:0 516:0 517:0 518:0 519:0 520:0 521:0 522:0 523:0 524:0 525:0 526:0 527:0 528:0.14285714 529:0.14285714 530:0.14285714 531:0 532:0 533:0 534:0 535:0 536:0 537:0 538:0 539:0 540:0.28571429 541:0.28571429 542:0 543:0.28571429 544:0 545:0.14285714 546:0 547:0.28571429 548:0.14285714 549:0 550:0 551:0 552:0 553:0 554:0.42857143 555:0 556:0.14285714 557:0 558:0 559:0 560:0.14285714 561:0 562:0 563:0 564:0 565:0 566:0.28571429 567:0 568:0.14285714 569:0 570:0.28571429 571:0.14285714 572:0 573:0 574:0 575:0.14285714 576:0 577:0 578:0 579:0.14285714 580:0 581:0 582:0 583:0 584:0 585:0 586:0 587:0 588:0 589:0.14285714 590:0.28571429 591:0 592:0 593:0.14285714 594:0 595:0 596:0 597:0 598:0.28571429 599:0 600:0 601:0 602:0.14285714 603:0 604:0.28571429 605:0.14285714 606:0 607:0 608:0.14285714 609:0 610:0.14285714 611:0 612:0 613:0 614:0 615:0.14285714 616:0 617:0.57142857 618:0.28571429 619:0.14285714 620:0 621:0.14285714 622:0.14285714 623:0 624:0.14285714 625:0.14285714 626:0 627:0 628:0 629:0 630:0 631:0 632:0 633:0 634:0 635:0 636:0 637:0 638:0 639:0 640:0 641:0 642:0 643:0 644:0 645:0.28571429 646:0 647:0 648:0 649:0 650:0 651:0 652:0 653:0 654:0 655:0 656:0 657:0 658:0 659:0.14285714 660:0 661:0 662:0 663:0 664:0 665:0 666:0 667:0 668:0 669:0 670:0 671:0 672:0 673:0 674:0 675:0 676:0 677:0 678:0 679:0 680:0 681:0 682:0 683:0 684:0 685:0 686:0 
0.81902097461715051 1:0.27272727 2:0.54545455 3:0.54545455 4:0 5:0.27272727 6:0.27272727 7:0 8:0.63636364 9:0.81818182 10:0.45454545 11:0.36363636 12:0.36363636 13:0.27272727 14:0 15:0.45454545 16:0.36363636 17:0.36363636 18:0.090909091 19:0.090909091 20:0.54545455 21:0 22:0.27272727 23:0.18181818 24:0.090909091 25:0 26:0 27:0.090909091 28:0 29:0.18181818 30:0.18181818 31:0.18181818 32:0 33:0.18181818 34:0.090909091 35:0 36:0.27272727 37:0.36363636 38:0.090909091 39:0.090909091 40:0.090909091 41:0.090909091 42:0 43:0 44:0 45:0 46:0 47:0 48:0 49:0 50:0.45454545 51:0.72727273 52:0.54545455 53:0.090909091 54:0 55:0.27272727 56:0 57:0.45454545 58:1 59:0.63636364 60:0.18181818 61:0.18181818 62:0.54545455 63:0.090909091 64:0.63636364 65:0.90909091 66:0.63636364 67:0.090909091 68:0 69:0.27272727 70:0 71:0 72:0.63636364 73:0.27272727 74:0.090909091 75:0 76:0.27272727 77:0 78:0.36363636 79:0.18181818 80:0.54545455 81:0.090909091 82:0.090909091 83:0.18181818 84:0.090909091 85:0.36363636 86:0.63636364 87:0.36363636 88:0.18181818 89:0.36363636 90:0.27272727 91:0 92:0 93:0 94:0.090909091 95:0 96:0 97:0 98:0 99:0.36363636 100:0.45454545 101:0.27272727 102:0.27272727 103:0.36363636 104:0.27272727 105:0 106:0.36363636 107:0.27272727 108:0.54545455 109:0.45454545 110:0.72727273 111:0.36363636 112:0 113:0.45454545 114:0.36363636 115:0.63636364 116:0.45454545 117:0.090909091 118:0.18181818 119:0 120:0.090909091 121:0.27272727 122:0.45454545 123:0.090909091 124:0 125:0.18181818 126:0 127:0.18181818 128:0.18181818 129:0.090909091 130:0 131:0 132:0 133:0 134:0.36363636 135:0.27272727 136:0.090909091 137:0.18181818 138:0 139:0.27272727 140:0 141:0 142:0 143:0 144:0 145:0 146:0 147:0 148:0.090909091 149:0.090909091 150:0.090909091 151:0.18181818 152:0.090909091 153:0 154:0 155:0.090909091 156:0.54545455 157:0.27272727 158:0.18181818 159:0 160:0.36363636 161:0 162:0.090909091 163:0.36363636 164:0.27272727 165:0.18181818 166:0.18181818 167:0.090909091 168:0 169:0 170:0.18181818 171:0.090909091 172:0 173:0 174:0 175:0 176:0 177:0 178:0 179:0 180:0 181:0 182:0 183:0.27272727 184:0.18181818 185:0.090909091 186:0 187:0 188:0 189:0 190:0 191:0 192:0 193:0 194:0 195:0 196:0 197:0.36363636 198:0.27272727 199:0.090909091 200:0 201:0.090909091 202:0 203:0 204:0.18181818 205:0 206:0.36363636 207:0 208:0.18181818 209:0.18181818 210:0 211:0.27272727 212:0.27272727 213:0.18181818 214:0.090909091 215:0.090909091 216:0 217:0 218:0 219:0.090909091 220:0.090909091 221:0.090909091 222:0 223:0 224:0 225:0 226:0.18181818 227:0 228:0.090909091 229:0.54545455 230:0 231:0 232:0.27272727 233:0 234:0 235:0 236:0 237:0 238:0 239:0 240:0 241:0.090909091 242:0 243:0 244:0 245:0 246:0.36363636 247:0.81818182 248:0.27272727 249:0.090909091 250:0 251:0.18181818 252:0 253:0.36363636 254:0.45454545 255:0.27272727 256:0.090909091 257:0.090909091 258:0.45454545 259:0 260:0.090909091 261:0.36363636 262:0.18181818 263:0.090909091 264:0 265:0.090909091 266:0 267:0.18181818 268:0.090909091 269:0.18181818 270:0 271:0 272:0 273:0 274:0.090909091 275:0.18181818 276:0.090909091 277:0.090909091 278:0 279:0 280:0 281:0.18181818 282:0.27272727 283:0.18181818 284:0 285:0 286:0.18181818 287:0 288:0 289:0 290:0 291:0 292:0 293:0 294:0 295:0 296:0 297:0 298:0 299:0 300:0 301:0 302:0 303:0 304:0 305:0 306:0 307:0 308:0 309:0 310:0.090909091 311:0 312:0.090909091 313:0 314:0 315:0 316:0 317:0 318:0 319:0 320:0 321:0 322:0 323:0 324:0 325:0 326:0 327:0 328:0 329:0 330:0 331:0 332:0 333:0 334:0 335:0 336:0 337:0 338:0 339:0 340:0 341:0 342:0 343:0 344:0 345:0 346:0 347:0.33333333 348:0 349:0.33333333 350:0.33333333 351:0.33333333 352:0.33333333 353:0 354:0 355:0 356:0 357:0 358:0.33333333 359:0.33333333 360:0.33333333 361:0 362:0 363:0.33333333 364:0 365:0 366:0 367:0 368:0.33333333 369:0 370:0 371:0 372:0 373:0 374:0 375:0 376:0 377:0 378:0 379:0 380:0.33333333 381:0 382:0 383:0 384:0 385:0 386:0 387:0.33333333 388:0 389:0 390:0 391:0 392:0 393:0 394:0.33333333 395:1 396:0 397:0 398:0 399:0 400:0.66666667 401:1 402:0.66666667 403:0.33333333 404:0 405:0 406:0 407:0.66666667 408:0 409:0.33333333 410:0 411:0.33333333 412:0 413:0 414:0 415:0.33333333 416:0 417:0.66666667 418:0 419:0 420:0 421:0 422:0.33333333 423:0 424:0 425:0 426:0 427:0 428:0 429:0 430:0 431:0 432:0 433:0 434:0 435:0 436:0 437:0 438:0 439:0 440:0 441:0 442:0.33333333 443:0.33333333 444:0.33333333 445:0 446:0 447:0 448:0 449:0 450:0.33333333 451:0.33333333 452:0 453:0.33333333 454:0 455:0 456:0 457:0.66666667 458:0 459:0 460:0 461:0 462:0 463:0 464:0 465:0 466:0 467:0 468:0 469:0 470:0 471:0 472:0.33333333 473:0 474:0 475:0 476:0 477:0 478:0 479:0.33333333 480:0 481:0 482:0.33333333 483:0 484:0 485:0 486:0 487:0 488:0 489:0 490:0 491:0 492:0 493:0 494:0 495:0 496:0 497:0 498:0 499:1 500:0 501:0.33333333 502:0 503:0 504:0 505:0 506:0 507:0 508:0 509:0 510:0 511:0 512:0 513:1 514:0 515:1 516:0 517:0 518:0 519:0 520:0 521:0 522:0 523:0 524:0 525:0 526:0 527:0 528:0 529:0 530:0 531:0 532:0 533:0 534:0 535:0 536:0 537:0 538:0 539:0 540:0 541:0 542:0 543:0 544:0 545:0 546:0 547:0 548:0 549:0 550:0.33333333 551:0 552:0 553:0 554:0 555:0 556:0 557:0 558:0 559:0.33333333 560:0 561:0 562:0 563:0 564:0 565:0 566:0 567:0 568:0 569:0 570:0 571:0 572:0 573:0 574:0 575:0 576:0 577:0 578:0 579:0 580:0 581:0 582:0 583:0 584:0 585:0 586:0 587:0 588:0 589:0.33333333 590:0 591:0 592:0 593:0 594:0 595:0 596:0.33333333 597:0 598:0 599:0 600:0 601:0 602:0 603:0 604:0 605:0 606:0 607:0 608:0 609:0 610:0 611:0 612:0 613:0 614:0 615:0 616:0 617:0 618:0 619:0 620:0 621:0 622:0 623:0 624:0.33333333 625:0 626:0 627:0 628:0 629:0 630:0 631:0 632:0 633:0 634:0 635:0 636:0 637:0 638:0 639:0 640:0 641:0 642:0 643:0 644:0 645:0 646:0 647:0.33333333 648:0 649:0 650:0 651:0 652:0 653:0 654:0 655:0 656:0 657:0 658:0 659:0 660:0 661:0 662:0 663:0 664:0 665:0 666:0 667:0 668:0 669:0 670:0 671:0 672:0 673:0 674:0 675:0 676:0 677:0 678:0 679:0 680:0 681:0 682:0 683:0 684:0 685:0 686:0 
1.1104876511243678 1:0.27272727 2:0.54545455 3:0.54545455 4:0 5:0.27272727 6:0.27272727 7:0 8:0.63636364 9:0.81818182 10:0.45454545 11:0.36363636 12:0.36363636 13:0.27272727 14:0 15:0.45454545 16:0.36363636 17:0.36363636 18:0.090909091 19:0.090909091 20:0.54545455 21:0 22:0.27272727 23:0.18181818 24:0.090909091 25:0 26:0 27:0.090909091 28:0 29:0.18181818 30:0.18181818 31:0.18181818 32:0 33:0.18181818 34:0.090909091 35:0 36:0.27272727 37:0.36363636 38:0.090909091 39:0.090909091 40:0.090909091 41:0.090909091 42:0 43:0 44:0 45:0 46:0 47:0 48:0 49:0 50:0.45454545 51:0.72727273 52:0.54545455 53:0.090909091 54:0 55:0.27272727 56:0 57:0.45454545 58:1 59:0.63636364 60:0.18181818 61:0.18181818 62:0.54545455 63:0.090909091 64:0.63636364 65:0.90909091 66:0.63636364 67:0.090909091 68:0 69:0.27272727 70:0 71:0 72:0.63636364 73:0.27272727 74:0.090909091 75:0 76:0.27272727 77:0 78:0.36363636 79:0.18181818 80:0.54545455 81:0.090909091 82:0.090909091 83:0.18181818 84:0.090909091 85:0.36363636 86:0.63636364 87:0.36363636 88:0.18181818 89:0.36363636 90:0.27272727 91:0 92:0 93:0 94:0.090909091 95:0 96:0 97:0 98:0 99:0.36363636 100:0.45454545 101:0.27272727 102:0.27272727 103:0.36363636 104:0.27272727 105:0 106:0.36363636 107:0.27272727 108:0.54545455 109:0.45454545 110:0.72727273 111:0.36363636 112:0 113:0.45454545 114:0.36363636 115:0.63636364 116:0.45454545 117:0.090909091 118:0.18181818 119:0 120:0.090909091 121:0.27272727 122:0.45454545 123:0.090909091 124:0 125:0.18181818 126:0 127:0.18181818 128:0.18181818 129:0.090909091 130:0 131:0 132:0 133:0 134:0.36363636 135:0.27272727 136:0.090909091 137:0.18181818 138:0 139:0.27272727 140:0 141:0 142:0 143:0 144:0 145:0 146:0 147:0 148:0.090909091 149:0.090909091 150:0.090909091 151:0.18181818 152:0.090909091 153:0 154:0 155:0.090909091 156:0.54545455 157:0.27272727 158:0.18181818 159:0 160:0.36363636 161:0 162:0.090909091 163:0.36363636 164:0.27272727 165:0.18181818 166:0.18181818 167:0.090909091 168:0 169:0 170:0.18181818 171:0.090909091 172:0 173:0 174:0 175:0 176:0 177:0 178:0 179:0 180:0 181:0 182:0 183:0.27272727 184:0.18181818 185:0.090909091 186:0 187:0 188:0 189:0 190:0 191:0 192:0 193:0 194:0 195:0 196:0 197:0.36363636 198:0.27272727 199:0.090909091 200:0 201:0.090909091 202:0 203:0 204:0.18181818 205:0 206:0.36363636 207:0 208:0.18181818 209:0.18181818 210:0 211:0.27272727 212:0.27272727 213:0.18181818 214:0.090909091 215:0.090909091 216:0 217:0 218:0 219:0.090909091 220:0.090909091 221:0.090909091 222:0 223:0 224:0 225:0 226:0.18181818 227:0 228:0.090909091 229:0.54545455 230:0 231:0 232:0.27272727 233:0 234:0 235:0 236:0 237:0 238:0 239:0 240:0 241:0.090909091 242:0 243:0 244:0 245:0 246:0.36363636 247:0.81818182 248:0.27272727 249:0.090909091 250:0 251:0.18181818 252:0 253:0.36363636 254:0.45454545 255:0.27272727 256:0.090909091 257:0.090909091 258:0.45454545 259:0 260:0.090909091 261:0.36363636 262:0.18181818 263:0.090909091 264:0 265:0.090909091 266:0 267:0.18181818 268:0.090909091 269:0.18181818 270:0 271:0 272:0 273:0 274:0.090909091 275:0.18181818 276:0.090909091 277:0.090909091 278:0 279:0 280:0 281:0.18181818 282:0.27272727 283:0.18181818 284:0 285:0 286:0.18181818 287:0 288:0 289:0 290:0 291:0 292:0 293:0 294:0 295:0 296:0 297:0 298:0 299:0 300:0 301:0 302:0 303:0 304:0 305:0 306:0 307:0 308:0 309:0 310:0.090909091 311:0 312:0.090909091 313:0 314:0 315:0 316:0 317:0 318:0 319:0 320:0 321:0 322:0 323:0 324:0 325:0 326:0 327:0 328:0 329:0 330:0 331:0 332:0 333:0 334:0 335:0 336:0 337:0 338:0 339:0 340:0 341:0 342:0 343:0 344:0.36363636 345:0.45454545 346:0.18181818 347:0.18181818 348:0.45454545 349:0.27272727 350:0.090909091 351:0.63636364 352:0.18181818 353:0.72727273 354:0.18181818 355:0.27272727 356:0.090909091 357:0.18181818 358:0.18181818 359:0.27272727 360:0.36363636 361:0.36363636 362:0.090909091 363:0.090909091 364:0 365:0.36363636 366:0.18181818 367:0.36363636 368:0.36363636 369:0.18181818 370:0.18181818 371:0 372:0.45454545 373:0.18181818 374:0.18181818 375:0 376:0.090909091 377:0.18181818 378:0.18181818 379:0.090909091 380:0.27272727 381:0.090909091 382:0 383:0.090909091 384:0.18181818 385:0 386:0 387:0 388:0 389:0.090909091 390:0 391:0.090909091 392:0 393:0.36363636 394:0.72727273 395:0.27272727 396:0.36363636 397:0.18181818 398:0.18181818 399:0.090909091 400:0.45454545 401:1 402:0.18181818 403:0.27272727 404:0 405:0.27272727 406:0.090909091 407:0.36363636 408:0.27272727 409:0.18181818 410:0.18181818 411:0.090909091 412:0.27272727 413:0.090909091 414:0.18181818 415:0.27272727 416:0 417:0.18181818 418:0.090909091 419:0 420:0 421:0.36363636 422:0.18181818 423:0.18181818 424:0 425:0 426:0 427:0 428:0.090909091 429:0.090909091 430:0 431:0.54545455 432:0.27272727 433:0.090909091 434:0.18181818 435:0 436:0.18181818 437:0 438:0.090909091 439:0.090909091 440:0 441:0.090909091 442:0.36363636 443:0.45454545 444:0.18181818 445:0.36363636 446:0.18181818 447:0.090909091 448:0 449:0.36363636 450:0.45454545 451:0 452:0 453:0.27272727 454:0.36363636 455:0 456:0.18181818 457:0.36363636 458:0.090909091 459:0.18181818 460:0 461:0 462:0.090909091 463:0.27272727 464:0.18181818 465:0.45454545 466:0.090909091 467:0 468:0 469:0 470:0.18181818 471:0.18181818 472:0 473:0.090909091 474:0 475:0.090909091 476:0 477:0 478:0.18181818 479:0 480:0 481:0 482:0.18181818 483:0.090909091 484:0.090909091 485:0.18181818 486:0 487:0.090909091 488:0.090909091 489:0 490:0 491:0.63636364 492:0.27272727 493:0.45454545 494:0.18181818 495:0.090909091 496:0.090909091 497:0 498:0.36363636 499:0.18181818 500:0.18181818 501:0.090909091 502:0 503:0.090909091 504:0.090909091 505:0.36363636 506:0.090909091 507:0.27272727 508:0.18181818 509:0.090909091 510:0.090909091 511:0.090909091 512:0.54545455 513:0.18181818 514:0.090909091 515:0.36363636 516:0.090909091 517:0 518:0 519:0 520:0 521:0 522:0.090909091 523:0.18181818 524:0.090909091 525:0 526:0 527:0.090909091 528:0.18181818 529:0.27272727 530:0 531:0 532:0.090909091 533:0 534:0.090909091 535:0.18181818 536:0.090909091 537:0 538:0 539:0 540:0.27272727 541:0.18181818 542:0.27272727 543:0.18181818 544:0.27272727 545:0.090909091 546:0 547:0.18181818 548:0.090909091 549:0.27272727 550:0.18181818 551:0 552:0 553:0 554:0.090909091 555:0.18181818 556:0 557:0.090909091 558:0.18181818 559:0 560:0 561:0 562:0 563:0.090909091 564:0 565:0 566:0.090909091 567:0.18181818 568:0.18181818 569:0.090909091 570:0.090909091 571:0 572:0.090909091 573:0 574:0 575:0.090909091 576:0.090909091 577:0.18181818 578:0.090909091 579:0.090909091 580:0 581:0 582:0.090909091 583:0 584:0 585:0 586:0 587:0 588:0.090909091 589:0 590:0.18181818 591:0 592:0.18181818 593:0.090909091 594:0 595:0 596:0.090909091 597:0.18181818 598:0.090909091 599:0 600:0.18181818 601:0.18181818 602:0.090909091 603:0.45454545 604:0.18181818 605:0 606:0 607:0 608:0 609:0 610:0.18181818 611:0.18181818 612:0.27272727 613:0.090909091 614:0 615:0.18181818 616:0.18181818 617:0.090909091 618:0.090909091 619:0.090909091 620:0 621:0.090909091 622:0.18181818 623:0 624:0.18181818 625:0.090909091 626:0.090909091 627:0.090909091 628:0.090909091 629:0 630:0 631:0 632:0 633:0.18181818 634:0.090909091 635:0 636:0.090909091 637:0 638:0 639:0 640:0 641:0.18181818 642:0 643:0 644:0 645:0.090909091 646:0.18181818 647:0 648:0 649:0 650:0.27272727 651:0 652:0 653:0.090909091 654:0 655:0 656:0.090909091 657:0 658:0.18181818 659:0.18181818 660:0 661:0 662:0.090909091 663:0 664:0.18181818 665:0 666:0 667:0 668:0 669:0.18181818 670:0 671:0 672:0 673:0 674:0 675:0.090909091 676:0.090909091 677:0 678:0.090909091 679:0 680:0 681:0.090909091 682:0 683:0 684:0 685:0.090909091 686:0 
1.6200872836268558 1:0.27272727 2:0.54545455 3:0.54545455 4:0 5:0.27272727 6:0.27272727 7:0 8:0.63636364 9:0.81818182 10:0.45454545 11:0.36363636 12:0.36363636 13:0.27272727 14:0 15:0.45454545 16:0.36363636 17:0.36363636 18:0.090909091 19:0.090909091 20:0.54545455 21:0 22:0.27272727 23:0.18181818 24:0.090909091 25:0 26:0 27:0.090909091 28:0 29:0.18181818 30:0.18181818 31:0.18181818 32:0 33:0.18181818 34:0.090909091 35:0 36:0.27272727 37:0.36363636 38:0.090909091 39:0.090909091 40:0.090909091 41:0.090909091 42:0 43:0 44:0 45:0 46:0 47:0 48:0 49:0 50:0.45454545 51:0.72727273 52:0.54545455 53:0.090909091 54:0 55:0.27272727 56:0 57:0.45454545 58:1 59:0.63636364 60:0.18181818 61:0.18181818 62:0.54545455 63:0.090909091 64:0.63636364 65:0.90909091 66:0.63636364 67:0.090909091 68:0 69:0.27272727 70:0 71:0 72:0.63636364 73:0.27272727 74:0.090909091 75:0 76:0.27272727 77:0 78:0.36363636 79:0.18181818 80:0.54545455 81:0.090909091 82:0.090909091 83:0.18181818 84:0.090909091 85:0.36363636 86:0.63636364 87:0.36363636 88:0.18181818 89:0.36363636 90:0.27272727 91:0 92:0 93:0 94:0.090909091 95:0 96:0 97:0 98:0 99:0.36363636 100:0.45454545 101:0.27272727 102:0.27272727 103:0.36363636 104:0.27272727 105:0 106:0.36363636 107:0.27272727 108:0.54545455 109:0.45454545 110:0.72727273 111:0.36363636 112:0 113:0.45454545 114:0.36363636 115:0.63636364 116:0.45454545 117:0.090909091 118:0.18181818 119:0 120:0.090909091 121:0.27272727 122:0.45454545 123:0.090909091 124:0 125:0.18181818 126:0 127:0.18181818 128:0.18181818 129:0.090909091 130:0 131:0 132:0 133:0 134:0.36363636 135:0.27272727 136:0.090909091 137:0.18181818 138:0 139:0.27272727 140:0 141:0 142:0 143:0 144:0 145:0 146:0 147:0 148:0.090909091 149:0.090909091 150:0.090909091 151:0.18181818 152:0.090909091 153:0 154:0 155:0.090909091 156:0.54545455 157:0.27272727 158:0.18181818 159:0 160:0.36363636 161:0 162:0.090909091 163:0.36363636 164:0.27272727 165:0.18181818 166:0.18181818 167:0.090909091 168:0 169:0 170:0.18181818 171:0.090909091 172:0 173:0 174:0 175:0 176:0 177:0 178:0 179:0 180:0 181:0 182:0 183:0.27272727 184:0.18181818 185:0.090909091 186:0 187:0 188:0 189:0 190:0 191:0 192:0 193:0 194:0 195:0 196:0 197:0.36363636 198:0.27272727 199:0.090909091 200:0 201:0.090909091 202:0 203:0 204:0.18181818 205:0 206:0.36363636 207:0 208:0.18181818 209:0.18181818 210:0 211:0.27272727 212:0.27272727 213:0.18181818 214:0.090909091 215:0.090909091 216:0 217:0 218:0 219:0.090909091 220:0.090909091 221:0.090909091 222:0 223:0 224:0 225:0 226:0.18181818 227:0 228:0.090909091 229:0.54545455 230:0 231:0 232:0.27272727 233:0 234:0 235:0 236:0 237:0 238:0 239:0 240:0 241:0.090909091 242:0 243:0 244:0 245:0 246:0.36363636 247:0.81818182 248:0.27272727 249:0.090909091 250:0 251:0.18181818 252:0 253:0.36363636 254:0.45454545 255:0.27272727 256:0.090909091 257:0.090909091 258:0.45454545 259:0 260:0.090909091 261:0.36363636 262:0.18181818 263:0.090909091 264:0 265:0.090909091 266:0 267:0.18181818 268:0.090909091 269:0.18181818 270:0 271:0 272:0 273:0 274:0.090909091 275:0.18181818 276:0.090909091 277:0.090909091 278:0 279:0 280:0 281:0.18181818 282:0.27272727 283:0.18181818 284:0 285:0 286:0.18181818 287:0 288:0 289:0 290:0 291:0 292:0 293:0 294:0 295:0 296:0 297:0 298:0 299:0 300:0 301:0 302:0 303:0 304:0 305:0 306:0 307:0 308:0 309:0 310:0.090909091 311:0 312:0.090909091 313:0 314:0 315:0 316:0 317:0 318:0 319:0 320:0 321:0 322:0 323:0 324:0 325:0 326:0 327:0 328:0 329:0 330:0 331:0 332:0 333:0 334:0 335:0 336:0 337:0 338:0 339:0 340:0 341:0 342:0 343:0 344:1 345:0.6 346:0.4 347:0.4 348:0.26666667 349:0.33333333 350:0 351:0.73333333 352:0.46666667 353:0.33333333 354:0.26666667 355:0.13333333 356:0.2 357:0.066666667 358:0.13333333 359:0.4 360:0.4 361:0.2 362:0.066666667 363:0.13333333 364:0 365:0.26666667 366:0.2 367:0.33333333 368:0.13333333 369:0.2 370:0.066666667 371:0.13333333 372:0.4 373:0.2 374:0.066666667 375:0.2 376:0.13333333 377:0.13333333 378:0 379:0.2 380:0.2 381:0.26666667 382:0.26666667 383:0.2 384:0.066666667 385:0.066666667 386:0.13333333 387:0.2 388:0.13333333 389:0.066666667 390:0 391:0.066666667 392:0 393:0.8 394:0.4 395:0.33333333 396:0.13333333 397:0.4 398:0.26666667 399:0.2 400:0.66666667 401:0.66666667 402:0.53333333 403:0.2 404:0.26666667 405:0.26666667 406:0 407:0.46666667 408:0.26666667 409:0.46666667 410:0.066666667 411:0.2 412:0.33333333 413:0.066666667 414:0.26666667 415:0.2 416:0.26666667 417:0.13333333 418:0.066666667 419:0.13333333 420:0 421:0.4 422:0.2 423:0.13333333 424:0.13333333 425:0 426:0.26666667 427:0 428:0.33333333 429:0.26666667 430:0.13333333 431:0.13333333 432:0.066666667 433:0.066666667 434:0.066666667 435:0 436:0.066666667 437:0.066666667 438:0 439:0 440:0 441:0 442:0.4 443:0.46666667 444:0.066666667 445:0.33333333 446:0 447:0.26666667 448:0.066666667 449:0.4 450:0.53333333 451:0.13333333 452:0.066666667 453:0.2 454:0.2 455:0 456:0.53333333 457:0.33333333 458:0.2 459:0.2 460:0.2 461:0.26666667 462:0.066666667 463:0.2 464:0 465:0.13333333 466:0.066666667 467:0.26666667 468:0 469:0.13333333 470:0.26666667 471:0.2 472:0.2 473:0.066666667 474:0.13333333 475:0.066666667 476:0 477:0 478:0.46666667 479:0.26666667 480:0 481:0 482:0.066666667 483:0.066666667 484:0.13333333 485:0.066666667 486:0 487:0 488:0.066666667 489:0 490:0 491:0.13333333 492:0.13333333 493:0.2 494:0.2 495:0.26666667 496:0.2 497:0 498:0.13333333 499:0.13333333 500:0.33333333 501:0.26666667 502:0.066666667 503:0 504:0 505:0.066666667 506:0.13333333 507:0.26666667 508:0.13333333 509:0.2 510:0.066666667 511:0.066666667 512:0.066666667 513:0.2 514:0.13333333 515:0.13333333 516:0.13333333 517:0.066666667 518:0 519:0 520:0.26666667 521:0.13333333 522:0.13333333 523:0.2 524:0.066666667 525:0 526:0.2 527:0.066666667 528:0 529:0 530:0 531:0 532:0 533:0.066666667 534:0.26666667 535:0.066666667 536:0 537:0.066666667 538:0 539:0 540:0.33333333 541:0.066666667 542:0.066666667 543:0.2 544:0.13333333 545:0.066666667 546:0.33333333 547:0.33333333 548:0.33333333 549:0.13333333 550:0.13333333 551:0.26666667 552:0.066666667 553:0 554:0.26666667 555:0.13333333 556:0.13333333 557:0 558:0.2 559:0 560:0 561:0.26666667 562:0.26666667 563:0 564:0.066666667 565:0.13333333 566:0 567:0.066666667 568:0.066666667 569:0.26666667 570:0.066666667 571:0.066666667 572:0.13333333 573:0.066666667 574:0 575:0.2 576:0.066666667 577:0.13333333 578:0 579:0.13333333 580:0.066666667 581:0 582:0 583:0 584:0 585:0 586:0 587:0 588:0 589:0.2 590:0.4 591:0.2 592:0 593:0.066666667 594:0.13333333 595:0 596:0.13333333 597:0.4 598:0.2 599:0.066666667 600:0.13333333 601:0.2 602:0.066666667 603:0.066666667 604:0.2 605:0.26666667 606:0.066666667 607:0.066666667 608:0.066666667 609:0.066666667 610:0.066666667 611:0 612:0.066666667 613:0.2 614:0 615:0 616:0.13333333 617:0 618:0.13333333 619:0.13333333 620:0.066666667 621:0.066666667 622:0 623:0 624:0.066666667 625:0.066666667 626:0.066666667 627:0.066666667 628:0 629:0.066666667 630:0 631:0.066666667 632:0.066666667 633:0.066666667 634:0 635:0 636:0 637:0 638:0.13333333 639:0.13333333 640:0.066666667 641:0.066666667 642:0 643:0 644:0 645:0.13333333 646:0.066666667 647:0.2 648:0.066666667 649:0.066666667 650:0.13333333 651:0 652:0.066666667 653:0.066666667 654:0.066666667 655:0.13333333 656:0 657:0 658:0 659:0 660:0.066666667 661:0 662:0 663:0 664:0 665:0 666:0 667:0 668:0 669:0.13333333 670:0 671:0 672:0 673:0 674:0.066666667 675:0 676:0 677:0 678:0 679:0 680:0 681:0 682:0 683:0 684:0 685:0 686:0 
2 1:0.11764706 2:0.41176471 3:0.17647059 4:0.11764706 5:0.058823529 6:0.11764706 7:0 8:0.29411765 9:0.52941176 10:0.52941176 11:0.11764706 12:0.23529412 13:0.23529412 14:0 15:0.35294118 16:0.35294118 17:0.17647059 18:0.17647059 19:0.23529412 20:0.058823529 21:0 22:0 23:0 24:0.058823529 25:0.11764706 26:0.058823529 27:0.058823529 28:0 29:0.11764706 30:0.058823529 31:0 32:0 33:0.058823529 34:0 35:0 36:0.11764706 37:0.17647059 38:0.11764706 39:0 40:0 41:0 42:0 43:0 44:0 45:0 46:0 47:0 48:0 49:0 50:0.29411765 51:0.52941176 52:0.35294118 53:0.11764706 54:0 55:0.058823529 56:0 57:0.11764706 58:0.58823529 59:0.58823529 60:0.17647059 61:0.23529412 62:0.29411765 63:0.058823529 64:0.35294118 65:0.64705882 66:0.70588235 67:0.23529412 68:0.11764706 69:0.11764706 70:0 71:0.058823529 72:0.23529412 73:0.17647059 74:0.058823529 75:0 76:0.11764706 77:0 78:0.11764706 79:0 80:0.23529412 81:0.058823529 82:0.058823529 83:0 84:0 85:0.17647059 86:0.47058824 87:0.23529412 88:0 89:0 90:0.17647059 91:0 92:0 93:0 94:0.058823529 95:0 96:0 97:0 98:0 99:0.17647059 100:0.52941176 101:0.58823529 102:0 103:0.058823529 104:0.11764706 105:0 106:0.58823529 107:0.47058824 108:0.64705882 109:0.29411765 110:0 111:0.29411765 112:0 113:0.35294118 114:0.76470588 115:1 116:0.17647059 117:0.11764706 118:0.17647059 119:0 120:0.11764706 121:0.23529412 122:0 123:0.11764706 124:0.058823529 125:0.11764706 126:0 127:0.17647059 128:0.11764706 129:0.17647059 130:0 131:0.17647059 132:0 133:0 134:0.058823529 135:0 136:0.23529412 137:0 138:0 139:0.058823529 140:0 141:0 142:0 143:0 144:0 145:0 146:0 147:0 148:0.058823529 149:0.11764706 150:0 151:0 152:0.058823529 153:0 154:0 155:0.11764706 156:0.11764706 157:0.23529412 158:0.058823529 159:0 160:0.11764706 161:0 162:0.11764706 163:0 164:0.35294118 165:0 166:0 167:0 168:0 169:0 170:0.11764706 171:0.17647059 172:0.058823529 173:0 174:0 175:0 176:0 177:0 178:0.058823529 179:0.058823529 180:0 181:0 182:0.058823529 183:0.11764706 184:0 185:0.11764706 186:0.058823529 187:0 188:0 189:0 190:0 191:0 192:0 193:0 194:0 195:0 196:0 197:0.17647059 198:0.058823529 199:0.11764706 200:0.058823529 201:0 202:0.058823529 203:0 204:0.058823529 205:0.058823529 206:0.11764706 207:0 208:0 209:0 210:0 211:0.11764706 212:0.11764706 213:0.17647059 214:0 215:0.11764706 216:0 217:0 218:0.058823529 219:0.058823529 220:0 221:0 222:0.058823529 223:0 224:0 225:0.058823529 226:0.058823529 227:0.11764706 228:0.058823529 229:0.23529412 230:0 231:0 232:0 233:0 234:0 235:0 236:0 237:0 238:0 239:0 240:0 241:0.058823529 242:0 243:0 244:0 245:0 246:0.11764706 247:0.29411765 248:0.11764706 249:0 250:0.058823529 251:0.058823529 252:0 253:0.17647059 254:0.29411765 255:0.058823529 256:0 257:0 258:0.11764706 259:0 260:0.11764706 261:0.41176471 262:0.17647059 263:0.058823529 264:0 265:0 266:0 267:0 268:0 269:0.058823529 270:0 271:0 272:0 273:0 274:0 275:0 276:0 277:0 278:0 279:0 280:0 281:0.17647059 282:0 283:0.058823529 284:0 285:0 286:0 287:0 288:0 289:0 290:0 291:0 292:0 293:0 294:0 295:0 296:0 297:0 298:0 299:0 300:0 301:0 302:0 303:0 304:0 305:0 306:0 307:0 308:0 309:0.058823529 310:0 311:0 312:0 313:0.058823529 314:0 315:0 316:0 317:0 318:0 319:0 320:0 321:0 322:0 323:0 324:0 325:0 326:0 327:0 328:0 329:0 330:0 331:0 332:0 333:0 334:0 335:0 336:0 337:0 338:0 339:0 340:0 341:0 342:0 343:0 344:0.73684211 345:0.57894737 346:0.57894737 347:0.47368421 348:0.15789474 349:0.36842105 350:0 351:0.57894737 352:0.78947368 353:0.47368421 354:0.26315789 355:0.10526316 356:0.31578947 357:0 358:0.47368421 359:0.78947368 360:0.15789474 361:0.47368421 362:0.10526316 363:0.42105263 364:0 365:0.52631579 366:0.42105263 367:0.52631579 368:0.15789474 369:0.15789474 370:0.26315789 371:0 372:0.36842105 373:0.15789474 374:0.10526316 375:0.10526316 376:0.052631579 377:0 378:0 379:0.10526316 380:0.10526316 381:0.15789474 382:0.36842105 383:0.21052632 384:0.15789474 385:0.052631579 386:0.052631579 387:0.052631579 388:0 389:0 390:0 391:0 392:0 393:0.57894737 394:0.47368421 395:0.63157895 396:0.31578947 397:0.15789474 398:0.36842105 399:0 400:0.63157895 401:1 402:0.47368421 403:0.47368421 404:0.47368421 405:0.42105263 406:0.10526316 407:0.42105263 408:0.47368421 409:0.36842105 410:0.31578947 411:0.15789474 412:0.15789474 413:0.052631579 414:0.42105263 415:0.21052632 416:0.42105263 417:0.42105263 418:0.31578947 419:0.15789474 420:0 421:0.42105263 422:0.31578947 423:0.31578947 424:0.26315789 425:0.10526316 426:0.10526316 427:0 428:0.15789474 429:0.42105263 430:0.26315789 431:0.10526316 432:0.31578947 433:0.10526316 434:0 435:0.052631579 436:0.10526316 437:0.052631579 438:0 439:0 440:0 441:0 442:0.52631579 443:0.31578947 444:0.31578947 445:0.36842105 446:0.21052632 447:0.10526316 448:0 449:0.47368421 450:0.73684211 451:0.31578947 452:0.42105263 453:0.26315789 454:0.21052632 455:0.052631579 456:0.26315789 457:0.36842105 458:0.31578947 459:0.21052632 460:0.052631579 461:0.052631579 462:0 463:0.36842105 464:0.31578947 465:0.31578947 466:0.26315789 467:0.10526316 468:0.15789474 469:0 470:0.21052632 471:0.21052632 472:0.052631579 473:0 474:0.10526316 475:0.052631579 476:0 477:0.15789474 478:0.52631579 479:0.15789474 480:0.15789474 481:0.052631579 482:0.10526316 483:0 484:0.052631579 485:0 486:0 487:0.052631579 488:0 489:0 490:0 491:0.63157895 492:0.47368421 493:0.42105263 494:0.31578947 495:0.10526316 496:0.10526316 497:0 498:0.26315789 499:0.31578947 500:0.21052632 501:0.21052632 502:0.26315789 503:0.21052632 504:0 505:0.36842105 506:0.31578947 507:0.10526316 508:0.31578947 509:0.26315789 510:0.26315789 511:0.052631579 512:0.31578947 513:0.31578947 514:0.10526316 515:0.36842105 516:0.10526316 517:0.052631579 518:0.10526316 519:0.31578947 520:0.26315789 521:0.15789474 522:0.052631579 523:0 524:0.052631579 525:0 526:0.26315789 527:0.15789474 528:0.21052632 529:0.052631579 530:0.10526316 531:0 532:0 533:0.052631579 534:0.10526316 535:0 536:0 537:0 538:0 539:0 540:0.26315789 541:0.31578947 542:0.26315789 543:0.52631579 544:0.10526316 545:0.10526316 546:0.052631579 547:0.36842105 548:0.36842105 549:0.10526316 550:0.26315789 551:0.15789474 552:0.10526316 553:0 554:0.10526316 555:0.21052632 556:0.21052632 557:0.10526316 558:0 559:0.10526316 560:0 561:0.21052632 562:0.052631579 563:0.10526316 564:0.10526316 565:0.052631579 566:0 567:0 568:0.052631579 569:0.15789474 570:0.052631579 571:0.052631579 572:0.052631579 573:0.052631579 574:0 575:0 576:0.10526316 577:0.10526316 578:0.052631579 579:0 580:0 581:0 582:0 583:0 584:0 585:0 586:0 587:0 588:0 589:0.10526316 590:0.31578947 591:0.26315789 592:0 593:0 594:0.052631579 595:0.052631579 596:0.10526316 597:0.31578947 598:0.26315789 599:0.26315789 600:0.26315789 601:0.10526316 602:0.052631579 603:0.21052632 604:0.31578947 605:0.10526316 606:0.10526316 607:0.052631579 608:0.10526316 609:0 610:0.15789474 611:0.15789474 612:0.21052632 613:0.052631579 614:0.10526316 615:0.15789474 616:0.052631579 617:0.26315789 618:0.26315789 619:0.052631579 620:0.052631579 621:0.10526316 622:0 623:0 624:0.10526316 625:0.052631579 626:0 627:0.15789474 628:0.052631579 629:0 630:0 631:0 632:0.052631579 633:0 634:0 635:0 636:0 637:0 638:0.052631579 639:0.052631579 640:0 641:0.052631579 642:0.052631579 643:0 644:0 645:0.10526316 646:0.052631579 647:0.10526316 648:0.052631579 649:0 650:0 651:0 652:0 653:0 654:0 655:0 656:0 657:0.052631579 658:0 659:0.052631579 660:0 661:0 662:0 663:0 664:0 665:0 666:0 667:0 668:0 669:0 670:0 671:0 672:0 673:0 674:0 675:0 676:0 677:0 678:0 679:0 680:0 681:0 682:0 683:0 684:0 685:0 686:0 
1.3247785382278057 1:0.11764706 2:0.41176471 3:0.17647059 4:0.11764706 5:0.058823529 6:0.11764706 7:0 8:0.29411765 9:0.52941176 10:0.52941176 11:0.11764706 12:0.23529412 13:0.23529412 14:0 15:0.35294118 16:0.35294118 17:0.17647059 18:0.17647059 19:0.23529412 20:0.058823529 21:0 22:0 23:0 24:0.058823529 25:0.11764706 26:0.058823529 27:0.058823529 28:0 29:0.11764706 30:0.058823529 31:0 32:0 33:0.058823529 34:0 35:0 36:0.11764706 37:0.17647059 38:0.11764706 39:0 40:0 41:0 42:0 43:0 44:0 45:0 46:0 47:0 48:0 49:0 50:0.29411765 51:0.52941176 52:0.35294118 53:0.11764706 54:0 55:0.058823529 56:0 57:0.11764706 58:0.58823529 59:0.58823529 60:0.17647059 61:0.23529412 62:0.29411765 63:0.058823529 64:0.35294118 65:0.64705882 66:0.70588235 67:0.23529412 68:0.11764706 69:0.11764706 70:0 71:0.058823529 72:0.23529412 73:0.17647059 74:0.058823529 75:0 76:0.11764706 77:0 78:0.11764706 79:0 80:0.23529412 81:0.058823529 82:0.058823529 83:0 84:0 85:0.17647059 86:0.47058824 87:0.23529412 88:0 89:0 90:0.17647059 91:0 92:0 93:0 94:0.058823529 95:0 96:0 97:0 98:0 99:0.17647059 100:0.52941176 101:0.58823529 102:0 103:0.058823529 104:0.11764706 105:0 106:0.58823529 107:0.47058824 108:0.64705882 109:0.29411765 110:0 111:0.29411765 112:0 113:0.35294118 114:0.76470588 115:1 116:0.17647059 117:0.11764706 118:0.17647059 119:0 120:0.11764706 121:0.23529412 122:0 123:0.11764706 124:0.058823529 125:0.11764706 126:0 127:0.17647059 128:0.11764706 129:0.17647059 130:0 131:0.17647059 132:0 133:0 134:0.058823529 135:0 136:0.23529412 137:0 138:0 139:0.058823529 140:0 141:0 142:0 143:0 144:0 145:0 146:0 147:0 148:0.058823529 149:0.11764706 150:0 151:0 152:0.058823529 153:0 154:0 155:0.11764706 156:0.11764706 157:0.23529412 158:0.058823529 159:0 160:0.11764706 161:0 162:0.11764706 163:0 164:0.35294118 165:0 166:0 167:0 168:0 169:0 170:0.11764706 171:0.17647059 172:0.058823529 173:0 174:0 175:0 176:0 177:0 178:0.058823529 179:0.058823529 180:0 181:0 182:0.058823529 183:0.11764706 184:0 185:0.11764706 186:0.058823529 187:0 188:0 189:0 190:0 191:0 192:0 193:0 194:0 195:0 196:0 197:0.17647059 198:0.058823529 199:0.11764706 200:0.058823529 201:0 202:0.058823529 203:0 204:0.058823529 205:0.058823529 206:0.11764706 207:0 208:0 209:0 210:0 211:0.11764706 212:0.11764706 213:0.17647059 214:0 215:0.11764706 216:0 217:0 218:0.058823529 219:0.058823529 220:0 221:0 222:0.058823529 223:0 224:0 225:0.058823529 226:0.058823529 227:0.11764706 228:0.058823529 229:0.23529412 230:0 231:0 232:0 233:0 234:0 235:0 236:0 237:0 238:0 239:0 240:0 241:0.058823529 242:0 243:0 244:0 245:0 246:0.11764706 247:0.29411765 248:0.11764706 249:0 250:0.058823529 251:0.058823529 252:0 253:0.17647059 254:0.29411765 255:0.058823529 256:0 257:0 258:0.11764706 259:0 260:0.11764706 261:0.41176471 262:0.17647059 263:0.058823529 264:0 265:0 266:0 267:0 268:0 269:0.058823529 270:0 271:0 272:0 273:0 274:0 275:0 276:0 277:0 278:0 279:0 280:0 281:0.17647059 282:0 283:0.058823529 284:0 285:0 286:0 287:0 288:0 289:0 290:0 291:0 292:0 293:0 294:0 295:0 296:0 297:0 298:0 299:0 300:0 301:0 302:0 303:0 304:0 305:0 306:0 307:0 308:0 309:0.058823529 310:0 311:0 312:0 313:0.058823529 314:0 315:0 316:0 317:0 318:0 319:0 320:0 321:0 322:0 323:0 324:0 325:0 326:0 327:0 328:0 329:0 330:0 331:0 332:0 333:0 334:0 335:0 336:0 337:0 338:0 339:0 340:0 341:0 342:0 343:0 344:1 345:0.375 346:0.625 347:0 348:0.125 349:0 350:0 351:0.375 352:0.25 353:0.375 354:0.5 355:0.125 356:0.125 357:0 358:0.375 359:0 360:0 361:0 362:0.375 363:0 364:0.125 365:0.125 366:0.125 367:0.125 368:0 369:0.125 370:0 371:0 372:0.125 373:0.125 374:0.25 375:0 376:0.125 377:0.125 378:0 379:0.125 380:0.125 381:0 382:0 383:0.125 384:0 385:0 386:0 387:0 388:0 389:0 390:0 391:0 392:0 393:0.375 394:0.375 395:0 396:0 397:0 398:0 399:0 400:0 401:0.125 402:0.125 403:0 404:0.125 405:0.375 406:0 407:0.25 408:0.375 409:0 410:0.25 411:0.25 412:0.125 413:0 414:0 415:0.125 416:0 417:0.25 418:0.375 419:0.125 420:0 421:0.375 422:0 423:0 424:0 425:0.25 426:0 427:0 428:0.125 429:0.125 430:0 431:0.5 432:0.125 433:0.125 434:0 435:0 436:0 437:0 438:0 439:0 440:0 441:0 442:0.5 443:0.5 444:0 445:0 446:0.125 447:0 448:0 449:0.125 450:0.125 451:0.125 452:0.125 453:0 454:0 455:0 456:0.125 457:0.125 458:0 459:0 460:0 461:0 462:0 463:0 464:0.125 465:0 466:0 467:0 468:0.125 469:0 470:0.375 471:0.25 472:0 473:0 474:0 475:0 476:0 477:0 478:0 479:0 480:0.125 481:0 482:0 483:0 484:0 485:0 486:0 487:0 488:0 489:0.125 490:0 491:0.125 492:0.125 493:0 494:0 495:0.125 496:0.125 497:0 498:0 499:0.125 500:0.25 501:0 502:0.25 503:0 504:0 505:0.125 506:0 507:0.125 508:0 509:0 510:0 511:0 512:0.125 513:0 514:0 515:0.5 516:0.125 517:0.25 518:0 519:0.375 520:0.25 521:0 522:0 523:0 524:0.125 525:0 526:0 527:0.125 528:0 529:0 530:0.375 531:0.125 532:0 533:0 534:0 535:0 536:0 537:0 538:0 539:0 540:0.125 541:0.125 542:0.375 543:0.125 544:0.375 545:0.125 546:0 547:0.25 548:0.125 549:0.25 550:0.125 551:0.125 552:0.125 553:0 554:0.25 555:0 556:0 557:0 558:0 559:0 560:0 561:0 562:0 563:0 564:0.125 565:0.125 566:0.125 567:0 568:0 569:0.125 570:0 571:0.25 572:0.625 573:0.375 574:0 575:0.125 576:0.125 577:0 578:0.125 579:0.375 580:0.25 581:0 582:0 583:0 584:0 585:0 586:0 587:0 588:0 589:0 590:0.25 591:0 592:0.375 593:0 594:0.125 595:0 596:0 597:0 598:0.125 599:0.125 600:0 601:0.375 602:0 603:0 604:0 605:0 606:0 607:0 608:0 609:0 610:0.25 611:0.25 612:0.125 613:0.125 614:0 615:0 616:0 617:0 618:0.25 619:0 620:0.125 621:0.375 622:0.375 623:0 624:0.25 625:0.125 626:0 627:0 628:0.125 629:0 630:0 631:0 632:0 633:0 634:0 635:0 636:0 637:0 638:0 639:0 640:0 641:0 642:0 643:0 644:0 645:0 646:0 647:0 648:0 649:0 650:0 651:0 652:0 653:0 654:0 655:0 656:0 657:0 658:0 659:0 660:0 661:0 662:0 663:0 664:0 665:0 666:0 667:0 668:0 669:0 670:0 671:0 672:0 673:0.125 674:0 675:0 676:0 677:0 678:0 679:0 680:0 681:0 682:0 683:0 684:0 685:0 686:0 
0.7125087668481731 1:0.11764706 2:0.41176471 3:0.17647059 4:0.11764706 5:0.058823529 6:0.11764706 7:0 8:0.29411765 9:0.52941176 10:0.52941176 11:0.11764706 12:0.23529412 13:0.23529412 14:0 15:0.35294118 16:0.35294118 17:0.17647059 18:0.17647059 19:0.23529412 20:0.058823529 21:0 22:0 23:0 24:0.058823529 25:0.11764706 26:0.058823529 27:0.058823529 28:0 29:0.11764706 30:0.058823529 31:0 32:0 33:0.058823529 34:0 35:0 36:0.11764706 37:0.17647059 38:0.11764706 39:0 40:0 41:0 42:0 43:0 44:0 45:0 46:0 47:0 48:0 49:0 50:0.29411765 51:0.52941176 52:0.35294118 53:0.11764706 54:0 55:0.058823529 56:0 57:0.11764706 58:0.58823529 59:0.58823529 60:0.17647059 61:0.23529412 62:0.29411765 63:0.058823529 64:0.35294118 65:0.64705882 66:0.70588235 67:0.23529412 68:0.11764706 69:0.11764706 70:0 71:0.058823529 72:0.23529412 73:0.17647059 74:0.058823529 75:0 76:0.11764706 77:0 78:0.11764706 79:0 80:0.23529412 81:0.058823529 82:0.058823529 83:0 84:0 85:0.17647059 86:0.47058824 87:0.23529412 88:0 89:0 90:0.17647059 91:0 92:0 93:0 94:0.058823529 95:0 96:0 97:0 98:0 99:0.17647059 100:0.52941176 101:0.58823529 102:0 103:0.058823529 104:0.11764706 105:0 106:0.58823529 107:0.47058824 108:0.64705882 109:0.29411765 110:0 111:0.29411765 112:0 113:0.35294118 114:0.76470588 115:1 116:0.17647059 117:0.11764706 118:0.17647059 119:0 120:0.11764706 121:0.23529412 122:0 123:0.11764706 124:0.058823529 125:0.11764706 126:0 127:0.17647059 128:0.11764706 129:0.17647059 130:0 131:0.17647059 132:0 133:0 134:0.058823529 135:0 136:0.23529412 137:0 138:0 139:0.058823529 140:0 141:0 142:0 143:0 144:0 145:0 146:0 147:0 148:0.058823529 149:0.11764706 150:0 151:0 152:0.058823529 153:0 154:0 155:0.11764706 156:0.11764706 157:0.23529412 158:0.058823529 159:0 160:0.11764706 161:0 162:0.11764706 163:0 164:0.35294118 165:0 166:0 167:0 168:0 169:0 170:0.11764706 171:0.17647059 172:0.058823529 173:0 174:0 175:0 176:0 177:0 178:0.058823529 179:0.058823529 180:0 181:0 182:0.058823529 183:0.11764706 184:0 185:0.11764706 186:0.058823529 187:0 188:0 189:0 190:0 191:0 192:0 193:0 194:0 195:0 196:0 197:0.17647059 198:0.058823529 199:0.11764706 200:0.058823529 201:0 202:0.058823529 203:0 204:0.058823529 205:0.058823529 206:0.11764706 207:0 208:0 209:0 210:0 211:0.11764706 212:0.11764706 213:0.17647059 214:0 215:0.11764706 216:0 217:0 218:0.058823529 219:0.058823529 220:0 221:0 222:0.058823529 223:0 224:0 225:0.058823529 226:0.058823529 227:0.11764706 228:0.058823529 229:0.23529412 230:0 231:0 232:0 233:0 234:0 235:0 236:0 237:0 238:0 239:0 240:0 241:0.058823529 242:0 243:0 244:0 245:0 246:0.11764706 247:0.29411765 248:0.11764706 249:0 250:0.058823529 251:0.058823529 252:0 253:0.17647059 254:0.29411765 255:0.058823529 256:0 257:0 258:0.11764706 259:0 260:0.11764706 261:0.41176471 262:0.17647059 263:0.058823529 264:0 265:0 266:0 267:0 268:0 269:0.058823529 270:0 271:0 272:0 273:0 274:0 275:0 276:0 277:0 278:0 279:0 280:0 281:0.17647059 282:0 283:0.058823529 284:0 285:0 286:0 287:0 288:0 289:0 290:0 291:0 292:0 293:0 294:0 295:0 296:0 297:0 298:0 299:0 300:0 301:0 302:0 303:0 304:0 305:0 306:0 307:0 308:0 309:0.058823529 310:0 311:0 312:0 313:0.058823529 314:0 315:0 316:0 317:0 318:0 319:0 320:0 321:0 322:0 323:0 324:0 325:0 326:0 327:0 328:0 329:0 330:0 331:0 332:0 333:0 334:0 335:0 336:0 337:0 338:0 339:0 340:0 341:0 342:0 343:0 344:0 345:0 346:0 347:0.33333333 348:0 349:0.33333333 350:0.33333333 351:0.33333333 352:0.33333333 353:0 354:0 355:0 356:0 357:0 358:0.33333333 359:0.33333333 360:0.33333333 361:0 362:0 363:0.33333333 364:0 365:0 366:0 367:0 368:0.33333333 369:0 370:0 371:0 372:0 373:0 374:0 375:0 376:0 377:0 378:0 379:0 380:0.33333333 381:0 382:0 383:0 384:0 385:0 386:0 387:0.33333333 388:0 389:0 390:0 391:0 392:0 393:0 394:0.33333333 395:1 396:0 397:0 398:0 399:0 400:0.66666667 401:1 402:0.66666667 403:0.33333333 404:0 405:0 406:0 407:0.66666667 408:0 409:0.33333333 410:0 411:0.33333333 412:0 413:0 414:0 415:0.33333333 416:0 417:0.66666667 418:0 419:0 420:0 421:0 422:0.33333333 423:0 424:0 425:0 426:0 427:0 428:0 429:0 430:0 431:0 432:0 433:0 434:0 435:0 436:0 437:0 438:0 439:0 440:0 441:0 442:0.33333333 443:0.33333333 444:0.33333333 445:0 446:0 447:0 448:0 449:0 450:0.33333333 451:0.33333333 452:0 453:0.33333333 454:0 455:0 456:0 457:0.66666667 458:0 459:0 460:0 461:0 462:0 463:0 464:0 465:0 466:0 467:0 468:0 469:0 470:0 471:0 472:0.33333333 473:0 474:0 475:0 476:0 477:0 478:0 479:0.33333333 480:0 481:0 482:0.33333333 483:0 484:0 485:0 486:0 487:0 488:0 489:0 490:0 491:0 492:0 493:0 494:0 495:0 496:0 497:0 498:0 499:1 500:0 501:0.33333333 502:0 503:0 504:0 505:0 506:0 507:0 508:0 509:0 510:0 511:0 512:0 513:1 514:0 515:1 516:0 517:0 518:0 519:0 520:0 521:0 522:0 523:0 524:0 525:0 526:0 527:0 528:0 529:0 530:0 531:0 532:0 533:0 534:0 535:0 536:0 537:0 538:0 539:0 540:0 541:0 542:0 543:0 544:0 545:0 546:0 547:0 548:0 549:0 550:0.33333333 551:0 552:0 553:0 554:0 555:0 556:0 557:0 558:0 559:0.33333333 560:0 561:0 562:0 563:0 564:0 565:0 566:0 567:0 568:0 569:0 570:0 571:0 572:0 573:0 574:0 575:0 576:0 577:0 578:0 579:0 580:0 581:0 582:0 583:0 584:0 585:0 586:0 587:0 588:0 589:0.33333333 590:0 591:0 592:0 593:0 594:0 595:0 596:0.33333333 597:0 598:0 599:0 600:0 601:0 602:0 603:0 604:0 605:0 606:0 607:0 608:0 609:0 610:0 611:0 612:0 613:0 614:0 615:0 616:0 617:0 618:0 619:0 620:0 621:0 622:0 623:0 624:0.33333333 625:0 626:0 627:0 628:0 629:0 630:0 631:0 632:0 633:0 634:0 635:0 636:0 637:0 638:0 639:0 640:0 641:0 642:0 643:0 644:0 645:0 646:0 647:0.33333333 648:0 649:0 650:0 651:0 652:0 653:0 654:0 655:0 656:0 657:0 658:0 659:0 660:0 661:0 662:0 663:0 664:0 665:0 666:0 667:0 668:0 669:0 670:0 671:0 672:0 673:0 674:0 675:0 676:0 677:0 678:0 679:0 680:0 681:0 682:0 683:0 684:0 685:0 686:0 
0.14585831930258916 1:0.11764706 2:0.41176471 3:0.17647059 4:0.11764706 5:0.058823529 6:0.11764706 7:0 8:0.29411765 9:0.52941176 10:0.52941176 11:0.11764706 12:0.23529412 13:0.23529412 14:0 15:0.35294118 16:0.35294118 17:0.17647059 18:0.17647059 19:0.23529412 20:0.058823529 21:0 22:0 23:0 24:0.058823529 25:0.11764706 26:0.058823529 27:0.058823529 28:0 29:0.11764706 30:0.058823529 31:0 32:0 33:0.058823529 34:0 35:0 36:0.11764706 37:0.17647059 38:0.11764706 39:0 40:0 41:0 42:0 43:0 44:0 45:0 46:0 47:0 48:0 49:0 50:0.29411765 51:0.52941176 52:0.35294118 53:0.11764706 54:0 55:0.058823529 56:0 57:0.11764706 58:0.58823529 59:0.58823529 60:0.17647059 61:0.23529412 62:0.29411765 63:0.058823529 64:0.35294118 65:0.64705882 66:0.70588235 67:0.23529412 68:0.11764706 69:0.11764706 70:0 71:0.058823529 72:0.23529412 73:0.17647059 74:0.058823529 75:0 76:0.11764706 77:0 78:0.11764706 79:0 80:0.23529412 81:0.058823529 82:0.058823529 83:0 84:0 85:0.17647059 86:0.47058824 87:0.23529412 88:0 89:0 90:0.17647059 91:0 92:0 93:0 94:0.058823529 95:0 96:0 97:0 98:0 99:0.17647059 100:0.52941176 101:0.58823529 102:0 103:0.058823529 104:0.11764706 105:0 106:0.58823529 107:0.47058824 108:0.64705882 109:0.29411765 110:0 111:0.29411765 112:0 113:0.35294118 114:0.76470588 115:1 116:0.17647059 117:0.11764706 118:0.17647059 119:0 120:0.11764706 121:0.23529412 122:0 123:0.11764706 124:0.058823529 125:0.11764706 126:0 127:0.17647059 128:0.11764706 129:0.17647059 130:0 131:0.17647059 132:0 133:0 134:0.058823529 135:0 136:0.23529412 137:0 138:0 139:0.058823529 140:0 141:0 142:0 143:0 144:0 145:0 146:0 147:0 148:0.058823529 149:0.11764706 150:0 151:0 152:0.058823529 153:0 154:0 155:0.11764706 156:0.11764706 157:0.23529412 158:0.058823529 159:0 160:0.11764706 161:0 162:0.11764706 163:0 164:0.35294118 165:0 166:0 167:0 168:0 169:0 170:0.11764706 171:0.17647059 172:0.058823529 173:0 174:0 175:0 176:0 177:0 178:0.058823529 179:0.058823529 180:0 181:0 182:0.058823529 183:0.11764706 184:0 185:0.11764706 186:0.058823529 187:0 188:0 189:0 190:0 191:0 192:0 193:0 194:0 195:0 196:0 197:0.17647059 198:0.058823529 199:0.11764706 200:0.058823529 201:0 202:0.058823529 203:0 204:0.058823529 205:0.058823529 206:0.11764706 207:0 208:0 209:0 210:0 211:0.11764706 212:0.11764706 213:0.17647059 214:0 215:0.11764706 216:0 217:0 218:0.058823529 219:0.058823529 220:0 221:0 222:0.058823529 223:0 224:0 225:0.058823529 226:0.058823529 227:0.11764706 228:0.058823529 229:0.23529412 230:0 231:0 232:0 233:0 234:0 235:0 236:0 237:0 238:0 239:0 240:0 241:0.058823529 242:0 243:0 244:0 245:0 246:0.11764706 247:0.29411765 248:0.11764706 249:0 250:0.058823529 251:0.058823529 252:0 253:0.17647059 254:0.29411765 255:0.058823529 256:0 257:0 258:0.11764706 259:0 260:0.11764706 261:0.41176471 262:0.17647059 263:0.058823529 264:0 265:0 266:0 267:0 268:0 269:0.058823529 270:0 271:0 272:0 273:0 274:0 275:0 276:0 277:0 278:0 279:0 280:0 281:0.17647059 282:0 283:0.058823529 284:0 285:0 286:0 287:0 288:0 289:0 290:0 291:0 292:0 293:0 294:0 295:0 296:0 297:0 298:0 299:0 300:0 301:0 302:0 303:0 304:0 305:0 306:0 307:0 308:0 309:0.058823529 310:0 311:0 312:0 313:0.058823529 314:0 315:0 316:0 317:0 318:0 319:0 320:0 321:0 322:0 323:0 324:0 325:0 326:0 327:0 328:0 329:0 330:0 331:0 332:0 333:0 334:0 335:0 336:0 337:0 338:0 339:0 340:0 341:0 342:0 343:0 344:0.1 345:0.23333333 346:0.23333333 347:0.2 348:0 349:0.13333333 350:0 351:0.5 352:0.2 353:0.3 354:0.16666667 355:0.066666667 356:0.066666667 357:0.033333333 358:0.1 359:0.23333333 360:0.033333333 361:0.1 362:0.1 363:0.13333333 364:0.066666667 365:0.1 366:0.066666667 367:0.13333333 368:0.2 369:0.033333333 370:0.1 371:0 372:0.033333333 373:0.1 374:0.066666667 375:0 376:0.066666667 377:0 378:0.033333333 379:0.1 380:0.16666667 381:0.1 382:0.066666667 383:0.033333333 384:0.066666667 385:0.066666667 386:0.033333333 387:0 388:0 389:0 390:0.033333333 391:0 392:0 393:0.33333333 394:0.26666667 395:0.33333333 396:0.13333333 397:0.1 398:0.23333333 399:0 400:0.16666667 401:1 402:0.46666667 403:0.5 404:0.23333333 405:0.43333333 406:0 407:0.2 408:0.43333333 409:0.3 410:0.23333333 411:0.16666667 412:0.2 413:0.033333333 414:0.16666667 415:0.3 416:0.16666667 417:0.33333333 418:0.1 419:0.16666667 420:0 421:0.066666667 422:0.26666667 423:0.033333333 424:0.16666667 425:0.066666667 426:0.1 427:0.033333333 428:0.2 429:0.2 430:0.13333333 431:0.066666667 432:0.1 433:0.16666667 434:0.066666667 435:0.066666667 436:0.033333333 437:0 438:0.033333333 439:0 440:0.066666667 441:0 442:0.13333333 443:0.26666667 444:0 445:0.16666667 446:0.033333333 447:0 448:0 449:0.23333333 450:0.33333333 451:0.23333333 452:0.13333333 453:0.033333333 454:0.16666667 455:0.066666667 456:0 457:0.13333333 458:0 459:0.066666667 460:0.033333333 461:0.13333333 462:0.066666667 463:0 464:0.16666667 465:0.066666667 466:0.1 467:0.1 468:0.066666667 469:0.033333333 470:0.1 471:0.13333333 472:0.23333333 473:0.13333333 474:0 475:0.033333333 476:0 477:0.1 478:0.33333333 479:0.033333333 480:0 481:0.13333333 482:0.13333333 483:0 484:0.1 485:0.066666667 486:0 487:0.066666667 488:0.033333333 489:0 490:0 491:0.1 492:0.13333333 493:0.13333333 494:0.033333333 495:0.066666667 496:0 497:0.066666667 498:0.16666667 499:0.4 500:0.23333333 501:0.16666667 502:0.1 503:0.1 504:0.1 505:0.16666667 506:0 507:0.033333333 508:0.033333333 509:0.16666667 510:0.13333333 511:0.066666667 512:0.16666667 513:0.36666667 514:0.066666667 515:0.066666667 516:0.1 517:0.066666667 518:0.033333333 519:0.066666667 520:0.13333333 521:0 522:0.066666667 523:0.033333333 524:0.033333333 525:0 526:0.033333333 527:0.16666667 528:0.13333333 529:0.066666667 530:0.033333333 531:0.1 532:0 533:0.033333333 534:0 535:0.033333333 536:0 537:0 538:0 539:0 540:0.066666667 541:0.1 542:0 543:0.066666667 544:0 545:0.1 546:0 547:0.066666667 548:0.43333333 549:0.16666667 550:0.1 551:0.1 552:0.066666667 553:0 554:0.1 555:0.2 556:0 557:0.033333333 558:0.033333333 559:0 560:0 561:0.033333333 562:0.23333333 563:0.066666667 564:0.1 565:0 566:0.033333333 567:0 568:0.033333333 569:0.066666667 570:0 571:0.066666667 572:0 573:0.033333333 574:0 575:0 576:0.066666667 577:0.066666667 578:0.066666667 579:0.033333333 580:0.066666667 581:0 582:0.033333333 583:0.066666667 584:0 585:0 586:0 587:0 588:0 589:0.066666667 590:0.33333333 591:0.033333333 592:0 593:0.066666667 594:0.033333333 595:0 596:0.23333333 597:0.36666667 598:0.13333333 599:0.16666667 600:0.1 601:0.1 602:0 603:0.033333333 604:0.13333333 605:0.066666667 606:0.033333333 607:0.13333333 608:0.13333333 609:0.033333333 610:0.066666667 611:0.066666667 612:0.066666667 613:0.066666667 614:0 615:0.1 616:0 617:0.033333333 618:0.23333333 619:0.033333333 620:0 621:0 622:0.1 623:0.033333333 624:0.1 625:0.13333333 626:0.066666667 627:0.1 628:0.1 629:0.53333333 630:0.033333333 631:0.033333333 632:0.066666667 633:0.066666667 634:0 635:0 636:0 637:0 638:0.066666667 639:0 640:0.066666667 641:0.033333333 642:0.033333333 643:0.1 644:0 645:0.033333333 646:0.066666667 647:0.033333333 648:0 649:0.1 650:0 651:0 652:0 653:0.066666667 654:0 655:0.033333333 656:0 657:0 658:0 659:0 660:0.066666667 661:0.033333333 662:0 663:0 664:0 665:0 666:0 667:0 668:0 669:0.033333333 670:0.033333333 671:0 672:0 673:0 674:0.033333333 675:0.033333333 676:0 677:0 678:0 679:0 680:0 681:0 682:0 683:0 684:0 685:0 686:0 
0.70022809803793051 1:0.11764706 2:0.41176471 3:0.17647059 4:0.11764706 5:0.058823529 6:0.11764706 7:0 8:0.29411765 9:0.52941176 10:0.52941176 11:0.11764706 12:0.23529412 13:0.23529412 14:0 15:0.35294118 16:0.35294118 17:0.17647059 18:0.17647059 19:0.23529412 20:0.058823529 21:0 22:0 23:0 24:0.058823529 25:0.11764706 26:0.058823529 27:0.058823529 28:0 29:0.11764706 30:0.058823529 31:0 32:0 33:0.058823529 34:0 35:0 36:0.11764706 37:0.17647059 38:0.11764706 39:0 40:0 41:0 42:0 43:0 44:0 45:0 46:0 47:0 48:0 49:0 50:0.29411765 51:0.52941176 52:0.35294118 53:0.11764706 54:0 55:0.058823529 56:0 57:0.11764706 58:0.58823529 59:0.58823529 60:0.17647059 61:0.23529412 62:0.29411765 63:0.058823529 64:0.35294118 65:0.64705882 66:0.70588235 67:0.23529412 68:0.11764706 69:0.11764706 70:0 71:0.058823529 72:0.23529412 73:0.17647059 74:0.058823529 75:0 76:0.11764706 77:0 78:0.11764706 79:0 80:0.23529412 81:0.058823529 82:0.058823529 83:0 84:0 85:0.17647059 86:0.47058824 87:0.23529412 88:0 89:0 90:0.17647059 91:0 92:0 93:0 94:0.058823529 95:0 96:0 97:0 98:0 99:0.17647059 100:0.52941176 101:0.58823529 102:0 103:0.058823529 104:0.11764706 105:0 106:0.58823529 107:0.47058824 108:0.64705882 109:0.29411765 110:0 111:0.29411765 112:0 113:0.35294118 114:0.76470588 115:1 116:0.17647059 117:0.11764706 118:0.17647059 119:0 120:0.11764706 121:0.23529412 122:0 123:0.11764706 124:0.058823529 125:0.11764706 126:0 127:0.17647059 128:0.11764706 129:0.17647059 130:0 131:0.17647059 132:0 133:0 134:0.058823529 135:0 136:0.23529412 137:0 138:0 139:0.058823529 140:0 141:0 142:0 143:0 144:0 145:0 146:0 147:0 148:0.058823529 149:0.11764706 150:0 151:0 152:0.058823529 153:0 154:0 155:0.11764706 156:0.11764706 157:0.23529412 158:0.058823529 159:0 160:0.11764706 161:0 162:0.11764706 163:0 164:0.35294118 165:0 166:0 167:0 168:0 169:0 170:0.11764706 171:0.17647059 172:0.058823529 173:0 174:0 175:0 176:0 177:0 178:0.058823529 179:0.058823529 180:0 181:0 182:0.058823529 183:0.11764706 184:0 185:0.11764706 186:0.058823529 187:0 188:0 189:0 190:0 191:0 192:0 193:0 194:0 195:0 196:0 197:0.17647059 198:0.058823529 199:0.11764706 200:0.058823529 201:0 202:0.058823529 203:0 204:0.058823529 205:0.058823529 206:0.11764706 207:0 208:0 209:0 210:0 211:0.11764706 212:0.11764706 213:0.17647059 214:0 215:0.11764706 216:0 217:0 218:0.058823529 219:0.058823529 220:0 221:0 222:0.058823529 223:0 224:0 225:0.058823529 226:0.058823529 227:0.11764706 228:0.058823529 229:0.23529412 230:0 231:0 232:0 233:0 234:0 235:0 236:0 237:0 238:0 239:0 240:0 241:0.058823529 242:0 243:0 244:0 245:0 246:0.11764706 247:0.29411765 248:0.11764706 249:0 250:0.058823529 251:0.058823529 252:0 253:0.17647059 254:0.29411765 255:0.058823529 256:0 257:0 258:0.11764706 259:0 260:0.11764706 261:0.41176471 262:0.17647059 263:0.058823529 264:0 265:0 266:0 267:0 268:0 269:0.058823529 270:0 271:0 272:0 273:0 274:0 275:0 276:0 277:0 278:0 279:0 280:0 281:0.17647059 282:0 283:0.058823529 284:0 285:0 286:0 287:0 288:0 289:0 290:0 291:0 292:0 293:0 294:0 295:0 296:0 297:0 298:0 299:0 300:0 301:0 302:0 303:0 304:0 305:0 306:0 307:0 308:0 309:0.058823529 310:0 311:0 312:0 313:0.058823529 314:0 315:0 316:0 317:0 318:0 319:0 320:0 321:0 322:0 323:0 324:0 325:0 326:0 327:0 328:0 329:0 330:0 331:0 332:0 333:0 334:0 335:0 336:0 337:0 338:0 339:0 340:0 341:0 342:0 343:0 344:0.36363636 345:0.45454545 346:0.18181818 347:0.18181818 348:0.45454545 349:0.27272727 350:0.090909091 351:0.63636364 352:0.18181818 353:0.72727273 354:0.18181818 355:0.27272727 356:0.090909091 357:0.18181818 358:0.18181818 359:0.27272727 360:0.36363636 361:0.36363636 362:0.090909091 363:0.090909091 364:0 365:0.36363636 366:0.18181818 367:0.36363636 368:0.36363636 369:0.18181818 370:0.18181818 371:0 372:0.45454545 373:0.18181818 374:0.18181818 375:0 376:0.090909091 377:0.18181818 378:0.18181818 379:0.090909091 380:0.27272727 381:0.090909091 382:0 383:0.090909091 384:0.18181818 385:0 386:0 387:0 388:0 389:0.090909091 390:0 391:0.090909091 392:0 393:0.36363636 394:0.72727273 395:0.27272727 396:0.36363636 397:0.18181818 398:0.18181818 399:0.090909091 400:0.45454545 401:1 402:0.18181818 403:0.27272727 404:0 405:0.27272727 406:0.090909091 407:0.36363636 408:0.27272727 409:0.18181818 410:0.18181818 411:0.090909091 412:0.27272727 413:0.090909091 414:0.18181818 415:0.27272727 416:0 417:0.18181818 418:0.090909091 419:0 420:0 421:0.36363636 422:0.18181818 423:0.18181818 424:0 425:0 426:0 427:0 428:0.090909091 429:0.090909091 430:0 431:0.54545455 432:0.27272727 433:0.090909091 434:0.18181818 435:0 436:0.18181818 437:0 438:0.090909091 439:0.090909091 440:0 441:0.090909091 442:0.36363636 443:0.45454545 444:0.18181818 445:0.36363636 446:0.18181818 447:0.090909091 448:0 449:0.36363636 450:0.45454545 451:0 452:0 453:0.27272727 454:0.36363636 455:0 456:0.18181818 457:0.36363636 458:0.090909091 459:0.18181818 460:0 461:0 462:0.090909091 463:0.27272727 464:0.18181818 465:0.45454545 466:0.090909091 467:0 468:0 469:0 470:0.18181818 471:0.18181818 472:0 473:0.090909091 474:0 475:0.090909091 476:0 477:0 478:0.18181818 479:0 480:0 481:0 482:0.18181818 483:0.090909091 484:0.090909091 485:0.18181818 486:0 487:0.090909091 488:0.090909091 489:0 490:0 491:0.63636364 492:0.27272727 493:0.45454545 494:0.18181818 495:0.090909091 496:0.090909091 497:0 498:0.36363636 499:0.18181818 500:0.18181818 501:0.090909091 502:0 503:0.090909091 504:0.090909091 505:0.36363636 506:0.090909091 507:0.27272727 508:0.18181818 509:0.090909091 510:0.090909091 511:0.090909091 512:0.54545455 513:0.18181818 514:0.090909091 515:0.36363636 516:0.090909091 517:0 518:0 519:0 520:0 521:0 522:0.090909091 523:0.18181818 524:0.090909091 525:0 526:0 527:0.090909091 528:0.18181818 529:0.27272727 530:0 531:0 532:0.090909091 533:0 534:0.090909091 535:0.18181818 536:0.090909091 537:0 538:0 539:0 540:0.27272727 541:0.18181818 542:0.27272727 543:0.18181818 544:0.27272727 545:0.090909091 546:0 547:0.18181818 548:0.090909091 549:0.27272727 550:0.18181818 551:0 552:0 553:0 554:0.090909091 555:0.18181818 556:0 557:0.090909091 558:0.18181818 559:0 560:0 561:0 562:0 563:0.090909091 564:0 565:0 566:0.090909091 567:0.18181818 568:0.18181818 569:0.090909091 570:0.090909091 571:0 572:0.090909091 573:0 574:0 575:0.090909091 576:0.090909091 577:0.18181818 578:0.090909091 579:0.090909091 580:0 581:0 582:0.090909091 583:0 584:0 585:0 586:0 587:0 588:0.090909091 589:0 590:0.18181818 591:0 592:0.18181818 593:0.090909091 594:0 595:0 596:0.090909091 597:0.18181818 598:0.090909091 599:0 600:0.18181818 601:0.18181818 602:0.090909091 603:0.45454545 604:0.18181818 605:0 606:0 607:0 608:0 609:0 610:0.18181818 611:0.18181818 612:0.27272727 613:0.090909091 614:0 615:0.18181818 616:0.18181818 617:0.090909091 618:0.090909091 619:0.090909091 620:0 621:0.090909091 622:0.18181818 623:0 624:0.18181818 625:0.090909091 626:0.090909091 627:0.090909091 628:0.090909091 629:0 630:0 631:0 632:0 633:0.18181818 634:0.090909091 635:0 636:0.090909091 637:0 638:0 639:0 640:0 641:0.18181818 642:0 643:0 644:0 645:0.090909091 646:0.18181818 647:0 648:0 649:0 650:0.27272727 651:0 652:0 653:0.090909091 654:0 655:0 656:0.090909091 657:0 658:0.18181818 659:0.18181818 660:0 661:0 662:0.090909091 663:0 664:0.18181818 665:0 666:0 667:0 668:0 669:0.18181818 670:0 671:0 672:0 673:0 674:0 675:0.090909091 676:0.090909091 677:0 678:0.090909091 679:0 680:0 681:0.090909091 682:0 683:0 684:0 685:0.090909091 686:0 
0.6740501343471289 1:0.11764706 2:0.41176471 3:0.17647059 4:0.11764706 5:0.058823529 6:0.11764706 7:0 8:0.29411765 9:0.52941176 10:0.52941176 11:0.11764706 12:0.23529412 13:0.23529412 14:0 15:0.35294118 16:0.35294118 17:0.17647059 18:0.17647059 19:0.23529412 20:0.058823529 21:0 22:0 23:0 24:0.058823529 25:0.11764706 26:0.058823529 27:0.058823529 28:0 29:0.11764706 30:0.058823529 31:0 32:0 33:0.058823529 34:0 35:0 36:0.11764706 37:0.17647059 38:0.11764706 39:0 40:0 41:0 42:0 43:0 44:0 45:0 46:0 47:0 48:0 49:0 50:0.29411765 51:0.52941176 52:0.35294118 53:0.11764706 54:0 55:0.058823529 56:0 57:0.11764706 58:0.58823529 59:0.58823529 60:0.17647059 61:0.23529412 62:0.29411765 63:0.058823529 64:0.35294118 65:0.64705882 66:0.70588235 67:0.23529412 68:0.11764706 69:0.11764706 70:0 71:0.058823529 72:0.23529412 73:0.17647059 74:0.058823529 75:0 76:0.11764706 77:0 78:0.11764706 79:0 80:0.23529412 81:0.058823529 82:0.058823529 83:0 84:0 85:0.17647059 86:0.47058824 87:0.23529412 88:0 89:0 90:0.17647059 91:0 92:0 93:0 94:0.058823529 95:0 96:0 97:0 98:0 99:0.17647059 100:0.52941176 101:0.58823529 102:0 103:0.058823529 104:0.11764706 105:0 106:0.58823529 107:0.47058824 108:0.64705882 109:0.29411765 110:0 111:0.29411765 112:0 113:0.35294118 114:0.76470588 115:1 116:0.17647059 117:0.11764706 118:0.17647059 119:0 120:0.11764706 121:0.23529412 122:0 123:0.11764706 124:0.058823529 125:0.11764706 126:0 127:0.17647059 128:0.11764706 129:0.17647059 130:0 131:0.17647059 132:0 133:0 134:0.058823529 135:0 136:0.23529412 137:0 138:0 139:0.058823529 140:0 141:0 142:0 143:0 144:0 145:0 146:0 147:0 148:0.058823529 149:0.11764706 150:0 151:0 152:0.058823529 153:0 154:0 155:0.11764706 156:0.11764706 157:0.23529412 158:0.058823529 159:0 160:0.11764706 161:0 162:0.11764706 163:0 164:0.35294118 165:0 166:0 167:0 168:0 169:0 170:0.11764706 171:0.17647059 172:0.058823529 173:0 174:0 175:0 176:0 177:0 178:0.058823529 179:0.058823529 180:0 181:0 182:0.058823529 183:0.11764706 184:0 185:0.11764706 186:0.058823529 187:0 188:0 189:0 190:0 191:0 192:0 193:0 194:0 195:0 196:0 197:0.17647059 198:0.058823529 199:0.11764706 200:0.058823529 201:0 202:0.058823529 203:0 204:0.058823529 205:0.058823529 206:0.11764706 207:0 208:0 209:0 210:0 211:0.11764706 212:0.11764706 213:0.17647059 214:0 215:0.11764706 216:0 217:0 218:0.058823529 219:0.058823529 220:0 221:0 222:0.058823529 223:0 224:0 225:0.058823529 226:0.058823529 227:0.11764706 228:0.058823529 229:0.23529412 230:0 231:0 232:0 233:0 234:0 235:0 236:0 237:0 238:0 239:0 240:0 241:0.058823529 242:0 243:0 244:0 245:0 246:0.11764706 247:0.29411765 248:0.11764706 249:0 250:0.058823529 251:0.058823529 252:0 253:0.17647059 254:0.29411765 255:0.058823529 256:0 257:0 258:0.11764706 259:0 260:0.11764706 261:0.41176471 262:0.17647059 263:0.058823529 264:0 265:0 266:0 267:0 268:0 269:0.058823529 270:0 271:0 272:0 273:0 274:0 275:0 276:0 277:0 278:0 279:0 280:0 281:0.17647059 282:0 283:0.058823529 284:0 285:0 286:0 287:0 288:0 289:0 290:0 291:0 292:0 293:0 294:0 295:0 296:0 297:0 298:0 299:0 300:0 301:0 302:0 303:0 304:0 305:0 306:0 307:0 308:0 309:0.058823529 310:0 311:0 312:0 313:0.058823529 314:0 315:0 316:0 317:0 318:0 319:0 320:0 321:0 322:0 323:0 324:0 325:0 326:0 327:0 328:0 329:0 330:0 331:0 332:0 333:0 334:0 335:0 336:0 337:0 338:0 339:0 340:0 341:0 342:0 343:0 344:1 345:0.6 346:0.4 347:0.4 348:0.26666667 349:0.33333333 350:0 351:0.73333333 352:0.46666667 353:0.33333333 354:0.26666667 355:0.13333333 356:0.2 357:0.066666667 358:0.13333333 359:0.4 360:0.4 361:0.2 362:0.066666667 363:0.13333333 364:0 365:0.26666667 366:0.2 367:0.33333333 368:0.13333333 369:0.2 370:0.066666667 371:0.13333333 372:0.4 373:0.2 374:0.066666667 375:0.2 376:0.13333333 377:0.13333333 378:0 379:0.2 380:0.2 381:0.26666667 382:0.26666667 383:0.2 384:0.066666667 385:0.066666667 386:0.13333333 387:0.2 388:0.13333333 389:0.066666667 390:0 391:0.066666667 392:0 393:0.8 394:0.4 395:0.33333333 396:0.13333333 397:0.4 398:0.26666667 399:0.2 400:0.66666667 401:0.66666667 402:0.53333333 403:0.2 404:0.26666667 405:0.26666667 406:0 407:0.46666667 408:0.26666667 409:0.46666667 410:0.066666667 411:0.2 412:0.33333333 413:0.066666667 414:0.26666667 415:0.2 416:0.26666667 417:0.13333333 418:0.066666667 419:0.13333333 420:0 421:0.4 422:0.2 423:0.13333333 424:0.13333333 425:0 426:0.26666667 427:0 428:0.33333333 429:0.26666667 430:0.13333333 431:0.13333333 432:0.066666667 433:0.066666667 434:0.066666667 435:0 436:0.066666667 437:0.066666667 438:0 439:0 440:0 441:0 442:0.4 443:0.46666667 444:0.066666667 445:0.33333333 446:0 447:0.26666667 448:0.066666667 449:0.4 450:0.53333333 451:0.13333333 452:0.066666667 453:0.2 454:0.2 455:0 456:0.53333333 457:0.33333333 458:0.2 459:0.2 460:0.2 461:0.26666667 462:0.066666667 463:0.2 464:0 465:0.13333333 466:0.066666667 467:0.26666667 468:0 469:0.13333333 470:0.26666667 471:0.2 472:0.2 473:0.066666667 474:0.13333333 475:0.066666667 476:0 477:0 478:0.46666667 479:0.26666667 480:0 481:0 482:0.066666667 483:0.066666667 484:0.13333333 485:0.066666667 486:0 487:0 488:0.066666667 489:0 490:0 491:0.13333333 492:0.13333333 493:0.2 494:0.2 495:0.26666667 496:0.2 497:0 498:0.13333333 499:0.13333333 500:0.33333333 501:0.26666667 502:0.066666667 503:0 504:0 505:0.066666667 506:0.13333333 507:0.26666667 508:0.13333333 509:0.2 510:0.066666667 511:0.066666667 512:0.066666667 513:0.2 514:0.13333333 515:0.13333333 516:0.13333333 517:0.066666667 518:0 519:0 520:0.26666667 521:0.13333333 522:0.13333333 523:0.2 524:0.066666667 525:0 526:0.2 527:0.066666667 528:0 529:0 530:0 531:0 532:0 533:0.066666667 534:0.26666667 535:0.066666667 536:0 537:0.066666667 538:0 539:0 540:0.33333333 541:0.066666667 542:0.066666667 543:0.2 544:0.13333333 545:0.066666667 546:0.33333333 547:0.33333333 548:0.33333333 549:0.13333333 550:0.13333333 551:0.26666667 552:0.066666667 553:0 554:0.26666667 555:0.13333333 556:0.13333333 557:0 558:0.2 559:0 560:0 561:0.26666667 562:0.26666667 563:0 564:0.066666667 565:0.13333333 566:0 567:0.066666667 568:0.066666667 569:0.26666667 570:0.066666667 571:0.066666667 572:0.13333333 573:0.066666667 574:0 575:0.2 576:0.066666667 577:0.13333333 578:0 579:0.13333333 580:0.066666667 581:0 582:0 583:0 584:0 585:0 586:0 587:0 588:0 589:0.2 590:0.4 591:0.2 592:0 593:0.066666667 594:0.13333333 595:0 596:0.13333333 597:0.4 598:0.2 599:0.066666667 600:0.13333333 601:0.2 602:0.066666667 603:0.066666667 604:0.2 605:0.26666667 606:0.066666667 607:0.066666667 608:0.066666667 609:0.066666667 610:0.066666667 611:0 612:0.066666667 613:0.2 614:0 615:0 616:0.13333333 617:0 618:0.13333333 619:0.13333333 620:0.066666667 621:0.066666667 622:0 623:0 624:0.066666667 625:0.066666667 626:0.066666667 627:0.066666667 628:0 629:0.066666667 630:0 631:0.066666667 632:0.066666667 633:0.066666667 634:0 635:0 636:0 637:0 638:0.13333333 639:0.13333333 640:0.066666667 641:0.066666667 642:0 643:0 644:0 645:0.13333333 646:0.066666667 647:0.2 648:0.066666667 649:0.066666667 650:0.13333333 651:0 652:0.066666667 653:0.066666667 654:0.066666667 655:0.13333333 656:0 657:0 658:0 659:0 660:0.066666667 661:0 662:0 663:0 664:0 665:0 666:0 667:0 668:0 669:0.13333333 670:0 671:0 672:0 673:0 674:0.066666667 675:0 676:0 677:0 678:0 679:0 680:0 681:0 682:0 683:0 684:0 685:0 686:0 
1.2731949677374104 1:0.4 2:0.4 3:0.2 4:0.2 5:0.3 6:0.1 7:0.1 8:0.7 9:0.6 10:0.6 11:0.3 12:0.3 13:0.3 14:0.1 15:0.4 16:0.3 17:0.3 18:0.2 19:0.2 20:0.4 21:0.1 22:0.2 23:0.6 24:0.5 25:0.2 26:0.4 27:0.2 28:0 29:0.1 30:0.6 31:0.2 32:0.2 33:0.2 34:0.1 35:0 36:0.4 37:0.4 38:0.3 39:0.2 40:0 41:0.2 42:0 43:0 44:0 45:0.1 46:0 47:0 48:0.1 49:0 50:0.4 51:0.4 52:0.5 53:0.6 54:0.6 55:0.2 56:0 57:0.9 58:0.3 59:1 60:0.3 61:0.2 62:0.3 63:0 64:0.7 65:0.7 66:0.6 67:0.4 68:0.6 69:0.2 70:0.2 71:0.1 72:0.9 73:0.3 74:0.2 75:0.1 76:0.4 77:0 78:0.3 79:0.3 80:0.2 81:0 82:0.1 83:0.1 84:0.1 85:0.1 86:0.4 87:0 88:0.2 89:0 90:0.2 91:0 92:0 93:0.1 94:0 95:0.1 96:0 97:0.1 98:0 99:0.4 100:1 101:0.1 102:0.3 103:0.1 104:0.5 105:0.1 106:0.5 107:0.3 108:0.3 109:0.2 110:0 111:0.2 112:0.1 113:0.4 114:0.1 115:0 116:0.2 117:0.3 118:0.2 119:0.1 120:0.3 121:0.6 122:0.1 123:0.1 124:0.2 125:0 126:0.1 127:0.3 128:0.2 129:0.1 130:0.5 131:0.2 132:0.3 133:0 134:0.4 135:0.1 136:0.4 137:0.2 138:0.1 139:0.3 140:0.1 141:0.1 142:0.2 143:0.1 144:0.1 145:0 146:0 147:0 148:0.1 149:0.1 150:0.3 151:0.2 152:0.2 153:0.2 154:0 155:0.2 156:0.9 157:0.6 158:0.3 159:0.2 160:0.1 161:0.1 162:0.4 163:0.1 164:0.3 165:0.4 166:0.2 167:0.3 168:0 169:0.3 170:0 171:0.4 172:0.2 173:0 174:0 175:0 176:0.5 177:0.3 178:0.1 179:0 180:0.3 181:0 182:0 183:0.4 184:0.2 185:0.1 186:0 187:0.1 188:0.2 189:0 190:0.1 191:0.1 192:0 193:0 194:0 195:0 196:0 197:0.1 198:0.4 199:0.5 200:0.5 201:0.1 202:0.1 203:0 204:0.2 205:0.4 206:0.5 207:0.5 208:0.1 209:0 210:0 211:0 212:0.1 213:0.1 214:0.1 215:0.2 216:0.2 217:0 218:0.1 219:0 220:0.2 221:0.1 222:0.1 223:0.2 224:0.1 225:0.2 226:0.3 227:0 228:0.1 229:0.4 230:0.2 231:0 232:0 233:0.2 234:0.3 235:0.2 236:0 237:0.1 238:0 239:0 240:0 241:0 242:0 243:0.1 244:0 245:0 246:0.3 247:0.5 248:0.4 249:0.2 250:0.1 251:0.4 252:0 253:0.2 254:0.3 255:0.3 256:0.3 257:0.3 258:0 259:0 260:0.5 261:0.2 262:0 263:0.1 264:0.1 265:0.3 266:0.1 267:0.1 268:0.3 269:0.2 270:0.1 271:0.2 272:0.2 273:0 274:0.2 275:0 276:0.1 277:0 278:0 279:0.1 280:0 281:0.4 282:0.1 283:0.2 284:0.3 285:0.1 286:0.5 287:0 288:0 289:0 290:0 291:0 292:0 293:0.1 294:0 295:0 296:0.1 297:0 298:0.1 299:0 300:0 301:0 302:0 303:0.2 304:0.1 305:0.1 306:0 307:0 308:0 309:0.1 310:0.1 311:0 312:0 313:0 314:0 315:0 316:0 317:0 318:0 319:0 320:0.2 321:0 322:0 323:0.1 324:0 325:0 326:0 327:0 328:0 329:0 330:0.1 331:0 332:0 333:0 334:0.1 335:0.1 336:0 337:0 338:0 339:0 340:0 341:0 342:0 343:0 344:0.54545455 345:0.36363636 346:0.63636364 347:0.18181818 348:0.45454545 349:0.36363636 350:0 351:0.36363636 352:0.63636364 353:0.45454545 354:0.36363636 355:0.36363636 356:0.18181818 357:0 358:0.54545455 359:0.54545455 360:0.63636364 361:0 362:0.27272727 363:0.27272727 364:0 365:0.18181818 366:0.27272727 367:0.090909091 368:0.45454545 369:0 370:0.18181818 371:0 372:0.54545455 373:0.45454545 374:0.36363636 375:0.18181818 376:0.18181818 377:0 378:0 379:0.36363636 380:0.54545455 381:0.36363636 382:0.090909091 383:0.18181818 384:0.27272727 385:0 386:0 387:0.090909091 388:0 389:0.090909091 390:0 391:0 392:0 393:0.54545455 394:0.45454545 395:0.36363636 396:0.36363636 397:0.090909091 398:0.45454545 399:0 400:0.36363636 401:0.45454545 402:0.36363636 403:0.18181818 404:0.54545455 405:0.27272727 406:0 407:0.72727273 408:0.45454545 409:0.45454545 410:0.36363636 411:0.45454545 412:0.18181818 413:0 414:0.72727273 415:0.36363636 416:0.27272727 417:0.090909091 418:0.27272727 419:0.18181818 420:0.090909091 421:0.27272727 422:0.27272727 423:0.45454545 424:0.090909091 425:0.090909091 426:0.27272727 427:0 428:0.36363636 429:0.27272727 430:0.36363636 431:0 432:0 433:0.090909091 434:0 435:0.090909091 436:0 437:0.090909091 438:0 439:0 440:0 441:0 442:0.90909091 443:0.27272727 444:0.54545455 445:0.18181818 446:0.63636364 447:0.27272727 448:0 449:0.54545455 450:0.54545455 451:1 452:0.36363636 453:0.090909091 454:0.090909091 455:0.090909091 456:0.45454545 457:0.54545455 458:0.18181818 459:0.090909091 460:0.090909091 461:0.36363636 462:0.090909091 463:0.18181818 464:0.090909091 465:0.54545455 466:0 467:0.090909091 468:0 469:0 470:0.27272727 471:0.54545455 472:0.18181818 473:0.27272727 474:0.090909091 475:0 476:0.090909091 477:0.27272727 478:0.090909091 479:0.18181818 480:0.27272727 481:0.18181818 482:0.18181818 483:0.090909091 484:0 485:0 486:0 487:0.090909091 488:0 489:0 490:0 491:0.090909091 492:0.63636364 493:0.27272727 494:0.090909091 495:0.090909091 496:0.18181818 497:0 498:0.36363636 499:0.18181818 500:0.18181818 501:0.36363636 502:0.090909091 503:0.090909091 504:0.090909091 505:0.36363636 506:0.45454545 507:0.27272727 508:0.18181818 509:0.27272727 510:0.090909091 511:0 512:0.090909091 513:0.27272727 514:0.18181818 515:0.18181818 516:0 517:0.27272727 518:0 519:0.090909091 520:0 521:0.18181818 522:0.090909091 523:0.090909091 524:0.090909091 525:0 526:0 527:0.18181818 528:0.090909091 529:0.27272727 530:0.090909091 531:0.18181818 532:0 533:0.090909091 534:0 535:0 536:0 537:0 538:0.090909091 539:0 540:0.45454545 541:0.090909091 542:0.27272727 543:0 544:0.18181818 545:0.36363636 546:0.090909091 547:0.18181818 548:0.18181818 549:0.36363636 550:0.45454545 551:0.18181818 552:0.27272727 553:0 554:0.45454545 555:0.18181818 556:0.090909091 557:0.27272727 558:0.27272727 559:0.18181818 560:0 561:0.18181818 562:0.090909091 563:0.18181818 564:0.18181818 565:0 566:0.090909091 567:0.090909091 568:0.27272727 569:0.18181818 570:0 571:0.090909091 572:0 573:0 574:0 575:0.27272727 576:0 577:0 578:0 579:0.090909091 580:0 581:0.090909091 582:0 583:0.090909091 584:0 585:0 586:0 587:0 588:0 589:0 590:0.54545455 591:0.27272727 592:0.27272727 593:0.27272727 594:0.18181818 595:0 596:0.36363636 597:0.18181818 598:0.090909091 599:0.27272727 600:0.18181818 601:0.18181818 602:0 603:0.18181818 604:0.45454545 605:0.18181818 606:0 607:0.090909091 608:0.18181818 609:0 610:0 611:0.27272727 612:0.27272727 613:0.090909091 614:0.18181818 615:0 616:0 617:0 618:0.18181818 619:0.18181818 620:0.090909091 621:0.090909091 622:0 623:0 624:0.27272727 625:0.18181818 626:0.090909091 627:0.090909091 628:0 629:0.18181818 630:0.090909091 631:0 632:0.090909091 633:0 634:0 635:0.18181818 636:0 637:0 638:0 639:0 640:0 641:0.090909091 642:0 643:0 644:0.090909091 645:0.090909091 646:0 647:0.18181818 648:0 649:0 650:0 651:0 652:0.090909091 653:0 654:0 655:0 656:0 657:0 658:0 659:0 660:0 661:0.090909091 662:0 663:0 664:0.090909091 665:0 666:0 667:0 668:0.090909091 669:0 670:0 671:0.090909091 672:0 673:0 674:0 675:0 676:0.090909091 677:0 678:0 679:0 680:0 681:0 682:0 683:0 684:0 685:0 686:0 
0.80456305483982815 1:0.4 2:0.4 3:0.2 4:0.2 5:0.3 6:0.1 7:0.1 8:0.7 9:0.6 10:0.6 11:0.3 12:0.3 13:0.3 14:0.1 15:0.4 16:0.3 17:0.3 18:0.2 19:0.2 20:0.4 21:0.1 22:0.2 23:0.6 24:0.5 25:0.2 26:0.4 27:0.2 28:0 29:0.1 30:0.6 31:0.2 32:0.2 33:0.2 34:0.1 35:0 36:0.4 37:0.4 38:0.3 39:0.2 40:0 41:0.2 42:0 43:0 44:0 45:0.1 46:0 47:0 48:0.1 49:0 50:0.4 51:0.4 52:0.5 53:0.6 54:0.6 55:0.2 56:0 57:0.9 58:0.3 59:1 60:0.3 61:0.2 62:0.3 63:0 64:0.7 65:0.7 66:0.6 67:0.4 68:0.6 69:0.2 70:0.2 71:0.1 72:0.9 73:0.3 74:0.2 75:0.1 76:0.4 77:0 78:0.3 79:0.3 80:0.2 81:0 82:0.1 83:0.1 84:0.1 85:0.1 86:0.4 87:0 88:0.2 89:0 90:0.2 91:0 92:0 93:0.1 94:0 95:0.1 96:0 97:0.1 98:0 99:0.4 100:1 101:0.1 102:0.3 103:0.1 104:0.5 105:0.1 106:0.5 107:0.3 108:0.3 109:0.2 110:0 111:0.2 112:0.1 113:0.4 114:0.1 115:0 116:0.2 117:0.3 118:0.2 119:0.1 120:0.3 121:0.6 122:0.1 123:0.1 124:0.2 125:0 126:0.1 127:0.3 128:0.2 129:0.1 130:0.5 131:0.2 132:0.3 133:0 134:0.4 135:0.1 136:0.4 137:0.2 138:0.1 139:0.3 140:0.1 141:0.1 142:0.2 143:0.1 144:0.1 145:0 146:0 147:0 148:0.1 149:0.1 150:0.3 151:0.2 152:0.2 153:0.2 154:0 155:0.2 156:0.9 157:0.6 158:0.3 159:0.2 160:0.1 161:0.1 162:0.4 163:0.1 164:0.3 165:0.4 166:0.2 167:0.3 168:0 169:0.3 170:0 171:0.4 172:0.2 173:0 174:0 175:0 176:0.5 177:0.3 178:0.1 179:0 180:0.3 181:0 182:0 183:0.4 184:0.2 185:0.1 186:0 187:0.1 188:0.2 189:0 190:0.1 191:0.1 192:0 193:0 194:0 195:0 196:0 197:0.1 198:0.4 199:0.5 200:0.5 201:0.1 202:0.1 203:0 204:0.2 205:0.4 206:0.5 207:0.5 208:0.1 209:0 210:0 211:0 212:0.1 213:0.1 214:0.1 215:0.2 216:0.2 217:0 218:0.1 219:0 220:0.2 221:0.1 222:0.1 223:0.2 224:0.1 225:0.2 226:0.3 227:0 228:0.1 229:0.4 230:0.2 231:0 232:0 233:0.2 234:0.3 235:0.2 236:0 237:0.1 238:0 239:0 240:0 241:0 242:0 243:0.1 244:0 245:0 246:0.3 247:0.5 248:0.4 249:0.2 250:0.1 251:0.4 252:0 253:0.2 254:0.3 255:0.3 256:0.3 257:0.3 258:0 259:0 260:0.5 261:0.2 262:0 263:0.1 264:0.1 265:0.3 266:0.1 267:0.1 268:0.3 269:0.2 270:0.1 271:0.2 272:0.2 273:0 274:0.2 275:0 276:0.1 277:0 278:0 279:0.1 280:0 281:0.4 282:0.1 283:0.2 284:0.3 285:0.1 286:0.5 287:0 288:0 289:0 290:0 291:0 292:0 293:0.1 294:0 295:0 296:0.1 297:0 298:0.1 299:0 300:0 301:0 302:0 303:0.2 304:0.1 305:0.1 306:0 307:0 308:0 309:0.1 310:0.1 311:0 312:0 313:0 314:0 315:0 316:0 317:0 318:0 319:0 320:0.2 321:0 322:0 323:0.1 324:0 325:0 326:0 327:0 328:0 329:0 330:0.1 331:0 332:0 333:0 334:0.1 335:0.1 336:0 337:0 338:0 339:0 340:0 341:0 342:0 343:0 344:0.2 345:0.2 346:0 347:0 348:0 349:0.2 350:0 351:0.4 352:0.6 353:0 354:0 355:0.6 356:0.2 357:0 358:0.2 359:0.2 360:0.2 361:0 362:0 363:0 364:0 365:0.4 366:0.2 367:0 368:0 369:0 370:0 371:0 372:0.2 373:0 374:0 375:0.2 376:0.6 377:0 378:0 379:0.2 380:0.2 381:0 382:0.2 383:0 384:0 385:0 386:0 387:0 388:0 389:0 390:0 391:0.2 392:0 393:0.4 394:1 395:0.2 396:0 397:0 398:0 399:0.2 400:0.4 401:0.6 402:0.6 403:0.4 404:0 405:0.4 406:0 407:0.4 408:0.4 409:0.4 410:0 411:0.2 412:0.2 413:0 414:0 415:0.4 416:0.2 417:0 418:0.4 419:0.2 420:0 421:0 422:0.2 423:0.2 424:0.2 425:0.2 426:0 427:0.2 428:0 429:0.2 430:0 431:0.6 432:0 433:0 434:0 435:0.2 436:0 437:0 438:0 439:0 440:0 441:0 442:0 443:0 444:0.2 445:0.2 446:0.2 447:0.4 448:0 449:0.8 450:0 451:0.6 452:0.2 453:0 454:0 455:0.2 456:0.4 457:0.2 458:0 459:0 460:0 461:0 462:0 463:0 464:0 465:0 466:0 467:0 468:0 469:0 470:0 471:0.2 472:0 473:0 474:0 475:0 476:0 477:0.2 478:0 479:0 480:0 481:0 482:0.2 483:0 484:0 485:0 486:0 487:0 488:0 489:0 490:0 491:0 492:0.4 493:0 494:0 495:0.4 496:0 497:0 498:0.2 499:0.4 500:0.2 501:0.4 502:0 503:0.2 504:0 505:0 506:0.2 507:0.2 508:0 509:0 510:0 511:0 512:0 513:0 514:0.2 515:0 516:0 517:0 518:0.2 519:0 520:0.2 521:0.2 522:0 523:0 524:0 525:0 526:0 527:0 528:0 529:0 530:0.4 531:0 532:0 533:0 534:0 535:0.2 536:0 537:0 538:0 539:0 540:0 541:0.2 542:0 543:0.2 544:0.2 545:0 546:0 547:0 548:0.6 549:0.2 550:0 551:0.2 552:0 553:0 554:0 555:0.4 556:0 557:0 558:0 559:0 560:0 561:0.2 562:0 563:0 564:0.2 565:0 566:0.2 567:0 568:0.4 569:0 570:0 571:0.2 572:0 573:0.4 574:0 575:0 576:0 577:0.2 578:0.2 579:0 580:0.2 581:0 582:0 583:0 584:0 585:0 586:0.2 587:0 588:0 589:0 590:0 591:0 592:0.2 593:0.2 594:0 595:0 596:0 597:0.2 598:0 599:0.2 600:0.2 601:0 602:0 603:0 604:0 605:0 606:0 607:0 608:0.2 609:0 610:0.2 611:0.8 612:0 613:0.2 614:0 615:0 616:0 617:0 618:0.2 619:0 620:0 621:0.2 622:0.2 623:0 624:0 625:0.2 626:0 627:0 628:0.2 629:0.2 630:0 631:0 632:0 633:0 634:0 635:0 636:0 637:0 638:0 639:0 640:0.2 641:0 642:0 643:0 644:0 645:0 646:0 647:0 648:0 649:0 650:0 651:0 652:0 653:0.2 654:0 655:0 656:0 657:0 658:0 659:0 660:0 661:0 662:0 663:0 664:0 665:0 666:0 667:0.2 668:0 669:0 670:0 671:0 672:0 673:0 674:0 675:0 676:0.2 677:0 678:0 679:0 680:0 681:0 682:0 683:0 684:0 685:0 686:0 
0.52985337285232481 1:0.4 2:0.4 3:0.2 4:0.2 5:0.3 6:0.1 7:0.1 8:0.7 9:0.6 10:0.6 11:0.3 12:0.3 13:0.3 14:0.1 15:0.4 16:0.3 17:0.3 18:0.2 19:0.2 20:0.4 21:0.1 22:0.2 23:0.6 24:0.5 25:0.2 26:0.4 27:0.2 28:0 29:0.1 30:0.6 31:0.2 32:0.2 33:0.2 34:0.1 35:0 36:0.4 37:0.4 38:0.3 39:0.2 40:0 41:0.2 42:0 43:0 44:0 45:0.1 46:0 47:0 48:0.1 49:0 50:0.4 51:0.4 52:0.5 53:0.6 54:0.6 55:0.2 56:0 57:0.9 58:0.3 59:1 60:0.3 61:0.2 62:0.3 63:0 64:0.7 65:0.7 66:0.6 67:0.4 68:0.6 69:0.2 70:0.2 71:0.1 72:0.9 73:0.3 74:0.2 75:0.1 76:0.4 77:0 78:0.3 79:0.3 80:0.2 81:0 82:0.1 83:0.1 84:0.1 85:0.1 86:0.4 87:0 88:0.2 89:0 90:0.2 91:0 92:0 93:0.1 94:0 95:0.1 96:0 97:0.1 98:0 99:0.4 100:1 101:0.1 102:0.3 103:0.1 104:0.5 105:0.1 106:0.5 107:0.3 108:0.3 109:0.2 110:0 111:0.2 112:0.1 113:0.4 114:0.1 115:0 116:0.2 117:0.3 118:0.2 119:0.1 120:0.3 121:0.6 122:0.1 123:0.1 124:0.2 125:0 126:0.1 127:0.3 128:0.2 129:0.1 130:0.5 131:0.2 132:0.3 133:0 134:0.4 135:0.1 136:0.4 137:0.2 138:0.1 139:0.3 140:0.1 141:0.1 142:0.2 143:0.1 144:0.1 145:0 146:0 147:0 148:0.1 149:0.1 150:0.3 151:0.2 152:0.2 153:0.2 154:0 155:0.2 156:0.9 157:0.6 158:0.3 159:0.2 160:0.1 161:0.1 162:0.4 163:0.1 164:0.3 165:0.4 166:0.2 167:0.3 168:0 169:0.3 170:0 171:0.4 172:0.2 173:0 174:0 175:0 176:0.5 177:0.3 178:0.1 179:0 180:0.3 181:0 182:0 183:0.4 184:0.2 185:0.1 186:0 187:0.1 188:0.2 189:0 190:0.1 191:0.1 192:0 193:0 194:0 195:0 196:0 197:0.1 198:0.4 199:0.5 200:0.5 201:0.1 202:0.1 203:0 204:0.2 205:0.4 206:0.5 207:0.5 208:0.1 209:0 210:0 211:0 212:0.1 213:0.1 214:0.1 215:0.2 216:0.2 217:0 218:0.1 219:0 220:0.2 221:0.1 222:0.1 223:0.2 224:0.1 225:0.2 226:0.3 227:0 228:0.1 229:0.4 230:0.2 231:0 232:0 233:0.2 234:0.3 235:0.2 236:0 237:0.1 238:0 239:0 240:0 241:0 242:0 243:0.1 244:0 245:0 246:0.3 247:0.5 248:0.4 249:0.2 250:0.1 251:0.4 252:0 253:0.2 254:0.3 255:0.3 256:0.3 257:0.3 258:0 259:0 260:0.5 261:0.2 262:0 263:0.1 264:0.1 265:0.3 266:0.1 267:0.1 268:0.3 269:0.2 270:0.1 271:0.2 272:0.2 273:0 274:0.2 275:0 276:0.1 277:0 278:0 279:0.1 280:0 281:0.4 282:0.1 283:0.2 284:0.3 285:0.1 286:0.5 287:0 288:0 289:0 290:0 291:0 292:0 293:0.1 294:0 295:0 296:0.1 297:0 298:0.1 299:0 300:0 301:0 302:0 303:0.2 304:0.1 305:0.1 306:0 307:0 308:0 309:0.1 310:0.1 311:0 312:0 313:0 314:0 315:0 316:0 317:0 318:0 319:0 320:0.2 321:0 322:0 323:0.1 324:0 325:0 326:0 327:0 328:0 329:0 330:0.1 331:0 332:0 333:0 334:0.1 335:0.1 336:0 337:0 338:0 339:0 340:0 341:0 342:0 343:0 344:0 345:0.375 346:0 347:0.125 348:0.125 349:0.25 350:0 351:0.625 352:0 353:0.75 354:0 355:0.625 356:0.5 357:0 358:0.25 359:0.125 360:0.375 361:0.25 362:0.125 363:0 364:0 365:0 366:0.125 367:0.125 368:0.125 369:0 370:0.25 371:0 372:0 373:0.375 374:0.125 375:0.25 376:0 377:0 378:0 379:0.125 380:0.5 381:0.375 382:0 383:0.125 384:0.125 385:0 386:0 387:0 388:0 389:0 390:0 391:0 392:0 393:0.25 394:0.75 395:0.5 396:0.125 397:0.125 398:0.25 399:0 400:0.25 401:0.375 402:0.5 403:0.25 404:0 405:0.375 406:0.125 407:0.375 408:0.5 409:1 410:0.25 411:0.5 412:0.375 413:0 414:0.25 415:0.375 416:0.125 417:0.25 418:0 419:0.25 420:0 421:0.125 422:0.375 423:0.125 424:0.25 425:0.5 426:0.25 427:0 428:0.375 429:0.125 430:0.5 431:0.125 432:0 433:0.25 434:0 435:0 436:0.125 437:0 438:0.125 439:0 440:0 441:0 442:0.25 443:0.75 444:0.125 445:0.25 446:0.25 447:0 448:0 449:0.5 450:0.375 451:0.75 452:0.25 453:0.125 454:0.125 455:0 456:0.625 457:0.5 458:0.5 459:0.125 460:0.125 461:0.25 462:0.125 463:0.25 464:0.25 465:0 466:0.125 467:0.375 468:0.25 469:0 470:0 471:0.125 472:0.125 473:0.25 474:0.5 475:0.125 476:0 477:0.125 478:0.5 479:0.125 480:0.125 481:0 482:0 483:0 484:0 485:0.25 486:0 487:0 488:0 489:0 490:0 491:0.25 492:0.375 493:0 494:0 495:0.125 496:0.25 497:0 498:0.125 499:0.125 500:0.25 501:0.125 502:0.375 503:0.125 504:0 505:0.125 506:0.25 507:0.25 508:0.25 509:0 510:0 511:0 512:0 513:0 514:0.5 515:0.125 516:0.125 517:0.125 518:0 519:0 520:0.25 521:0 522:0.125 523:0.125 524:0.125 525:0 526:0.25 527:0.125 528:0.25 529:0.125 530:0.5 531:0.25 532:0 533:0 534:0 535:0 536:0 537:0 538:0 539:0 540:0 541:0.125 542:0.125 543:0.125 544:0.125 545:0 546:0 547:0.375 548:0.375 549:0.5 550:0 551:0.25 552:0 553:0 554:0 555:0.25 556:0 557:0.25 558:0.375 559:0 560:0 561:0.25 562:0.25 563:0 564:0.125 565:0.125 566:0.25 567:0 568:0.25 569:0 570:0.375 571:0.125 572:0.25 573:0.375 574:0 575:0 576:0.125 577:0.25 578:0.25 579:0.125 580:0.25 581:0 582:0 583:0 584:0 585:0 586:0 587:0 588:0 589:0.125 590:0.125 591:0.375 592:0 593:0 594:0.5 595:0 596:0 597:0.375 598:0.25 599:0.625 600:0.125 601:0.25 602:0.125 603:0.25 604:0.5 605:0.25 606:0.125 607:0 608:0.25 609:0.125 610:0.125 611:0.125 612:0.125 613:0 614:0 615:0.375 616:0 617:0.125 618:0.375 619:0.125 620:0 621:0 622:0.125 623:0 624:0.25 625:0.375 626:0 627:0.125 628:0 629:0.125 630:0.125 631:0 632:0.125 633:0 634:0 635:0 636:0 637:0 638:0 639:0 640:0 641:0 642:0 643:0 644:0 645:0.125 646:0.25 647:0 648:0 649:0.125 650:0 651:0 652:0 653:0 654:0 655:0 656:0 657:0 658:0 659:0 660:0 661:0 662:0.125 663:0 664:0 665:0 666:0 667:0 668:0 669:0 670:0 671:0 672:0 673:0 674:0 675:0 676:0 677:0 678:0 679:0 680:0 681:0 682:0 683:0 684:0 685:0 686:0 
0.033720078374544819 1:0.55555556 2:0.22222222 3:0.77777778 4:0.33333333 5:0.66666667 6:0.22222222 7:0 8:0.33333333 9:0.33333333 10:0.33333333 11:0.22222222 12:0.11111111 13:0.55555556 14:0.11111111 15:0.66666667 16:0.55555556 17:0.44444444 18:0.22222222 19:0 20:0.11111111 21:0 22:0.55555556 23:0.11111111 24:0 25:0.11111111 26:0.33333333 27:0.11111111 28:0 29:0.22222222 30:0.33333333 31:0 32:0 33:0.22222222 34:0.22222222 35:0.11111111 36:0.22222222 37:0.33333333 38:0.11111111 39:0.11111111 40:0.22222222 41:0.22222222 42:0 43:0.11111111 44:0 45:0 46:0 47:0 48:0 49:0 50:0.11111111 51:0.11111111 52:0.44444444 53:0.22222222 54:0.11111111 55:0.33333333 56:0.11111111 57:0.33333333 58:0.33333333 59:0.55555556 60:0.55555556 61:0 62:0.11111111 63:0 64:0.55555556 65:0.22222222 66:0.22222222 67:0.33333333 68:0 69:0 70:0 71:0.22222222 72:0.11111111 73:0.77777778 74:0.11111111 75:0 76:0.11111111 77:0 78:0.22222222 79:0 80:0.22222222 81:0 82:0 83:0.33333333 84:0 85:0.44444444 86:0.11111111 87:0.33333333 88:0.22222222 89:0 90:0.22222222 91:0 92:0 93:0 94:0.11111111 95:0 96:0.11111111 97:0 98:0 99:0.66666667 100:0.66666667 101:0.33333333 102:0.22222222 103:0.11111111 104:0.11111111 105:0 106:0.22222222 107:0.44444444 108:0.11111111 109:0.55555556 110:0.22222222 111:0.11111111 112:0 113:0.33333333 114:0.44444444 115:1 116:0.22222222 117:0.44444444 118:0.22222222 119:0.22222222 120:0.11111111 121:0.22222222 122:0.33333333 123:0.11111111 124:0 125:0.22222222 126:0 127:0.11111111 128:0.22222222 129:0.22222222 130:0.11111111 131:0.11111111 132:0.22222222 133:0 134:0 135:0.33333333 136:0.11111111 137:0.11111111 138:0 139:0 140:0 141:0 142:0 143:0.11111111 144:0.11111111 145:0.11111111 146:0 147:0 148:0.22222222 149:0.44444444 150:0.22222222 151:0.22222222 152:0 153:0.22222222 154:0 155:0.22222222 156:0 157:0.11111111 158:0 159:0.22222222 160:0.11111111 161:0 162:0.22222222 163:0.33333333 164:0.44444444 165:0.22222222 166:0.11111111 167:0.22222222 168:0 169:0.22222222 170:0 171:0.11111111 172:0 173:0.11111111 174:0 175:0 176:0.11111111 177:0.11111111 178:0.11111111 179:0.22222222 180:0.11111111 181:0.11111111 182:0 183:0.11111111 184:0 185:0.22222222 186:0.11111111 187:0.11111111 188:0.11111111 189:0 190:0.11111111 191:0 192:0 193:0 194:0 195:0 196:0 197:0.66666667 198:0.11111111 199:0.11111111 200:0.22222222 201:0.22222222 202:0 203:0 204:0.11111111 205:0.55555556 206:0 207:0 208:0.11111111 209:0.22222222 210:0.11111111 211:0.11111111 212:0.11111111 213:0.22222222 214:0 215:0 216:0 217:0.11111111 218:0 219:0 220:0.11111111 221:0.11111111 222:0.11111111 223:0 224:0 225:0.22222222 226:0.33333333 227:0 228:0 229:0.11111111 230:0 231:0 232:0.11111111 233:0.11111111 234:0.11111111 235:0.33333333 236:0.11111111 237:0 238:0.11111111 239:0 240:0 241:0 242:0.11111111 243:0 244:0 245:0 246:0.44444444 247:0.33333333 248:0 249:0 250:0 251:0.33333333 252:0 253:0.22222222 254:0.22222222 255:0.22222222 256:0 257:0.11111111 258:0.11111111 259:0 260:0.11111111 261:0 262:0.44444444 263:0 264:0.44444444 265:0 266:0 267:0.11111111 268:0.22222222 269:0.22222222 270:0 271:0.22222222 272:0.11111111 273:0.11111111 274:0.33333333 275:0.11111111 276:0 277:0 278:0 279:0 280:0 281:0.22222222 282:0 283:0.22222222 284:0.11111111 285:0 286:0.33333333 287:0 288:0.11111111 289:0 290:0 291:0 292:0 293:0 294:0 295:0.11111111 296:0.11111111 297:0.11111111 298:0 299:0 300:0 301:0 302:0 303:0 304:0 305:0 306:0 307:0 308:0 309:0.11111111 310:0 311:0.11111111 312:0 313:0 314:0 315:0 316:0.11111111 317:0 318:0 319:0 320:0 321:0.11111111 322:0 323:0.11111111 324:0 325:0 326:0 327:0.11111111 328:0 329:0 330:0 331:0 332:0 333:0 334:0 335:0 336:0 337:0 338:0 339:0 340:0 341:0 342:0 343:0 344:0.64285714 345:0.64285714 346:0.28571429 347:0.071428571 348:0.14285714 349:0.21428571 350:0 351:0.57142857 352:0.57142857 353:0.28571429 354:0.14285714 355:0.28571429 356:0.28571429 357:0.14285714 358:0.28571429 359:0.28571429 360:0.21428571 361:0 362:0.071428571 363:0.14285714 364:0.071428571 365:0 366:0.071428571 367:0.14285714 368:0 369:0 370:0 371:0 372:0.21428571 373:0.14285714 374:0.071428571 375:0.071428571 376:0.071428571 377:0.14285714 378:0 379:0.071428571 380:0.071428571 381:0.14285714 382:0 383:0 384:0.071428571 385:0 386:0 387:0 388:0 389:0 390:0 391:0 392:0 393:0.64285714 394:0.64285714 395:0.071428571 396:0.071428571 397:0.21428571 398:0 399:0 400:0.35714286 401:1 402:0.071428571 403:0.21428571 404:0.071428571 405:0.28571429 406:0.071428571 407:0.35714286 408:0.21428571 409:0.14285714 410:0 411:0 412:0.071428571 413:0 414:0.071428571 415:0.14285714 416:0 417:0.071428571 418:0.21428571 419:0.071428571 420:0 421:0.14285714 422:0.071428571 423:0.071428571 424:0.071428571 425:0.071428571 426:0.071428571 427:0 428:0.21428571 429:0.35714286 430:0.071428571 431:0.14285714 432:0.071428571 433:0 434:0 435:0.14285714 436:0 437:0 438:0 439:0 440:0.071428571 441:0 442:0.14285714 443:0.42857143 444:0.35714286 445:0 446:0.071428571 447:0 448:0 449:0.14285714 450:0.28571429 451:0.21428571 452:0.14285714 453:0 454:0.21428571 455:0 456:0.21428571 457:0.21428571 458:0.35714286 459:0 460:0.071428571 461:0 462:0 463:0 464:0 465:0 466:0 467:0.071428571 468:0 469:0 470:0.14285714 471:0.071428571 472:0 473:0 474:0.14285714 475:0 476:0 477:0.071428571 478:0.071428571 479:0.071428571 480:0 481:0 482:0.14285714 483:0 484:0.071428571 485:0 486:0 487:0 488:0 489:0 490:0 491:0.14285714 492:0 493:0.14285714 494:0 495:0 496:0 497:0 498:0.14285714 499:0.071428571 500:0 501:0 502:0.071428571 503:0 504:0 505:0.071428571 506:0.071428571 507:0 508:0 509:0 510:0.071428571 511:0 512:0.071428571 513:0 514:0.071428571 515:0.071428571 516:0.071428571 517:0 518:0 519:0.071428571 520:0.14285714 521:0.071428571 522:0 523:0 524:0.14285714 525:0 526:0.21428571 527:0 528:0 529:0 530:0 531:0 532:0 533:0 534:0 535:0 536:0 537:0 538:0 539:0 540:0.35714286 541:0.071428571 542:0 543:0.071428571 544:0.14285714 545:0.071428571 546:0 547:0.21428571 548:0.071428571 549:0.071428571 550:0 551:0.071428571 552:0.071428571 553:0 554:0 555:0.071428571 556:0 557:0 558:0.21428571 559:0.071428571 560:0 561:0 562:0.071428571 563:0.071428571 564:0.071428571 565:0 566:0 567:0 568:0.14285714 569:0.071428571 570:0 571:0.071428571 572:0.071428571 573:0 574:0.14285714 575:0.071428571 576:0 577:0 578:0.14285714 579:0.14285714 580:0 581:0 582:0 583:0 584:0 585:0.071428571 586:0 587:0.071428571 588:0 589:0.071428571 590:0.35714286 591:0.14285714 592:0 593:0.14285714 594:0.071428571 595:0 596:0.21428571 597:0.071428571 598:0.14285714 599:0.071428571 600:0 601:0 602:0 603:0.071428571 604:0.14285714 605:0.14285714 606:0.071428571 607:0 608:0 609:0 610:0.071428571 611:0 612:0 613:0.071428571 614:0 615:0.14285714 616:0 617:0 618:0 619:0.14285714 620:0 621:0.14285714 622:0 623:0 624:0 625:0 626:0.14285714 627:0 628:0.071428571 629:0 630:0 631:0 632:0 633:0 634:0 635:0 636:0 637:0 638:0 639:0.14285714 640:0.071428571 641:0 642:0 643:0 644:0 645:0 646:0 647:0 648:0 649:0 650:0 651:0 652:0 653:0 654:0 655:0 656:0 657:0 658:0 659:0.071428571 660:0 661:0 662:0 663:0.071428571 664:0 665:0 666:0 667:0 668:0 669:0 670:0 671:0 672:0 673:0.14285714 674:0 675:0 676:0 677:0 678:0 679:0 680:0 681:0 682:0 683:0 684:0 685:0 686:0
[truncated: 3,938,514 more chars]
