# Supplementary material for: In silico predictions of protein interactions between Zika virus and human host
Source: PeerJ. 2021 Aug 24;9:e11770. doi: 10.7717/peerj.11770 (PMC8395582; doi:10.7717/peerj.11770)
Supplement: Supplemental Information 9 [file peerj-09-11770-s009.xml]

<?xml version="1.0" encoding="UTF-8" standalone="yes"?>
<PMML xmlns="http://www.dmg.org/PMML-4_3" xmlns:data="http://jpmml.org/jpmml-model/InlineTable" version="4.3">
	<Header>
		<Application name="JPMML-R" version="1.3.15"/>
		<Timestamp>2020-09-23T05:13:34Z</Timestamp>
	</Header>
	<DataDictionary>
		<DataField name="_target" optype="categorical" dataType="integer">
			<Value value="0"/>
			<Value value="1"/>
		</DataField>
		<DataField name="V1" optype="continuous" dataType="double"/>
		<DataField name="V2" optype="continuous" dataType="double"/>
		<DataField name="V3" optype="continuous" dataType="double"/>
		<DataField name="V4" optype="continuous" dataType="double"/>
		<DataField name="V5" optype="continuous" dataType="double"/>
		<DataField name="V6" optype="continuous" dataType="double"/>
		<DataField name="V7" optype="continuous" dataType="double"/>
		<DataField name="V8" optype="continuous" dataType="double"/>
		<DataField name="V9" optype="continuous" dataType="double"/>
		<DataField name="V10" optype="continuous" dataType="double"/>
		<DataField name="V11" optype="continuous" dataType="double"/>
		<DataField name="V12" optype="continuous" dataType="double"/>
		<DataField name="V13" optype="continuous" dataType="double"/>
		<DataField name="V14" optype="continuous" dataType="double"/>
		<DataField name="V15" optype="continuous" dataType="double"/>
		<DataField name="V16" optype="continuous" dataType="double"/>
		<DataField name="V17" optype="continuous" dataType="double"/>
		<DataField name="V18" optype="continuous" dataType="double"/>
		<DataField name="V19" optype="continuous" dataType="double"/>
		<DataField name="V20" optype="continuous" dataType="double"/>
		<DataField name="V21" optype="continuous" dataType="double"/>
		<DataField name="V22" optype="continuous" dataType="double"/>
		<DataField name="V23" optype="continuous" dataType="double"/>
		<DataField name="V24" optype="continuous" dataType="double"/>
		<DataField name="V25" optype="continuous" dataType="double"/>
		<DataField name="V26" optype="continuous" dataType="double"/>
		<DataField name="V27" optype="continuous" dataType="double"/>
		<DataField name="V28" optype="continuous" dataType="double"/>
		<DataField name="V29" optype="continuous" dataType="double"/>
		<DataField name="V30" optype="continuous" dataType="double"/>
		<DataField name="V31" optype="continuous" dataType="double"/>
		<DataField name="V32" optype="continuous" dataType="double"/>
		<DataField name="V33" optype="continuous" dataType="double"/>
		<DataField name="V34" optype="continuous" dataType="double"/>
		<DataField name="V35" optype="continuous" dataType="double"/>
		<DataField name="V36" optype="continuous" dataType="double"/>
		<DataField name="V37" optype="continuous" dataType="double"/>
		<DataField name="V38" optype="continuous" dataType="double"/>
		<DataField name="V39" optype="continuous" dataType="double"/>
		<DataField name="V40" optype="continuous" dataType="double"/>
		<DataField name="V41" optype="continuous" dataType="double"/>
		<DataField name="V42" optype="continuous" dataType="double"/>
		<DataField name="V43" optype="continuous" dataType="double"/>
		<DataField name="V44" optype="continuous" dataType="double"/>
		<DataField name="V45" optype="continuous" dataType="double"/>
		<DataField name="V46" optype="continuous" dataType="double"/>
		<DataField name="V47" optype="continuous" dataType="double"/>
		<DataField name="V48" optype="continuous" dataType="double"/>
		<DataField name="V49" optype="continuous" dataType="double"/>
		<DataField name="V50" optype="continuous" dataType="double"/>
		<DataField name="V51" optype="continuous" dataType="double"/>
		<DataField name="V52" optype="continuous" dataType="double"/>
		<DataField name="V53" optype="continuous" dataType="double"/>
		<DataField name="V54" optype="continuous" dataType="double"/>
		<DataField name="V55" optype="continuous" dataType="double"/>
		<DataField name="V56" optype="continuous" dataType="double"/>
		<DataField name="V57" optype="continuous" dataType="double"/>
		<DataField name="V58" optype="continuous" dataType="double"/>
		<DataField name="V59" optype="continuous" dataType="double"/>
		<DataField name="V60" optype="continuous" dataType="double"/>
		<DataField name="V61" optype="continuous" dataType="double"/>
		<DataField name="V62" optype="continuous" dataType="double"/>
		<DataField name="V63" optype="continuous" dataType="double"/>
		<DataField name="V64" optype="continuous" dataType="double"/>
		<DataField name="V65" optype="continuous" dataType="double"/>
		<DataField name="V66" optype="continuous" dataType="double"/>
		<DataField name="V67" optype="continuous" dataType="double"/>
		<DataField name="V68" optype="continuous" dataType="double"/>
		<DataField name="V69" optype="continuous" dataType="double"/>
		<DataField name="V70" optype="continuous" dataType="double"/>
		<DataField name="V71" optype="continuous" dataType="double"/>
		<DataField name="V72" optype="continuous" dataType="double"/>
		<DataField name="V73" optype="continuous" dataType="double"/>
		<DataField name="V74" optype="continuous" dataType="double"/>
		<DataField name="V75" optype="continuous" dataType="double"/>
		<DataField name="V76" optype="continuous" dataType="double"/>
		<DataField name="V77" optype="continuous" dataType="double"/>
		<DataField name="V78" optype="continuous" dataType="double"/>
		<DataField name="V79" optype="continuous" dataType="double"/>
		<DataField name="V80" optype="continuous" dataType="double"/>
		<DataField name="V81" optype="continuous" dataType="double"/>
		<DataField name="V82" optype="continuous" dataType="double"/>
		<DataField name="V83" optype="continuous" dataType="double"/>
		<DataField name="V84" optype="continuous" dataType="double"/>
		<DataField name="V85" optype="continuous" dataType="double"/>
		<DataField name="V86" optype="continuous" dataType="double"/>
		<DataField name="V87" optype="continuous" dataType="double"/>
		<DataField name="V88" optype="continuous" dataType="double"/>
		<DataField name="V89" optype="continuous" dataType="double"/>
		<DataField name="V90" optype="continuous" dataType="double"/>
		<DataField name="V91" optype="continuous" dataType="double"/>
		<DataField name="V92" optype="continuous" dataType="double"/>
		<DataField name="V93" optype="continuous" dataType="double"/>
		<DataField name="V94" optype="continuous" dataType="double"/>
		<DataField name="V95" optype="continuous" dataType="double"/>
		<DataField name="V96" optype="continuous" dataType="double"/>
		<DataField name="V97" optype="continuous" dataType="double"/>
		<DataField name="V98" optype="continuous" dataType="double"/>
		<DataField name="V99" optype="continuous" dataType="double"/>
		<DataField name="V100" optype="continuous" dataType="double"/>
		<DataField name="V101" optype="continuous" dataType="double"/>
		<DataField name="V102" optype="continuous" dataType="double"/>
		<DataField name="V103" optype="continuous" dataType="double"/>
		<DataField name="V104" optype="continuous" dataType="double"/>
		<DataField name="V105" optype="continuous" dataType="double"/>
		<DataField name="V106" optype="continuous" dataType="double"/>
		<DataField name="V107" optype="continuous" dataType="double"/>
		<DataField name="V108" optype="continuous" dataType="double"/>
		<DataField name="V109" optype="continuous" dataType="double"/>
		<DataField name="V110" optype="continuous" dataType="double"/>
		<DataField name="V111" optype="continuous" dataType="double"/>
		<DataField name="V112" optype="continuous" dataType="double"/>
		<DataField name="V113" optype="continuous" dataType="double"/>
		<DataField name="V114" optype="continuous" dataType="double"/>
		<DataField name="V115" optype="continuous" dataType="double"/>
		<DataField name="V116" optype="continuous" dataType="double"/>
		<DataField name="V117" optype="continuous" dataType="double"/>
		<DataField name="V118" optype="continuous" dataType="double"/>
		<DataField name="V119" optype="continuous" dataType="double"/>
		<DataField name="V120" optype="continuous" dataType="double"/>
		<DataField name="V121" optype="continuous" dataType="double"/>
		<DataField name="V122" optype="continuous" dataType="double"/>
		<DataField name="V123" optype="continuous" dataType="double"/>
		<DataField name="V124" optype="continuous" dataType="double"/>
		<DataField name="V125" optype="continuous" dataType="double"/>
		<DataField name="V126" optype="continuous" dataType="double"/>
		<DataField name="V127" optype="continuous" dataType="double"/>
		<DataField name="V128" optype="continuous" dataType="double"/>
		<DataField name="V129" optype="continuous" dataType="double"/>
		<DataField name="V130" optype="continuous" dataType="double"/>
		<DataField name="V131" optype="continuous" dataType="double"/>
		<DataField name="V132" optype="continuous" dataType="double"/>
		<DataField name="V133" optype="continuous" dataType="double"/>
		<DataField name="V134" optype="continuous" dataType="double"/>
		<DataField name="V135" optype="continuous" dataType="double"/>
		<DataField name="V136" optype="continuous" dataType="double"/>
		<DataField name="V137" optype="continuous" dataType="double"/>
		<DataField name="V138" optype="continuous" dataType="double"/>
		<DataField name="V139" optype="continuous" dataType="double"/>
		<DataField name="V140" optype="continuous" dataType="double"/>
		<DataField name="V141" optype="continuous" dataType="double"/>
		<DataField name="V142" optype="continuous" dataType="double"/>
		<DataField name="V143" optype="continuous" dataType="double"/>
		<DataField name="V144" optype="continuous" dataType="double"/>
		<DataField name="V145" optype="continuous" dataType="double"/>
		<DataField name="V146" optype="continuous" dataType="double"/>
		<DataField name="V147" optype="continuous" dataType="double"/>
		<DataField name="V148" optype="continuous" dataType="double"/>
		<DataField name="V149" optype="continuous" dataType="double"/>
		<DataField name="V150" optype="continuous" dataType="double"/>
		<DataField name="V151" optype="continuous" dataType="double"/>
		<DataField name="V152" optype="continuous" dataType="double"/>
		<DataField name="V153" optype="continuous" dataType="double"/>
		<DataField name="V154" optype="continuous" dataType="double"/>
		<DataField name="V155" optype="continuous" dataType="double"/>
		<DataField name="V156" optype="continuous" dataType="double"/>
		<DataField name="V157" optype="continuous" dataType="double"/>
		<DataField name="V158" optype="continuous" dataType="double"/>
		<DataField name="V159" optype="continuous" dataType="double"/>
		<DataField name="V160" optype="continuous" dataType="double"/>
		<DataField name="V161" optype="continuous" dataType="double"/>
		<DataField name="V162" optype="continuous" dataType="double"/>
		<DataField name="V163" optype="continuous" dataType="double"/>
		<DataField name="V164" optype="continuous" dataType="double"/>
		<DataField name="V165" optype="continuous" dataType="double"/>
		<DataField name="V166" optype="continuous" dataType="double"/>
		<DataField name="V167" optype="continuous" dataType="double"/>
		<DataField name="V168" optype="continuous" dataType="double"/>
		<DataField name="V169" optype="continuous" dataType="double"/>
		<DataField name="V170" optype="continuous" dataType="double"/>
		<DataField name="V171" optype="continuous" dataType="double"/>
		<DataField name="V172" optype="continuous" dataType="double"/>
		<DataField name="V173" optype="continuous" dataType="double"/>
		<DataField name="V174" optype="continuous" dataType="double"/>
		<DataField name="V175" optype="continuous" dataType="double"/>
		<DataField name="V176" optype="continuous" dataType="double"/>
		<DataField name="V177" optype="continuous" dataType="double"/>
		<DataField name="V178" optype="continuous" dataType="double"/>
		<DataField name="V179" optype="continuous" dataType="double"/>
		<DataField name="V180" optype="continuous" dataType="double"/>
		<DataField name="V181" optype="continuous" dataType="double"/>
		<DataField name="V182" optype="continuous" dataType="double"/>
		<DataField name="V183" optype="continuous" dataType="double"/>
		<DataField name="V184" optype="continuous" dataType="double"/>
		<DataField name="V185" optype="continuous" dataType="double"/>
		<DataField name="V186" optype="continuous" dataType="double"/>
		<DataField name="V187" optype="continuous" dataType="double"/>
		<DataField name="V188" optype="continuous" dataType="double"/>
		<DataField name="V189" optype="continuous" dataType="double"/>
		<DataField name="V190" optype="continuous" dataType="double"/>
		<DataField name="V191" optype="continuous" dataType="double"/>
		<DataField name="V192" optype="continuous" dataType="double"/>
		<DataField name="V193" optype="continuous" dataType="double"/>
		<DataField name="V194" optype="continuous" dataType="double"/>
		<DataField name="V195" optype="continuous" dataType="double"/>
		<DataField name="V196" optype="continuous" dataType="double"/>
		<DataField name="V197" optype="continuous" dataType="double"/>
		<DataField name="V198" optype="continuous" dataType="double"/>
		<DataField name="V199" optype="continuous" dataType="double"/>
		<DataField name="V200" optype="continuous" dataType="double"/>
		<DataField name="V201" optype="continuous" dataType="double"/>
		<DataField name="V202" optype="continuous" dataType="double"/>
		<DataField name="V203" optype="continuous" dataType="double"/>
		<DataField name="V204" optype="continuous" dataType="double"/>
		<DataField name="V205" optype="continuous" dataType="double"/>
		<DataField name="V206" optype="continuous" dataType="double"/>
		<DataField name="V207" optype="continuous" dataType="double"/>
		<DataField name="V208" optype="continuous" dataType="double"/>
		<DataField name="V209" optype="continuous" dataType="double"/>
		<DataField name="V210" optype="continuous" dataType="double"/>
		<DataField name="V211" optype="continuous" dataType="double"/>
		<DataField name="V212" optype="continuous" dataType="double"/>
		<DataField name="V213" optype="continuous" dataType="double"/>
		<DataField name="V214" optype="continuous" dataType="double"/>
		<DataField name="V215" optype="continuous" dataType="double"/>
		<DataField name="V216" optype="continuous" dataType="double"/>
		<DataField name="V217" optype="continuous" dataType="double"/>
		<DataField name="V218" optype="continuous" dataType="double"/>
		<DataField name="V219" optype="continuous" dataType="double"/>
		<DataField name="V220" optype="continuous" dataType="double"/>
		<DataField name="V221" optype="continuous" dataType="double"/>
		<DataField name="V222" optype="continuous" dataType="double"/>
		<DataField name="V223" optype="continuous" dataType="double"/>
		<DataField name="V224" optype="continuous" dataType="double"/>
		<DataField name="V225" optype="continuous" dataType="double"/>
		<DataField name="V226" optype="continuous" dataType="double"/>
		<DataField name="V227" optype="continuous" dataType="double"/>
		<DataField name="V228" optype="continuous" dataType="double"/>
		<DataField name="V229" optype="continuous" dataType="double"/>
		<DataField name="V230" optype="continuous" dataType="double"/>
		<DataField name="V231" optype="continuous" dataType="double"/>
		<DataField name="V232" optype="continuous" dataType="double"/>
		<DataField name="V233" optype="continuous" dataType="double"/>
		<DataField name="V234" optype="continuous" dataType="double"/>
		<DataField name="V235" optype="continuous" dataType="double"/>
		<DataField name="V236" optype="continuous" dataType="double"/>
		<DataField name="V237" optype="continuous" dataType="double"/>
		<DataField name="V238" optype="continuous" dataType="double"/>
		<DataField name="V239" optype="continuous" dataType="double"/>
		<DataField name="V240" optype="continuous" dataType="double"/>
		<DataField name="V241" optype="continuous" dataType="double"/>
		<DataField name="V242" optype="continuous" dataType="double"/>
		<DataField name="V243" optype="continuous" dataType="double"/>
		<DataField name="V244" optype="continuous" dataType="double"/>
		<DataField name="V245" optype="continuous" dataType="double"/>
		<DataField name="V246" optype="continuous" dataType="double"/>
		<DataField name="V247" optype="continuous" dataType="double"/>
		<DataField name="V248" optype="continuous" dataType="double"/>
		<DataField name="V249" optype="continuous" dataType="double"/>
		<DataField name="V250" optype="continuous" dataType="double"/>
		<DataField name="V251" optype="continuous" dataType="double"/>
		<DataField name="V252" optype="continuous" dataType="double"/>
		<DataField name="V253" optype="continuous" dataType="double"/>
		<DataField name="V254" optype="continuous" dataType="double"/>
		<DataField name="V255" optype="continuous" dataType="double"/>
		<DataField name="V256" optype="continuous" dataType="double"/>
		<DataField name="V257" optype="continuous" dataType="double"/>
		<DataField name="V258" optype="continuous" dataType="double"/>
		<DataField name="V259" optype="continuous" dataType="double"/>
		<DataField name="V260" optype="continuous" dataType="double"/>
		<DataField name="V261" optype="continuous" dataType="double"/>
		<DataField name="V262" optype="continuous" dataType="double"/>
		<DataField name="V263" optype="continuous" dataType="double"/>
		<DataField name="V264" optype="continuous" dataType="double"/>
		<DataField name="V265" optype="continuous" dataType="double"/>
		<DataField name="V266" optype="continuous" dataType="double"/>
		<DataField name="V267" optype="continuous" dataType="double"/>
		<DataField name="V268" optype="continuous" dataType="double"/>
		<DataField name="V269" optype="continuous" dataType="double"/>
		<DataField name="V270" optype="continuous" dataType="double"/>
		<DataField name="V271" optype="continuous" dataType="double"/>
		<DataField name="V272" optype="continuous" dataType="double"/>
		<DataField name="V273" optype="continuous" dataType="double"/>
		<DataField name="V274" optype="continuous" dataType="double"/>
		<DataField name="V275" optype="continuous" dataType="double"/>
		<DataField name="V276" optype="continuous" dataType="double"/>
		<DataField name="V277" optype="continuous" dataType="double"/>
		<DataField name="V278" optype="continuous" dataType="double"/>
		<DataField name="V279" optype="continuous" dataType="double"/>
		<DataField name="V280" optype="continuous" dataType="double"/>
		<DataField name="V281" optype="continuous" dataType="double"/>
		<DataField name="V282" optype="continuous" dataType="double"/>
		<DataField name="V283" optype="continuous" dataType="double"/>
		<DataField name="V284" optype="continuous" dataType="double"/>
		<DataField name="V285" optype="continuous" dataType="double"/>
		<DataField name="V286" optype="continuous" dataType="double"/>
		<DataField name="V287" optype="continuous" dataType="double"/>
		<DataField name="V288" optype="continuous" dataType="double"/>
		<DataField name="V289" optype="continuous" dataType="double"/>
		<DataField name="V290" optype="continuous" dataType="double"/>
		<DataField name="V291" optype="continuous" dataType="double"/>
		<DataField name="V292" optype="continuous" dataType="double"/>
		<DataField name="V293" optype="continuous" dataType="double"/>
		<DataField name="V294" optype="continuous" dataType="double"/>
		<DataField name="V295" optype="continuous" dataType="double"/>
		<DataField name="V296" optype="continuous" dataType="double"/>
		<DataField name="V297" optype="continuous" dataType="double"/>
		<DataField name="V298" optype="continuous" dataType="double"/>
		<DataField name="V299" optype="continuous" dataType="double"/>
		<DataField name="V300" optype="continuous" dataType="double"/>
		<DataField name="V301" optype="continuous" dataType="double"/>
		<DataField name="V302" optype="continuous" dataType="double"/>
		<DataField name="V303" optype="continuous" dataType="double"/>
		<DataField name="V304" optype="continuous" dataType="double"/>
		<DataField name="V305" optype="continuous" dataType="double"/>
		<DataField name="V306" optype="continuous" dataType="double"/>
		<DataField name="V307" optype="continuous" dataType="double"/>
		<DataField name="V308" optype="continuous" dataType="double"/>
		<DataField name="V309" optype="continuous" dataType="double"/>
		<DataField name="V310" optype="continuous" dataType="double"/>
		<DataField name="V311" optype="continuous" dataType="double"/>
		<DataField name="V312" optype="continuous" dataType="double"/>
		<DataField name="V313" optype="continuous" dataType="double"/>
		<DataField name="V314" optype="continuous" dataType="double"/>
		<DataField name="V315" optype="continuous" dataType="double"/>
		<DataField name="V316" optype="continuous" dataType="double"/>
		<DataField name="V317" optype="continuous" dataType="double"/>
		<DataField name="V318" optype="continuous" dataType="double"/>
		<DataField name="V319" optype="continuous" dataType="double"/>
		<DataField name="V320" optype="continuous" dataType="double"/>
		<DataField name="V321" optype="continuous" dataType="double"/>
		<DataField name="V322" optype="continuous" dataType="double"/>
		<DataField name="V323" optype="continuous" dataType="double"/>
		<DataField name="V324" optype="continuous" dataType="double"/>
		<DataField name="V325" optype="continuous" dataType="double"/>
		<DataField name="V326" optype="continuous" dataType="double"/>
		<DataField name="V327" optype="continuous" dataType="double"/>
		<DataField name="V328" optype="continuous" dataType="double"/>
		<DataField name="V329" optype="continuous" dataType="double"/>
		<DataField name="V330" optype="continuous" dataType="double"/>
		<DataField name="V331" optype="continuous" dataType="double"/>
		<DataField name="V332" optype="continuous" dataType="double"/>
		<DataField name="V333" optype="continuous" dataType="double"/>
		<DataField name="V334" optype="continuous" dataType="double"/>
		<DataField name="V335" optype="continuous" dataType="double"/>
		<DataField name="V336" optype="continuous" dataType="double"/>
		<DataField name="V337" optype="continuous" dataType="double"/>
		<DataField name="V338" optype="continuous" dataType="double"/>
		<DataField name="V339" optype="continuous" dataType="double"/>
		<DataField name="V340" optype="continuous" dataType="double"/>
		<DataField name="V341" optype="continuous" dataType="double"/>
		<DataField name="V342" optype="continuous" dataType="double"/>
		<DataField name="V343" optype="continuous" dataType="double"/>
		<DataField name="V344" optype="continuous" dataType="double"/>
		<DataField name="V345" optype="continuous" dataType="double"/>
		<DataField name="V346" optype="continuous" dataType="double"/>
		<DataField name="V347" optype="continuous" dataType="double"/>
		<DataField name="V348" optype="continuous" dataType="double"/>
		<DataField name="V349" optype="continuous" dataType="double"/>
		<DataField name="V350" optype="continuous" dataType="double"/>
		<DataField name="V351" optype="continuous" dataType="double"/>
		<DataField name="V352" optype="continuous" dataType="double"/>
		<DataField name="V353" optype="continuous" dataType="double"/>
		<DataField name="V354" optype="continuous" dataType="double"/>
		<DataField name="V355" optype="continuous" dataType="double"/>
		<DataField name="V356" optype="continuous" dataType="double"/>
		<DataField name="V357" optype="continuous" dataType="double"/>
		<DataField name="V358" optype="continuous" dataType="double"/>
		<DataField name="V359" optype="continuous" dataType="double"/>
		<DataField name="V360" optype="continuous" dataType="double"/>
		<DataField name="V361" optype="continuous" dataType="double"/>
		<DataField name="V362" optype="continuous" dataType="double"/>
		<DataField name="V363" optype="continuous" dataType="double"/>
		<DataField name="V364" optype="continuous" dataType="double"/>
		<DataField name="V365" optype="continuous" dataType="double"/>
		<DataField name="V366" optype="continuous" dataType="double"/>
		<DataField name="V367" optype="continuous" dataType="double"/>
		<DataField name="V368" optype="continuous" dataType="double"/>
		<DataField name="V369" optype="continuous" dataType="double"/>
		<DataField name="V370" optype="continuous" dataType="double"/>
		<DataField name="V371" optype="continuous" dataType="double"/>
		<DataField name="V372" optype="continuous" dataType="double"/>
		<DataField name="V373" optype="continuous" dataType="double"/>
		<DataField name="V374" optype="continuous" dataType="double"/>
		<DataField name="V375" optype="continuous" dataType="double"/>
		<DataField name="V376" optype="continuous" dataType="double"/>
		<DataField name="V377" optype="continuous" dataType="double"/>
		<DataField name="V378" optype="continuous" dataType="double"/>
		<DataField name="V379" optype="continuous" dataType="double"/>
		<DataField name="V380" optype="continuous" dataType="double"/>
		<DataField name="V381" optype="continuous" dataType="double"/>
		<DataField name="V382" optype="continuous" dataType="double"/>
		<DataField name="V383" optype="continuous" dataType="double"/>
		<DataField name="V384" optype="continuous" dataType="double"/>
		<DataField name="V385" optype="continuous" dataType="double"/>
		<DataField name="V386" optype="continuous" dataType="double"/>
		<DataField name="V387" optype="continuous" dataType="double"/>
		<DataField name="V388" optype="continuous" dataType="double"/>
		<DataField name="V389" optype="continuous" dataType="double"/>
		<DataField name="V390" optype="continuous" dataType="double"/>
		<DataField name="V391" optype="continuous" dataType="double"/>
		<DataField name="V392" optype="continuous" dataType="double"/>
		<DataField name="V393" optype="continuous" dataType="double"/>
		<DataField name="V394" optype="continuous" dataType="double"/>
		<DataField name="V395" optype="continuous" dataType="double"/>
		<DataField name="V396" optype="continuous" dataType="double"/>
		<DataField name="V397" optype="continuous" dataType="double"/>
		<DataField name="V398" optype="continuous" dataType="double"/>
		<DataField name="V399" optype="continuous" dataType="double"/>
		<DataField name="V400" optype="continuous" dataType="double"/>
		<DataField name="V401" optype="continuous" dataType="double"/>
		<DataField name="V402" optype="continuous" dataType="double"/>
		<DataField name="V403" optype="continuous" dataType="double"/>
		<DataField name="V404" optype="continuous" dataType="double"/>
		<DataField name="V405" optype="continuous" dataType="double"/>
		<DataField name="V406" optype="continuous" dataType="double"/>
		<DataField name="V407" optype="continuous" dataType="double"/>
		<DataField name="V408" optype="continuous" dataType="double"/>
		<DataField name="V409" optype="continuous" dataType="double"/>
		<DataField name="V410" optype="continuous" dataType="double"/>
		<DataField name="V411" optype="continuous" dataType="double"/>
		<DataField name="V412" optype="continuous" dataType="double"/>
		<DataField name="V413" optype="continuous" dataType="double"/>
		<DataField name="V414" optype="continuous" dataType="double"/>
		<DataField name="V415" optype="continuous" dataType="double"/>
		<DataField name="V416" optype="continuous" dataType="double"/>
		<DataField name="V417" optype="continuous" dataType="double"/>
		<DataField name="V418" optype="continuous" dataType="double"/>
		<DataField name="V419" optype="continuous" dataType="double"/>
		<DataField name="V420" optype="continuous" dataType="double"/>
		<DataField name="V421" optype="continuous" dataType="double"/>
		<DataField name="V422" optype="continuous" dataType="double"/>
		<DataField name="V423" optype="continuous" dataType="double"/>
		<DataField name="V424" optype="continuous" dataType="double"/>
		<DataField name="V425" optype="continuous" dataType="double"/>
		<DataField name="V426" optype="continuous" dataType="double"/>
		<DataField name="V427" optype="continuous" dataType="double"/>
		<DataField name="V428" optype="continuous" dataType="double"/>
		<DataField name="V429" optype="continuous" dataType="double"/>
		<DataField name="V430" optype="continuous" dataType="double"/>
		<DataField name="V431" optype="continuous" dataType="double"/>
		<DataField name="V432" optype="continuous" dataType="double"/>
		<DataField name="V433" optype="continuous" dataType="double"/>
		<DataField name="V434" optype="continuous" dataType="double"/>
		<DataField name="V435" optype="continuous" dataType="double"/>
		<DataField name="V436" optype="continuous" dataType="double"/>
		<DataField name="V437" optype="continuous" dataType="double"/>
		<DataField name="V438" optype="continuous" dataType="double"/>
		<DataField name="V439" optype="continuous" dataType="double"/>
		<DataField name="V440" optype="continuous" dataType="double"/>
		<DataField name="V441" optype="continuous" dataType="double"/>
		<DataField name="V442" optype="continuous" dataType="double"/>
		<DataField name="V443" optype="continuous" dataType="double"/>
		<DataField name="V444" optype="continuous" dataType="double"/>
		<DataField name="V445" optype="continuous" dataType="double"/>
		<DataField name="V446" optype="continuous" dataType="double"/>
		<DataField name="V447" optype="continuous" dataType="double"/>
		<DataField name="V448" optype="continuous" dataType="double"/>
		<DataField name="V449" optype="continuous" dataType="double"/>
		<DataField name="V450" optype="continuous" dataType="double"/>
		<DataField name="V451" optype="continuous" dataType="double"/>
		<DataField name="V452" optype="continuous" dataType="double"/>
		<DataField name="V453" optype="continuous" dataType="double"/>
		<DataField name="V454" optype="continuous" dataType="double"/>
		<DataField name="V455" optype="continuous" dataType="double"/>
		<DataField name="V456" optype="continuous" dataType="double"/>
		<DataField name="V457" optype="continuous" dataType="double"/>
		<DataField name="V458" optype="continuous" dataType="double"/>
		<DataField name="V459" optype="continuous" dataType="double"/>
		<DataField name="V460" optype="continuous" dataType="double"/>
		<DataField name="V461" optype="continuous" dataType="double"/>
		<DataField name="V462" optype="continuous" dataType="double"/>
		<DataField name="V463" optype="continuous" dataType="double"/>
		<DataField name="V464" optype="continuous" dataType="double"/>
		<DataField name="V465" optype="continuous" dataType="double"/>
		<DataField name="V466" optype="continuous" dataType="double"/>
		<DataField name="V467" optype="continuous" dataType="double"/>
		<DataField name="V468" optype="continuous" dataType="double"/>
		<DataField name="V469" optype="continuous" dataType="double"/>
		<DataField name="V470" optype="continuous" dataType="double"/>
		<DataField name="V471" optype="continuous" dataType="double"/>
		<DataField name="V472" optype="continuous" dataType="double"/>
		<DataField name="V473" optype="continuous" dataType="double"/>
		<DataField name="V474" optype="continuous" dataType="double"/>
		<DataField name="V475" optype="continuous" dataType="double"/>
		<DataField name="V476" optype="continuous" dataType="double"/>
		<DataField name="V477" optype="continuous" dataType="double"/>
		<DataField name="V478" optype="continuous" dataType="double"/>
		<DataField name="V479" optype="continuous" dataType="double"/>
		<DataField name="V480" optype="continuous" dataType="double"/>
		<DataField name="V481" optype="continuous" dataType="double"/>
		<DataField name="V482" optype="continuous" dataType="double"/>
		<DataField name="V483" optype="continuous" dataType="double"/>
		<DataField name="V484" optype="continuous" dataType="double"/>
		<DataField name="V485" optype="continuous" dataType="double"/>
		<DataField name="V486" optype="continuous" dataType="double"/>
		<DataField name="V487" optype="continuous" dataType="double"/>
		<DataField name="V488" optype="continuous" dataType="double"/>
		<DataField name="V489" optype="continuous" dataType="double"/>
		<DataField name="V490" optype="continuous" dataType="double"/>
		<DataField name="V491" optype="continuous" dataType="double"/>
		<DataField name="V492" optype="continuous" dataType="double"/>
		<DataField name="V493" optype="continuous" dataType="double"/>
		<DataField name="V494" optype="continuous" dataType="double"/>
		<DataField name="V495" optype="continuous" dataType="double"/>
		<DataField name="V496" optype="continuous" dataType="double"/>
		<DataField name="V497" optype="continuous" dataType="double"/>
		<DataField name="V498" optype="continuous" dataType="double"/>
		<DataField name="V499" optype="continuous" dataType="double"/>
		<DataField name="V500" optype="continuous" dataType="double"/>
		<DataField name="V501" optype="continuous" dataType="double"/>
		<DataField name="V502" optype="continuous" dataType="double"/>
		<DataField name="V503" optype="continuous" dataType="double"/>
		<DataField name="V504" optype="continuous" dataType="double"/>
		<DataField name="V505" optype="continuous" dataType="double"/>
		<DataField name="V506" optype="continuous" dataType="double"/>
		<DataField name="V507" optype="continuous" dataType="double"/>
		<DataField name="V508" optype="continuous" dataType="double"/>
		<DataField name="V509" optype="continuous" dataType="double"/>
		<DataField name="V510" optype="continuous" dataType="double"/>
		<DataField name="V511" optype="continuous" dataType="double"/>
		<DataField name="V512" optype="continuous" dataType="double"/>
		<DataField name="V513" optype="continuous" dataType="double"/>
		<DataField name="V514" optype="continuous" dataType="double"/>
		<DataField name="V515" optype="continuous" dataType="double"/>
		<DataField name="V516" optype="continuous" dataType="double"/>
		<DataField name="V517" optype="continuous" dataType="double"/>
		<DataField name="V518" optype="continuous" dataType="double"/>
		<DataField name="V519" optype="continuous" dataType="double"/>
		<DataField name="V520" optype="continuous" dataType="double"/>
		<DataField name="V521" optype="continuous" dataType="double"/>
		<DataField name="V522" optype="continuous" dataType="double"/>
		<DataField name="V523" optype="continuous" dataType="double"/>
		<DataField name="V524" optype="continuous" dataType="double"/>
		<DataField name="V525" optype="continuous" dataType="double"/>
		<DataField name="V526" optype="continuous" dataType="double"/>
		<DataField name="V527" optype="continuous" dataType="double"/>
		<DataField name="V528" optype="continuous" dataType="double"/>
		<DataField name="V529" optype="continuous" dataType="double"/>
		<DataField name="V530" optype="continuous" dataType="double"/>
		<DataField name="V531" optype="continuous" dataType="double"/>
		<DataField name="V532" optype="continuous" dataType="double"/>
		<DataField name="V533" optype="continuous" dataType="double"/>
		<DataField name="V534" optype="continuous" dataType="double"/>
		<DataField name="V535" optype="continuous" dataType="double"/>
		<DataField name="V536" optype="continuous" dataType="double"/>
		<DataField name="V537" optype="continuous" dataType="double"/>
		<DataField name="V538" optype="continuous" dataType="double"/>
		<DataField name="V539" optype="continuous" dataType="double"/>
		<DataField name="V540" optype="continuous" dataType="double"/>
		<DataField name="V541" optype="continuous" dataType="double"/>
		<DataField name="V542" optype="continuous" dataType="double"/>
		<DataField name="V543" optype="continuous" dataType="double"/>
		<DataField name="V544" optype="continuous" dataType="double"/>
		<DataField name="V545" optype="continuous" dataType="double"/>
		<DataField name="V546" optype="continuous" dataType="double"/>
		<DataField name="V547" optype="continuous" dataType="double"/>
		<DataField name="V548" optype="continuous" dataType="double"/>
		<DataField name="V549" optype="continuous" dataType="double"/>
		<DataField name="V550" optype="continuous" dataType="double"/>
		<DataField name="V551" optype="continuous" dataType="double"/>
		<DataField name="V552" optype="continuous" dataType="double"/>
		<DataField name="V553" optype="continuous" dataType="double"/>
		<DataField name="V554" optype="continuous" dataType="double"/>
		<DataField name="V555" optype="continuous" dataType="double"/>
		<DataField name="V556" optype="continuous" dataType="double"/>
		<DataField name="V557" optype="continuous" dataType="double"/>
		<DataField name="V558" optype="continuous" dataType="double"/>
		<DataField name="V559" optype="continuous" dataType="double"/>
		<DataField name="V560" optype="continuous" dataType="double"/>
		<DataField name="V561" optype="continuous" dataType="double"/>
		<DataField name="V562" optype="continuous" dataType="double"/>
		<DataField name="V563" optype="continuous" dataType="double"/>
		<DataField name="V564" optype="continuous" dataType="double"/>
		<DataField name="V565" optype="continuous" dataType="double"/>
		<DataField name="V566" optype="continuous" dataType="double"/>
		<DataField name="V567" optype="continuous" dataType="double"/>
		<DataField name="V568" optype="continuous" dataType="double"/>
		<DataField name="V569" optype="continuous" dataType="double"/>
		<DataField name="V570" optype="continuous" dataType="double"/>
		<DataField name="V571" optype="continuous" dataType="double"/>
		<DataField name="V572" optype="continuous" dataType="double"/>
		<DataField name="V573" optype="continuous" dataType="double"/>
		<DataField name="V574" optype="continuous" dataType="double"/>
		<DataField name="V575" optype="continuous" dataType="double"/>
		<DataField name="V576" optype="continuous" dataType="double"/>
		<DataField name="V577" optype="continuous" dataType="double"/>
		<DataField name="V578" optype="continuous" dataType="double"/>
		<DataField name="V579" optype="continuous" dataType="double"/>
		<DataField name="V580" optype="continuous" dataType="double"/>
		<DataField name="V581" optype="continuous" dataType="double"/>
		<DataField name="V582" optype="continuous" dataType="double"/>
		<DataField name="V583" optype="continuous" dataType="double"/>
		<DataField name="V584" optype="continuous" dataType="double"/>
		<DataField name="V585" optype="continuous" dataType="double"/>
		<DataField name="V586" optype="continuous" dataType="double"/>
		<DataField name="V587" optype="continuous" dataType="double"/>
		<DataField name="V588" optype="continuous" dataType="double"/>
		<DataField name="V589" optype="continuous" dataType="double"/>
		<DataField name="V590" optype="continuous" dataType="double"/>
		<DataField name="V591" optype="continuous" dataType="double"/>
		<DataField name="V592" optype="continuous" dataType="double"/>
		<DataField name="V593" optype="continuous" dataType="double"/>
		<DataField name="V594" optype="continuous" dataType="double"/>
		<DataField name="V595" optype="continuous" dataType="double"/>
		<DataField name="V596" optype="continuous" dataType="double"/>
		<DataField name="V597" optype="continuous" dataType="double"/>
		<DataField name="V598" optype="continuous" dataType="double"/>
		<DataField name="V599" optype="continuous" dataType="double"/>
		<DataField name="V600" optype="continuous" dataType="double"/>
		<DataField name="V601" optype="continuous" dataType="double"/>
		<DataField name="V602" optype="continuous" dataType="double"/>
		<DataField name="V603" optype="continuous" dataType="double"/>
		<DataField name="V604" optype="continuous" dataType="double"/>
		<DataField name="V605" optype="continuous" dataType="double"/>
		<DataField name="V606" optype="continuous" dataType="double"/>
		<DataField name="V607" optype="continuous" dataType="double"/>
		<DataField name="V608" optype="continuous" dataType="double"/>
		<DataField name="V609" optype="continuous" dataType="double"/>
		<DataField name="V610" optype="continuous" dataType="double"/>
		<DataField name="V611" optype="continuous" dataType="double"/>
		<DataField name="V612" optype="continuous" dataType="double"/>
		<DataField name="V613" optype="continuous" dataType="double"/>
		<DataField name="V614" optype="continuous" dataType="double"/>
		<DataField name="V615" optype="continuous" dataType="double"/>
		<DataField name="V616" optype="continuous" dataType="double"/>
		<DataField name="V617" optype="continuous" dataType="double"/>
		<DataField name="V618" optype="continuous" dataType="double"/>
		<DataField name="V619" optype="continuous" dataType="double"/>
		<DataField name="V620" optype="continuous" dataType="double"/>
		<DataField name="V621" optype="continuous" dataType="double"/>
		<DataField name="V622" optype="continuous" dataType="double"/>
		<DataField name="V623" optype="continuous" dataType="double"/>
		<DataField name="V624" optype="continuous" dataType="double"/>
		<DataField name="V625" optype="continuous" dataType="double"/>
		<DataField name="V626" optype="continuous" dataType="double"/>
		<DataField name="V627" optype="continuous" dataType="double"/>
		<DataField name="V628" optype="continuous" dataType="double"/>
		<DataField name="V629" optype="continuous" dataType="double"/>
		<DataField name="V630" optype="continuous" dataType="double"/>
		<DataField name="V631" optype="continuous" dataType="double"/>
		<DataField name="V632" optype="continuous" dataType="double"/>
		<DataField name="V633" optype="continuous" dataType="double"/>
		<DataField name="V634" optype="continuous" dataType="double"/>
		<DataField name="V635" optype="continuous" dataType="double"/>
		<DataField name="V636" optype="continuous" dataType="double"/>
		<DataField name="V637" optype="continuous" dataType="double"/>
		<DataField name="V638" optype="continuous" dataType="double"/>
		<DataField name="V639" optype="continuous" dataType="double"/>
		<DataField name="V640" optype="continuous" dataType="double"/>
		<DataField name="V641" optype="continuous" dataType="double"/>
		<DataField name="V642" optype="continuous" dataType="double"/>
		<DataField name="V643" optype="continuous" dataType="double"/>
		<DataField name="V644" optype="continuous" dataType="double"/>
		<DataField name="V645" optype="continuous" dataType="double"/>
		<DataField name="V646" optype="continuous" dataType="double"/>
		<DataField name="V647" optype="continuous" dataType="double"/>
		<DataField name="V648" optype="continuous" dataType="double"/>
		<DataField name="V649" optype="continuous" dataType="double"/>
		<DataField name="V650" optype="continuous" dataType="double"/>
		<DataField name="V651" optype="continuous" dataType="double"/>
		<DataField name="V652" optype="continuous" dataType="double"/>
		<DataField name="V653" optype="continuous" dataType="double"/>
		<DataField name="V654" optype="continuous" dataType="double"/>
		<DataField name="V655" optype="continuous" dataType="double"/>
		<DataField name="V656" optype="continuous" dataType="double"/>
		<DataField name="V657" optype="continuous" dataType="double"/>
		<DataField name="V658" optype="continuous" dataType="double"/>
		<DataField name="V659" optype="continuous" dataType="double"/>
		<DataField name="V660" optype="continuous" dataType="double"/>
		<DataField name="V661" optype="continuous" dataType="double"/>
		<DataField name="V662" optype="continuous" dataType="double"/>
		<DataField name="V663" optype="continuous" dataType="double"/>
		<DataField name="V664" optype="continuous" dataType="double"/>
		<DataField name="V665" optype="continuous" dataType="double"/>
		<DataField name="V666" optype="continuous" dataType="double"/>
		<DataField name="V667" optype="continuous" dataType="double"/>
		<DataField name="V668" optype="continuous" dataType="double"/>
		<DataField name="V669" optype="continuous" dataType="double"/>
		<DataField name="V670" optype="continuous" dataType="double"/>
		<DataField name="V671" optype="continuous" dataType="double"/>
		<DataField name="V672" optype="continuous" dataType="double"/>
		<DataField name="V673" optype="continuous" dataType="double"/>
		<DataField name="V674" optype="continuous" dataType="double"/>
		<DataField name="V675" optype="continuous" dataType="double"/>
		<DataField name="V676" optype="continuous" dataType="double"/>
		<DataField name="V677" optype="continuous" dataType="double"/>
		<DataField name="V678" optype="continuous" dataType="double"/>
		<DataField name="V679" optype="continuous" dataType="double"/>
		<DataField name="V680" optype="continuous" dataType="double"/>
		<DataField name="V681" optype="continuous" dataType="double"/>
		<DataField name="V682" optype="continuous" dataType="double"/>
		<DataField name="V683" optype="continuous" dataType="double"/>
		<DataField name="V684" optype="continuous" dataType="double"/>
		<DataField name="V685" optype="continuous" dataType="double"/>
	</DataDictionary>
	<MiningModel functionName="classification">
		<MiningSchema>
			<MiningField name="_target" usageType="target"/>
			<MiningField name="V1"/>
			<MiningField name="V2"/>
			<MiningField name="V3"/>
			<MiningField name="V4"/>
			<MiningField name="V5"/>
			<MiningField name="V6"/>
			<MiningField name="V7"/>
			<MiningField name="V8"/>
			<MiningField name="V9"/>
			<MiningField name="V10"/>
			<MiningField name="V11"/>
			<MiningField name="V12"/>
			<MiningField name="V13"/>
			<MiningField name="V14"/>
			<MiningField name="V15"/>
			<MiningField name="V16"/>
			<MiningField name="V17"/>
			<MiningField name="V18"/>
			<MiningField name="V19"/>
			<MiningField name="V20"/>
			<MiningField name="V21"/>
			<MiningField name="V22"/>
			<MiningField name="V23"/>
			<MiningField name="V24"/>
			<MiningField name="V25"/>
			<MiningField name="V26"/>
			<MiningField name="V27"/>
			<MiningField name="V28"/>
			<MiningField name="V29"/>
			<MiningField name="V30"/>
			<MiningField name="V31"/>
			<MiningField name="V32"/>
			<MiningField name="V33"/>
			<MiningField name="V34"/>
			<MiningField name="V35"/>
			<MiningField name="V36"/>
			<MiningField name="V37"/>
			<MiningField name="V38"/>
			<MiningField name="V39"/>
			<MiningField name="V40"/>
			<MiningField name="V41"/>
			<MiningField name="V42"/>
			<MiningField name="V43"/>
			<MiningField name="V44"/>
			<MiningField name="V45"/>
			<MiningField name="V46"/>
			<MiningField name="V47"/>
			<MiningField name="V48"/>
			<MiningField name="V49"/>
			<MiningField name="V50"/>
			<MiningField name="V51"/>
			<MiningField name="V52"/>
			<MiningField name="V53"/>
			<MiningField name="V54"/>
			<MiningField name="V55"/>
			<MiningField name="V56"/>
			<MiningField name="V57"/>
			<MiningField name="V58"/>
			<MiningField name="V59"/>
			<MiningField name="V60"/>
			<MiningField name="V61"/>
			<MiningField name="V62"/>
			<MiningField name="V63"/>
			<MiningField name="V64"/>
			<MiningField name="V65"/>
			<MiningField name="V66"/>
			<MiningField name="V67"/>
			<MiningField name="V68"/>
			<MiningField name="V69"/>
			<MiningField name="V70"/>
			<MiningField name="V71"/>
			<MiningField name="V72"/>
			<MiningField name="V73"/>
			<MiningField name="V74"/>
			<MiningField name="V75"/>
			<MiningField name="V76"/>
			<MiningField name="V77"/>
			<MiningField name="V78"/>
			<MiningField name="V79"/>
			<MiningField name="V80"/>
			<MiningField name="V81"/>
			<MiningField name="V82"/>
			<MiningField name="V83"/>
			<MiningField name="V84"/>
			<MiningField name="V85"/>
			<MiningField name="V86"/>
			<MiningField name="V87"/>
			<MiningField name="V88"/>
			<MiningField name="V89"/>
			<MiningField name="V90"/>
			<MiningField name="V91"/>
			<MiningField name="V92"/>
			<MiningField name="V93"/>
			<MiningField name="V94"/>
			<MiningField name="V95"/>
			<MiningField name="V96"/>
			<MiningField name="V97"/>
			<MiningField name="V98"/>
			<MiningField name="V99"/>
			<MiningField name="V100"/>
			<MiningField name="V101"/>
			<MiningField name="V102"/>
			<MiningField name="V103"/>
			<MiningField name="V104"/>
			<MiningField name="V105"/>
			<MiningField name="V106"/>
			<MiningField name="V107"/>
			<MiningField name="V108"/>
			<MiningField name="V109"/>
			<MiningField name="V110"/>
			<MiningField name="V111"/>
			<MiningField name="V112"/>
			<MiningField name="V113"/>
			<MiningField name="V114"/>
			<MiningField name="V115"/>
			<MiningField name="V116"/>
			<MiningField name="V117"/>
			<MiningField name="V118"/>
			<MiningField name="V119"/>
			<MiningField name="V120"/>
			<MiningField name="V121"/>
			<MiningField name="V122"/>
			<MiningField name="V123"/>
			<MiningField name="V124"/>
			<MiningField name="V125"/>
			<MiningField name="V126"/>
			<MiningField name="V127"/>
			<MiningField name="V128"/>
			<MiningField name="V129"/>
			<MiningField name="V130"/>
			<MiningField name="V131"/>
			<MiningField name="V132"/>
			<MiningField name="V133"/>
			<MiningField name="V134"/>
			<MiningField name="V135"/>
			<MiningField name="V136"/>
			<MiningField name="V137"/>
			<MiningField name="V138"/>
			<MiningField name="V139"/>
			<MiningField name="V140"/>
			<MiningField name="V141"/>
			<MiningField name="V142"/>
			<MiningField name="V143"/>
			<MiningField name="V144"/>
			<MiningField name="V145"/>
			<MiningField name="V146"/>
			<MiningField name="V147"/>
			<MiningField name="V148"/>
			<MiningField name="V149"/>
			<MiningField name="V150"/>
			<MiningField name="V151"/>
			<MiningField name="V152"/>
			<MiningField name="V153"/>
			<MiningField name="V154"/>
			<MiningField name="V155"/>
			<MiningField name="V156"/>
			<MiningField name="V157"/>
			<MiningField name="V158"/>
			<MiningField name="V159"/>
			<MiningField name="V160"/>
			<MiningField name="V161"/>
			<MiningField name="V162"/>
			<MiningField name="V163"/>
			<MiningField name="V164"/>
			<MiningField name="V165"/>
			<MiningField name="V166"/>
			<MiningField name="V167"/>
			<MiningField name="V168"/>
			<MiningField name="V169"/>
			<MiningField name="V170"/>
			<MiningField name="V171"/>
			<MiningField name="V172"/>
			<MiningField name="V173"/>
			<MiningField name="V174"/>
			<MiningField name="V175"/>
			<MiningField name="V176"/>
			<MiningField name="V177"/>
			<MiningField name="V178"/>
			<MiningField name="V179"/>
			<MiningField name="V180"/>
			<MiningField name="V181"/>
			<MiningField name="V182"/>
			<MiningField name="V183"/>
			<MiningField name="V184"/>
			<MiningField name="V185"/>
			<MiningField name="V186"/>
			<MiningField name="V187"/>
			<MiningField name="V188"/>
			<MiningField name="V189"/>
			<MiningField name="V190"/>
			<MiningField name="V191"/>
			<MiningField name="V192"/>
			<MiningField name="V193"/>
			<MiningField name="V194"/>
			<MiningField name="V195"/>
			<MiningField name="V196"/>
			<MiningField name="V197"/>
			<MiningField name="V198"/>
			<MiningField name="V199"/>
			<MiningField name="V200"/>
			<MiningField name="V201"/>
			<MiningField name="V202"/>
			<MiningField name="V203"/>
			<MiningField name="V204"/>
			<MiningField name="V205"/>
			<MiningField name="V206"/>
			<MiningField name="V207"/>
			<MiningField name="V208"/>
			<MiningField name="V209"/>
			<MiningField name="V210"/>
			<MiningField name="V211"/>
			<MiningField name="V212"/>
			<MiningField name="V213"/>
			<MiningField name="V214"/>
			<MiningField name="V215"/>
			<MiningField name="V216"/>
			<MiningField name="V217"/>
			<MiningField name="V218"/>
			<MiningField name="V219"/>
			<MiningField name="V220"/>
			<MiningField name="V221"/>
			<MiningField name="V222"/>
			<MiningField name="V223"/>
			<MiningField name="V224"/>
			<MiningField name="V225"/>
			<MiningField name="V226"/>
			<MiningField name="V227"/>
			<MiningField name="V228"/>
			<MiningField name="V229"/>
			<MiningField name="V230"/>
			<MiningField name="V231"/>
			<MiningField name="V232"/>
			<MiningField name="V233"/>
			<MiningField name="V234"/>
			<MiningField name="V235"/>
			<MiningField name="V236"/>
			<MiningField name="V237"/>
			<MiningField name="V238"/>
			<MiningField name="V239"/>
			<MiningField name="V240"/>
			<MiningField name="V241"/>
			<MiningField name="V242"/>
			<MiningField name="V243"/>
			<MiningField name="V244"/>
			<MiningField name="V245"/>
			<MiningField name="V246"/>
			<MiningField name="V247"/>
			<MiningField name="V248"/>
			<MiningField name="V249"/>
			<MiningField name="V250"/>
			<MiningField name="V251"/>
			<MiningField name="V252"/>
			<MiningField name="V253"/>
			<MiningField name="V254"/>
			<MiningField name="V255"/>
			<MiningField name="V256"/>
			<MiningField name="V257"/>
			<MiningField name="V258"/>
			<MiningField name="V259"/>
			<MiningField name="V260"/>
			<MiningField name="V261"/>
			<MiningField name="V262"/>
			<MiningField name="V263"/>
			<MiningField name="V264"/>
			<MiningField name="V265"/>
			<MiningField name="V266"/>
			<MiningField name="V267"/>
			<MiningField name="V268"/>
			<MiningField name="V269"/>
			<MiningField name="V270"/>
			<MiningField name="V271"/>
			<MiningField name="V272"/>
			<MiningField name="V273"/>
			<MiningField name="V274"/>
			<MiningField name="V275"/>
			<MiningField name="V276"/>
			<MiningField name="V277"/>
			<MiningField name="V278"/>
			<MiningField name="V279"/>
			<MiningField name="V280"/>
			<MiningField name="V281"/>
			<MiningField name="V282"/>
			<MiningField name="V283"/>
			<MiningField name="V284"/>
			<MiningField name="V285"/>
			<MiningField name="V286"/>
			<MiningField name="V287"/>
			<MiningField name="V288"/>
			<MiningField name="V289"/>
			<MiningField name="V290"/>
			<MiningField name="V291"/>
			<MiningField name="V292"/>
			<MiningField name="V293"/>
			<MiningField name="V294"/>
			<MiningField name="V295"/>
			<MiningField name="V296"/>
			<MiningField name="V297"/>
			<MiningField name="V298"/>
			<MiningField name="V299"/>
			<MiningField name="V300"/>
			<MiningField name="V301"/>
			<MiningField name="V302"/>
			<MiningField name="V303"/>
			<MiningField name="V304"/>
			<MiningField name="V305"/>
			<MiningField name="V306"/>
			<MiningField name="V307"/>
			<MiningField name="V308"/>
			<MiningField name="V309"/>
			<MiningField name="V310"/>
			<MiningField name="V311"/>
			<MiningField name="V312"/>
			<MiningField name="V313"/>
			<MiningField name="V314"/>
			<MiningField name="V315"/>
			<MiningField name="V316"/>
			<MiningField name="V317"/>
			<MiningField name="V318"/>
			<MiningField name="V319"/>
			<MiningField name="V320"/>
			<MiningField name="V321"/>
			<MiningField name="V322"/>
			<MiningField name="V323"/>
			<MiningField name="V324"/>
			<MiningField name="V325"/>
			<MiningField name="V326"/>
			<MiningField name="V327"/>
			<MiningField name="V328"/>
			<MiningField name="V329"/>
			<MiningField name="V330"/>
			<MiningField name="V331"/>
			<MiningField name="V332"/>
			<MiningField name="V333"/>
			<MiningField name="V334"/>
			<MiningField name="V335"/>
			<MiningField name="V336"/>
			<MiningField name="V337"/>
			<MiningField name="V338"/>
			<MiningField name="V339"/>
			<MiningField name="V340"/>
			<MiningField name="V341"/>
			<MiningField name="V342"/>
			<MiningField name="V343"/>
			<MiningField name="V344"/>
			<MiningField name="V345"/>
			<MiningField name="V346"/>
			<MiningField name="V347"/>
			<MiningField name="V348"/>
			<MiningField name="V349"/>
			<MiningField name="V350"/>
			<MiningField name="V351"/>
			<MiningField name="V352"/>
			<MiningField name="V353"/>
			<MiningField name="V354"/>
			<MiningField name="V355"/>
			<MiningField name="V356"/>
			<MiningField name="V357"/>
			<MiningField name="V358"/>
			<MiningField name="V359"/>
			<MiningField name="V360"/>
			<MiningField name="V361"/>
			<MiningField name="V362"/>
			<MiningField name="V363"/>
			<MiningField name="V364"/>
			<MiningField name="V365"/>
			<MiningField name="V366"/>
			<MiningField name="V367"/>
			<MiningField name="V368"/>
			<MiningField name="V369"/>
			<MiningField name="V370"/>
			<MiningField name="V371"/>
			<MiningField name="V372"/>
			<MiningField name="V373"/>
			<MiningField name="V374"/>
			<MiningField name="V375"/>
			<MiningField name="V376"/>
			<MiningField name="V377"/>
			<MiningField name="V378"/>
			<MiningField name="V379"/>
			<MiningField name="V380"/>
			<MiningField name="V381"/>
			<MiningField name="V382"/>
			<MiningField name="V383"/>
			<MiningField name="V384"/>
			<MiningField name="V385"/>
			<MiningField name="V386"/>
			<MiningField name="V387"/>
			<MiningField name="V388"/>
			<MiningField name="V389"/>
			<MiningField name="V390"/>
			<MiningField name="V391"/>
			<MiningField name="V392"/>
			<MiningField name="V393"/>
			<MiningField name="V394"/>
			<MiningField name="V395"/>
			<MiningField name="V396"/>
			<MiningField name="V397"/>
			<MiningField name="V398"/>
			<MiningField name="V399"/>
			<MiningField name="V400"/>
			<MiningField name="V401"/>
			<MiningField name="V402"/>
			<MiningField name="V403"/>
			<MiningField name="V404"/>
			<MiningField name="V405"/>
			<MiningField name="V406"/>
			<MiningField name="V407"/>
			<MiningField name="V408"/>
			<MiningField name="V409"/>
			<MiningField name="V410"/>
			<MiningField name="V411"/>
			<MiningField name="V412"/>
			<MiningField name="V413"/>
			<MiningField name="V414"/>
			<MiningField name="V415"/>
			<MiningField name="V416"/>
			<MiningField name="V417"/>
			<MiningField name="V418"/>
			<MiningField name="V419"/>
			<MiningField name="V420"/>
			<MiningField name="V421"/>
			<MiningField name="V422"/>
			<MiningField name="V423"/>
			<MiningField name="V424"/>
			<MiningField name="V425"/>
			<MiningField name="V426"/>
			<MiningField name="V427"/>
			<MiningField name="V428"/>
			<MiningField name="V429"/>
			<MiningField name="V430"/>
			<MiningField name="V431"/>
			<MiningField name="V432"/>
			<MiningField name="V433"/>
			<MiningField name="V434"/>
			<MiningField name="V435"/>
			<MiningField name="V436"/>
			<MiningField name="V437"/>
			<MiningField name="V438"/>
			<MiningField name="V439"/>
			<MiningField name="V440"/>
			<MiningField name="V441"/>
			<MiningField name="V442"/>
			<MiningField name="V443"/>
			<MiningField name="V444"/>
			<MiningField name="V445"/>
			<MiningField name="V446"/>
			<MiningField name="V447"/>
			<MiningField name="V448"/>
			<MiningField name="V449"/>
			<MiningField name="V450"/>
			<MiningField name="V451"/>
			<MiningField name="V452"/>
			<MiningField name="V453"/>
			<MiningField name="V454"/>
			<MiningField name="V455"/>
			<MiningField name="V456"/>
			<MiningField name="V457"/>
			<MiningField name="V458"/>
			<MiningField name="V459"/>
			<MiningField name="V460"/>
			<MiningField name="V461"/>
			<MiningField name="V462"/>
			<MiningField name="V463"/>
			<MiningField name="V464"/>
			<MiningField name="V465"/>
			<MiningField name="V466"/>
			<MiningField name="V467"/>
			<MiningField name="V468"/>
			<MiningField name="V469"/>
			<MiningField name="V470"/>
			<MiningField name="V471"/>
			<MiningField name="V472"/>
			<MiningField name="V473"/>
			<MiningField name="V474"/>
			<MiningField name="V475"/>
			<MiningField name="V476"/>
			<MiningField name="V477"/>
			<MiningField name="V478"/>
			<MiningField name="V479"/>
			<MiningField name="V480"/>
			<MiningField name="V481"/>
			<MiningField name="V482"/>
			<MiningField name="V483"/>
			<MiningField name="V484"/>
			<MiningField name="V485"/>
			<MiningField name="V486"/>
			<MiningField name="V487"/>
			<MiningField name="V488"/>
			<MiningField name="V489"/>
			<MiningField name="V490"/>
			<MiningField name="V491"/>
			<MiningField name="V492"/>
			<MiningField name="V493"/>
			<MiningField name="V494"/>
			<MiningField name="V495"/>
			<MiningField name="V496"/>
			<MiningField name="V497"/>
			<MiningField name="V498"/>
			<MiningField name="V499"/>
			<MiningField name="V500"/>
			<MiningField name="V501"/>
			<MiningField name="V502"/>
			<MiningField name="V503"/>
			<MiningField name="V504"/>
			<MiningField name="V505"/>
			<MiningField name="V506"/>
			<MiningField name="V507"/>
			<MiningField name="V508"/>
			<MiningField name="V509"/>
			<MiningField name="V510"/>
			<MiningField name="V511"/>
			<MiningField name="V512"/>
			<MiningField name="V513"/>
			<MiningField name="V514"/>
			<MiningField name="V515"/>
			<MiningField name="V516"/>
			<MiningField name="V517"/>
			<MiningField name="V518"/>
			<MiningField name="V519"/>
			<MiningField name="V520"/>
			<MiningField name="V521"/>
			<MiningField name="V522"/>
			<MiningField name="V523"/>
			<MiningField name="V524"/>
			<MiningField name="V525"/>
			<MiningField name="V526"/>
			<MiningField name="V527"/>
			<MiningField name="V528"/>
			<MiningField name="V529"/>
			<MiningField name="V530"/>
			<MiningField name="V531"/>
			<MiningField name="V532"/>
			<MiningField name="V533"/>
			<MiningField name="V534"/>
			<MiningField name="V535"/>
			<MiningField name="V536"/>
			<MiningField name="V537"/>
			<MiningField name="V538"/>
			<MiningField name="V539"/>
			<MiningField name="V540"/>
			<MiningField name="V541"/>
			<MiningField name="V542"/>
			<MiningField name="V543"/>
			<MiningField name="V544"/>
			<MiningField name="V545"/>
			<MiningField name="V546"/>
			<MiningField name="V547"/>
			<MiningField name="V548"/>
			<MiningField name="V549"/>
			<MiningField name="V550"/>
			<MiningField name="V551"/>
			<MiningField name="V552"/>
			<MiningField name="V553"/>
			<MiningField name="V554"/>
			<MiningField name="V555"/>
			<MiningField name="V556"/>
			<MiningField name="V557"/>
			<MiningField name="V558"/>
			<MiningField name="V559"/>
			<MiningField name="V560"/>
			<MiningField name="V561"/>
			<MiningField name="V562"/>
			<MiningField name="V563"/>
			<MiningField name="V564"/>
			<MiningField name="V565"/>
			<MiningField name="V566"/>
			<MiningField name="V567"/>
			<MiningField name="V568"/>
			<MiningField name="V569"/>
			<MiningField name="V570"/>
			<MiningField name="V571"/>
			<MiningField name="V572"/>
			<MiningField name="V573"/>
			<MiningField name="V574"/>
			<MiningField name="V575"/>
			<MiningField name="V576"/>
			<MiningField name="V577"/>
			<MiningField name="V578"/>
			<MiningField name="V579"/>
			<MiningField name="V580"/>
			<MiningField name="V581"/>
			<MiningField name="V582"/>
			<MiningField name="V583"/>
			<MiningField name="V584"/>
			<MiningField name="V585"/>
			<MiningField name="V586"/>
			<MiningField name="V587"/>
			<MiningField name="V588"/>
			<MiningField name="V589"/>
			<MiningField name="V590"/>
			<MiningField name="V591"/>
			<MiningField name="V592"/>
			<MiningField name="V593"/>
			<MiningField name="V594"/>
			<MiningField name="V595"/>
			<MiningField name="V596"/>
			<MiningField name="V597"/>
			<MiningField name="V598"/>
			<MiningField name="V599"/>
			<MiningField name="V600"/>
			<MiningField name="V601"/>
			<MiningField name="V602"/>
			<MiningField name="V603"/>
			<MiningField name="V604"/>
			<MiningField name="V605"/>
			<MiningField name="V606"/>
			<MiningField name="V607"/>
			<MiningField name="V608"/>
			<MiningField name="V609"/>
			<MiningField name="V610"/>
			<MiningField name="V611"/>
			<MiningField name="V612"/>
			<MiningField name="V613"/>
			<MiningField name="V614"/>
			<MiningField name="V615"/>
			<MiningField name="V616"/>
			<MiningField name="V617"/>
			<MiningField name="V618"/>
			<MiningField name="V619"/>
			<MiningField name="V620"/>
			<MiningField name="V621"/>
			<MiningField name="V622"/>
			<MiningField name="V623"/>
			<MiningField name="V624"/>
			<MiningField name="V625"/>
			<MiningField name="V626"/>
			<MiningField name="V627"/>
			<MiningField name="V628"/>
			<MiningField name="V629"/>
			<MiningField name="V630"/>
			<MiningField name="V631"/>
			<MiningField name="V632"/>
			<MiningField name="V633"/>
			<MiningField name="V634"/>
			<MiningField name="V635"/>
			<MiningField name="V636"/>
			<MiningField name="V637"/>
			<MiningField name="V638"/>
			<MiningField name="V639"/>
			<MiningField name="V640"/>
			<MiningField name="V641"/>
			<MiningField name="V642"/>
			<MiningField name="V643"/>
			<MiningField name="V644"/>
			<MiningField name="V645"/>
			<MiningField name="V646"/>
			<MiningField name="V647"/>
			<MiningField name="V648"/>
			<MiningField name="V649"/>
			<MiningField name="V650"/>
			<MiningField name="V651"/>
			<MiningField name="V652"/>
			<MiningField name="V653"/>
			<MiningField name="V654"/>
			<MiningField name="V655"/>
			<MiningField name="V656"/>
			<MiningField name="V657"/>
			<MiningField name="V658"/>
			<MiningField name="V659"/>
			<MiningField name="V660"/>
			<MiningField name="V661"/>
			<MiningField name="V662"/>
			<MiningField name="V663"/>
			<MiningField name="V664"/>
			<MiningField name="V665"/>
			<MiningField name="V666"/>
			<MiningField name="V667"/>
			<MiningField name="V668"/>
			<MiningField name="V669"/>
			<MiningField name="V670"/>
			<MiningField name="V671"/>
			<MiningField name="V672"/>
			<MiningField name="V673"/>
			<MiningField name="V674"/>
			<MiningField name="V675"/>
			<MiningField name="V676"/>
			<MiningField name="V677"/>
			<MiningField name="V678"/>
			<MiningField name="V679"/>
			<MiningField name="V680"/>
			<MiningField name="V681"/>
			<MiningField name="V682"/>
			<MiningField name="V683"/>
			<MiningField name="V684"/>
			<MiningField name="V685"/>
		</MiningSchema>
		<Output>
			<OutputField name="probability(0)" optype="continuous" dataType="double" feature="probability" value="0"/>
			<OutputField name="probability(1)" optype="continuous" dataType="double" feature="probability" value="1"/>
		</Output>
		<Segmentation multipleModelMethod="majorityVote">
			<Segment id="1">
				<True/>
				<TreeModel functionName="classification" missingValueStrategy="nullPrediction" splitCharacteristic="binarySplit">
					<MiningSchema>
						<MiningField name="V24"/>
						<MiningField name="V30"/>
						<MiningField name="V40"/>
						<MiningField name="V58"/>
						<MiningField name="V65"/>
						<MiningField name="V82"/>
						<MiningField name="V84"/>
						<MiningField name="V95"/>
						<MiningField name="V99"/>
						<MiningField name="V124"/>
						<MiningField name="V127"/>
						<MiningField name="V128"/>
						<MiningField name="V131"/>
						<MiningField name="V150"/>
						<MiningField name="V160"/>
						<MiningField name="V166"/>
						<MiningField name="V171"/>
						<MiningField name="V184"/>
						<MiningField name="V199"/>
						<MiningField name="V204"/>
						<MiningField name="V213"/>
						<MiningField name="V221"/>
						<MiningField name="V229"/>
						<MiningField name="V235"/>
						<MiningField name="V245"/>
						<MiningField name="V253"/>
						<MiningField name="V256"/>
						<MiningField name="V303"/>
						<MiningField name="V330"/>
						<MiningField name="V331"/>
						<MiningField name="V344"/>
						<MiningField name="V348"/>
						<MiningField name="V355"/>
						<MiningField name="V360"/>
						<MiningField name="V372"/>
						<MiningField name="V386"/>
						<MiningField name="V389"/>
						<MiningField name="V398"/>
						<MiningField name="V404"/>
						<MiningField name="V412"/>
						<MiningField name="V414"/>
						<MiningField name="V446"/>
						<MiningField name="V450"/>
						<MiningField name="V463"/>
						<MiningField name="V472"/>
						<MiningField name="V480"/>
						<MiningField name="V500"/>
						<MiningField name="V506"/>
						<MiningField name="V515"/>
						<MiningField name="V524"/>
						<MiningField name="V544"/>
						<MiningField name="V596"/>
						<MiningField name="V603"/>
						<MiningField name="V633"/>
						<MiningField name="V648"/>
					</MiningSchema>
					<Node id="1">
						<True/>
						<Node id="2">
							<SimplePredicate field="V221" operator="lessOrEqual" value="0.246212121212121"/>
							<Node id="4">
								<SimplePredicate field="V330" operator="lessOrEqual" value="0.06904761904761905"/>
								<Node id="8">
									<SimplePredicate field="V303" operator="lessOrEqual" value="0.138095238095238"/>
									<Node id="14">
										<SimplePredicate field="V204" operator="lessOrEqual" value="0.197560975609756"/>
										<Node id="26">
											<SimplePredicate field="V372" operator="lessOrEqual" value="0.12916666666666649"/>
											<Node id="40">
												<SimplePredicate field="V404" operator="lessOrEqual" value="0.08957219251336901"/>
												<Node id="56">
													<SimplePredicate field="V360" operator="lessOrEqual" value="0.5208333333333335"/>
													<Node id="72" score="1">
														<SimplePredicate field="V184" operator="lessOrEqual" value="0.32620320855615"/>
													</Node>
													<Node id="73" score="0">
														<SimplePredicate field="V184" operator="greaterThan" value="0.32620320855615"/>
													</Node>
												</Node>
												<Node id="57" score="0">
													<SimplePredicate field="V360" operator="greaterThan" value="0.5208333333333335"/>
												</Node>
											</Node>
											<Node id="41">
												<SimplePredicate field="V404" operator="greaterThan" value="0.08957219251336901"/>
												<Node id="58">
													<SimplePredicate field="V166" operator="lessOrEqual" value="0.025708635464733003"/>
													<Node id="74" score="1">
														<SimplePredicate field="V58" operator="lessOrEqual" value="0.3666666666666665"/>
													</Node>
													<Node id="75">
														<SimplePredicate field="V58" operator="greaterThan" value="0.3666666666666665"/>
														<Node id="90" score="0">
															<SimplePredicate field="V160" operator="lessOrEqual" value="0.09728506787330295"/>
														</Node>
														<Node id="91" score="1">
															<SimplePredicate field="V160" operator="greaterThan" value="0.09728506787330295"/>
														</Node>
													</Node>
												</Node>
												<Node id="59">
													<SimplePredicate field="V166" operator="greaterThan" value="0.025708635464733003"/>
													<Node id="76" score="0">
														<SimplePredicate field="V82" operator="lessOrEqual" value="0.34285714285714297"/>
													</Node>
													<Node id="77" score="1">
														<SimplePredicate field="V82" operator="greaterThan" value="0.34285714285714297"/>
													</Node>
												</Node>
											</Node>
										</Node>
										<Node id="27">
											<SimplePredicate field="V372" operator="greaterThan" value="0.12916666666666649"/>
											<Node id="42">
												<SimplePredicate field="V124" operator="lessOrEqual" value="0.18333333333333351"/>
												<Node id="60">
													<SimplePredicate field="V256" operator="lessOrEqual" value="0.0291442744935924"/>
													<Node id="78">
														<SimplePredicate field="V229" operator="lessOrEqual" value="0.04051927616050355"/>
														<Node id="92">
															<SimplePredicate field="V213" operator="lessOrEqual" value="0.198717948717949"/>
															<Node id="102" score="0">
																<SimplePredicate field="V235" operator="lessOrEqual" value="0.138888888888889"/>
															</Node>
															<Node id="103" score="1">
																<SimplePredicate field="V235" operator="greaterThan" value="0.138888888888889"/>
															</Node>
														</Node>
														<Node id="93">
															<SimplePredicate field="V213" operator="greaterThan" value="0.198717948717949"/>
															<Node id="104" score="1">
																<SimplePredicate field="V446" operator="lessOrEqual" value="0.195"/>
															</Node>
															<Node id="105" score="0">
																<SimplePredicate field="V446" operator="greaterThan" value="0.195"/>
															</Node>
														</Node>
													</Node>
													<Node id="79">
														<SimplePredicate field="V229" operator="greaterThan" value="0.04051927616050355"/>
														<Node id="94" score="0">
															<SimplePredicate field="V544" operator="lessOrEqual" value="0.0526315789473685"/>
														</Node>
														<Node id="95" score="1">
															<SimplePredicate field="V544" operator="greaterThan" value="0.0526315789473685"/>
														</Node>
													</Node>
												</Node>
												<Node id="61">
													<SimplePredicate field="V256" operator="greaterThan" value="0.0291442744935924"/>
													<Node id="80" score="0">
														<SimplePredicate field="V84" operator="lessOrEqual" value="0.045"/>
													</Node>
													<Node id="81">
														<SimplePredicate field="V84" operator="greaterThan" value="0.045"/>
														<Node id="96" score="1">
															<SimplePredicate field="V506" operator="lessOrEqual" value="0.215909090909091"/>
														</Node>
														<Node id="97" score="0">
															<SimplePredicate field="V506" operator="greaterThan" value="0.215909090909091"/>
														</Node>
													</Node>
												</Node>
											</Node>
											<Node id="43">
												<SimplePredicate field="V124" operator="greaterThan" value="0.18333333333333351"/>
												<Node id="62">
													<SimplePredicate field="V412" operator="lessOrEqual" value="0.154761904761905"/>
													<Node id="82" score="0">
														<SimplePredicate field="V398" operator="lessOrEqual" value="0.2936507936507935"/>
													</Node>
													<Node id="83" score="1">
														<SimplePredicate field="V398" operator="greaterThan" value="0.2936507936507935"/>
													</Node>
												</Node>
												<Node id="63" score="1">
													<SimplePredicate field="V412" operator="greaterThan" value="0.154761904761905"/>
												</Node>
											</Node>
										</Node>
									</Node>
									<Node id="15">
										<SimplePredicate field="V204" operator="greaterThan" value="0.197560975609756"/>
										<Node id="28">
											<SimplePredicate field="V596" operator="lessOrEqual" value="0.4330357142857145"/>
											<Node id="44">
												<SimplePredicate field="V389" operator="lessOrEqual" value="0.10795454545454544"/>
												<Node id="64">
													<SimplePredicate field="V127" operator="lessOrEqual" value="0.11237373737373749"/>
													<Node id="84">
														<SimplePredicate field="V128" operator="lessOrEqual" value="0.5192307692307689"/>
														<Node id="98">
															<SimplePredicate field="V131" operator="lessOrEqual" value="0.1237373737373735"/>
															<Node id="106">
																<SimplePredicate field="V648" operator="lessOrEqual" value="0.20833333333333348"/>
																<Node id="112" score="0">
																	<SimplePredicate field="V253" operator="lessOrEqual" value="0.6052631578947365"/>
																</Node>
																<Node id="113" score="1">
																	<SimplePredicate field="V253" operator="greaterThan" value="0.6052631578947365"/>
																</Node>
															</Node>
															<Node id="107" score="1">
																<SimplePredicate field="V648" operator="greaterThan" value="0.20833333333333348"/>
															</Node>
														</Node>
														<Node id="99">
															<SimplePredicate field="V131" operator="greaterThan" value="0.1237373737373735"/>
															<Node id="108" score="0">
																<SimplePredicate field="V414" operator="lessOrEqual" value="0.190909090909091"/>
															</Node>
															<Node id="109" score="1">
																<SimplePredicate field="V414" operator="greaterThan" value="0.190909090909091"/>
															</Node>
														</Node>
													</Node>
													<Node id="85" score="1">
														<SimplePredicate field="V128" operator="greaterThan" value="0.5192307692307689"/>
													</Node>
												</Node>
												<Node id="65">
													<SimplePredicate field="V127" operator="greaterThan" value="0.11237373737373749"/>
													<Node id="86">
														<SimplePredicate field="V500" operator="lessOrEqual" value="0.6785714285714285"/>
														<Node id="100" score="0">
															<SimplePredicate field="V99" operator="lessOrEqual" value="0.8109243697478989"/>
														</Node>
														<Node id="101">
															<SimplePredicate field="V99" operator="greaterThan" value="0.8109243697478989"/>
															<Node id="110" score="1">
																<SimplePredicate field="V150" operator="lessOrEqual" value="0.23809523809523797"/>
															</Node>
															<Node id="111" score="0">
																<SimplePredicate field="V150" operator="greaterThan" value="0.23809523809523797"/>
															</Node>
														</Node>
													</Node>
													<Node id="87" score="1">
														<SimplePredicate field="V500" operator="greaterThan" value="0.6785714285714285"/>
													</Node>
												</Node>
											</Node>
											<Node id="45">
												<SimplePredicate field="V389" operator="greaterThan" value="0.10795454545454544"/>
												<Node id="66" score="1">
													<SimplePredicate field="V480" operator="lessOrEqual" value="0.03125"/>
												</Node>
												<Node id="67" score="0">
													<SimplePredicate field="V480" operator="greaterThan" value="0.03125"/>
												</Node>
											</Node>
										</Node>
										<Node id="29">
											<SimplePredicate field="V596" operator="greaterThan" value="0.4330357142857145"/>
											<Node id="46">
												<SimplePredicate field="V524" operator="lessOrEqual" value="0.17708333333333348"/>
												<Node id="68" score="0">
													<SimplePredicate field="V30" operator="lessOrEqual" value="0.1"/>
												</Node>
												<Node id="69" score="1">
													<SimplePredicate field="V30" operator="greaterThan" value="0.1"/>
												</Node>
											</Node>
											<Node id="47" score="0">
												<SimplePredicate field="V524" operator="greaterThan" value="0.17708333333333348"/>
											</Node>
										</Node>
									</Node>
								</Node>
								<Node id="9">
									<SimplePredicate field="V303" operator="greaterThan" value="0.138095238095238"/>
									<Node id="16">
										<SimplePredicate field="V95" operator="lessOrEqual" value="0.11688311688311695"/>
										<Node id="30">
											<SimplePredicate field="V506" operator="lessOrEqual" value="0.2457386363636365"/>
											<Node id="48" score="1">
												<SimplePredicate field="V65" operator="lessOrEqual" value="0.20779220779220797"/>
											</Node>
											<Node id="49" score="0">
												<SimplePredicate field="V65" operator="greaterThan" value="0.20779220779220797"/>
											</Node>
										</Node>
										<Node id="31">
											<SimplePredicate field="V506" operator="greaterThan" value="0.2457386363636365"/>
											<Node id="50" score="1">
												<SimplePredicate field="V450" operator="lessOrEqual" value="0.623529411764706"/>
											</Node>
											<Node id="51">
												<SimplePredicate field="V450" operator="greaterThan" value="0.623529411764706"/>
												<Node id="70">
													<SimplePredicate field="V386" operator="lessOrEqual" value="0.0144927536231884"/>
													<Node id="88" score="0">
														<SimplePredicate field="V245" operator="lessOrEqual" value="0.25"/>
													</Node>
													<Node id="89" score="1">
														<SimplePredicate field="V245" operator="greaterThan" value="0.25"/>
													</Node>
												</Node>
												<Node id="71" score="1">
													<SimplePredicate field="V386" operator="greaterThan" value="0.0144927536231884"/>
												</Node>
											</Node>
										</Node>
									</Node>
									<Node id="17">
										<SimplePredicate field="V95" operator="greaterThan" value="0.11688311688311695"/>
										<Node id="32">
											<SimplePredicate field="V603" operator="lessOrEqual" value="0.40454545454545454"/>
											<Node id="52" score="1">
												<SimplePredicate field="V472" operator="lessOrEqual" value="0.3021739130434785"/>
											</Node>
											<Node id="53" score="0">
												<SimplePredicate field="V472" operator="greaterThan" value="0.3021739130434785"/>
											</Node>
										</Node>
										<Node id="33" score="0">
											<SimplePredicate field="V603" operator="greaterThan" value="0.40454545454545454"/>
										</Node>
									</Node>
								</Node>
							</Node>
							<Node id="5">
								<SimplePredicate field="V330" operator="greaterThan" value="0.06904761904761905"/>
								<Node id="10">
									<SimplePredicate field="V199" operator="lessOrEqual" value="0.267857142857143"/>
									<Node id="18">
										<SimplePredicate field="V515" operator="lessOrEqual" value="0.1213235294117645"/>
										<Node id="34" score="1">
											<SimplePredicate field="V344" operator="lessOrEqual" value="0.14695652173913049"/>
										</Node>
										<Node id="35">
											<SimplePredicate field="V344" operator="greaterThan" value="0.14695652173913049"/>
											<Node id="54" score="0">
												<SimplePredicate field="V633" operator="lessOrEqual" value="0.0488095238095238"/>
											</Node>
											<Node id="55" score="1">
												<SimplePredicate field="V633" operator="greaterThan" value="0.0488095238095238"/>
											</Node>
										</Node>
									</Node>
									<Node id="19">
										<SimplePredicate field="V515" operator="greaterThan" value="0.1213235294117645"/>
										<Node id="36" score="1">
											<SimplePredicate field="V171" operator="lessOrEqual" value="0.1623376623376625"/>
										</Node>
										<Node id="37" score="0">
											<SimplePredicate field="V171" operator="greaterThan" value="0.1623376623376625"/>
										</Node>
									</Node>
								</Node>
								<Node id="11">
									<SimplePredicate field="V199" operator="greaterThan" value="0.267857142857143"/>
									<Node id="20">
										<SimplePredicate field="V463" operator="lessOrEqual" value="0.03333333333333335"/>
										<Node id="38" score="1">
											<SimplePredicate field="V348" operator="lessOrEqual" value="0.25"/>
										</Node>
										<Node id="39" score="0">
											<SimplePredicate field="V348" operator="greaterThan" value="0.25"/>
										</Node>
									</Node>
									<Node id="21" score="1">
										<SimplePredicate field="V463" operator="greaterThan" value="0.03333333333333335"/>
									</Node>
								</Node>
							</Node>
						</Node>
						<Node id="3">
							<SimplePredicate field="V221" operator="greaterThan" value="0.246212121212121"/>
							<Node id="6">
								<SimplePredicate field="V40" operator="lessOrEqual" value="0.225"/>
								<Node id="12">
									<SimplePredicate field="V331" operator="lessOrEqual" value="0.17142857142857149"/>
									<Node id="22" score="0">
										<SimplePredicate field="V355" operator="lessOrEqual" value="0.6125"/>
									</Node>
									<Node id="23" score="1">
										<SimplePredicate field="V355" operator="greaterThan" value="0.6125"/>
									</Node>
								</Node>
								<Node id="13">
									<SimplePredicate field="V331" operator="greaterThan" value="0.17142857142857149"/>
									<Node id="24" score="0">
										<SimplePredicate field="V24" operator="lessOrEqual" value="0.1"/>
									</Node>
									<Node id="25" score="1">
										<SimplePredicate field="V24" operator="greaterThan" value="0.1"/>
									</Node>
								</Node>
							</Node>
							<Node id="7" score="1">
								<SimplePredicate field="V40" operator="greaterThan" value="0.225"/>
							</Node>
						</Node>
					</Node>
				</TreeModel>
			</Segment>
			<Segment id="2">
				<True/>
				<TreeModel functionName="classification" missingValueStrategy="nullPrediction" splitCharacteristic="binarySplit">
					<MiningSchema>
						<MiningField name="V14"/>
						<MiningField name="V20"/>
						<MiningField name="V22"/>
						<MiningField name="V24"/>
						<MiningField name="V28"/>
						<MiningField name="V29"/>
						<MiningField name="V31"/>
						<MiningField name="V38"/>
						<MiningField name="V44"/>
						<MiningField name="V57"/>
						<MiningField name="V62"/>
						<MiningField name="V69"/>
						<MiningField name="V78"/>
						<MiningField name="V102"/>
						<MiningField name="V115"/>
						<MiningField name="V125"/>
						<MiningField name="V127"/>
						<MiningField name="V138"/>
						<MiningField name="V148"/>
						<MiningField name="V163"/>
						<MiningField name="V203"/>
						<MiningField name="V212"/>
						<MiningField name="V219"/>
						<MiningField name="V246"/>
						<MiningField name="V248"/>
						<MiningField name="V261"/>
						<MiningField name="V275"/>
						<MiningField name="V281"/>
						<MiningField name="V317"/>
						<MiningField name="V345"/>
						<MiningField name="V346"/>
						<MiningField name="V352"/>
						<MiningField name="V358"/>
						<MiningField name="V360"/>
						<MiningField name="V362"/>
						<MiningField name="V366"/>
						<MiningField name="V373"/>
						<MiningField name="V394"/>
						<MiningField name="V396"/>
						<MiningField name="V411"/>
						<MiningField name="V413"/>
						<MiningField name="V419"/>
						<MiningField name="V422"/>
						<MiningField name="V425"/>
						<MiningField name="V430"/>
						<MiningField name="V472"/>
						<MiningField name="V477"/>
						<MiningField name="V500"/>
						<MiningField name="V522"/>
						<MiningField name="V525"/>
						<MiningField name="V543"/>
						<MiningField name="V547"/>
						<MiningField name="V552"/>
						<MiningField name="V557"/>
						<MiningField name="V565"/>
						<MiningField name="V568"/>
						<MiningField name="V574"/>
						<MiningField name="V589"/>
						<MiningField name="V616"/>
						<MiningField name="V681"/>
					</MiningSchema>
					<Node id="1">
						<True/>
						<Node id="2">
							<SimplePredicate field="V317" operator="lessOrEqual" value="0.2916666666666665"/>
							<Node id="4">
								<SimplePredicate field="V20" operator="lessOrEqual" value="0.396969696969697"/>
								<Node id="8">
									<SimplePredicate field="V28" operator="lessOrEqual" value="0.225"/>
									<Node id="14">
										<SimplePredicate field="V394" operator="lessOrEqual" value="0.4388888888888885"/>
										<Node id="22">
											<SimplePredicate field="V69" operator="lessOrEqual" value="0.1708333333333335"/>
											<Node id="30">
												<SimplePredicate field="V362" operator="lessOrEqual" value="0.0504121750158529"/>
												<Node id="40">
													<SimplePredicate field="V568" operator="lessOrEqual" value="0.09545454545454546"/>
													<Node id="56">
														<SimplePredicate field="V346" operator="lessOrEqual" value="0.14583333333333348"/>
														<Node id="76" score="1">
															<SimplePredicate field="V38" operator="lessOrEqual" value="0.225"/>
														</Node>
														<Node id="77" score="0">
															<SimplePredicate field="V38" operator="greaterThan" value="0.225"/>
														</Node>
													</Node>
													<Node id="57" score="0">
														<SimplePredicate field="V346" operator="greaterThan" value="0.14583333333333348"/>
													</Node>
												</Node>
												<Node id="41">
													<SimplePredicate field="V568" operator="greaterThan" value="0.09545454545454546"/>
													<Node id="58" score="0">
														<SimplePredicate field="V425" operator="lessOrEqual" value="0.06852409638554215"/>
													</Node>
													<Node id="59">
														<SimplePredicate field="V425" operator="greaterThan" value="0.06852409638554215"/>
														<Node id="78" score="1">
															<SimplePredicate field="V203" operator="lessOrEqual" value="0.0714285714285715"/>
														</Node>
														<Node id="79" score="0">
															<SimplePredicate field="V203" operator="greaterThan" value="0.0714285714285715"/>
														</Node>
													</Node>
												</Node>
											</Node>
											<Node id="31">
												<SimplePredicate field="V362" operator="greaterThan" value="0.0504121750158529"/>
												<Node id="42">
													<SimplePredicate field="V57" operator="lessOrEqual" value="0.6770833333333335"/>
													<Node id="60">
														<SimplePredicate field="V115" operator="lessOrEqual" value="0.03846153846153845"/>
														<Node id="80">
															<SimplePredicate field="V358" operator="lessOrEqual" value="0.5357142857142855"/>
															<Node id="100" score="1">
																<SimplePredicate field="V543" operator="lessOrEqual" value="0.380952380952381"/>
															</Node>
															<Node id="101" score="0">
																<SimplePredicate field="V543" operator="greaterThan" value="0.380952380952381"/>
															</Node>
														</Node>
														<Node id="81" score="0">
															<SimplePredicate field="V358" operator="greaterThan" value="0.5357142857142855"/>
														</Node>
													</Node>
													<Node id="61">
														<SimplePredicate field="V115" operator="greaterThan" value="0.03846153846153845"/>
														<Node id="82">
															<SimplePredicate field="V163" operator="lessOrEqual" value="0.4142857142857145"/>
															<Node id="102">
																<SimplePredicate field="V102" operator="lessOrEqual" value="0.4166666666666665"/>
																<Node id="120" score="1">
																	<SimplePredicate field="V565" operator="lessOrEqual" value="0.3125"/>
																</Node>
																<Node id="121" score="0">
																	<SimplePredicate field="V565" operator="greaterThan" value="0.3125"/>
																</Node>
															</Node>
															<Node id="103" score="0">
																<SimplePredicate field="V102" operator="greaterThan" value="0.4166666666666665"/>
															</Node>
														</Node>
														<Node id="83" score="0">
															<SimplePredicate field="V163" operator="greaterThan" value="0.4142857142857145"/>
														</Node>
													</Node>
												</Node>
												<Node id="43" score="0">
													<SimplePredicate field="V57" operator="greaterThan" value="0.6770833333333335"/>
												</Node>
											</Node>
										</Node>
										<Node id="23">
											<SimplePredicate field="V69" operator="greaterThan" value="0.1708333333333335"/>
											<Node id="32">
												<SimplePredicate field="V557" operator="lessOrEqual" value="0.28174603174603197"/>
												<Node id="44">
													<SimplePredicate field="V373" operator="lessOrEqual" value="0.1483516483516485"/>
													<Node id="62">
														<SimplePredicate field="V246" operator="lessOrEqual" value="0.3888888888888885"/>
														<Node id="84">
															<SimplePredicate field="V345" operator="lessOrEqual" value="0.49641577060931896"/>
															<Node id="104" score="0">
																<SimplePredicate field="V78" operator="lessOrEqual" value="0.2426470588235295"/>
															</Node>
															<Node id="105">
																<SimplePredicate field="V78" operator="greaterThan" value="0.2426470588235295"/>
																<Node id="122" score="0">
																	<SimplePredicate field="V24" operator="lessOrEqual" value="0.20833333333333348"/>
																</Node>
																<Node id="123" score="1">
																	<SimplePredicate field="V24" operator="greaterThan" value="0.20833333333333348"/>
																</Node>
															</Node>
														</Node>
														<Node id="85" score="1">
															<SimplePredicate field="V345" operator="greaterThan" value="0.49641577060931896"/>
														</Node>
													</Node>
													<Node id="63" score="1">
														<SimplePredicate field="V246" operator="greaterThan" value="0.3888888888888885"/>
													</Node>
												</Node>
												<Node id="45">
													<SimplePredicate field="V373" operator="greaterThan" value="0.1483516483516485"/>
													<Node id="64">
														<SimplePredicate field="V419" operator="lessOrEqual" value="0.303030303030303"/>
														<Node id="86">
															<SimplePredicate field="V413" operator="lessOrEqual" value="0.138888888888889"/>
															<Node id="106">
																<SimplePredicate field="V281" operator="lessOrEqual" value="0.4857142857142855"/>
																<Node id="124" score="0">
																	<SimplePredicate field="V574" operator="lessOrEqual" value="0.05718954248366015"/>
																</Node>
																<Node id="125">
																	<SimplePredicate field="V574" operator="greaterThan" value="0.05718954248366015"/>
																	<Node id="128" score="1">
																		<SimplePredicate field="V396" operator="lessOrEqual" value="0.3176470588235295"/>
																	</Node>
																	<Node id="129" score="0">
																		<SimplePredicate field="V396" operator="greaterThan" value="0.3176470588235295"/>
																	</Node>
																</Node>
															</Node>
															<Node id="107" score="1">
																<SimplePredicate field="V281" operator="greaterThan" value="0.4857142857142855"/>
															</Node>
														</Node>
														<Node id="87" score="1">
															<SimplePredicate field="V413" operator="greaterThan" value="0.138888888888889"/>
														</Node>
													</Node>
													<Node id="65">
														<SimplePredicate field="V419" operator="greaterThan" value="0.303030303030303"/>
														<Node id="88">
															<SimplePredicate field="V430" operator="lessOrEqual" value="0.2916666666666665"/>
															<Node id="108" score="1">
																<SimplePredicate field="V472" operator="lessOrEqual" value="0.340277777777778"/>
															</Node>
															<Node id="109" score="0">
																<SimplePredicate field="V472" operator="greaterThan" value="0.340277777777778"/>
															</Node>
														</Node>
														<Node id="89" score="0">
															<SimplePredicate field="V430" operator="greaterThan" value="0.2916666666666665"/>
														</Node>
													</Node>
												</Node>
											</Node>
											<Node id="33">
												<SimplePredicate field="V557" operator="greaterThan" value="0.28174603174603197"/>
												<Node id="46" score="0">
													<SimplePredicate field="V219" operator="lessOrEqual" value="0.14545454545454545"/>
												</Node>
												<Node id="47" score="1">
													<SimplePredicate field="V219" operator="greaterThan" value="0.14545454545454545"/>
												</Node>
											</Node>
										</Node>
									</Node>
									<Node id="15">
										<SimplePredicate field="V394" operator="greaterThan" value="0.4388888888888885"/>
										<Node id="24">
											<SimplePredicate field="V261" operator="lessOrEqual" value="0.4142857142857145"/>
											<Node id="34">
												<SimplePredicate field="V248" operator="lessOrEqual" value="0.09166666666666665"/>
												<Node id="48">
													<SimplePredicate field="V366" operator="lessOrEqual" value="0.3875"/>
													<Node id="66">
														<SimplePredicate field="V125" operator="lessOrEqual" value="0.0131578947368421"/>
														<Node id="90">
															<SimplePredicate field="V522" operator="lessOrEqual" value="0.12878787878787895"/>
															<Node id="110" score="0">
																<SimplePredicate field="V411" operator="lessOrEqual" value="0.4772727272727275"/>
															</Node>
															<Node id="111" score="1">
																<SimplePredicate field="V411" operator="greaterThan" value="0.4772727272727275"/>
															</Node>
														</Node>
														<Node id="91">
															<SimplePredicate field="V522" operator="greaterThan" value="0.12878787878787895"/>
															<Node id="112" score="1">
																<SimplePredicate field="V14" operator="lessOrEqual" value="0.12706611570247933"/>
															</Node>
															<Node id="113" score="0">
																<SimplePredicate field="V14" operator="greaterThan" value="0.12706611570247933"/>
															</Node>
														</Node>
													</Node>
													<Node id="67">
														<SimplePredicate field="V125" operator="greaterThan" value="0.0131578947368421"/>
														<Node id="92">
															<SimplePredicate field="V62" operator="lessOrEqual" value="0.3666666666666665"/>
															<Node id="114" score="0">
																<SimplePredicate field="V477" operator="lessOrEqual" value="0.02941176470588235"/>
															</Node>
															<Node id="115" score="1">
																<SimplePredicate field="V477" operator="greaterThan" value="0.02941176470588235"/>
															</Node>
														</Node>
														<Node id="93" score="0">
															<SimplePredicate field="V62" operator="greaterThan" value="0.3666666666666665"/>
														</Node>
													</Node>
												</Node>
												<Node id="49">
													<SimplePredicate field="V366" operator="greaterThan" value="0.3875"/>
													<Node id="68">
														<SimplePredicate field="V616" operator="lessOrEqual" value="0.138888888888889"/>
														<Node id="94">
															<SimplePredicate field="V275" operator="lessOrEqual" value="0.2916666666666665"/>
															<Node id="116" score="1">
																<SimplePredicate field="V360" operator="lessOrEqual" value="0.0357142857142857"/>
															</Node>
															<Node id="117">
																<SimplePredicate field="V360" operator="greaterThan" value="0.0357142857142857"/>
																<Node id="126" score="0">
																	<SimplePredicate field="V525" operator="lessOrEqual" value="0.17692307692307702"/>
																</Node>
																<Node id="127" score="1">
																	<SimplePredicate field="V525" operator="greaterThan" value="0.17692307692307702"/>
																</Node>
															</Node>
														</Node>
														<Node id="95" score="1">
															<SimplePredicate field="V275" operator="greaterThan" value="0.2916666666666665"/>
														</Node>
													</Node>
													<Node id="69" score="1">
														<SimplePredicate field="V616" operator="greaterThan" value="0.138888888888889"/>
													</Node>
												</Node>
											</Node>
											<Node id="35">
												<SimplePredicate field="V248" operator="greaterThan" value="0.09166666666666665"/>
												<Node id="50">
													<SimplePredicate field="V31" operator="lessOrEqual" value="0.5"/>
													<Node id="70">
														<SimplePredicate field="V681" operator="lessOrEqual" value="0.0138888888888889"/>
														<Node id="96" score="0">
															<SimplePredicate field="V29" operator="lessOrEqual" value="0.4423076923076925"/>
														</Node>
														<Node id="97">
															<SimplePredicate field="V29" operator="greaterThan" value="0.4423076923076925"/>
															<Node id="118" score="0">
																<SimplePredicate field="V373" operator="lessOrEqual" value="0.2176470588235295"/>
															</Node>
															<Node id="119" score="1">
																<SimplePredicate field="V373" operator="greaterThan" value="0.2176470588235295"/>
															</Node>
														</Node>
													</Node>
													<Node id="71">
														<SimplePredicate field="V681" operator="greaterThan" value="0.0138888888888889"/>
														<Node id="98" score="0">
															<SimplePredicate field="V552" operator="lessOrEqual" value="0.28431372549019596"/>
														</Node>
														<Node id="99" score="1">
															<SimplePredicate field="V552" operator="greaterThan" value="0.28431372549019596"/>
														</Node>
													</Node>
												</Node>
												<Node id="51" score="1">
													<SimplePredicate field="V31" operator="greaterThan" value="0.5"/>
												</Node>
											</Node>
										</Node>
										<Node id="25">
											<SimplePredicate field="V261" operator="greaterThan" value="0.4142857142857145"/>
											<Node id="36">
												<SimplePredicate field="V22" operator="lessOrEqual" value="0.2916666666666665"/>
												<Node id="52" score="1">
													<SimplePredicate field="V212" operator="lessOrEqual" value="0.55"/>
												</Node>
												<Node id="53">
													<SimplePredicate field="V212" operator="greaterThan" value="0.55"/>
													<Node id="72" score="1">
														<SimplePredicate field="V360" operator="lessOrEqual" value="0.0555555555555555"/>
													</Node>
													<Node id="73" score="0">
														<SimplePredicate field="V360" operator="greaterThan" value="0.0555555555555555"/>
													</Node>
												</Node>
											</Node>
											<Node id="37" score="0">
												<SimplePredicate field="V22" operator="greaterThan" value="0.2916666666666665"/>
											</Node>
										</Node>
									</Node>
								</Node>
								<Node id="9">
									<SimplePredicate field="V28" operator="greaterThan" value="0.225"/>
									<Node id="16" score="1">
										<SimplePredicate field="V547" operator="lessOrEqual" value="0.369318181818182"/>
									</Node>
									<Node id="17" score="0">
										<SimplePredicate field="V547" operator="greaterThan" value="0.369318181818182"/>
									</Node>
								</Node>
							</Node>
							<Node id="5">
								<SimplePredicate field="V20" operator="greaterThan" value="0.396969696969697"/>
								<Node id="10">
									<SimplePredicate field="V44" operator="lessOrEqual" value="0.0357142857142857"/>
									<Node id="18">
										<SimplePredicate field="V138" operator="lessOrEqual" value="0.267857142857143"/>
										<Node id="26">
											<SimplePredicate field="V148" operator="lessOrEqual" value="0.1214285714285715"/>
											<Node id="38">
												<SimplePredicate field="V127" operator="lessOrEqual" value="0.1"/>
												<Node id="54">
													<SimplePredicate field="V589" operator="lessOrEqual" value="0.16954022988505751"/>
													<Node id="74" score="1">
														<SimplePredicate field="V500" operator="lessOrEqual" value="0.1929824561403507"/>
													</Node>
													<Node id="75" score="0">
														<SimplePredicate field="V500" operator="greaterThan" value="0.1929824561403507"/>
													</Node>
												</Node>
												<Node id="55" score="0">
													<SimplePredicate field="V589" operator="greaterThan" value="0.16954022988505751"/>
												</Node>
											</Node>
											<Node id="39" score="1">
												<SimplePredicate field="V127" operator="greaterThan" value="0.1"/>
											</Node>
										</Node>
										<Node id="27" score="0">
											<SimplePredicate field="V148" operator="greaterThan" value="0.1214285714285715"/>
										</Node>
									</Node>
									<Node id="19" score="1">
										<SimplePredicate field="V138" operator="greaterThan" value="0.267857142857143"/>
									</Node>
								</Node>
								<Node id="11">
									<SimplePredicate field="V44" operator="greaterThan" value="0.0357142857142857"/>
									<Node id="20">
										<SimplePredicate field="V422" operator="lessOrEqual" value="0.620967741935484"/>
										<Node id="28" score="1">
											<SimplePredicate field="V78" operator="lessOrEqual" value="0.5079365079365075"/>
										</Node>
										<Node id="29" score="0">
											<SimplePredicate field="V78" operator="greaterThan" value="0.5079365079365075"/>
										</Node>
									</Node>
									<Node id="21" score="0">
										<SimplePredicate field="V422" operator="greaterThan" value="0.620967741935484"/>
									</Node>
								</Node>
							</Node>
						</Node>
						<Node id="3">
							<SimplePredicate field="V317" operator="greaterThan" value="0.2916666666666665"/>
							<Node id="6" score="1">
								<SimplePredicate field="V352" operator="lessOrEqual" value="0.9545454545454545"/>
							</Node>
							<Node id="7">
								<SimplePredicate field="V352" operator="greaterThan" value="0.9545454545454545"/>
								<Node id="12" score="0">
									<SimplePredicate field="V261" operator="lessOrEqual" value="0.1666666666666665"/>
								</Node>
								<Node id="13" score="1">
									<SimplePredicate field="V261" operator="greaterThan" value="0.1666666666666665"/>
								</Node>
							</Node>
						</Node>
					</Node>
				</TreeModel>
			</Segment>
			<Segment id="3">
				<True/>
				<TreeModel functionName="classification" missingValueStrategy="nullPrediction" splitCharacteristic="binarySplit">
					<MiningSchema>
						<MiningField name="V8"/>
						<MiningField name="V10"/>
						<MiningField name="V16"/>
						<MiningField name="V20"/>
						<MiningField name="V30"/>
						<MiningField name="V42"/>
						<MiningField name="V51"/>
						<MiningField name="V66"/>
						<MiningField name="V67"/>
						<MiningField name="V72"/>
						<MiningField name="V85"/>
						<MiningField name="V108"/>
						<MiningField name="V115"/>
						<MiningField name="V130"/>
						<MiningField name="V151"/>
						<MiningField name="V157"/>
						<MiningField name="V174"/>
						<MiningField name="V180"/>
						<MiningField name="V204"/>
						<MiningField name="V205"/>
						<MiningField name="V217"/>
						<MiningField name="V229"/>
						<MiningField name="V253"/>
						<MiningField name="V261"/>
						<MiningField name="V265"/>
						<MiningField name="V295"/>
						<MiningField name="V306"/>
						<MiningField name="V318"/>
						<MiningField name="V356"/>
						<MiningField name="V358"/>
						<MiningField name="V361"/>
						<MiningField name="V369"/>
						<MiningField name="V374"/>
						<MiningField name="V381"/>
						<MiningField name="V384"/>
						<MiningField name="V412"/>
						<MiningField name="V423"/>
						<MiningField name="V429"/>
						<MiningField name="V431"/>
						<MiningField name="V433"/>
						<MiningField name="V469"/>
						<MiningField name="V470"/>
						<MiningField name="V480"/>
						<MiningField name="V495"/>
						<MiningField name="V499"/>
						<MiningField name="V508"/>
						<MiningField name="V522"/>
						<MiningField name="V534"/>
						<MiningField name="V542"/>
						<MiningField name="V554"/>
						<MiningField name="V555"/>
						<MiningField name="V569"/>
						<MiningField name="V580"/>
						<MiningField name="V598"/>
						<MiningField name="V609"/>
						<MiningField name="V649"/>
						<MiningField name="V675"/>
						<MiningField name="V676"/>
					</MiningSchema>
					<Node id="1">
						<True/>
						<Node id="2">
							<SimplePredicate field="V8" operator="lessOrEqual" value="0.422619047619048"/>
							<Node id="4">
								<SimplePredicate field="V174" operator="lessOrEqual" value="0.225"/>
								<Node id="8">
									<SimplePredicate field="V554" operator="lessOrEqual" value="0.1225"/>
									<Node id="16">
										<SimplePredicate field="V66" operator="lessOrEqual" value="0.7573529411764706"/>
										<Node id="30">
											<SimplePredicate field="V569" operator="lessOrEqual" value="0.032744282744282746"/>
											<Node id="44">
												<SimplePredicate field="V555" operator="lessOrEqual" value="0.14583333333333348"/>
												<Node id="64" score="0">
													<SimplePredicate field="V306" operator="lessOrEqual" value="0.07323232323232325"/>
												</Node>
												<Node id="65">
													<SimplePredicate field="V306" operator="greaterThan" value="0.07323232323232325"/>
													<Node id="86" score="1">
														<SimplePredicate field="V253" operator="lessOrEqual" value="0.3166666666666665"/>
													</Node>
													<Node id="87" score="0">
														<SimplePredicate field="V253" operator="greaterThan" value="0.3166666666666665"/>
													</Node>
												</Node>
											</Node>
											<Node id="45">
												<SimplePredicate field="V555" operator="greaterThan" value="0.14583333333333348"/>
												<Node id="66" score="0">
													<SimplePredicate field="V72" operator="lessOrEqual" value="0.01923076923076925"/>
												</Node>
												<Node id="67" score="1">
													<SimplePredicate field="V72" operator="greaterThan" value="0.01923076923076925"/>
												</Node>
											</Node>
										</Node>
										<Node id="31">
											<SimplePredicate field="V569" operator="greaterThan" value="0.032744282744282746"/>
											<Node id="46">
												<SimplePredicate field="V318" operator="lessOrEqual" value="0.08703703703703705"/>
												<Node id="68">
													<SimplePredicate field="V649" operator="lessOrEqual" value="0.1055555555555555"/>
													<Node id="88">
														<SimplePredicate field="V495" operator="lessOrEqual" value="0.2206477732793525"/>
														<Node id="100" score="0">
															<SimplePredicate field="V358" operator="lessOrEqual" value="0.01923076923076925"/>
														</Node>
														<Node id="101">
															<SimplePredicate field="V358" operator="greaterThan" value="0.01923076923076925"/>
															<Node id="108">
																<SimplePredicate field="V204" operator="lessOrEqual" value="0.422619047619048"/>
																<Node id="114" score="1">
																	<SimplePredicate field="V180" operator="lessOrEqual" value="0.18333333333333351"/>
																</Node>
																<Node id="115">
																	<SimplePredicate field="V180" operator="greaterThan" value="0.18333333333333351"/>
																	<Node id="120" score="1">
																		<SimplePredicate field="V522" operator="lessOrEqual" value="0.02272727272727275"/>
																	</Node>
																	<Node id="121" score="0">
																		<SimplePredicate field="V522" operator="greaterThan" value="0.02272727272727275"/>
																	</Node>
																</Node>
															</Node>
															<Node id="109">
																<SimplePredicate field="V204" operator="greaterThan" value="0.422619047619048"/>
																<Node id="116" score="0">
																	<SimplePredicate field="V229" operator="lessOrEqual" value="0.0833333333333335"/>
																</Node>
																<Node id="117" score="1">
																	<SimplePredicate field="V229" operator="greaterThan" value="0.0833333333333335"/>
																</Node>
															</Node>
														</Node>
													</Node>
													<Node id="89" score="0">
														<SimplePredicate field="V495" operator="greaterThan" value="0.2206477732793525"/>
													</Node>
												</Node>
												<Node id="69" score="0">
													<SimplePredicate field="V649" operator="greaterThan" value="0.1055555555555555"/>
												</Node>
											</Node>
											<Node id="47" score="0">
												<SimplePredicate field="V318" operator="greaterThan" value="0.08703703703703705"/>
											</Node>
										</Node>
									</Node>
									<Node id="17" score="0">
										<SimplePredicate field="V66" operator="greaterThan" value="0.7573529411764706"/>
									</Node>
								</Node>
								<Node id="9">
									<SimplePredicate field="V554" operator="greaterThan" value="0.1225"/>
									<Node id="18">
										<SimplePredicate field="V433" operator="lessOrEqual" value="0.21583850931677"/>
										<Node id="32">
											<SimplePredicate field="V676" operator="lessOrEqual" value="0.0871212121212121"/>
											<Node id="48">
												<SimplePredicate field="V542" operator="lessOrEqual" value="0.45"/>
												<Node id="70">
													<SimplePredicate field="V157" operator="lessOrEqual" value="0.6875"/>
													<Node id="90">
														<SimplePredicate field="V675" operator="lessOrEqual" value="0.1214285714285715"/>
														<Node id="102" score="0">
															<SimplePredicate field="V369" operator="lessOrEqual" value="0.18333333333333351"/>
														</Node>
														<Node id="103">
															<SimplePredicate field="V369" operator="greaterThan" value="0.18333333333333351"/>
															<Node id="110">
																<SimplePredicate field="V499" operator="lessOrEqual" value="0.18333333333333351"/>
																<Node id="118" score="0">
																	<SimplePredicate field="V261" operator="lessOrEqual" value="0.02439024390243905"/>
																</Node>
																<Node id="119" score="1">
																	<SimplePredicate field="V261" operator="greaterThan" value="0.02439024390243905"/>
																</Node>
															</Node>
															<Node id="111" score="0">
																<SimplePredicate field="V499" operator="greaterThan" value="0.18333333333333351"/>
															</Node>
														</Node>
													</Node>
													<Node id="91">
														<SimplePredicate field="V675" operator="greaterThan" value="0.1214285714285715"/>
														<Node id="104" score="1">
															<SimplePredicate field="V580" operator="lessOrEqual" value="0.0833333333333335"/>
														</Node>
														<Node id="105" score="0">
															<SimplePredicate field="V580" operator="greaterThan" value="0.0833333333333335"/>
														</Node>
													</Node>
												</Node>
												<Node id="71" score="1">
													<SimplePredicate field="V157" operator="greaterThan" value="0.6875"/>
												</Node>
											</Node>
											<Node id="49">
												<SimplePredicate field="V542" operator="greaterThan" value="0.45"/>
												<Node id="72" score="1">
													<SimplePredicate field="V356" operator="lessOrEqual" value="0.3125"/>
												</Node>
												<Node id="73" score="0">
													<SimplePredicate field="V356" operator="greaterThan" value="0.3125"/>
												</Node>
											</Node>
										</Node>
										<Node id="33">
											<SimplePredicate field="V676" operator="greaterThan" value="0.0871212121212121"/>
											<Node id="50">
												<SimplePredicate field="V67" operator="lessOrEqual" value="0.20714285714285702"/>
												<Node id="74" score="1">
													<SimplePredicate field="V480" operator="lessOrEqual" value="0.10795454545454544"/>
												</Node>
												<Node id="75" score="0">
													<SimplePredicate field="V480" operator="greaterThan" value="0.10795454545454544"/>
												</Node>
											</Node>
											<Node id="51" score="1">
												<SimplePredicate field="V67" operator="greaterThan" value="0.20714285714285702"/>
											</Node>
										</Node>
									</Node>
									<Node id="19">
										<SimplePredicate field="V433" operator="greaterThan" value="0.21583850931677"/>
										<Node id="34">
											<SimplePredicate field="V115" operator="lessOrEqual" value="0.21825396825396798"/>
											<Node id="52">
												<SimplePredicate field="V108" operator="lessOrEqual" value="0.55"/>
												<Node id="76">
													<SimplePredicate field="V16" operator="lessOrEqual" value="0.45"/>
													<Node id="92" score="1">
														<SimplePredicate field="V598" operator="lessOrEqual" value="0.788888888888889"/>
													</Node>
													<Node id="93" score="0">
														<SimplePredicate field="V598" operator="greaterThan" value="0.788888888888889"/>
													</Node>
												</Node>
												<Node id="77">
													<SimplePredicate field="V16" operator="greaterThan" value="0.45"/>
													<Node id="94" score="0">
														<SimplePredicate field="V30" operator="lessOrEqual" value="0.125"/>
													</Node>
													<Node id="95" score="1">
														<SimplePredicate field="V30" operator="greaterThan" value="0.125"/>
													</Node>
												</Node>
											</Node>
											<Node id="53" score="0">
												<SimplePredicate field="V108" operator="greaterThan" value="0.55"/>
											</Node>
										</Node>
										<Node id="35">
											<SimplePredicate field="V115" operator="greaterThan" value="0.21825396825396798"/>
											<Node id="54">
												<SimplePredicate field="V295" operator="lessOrEqual" value="0.154761904761905"/>
												<Node id="78">
													<SimplePredicate field="V42" operator="lessOrEqual" value="0.1339285714285715"/>
													<Node id="96">
														<SimplePredicate field="V470" operator="lessOrEqual" value="0.5"/>
														<Node id="106">
															<SimplePredicate field="V412" operator="lessOrEqual" value="0.0787878787878788"/>
															<Node id="112" score="0">
																<SimplePredicate field="V431" operator="lessOrEqual" value="0.0833333333333335"/>
															</Node>
															<Node id="113" score="1">
																<SimplePredicate field="V431" operator="greaterThan" value="0.0833333333333335"/>
															</Node>
														</Node>
														<Node id="107" score="0">
															<SimplePredicate field="V412" operator="greaterThan" value="0.0787878787878788"/>
														</Node>
													</Node>
													<Node id="97" score="1">
														<SimplePredicate field="V470" operator="greaterThan" value="0.5"/>
													</Node>
												</Node>
												<Node id="79" score="1">
													<SimplePredicate field="V42" operator="greaterThan" value="0.1339285714285715"/>
												</Node>
											</Node>
											<Node id="55">
												<SimplePredicate field="V295" operator="greaterThan" value="0.154761904761905"/>
												<Node id="80" score="0">
													<SimplePredicate field="V429" operator="lessOrEqual" value="0.065217391304348"/>
												</Node>
												<Node id="81" score="1">
													<SimplePredicate field="V429" operator="greaterThan" value="0.065217391304348"/>
												</Node>
											</Node>
										</Node>
									</Node>
								</Node>
							</Node>
							<Node id="5">
								<SimplePredicate field="V174" operator="greaterThan" value="0.225"/>
								<Node id="10">
									<SimplePredicate field="V381" operator="lessOrEqual" value="0.38194444444444453"/>
									<Node id="20">
										<SimplePredicate field="V265" operator="lessOrEqual" value="0.517857142857143"/>
										<Node id="36" score="1">
											<SimplePredicate field="V16" operator="lessOrEqual" value="0.7083333333333335"/>
										</Node>
										<Node id="37" score="0">
											<SimplePredicate field="V16" operator="greaterThan" value="0.7083333333333335"/>
										</Node>
									</Node>
									<Node id="21" score="0">
										<SimplePredicate field="V265" operator="greaterThan" value="0.517857142857143"/>
									</Node>
								</Node>
								<Node id="11">
									<SimplePredicate field="V381" operator="greaterThan" value="0.38194444444444453"/>
									<Node id="22" score="1">
										<SimplePredicate field="V423" operator="lessOrEqual" value="0.0625"/>
									</Node>
									<Node id="23" score="0">
										<SimplePredicate field="V423" operator="greaterThan" value="0.0625"/>
									</Node>
								</Node>
							</Node>
						</Node>
						<Node id="3">
							<SimplePredicate field="V8" operator="greaterThan" value="0.422619047619048"/>
							<Node id="6">
								<SimplePredicate field="V130" operator="lessOrEqual" value="0.00704225352112675"/>
								<Node id="12">
									<SimplePredicate field="V10" operator="lessOrEqual" value="0.40833333333333355"/>
									<Node id="24">
										<SimplePredicate field="V469" operator="lessOrEqual" value="0.1125"/>
										<Node id="38">
											<SimplePredicate field="V205" operator="lessOrEqual" value="0.03846153846153845"/>
											<Node id="56">
												<SimplePredicate field="V374" operator="lessOrEqual" value="0.20500000000000002"/>
												<Node id="82" score="1">
													<SimplePredicate field="V508" operator="lessOrEqual" value="0.245"/>
												</Node>
												<Node id="83" score="0">
													<SimplePredicate field="V508" operator="greaterThan" value="0.245"/>
												</Node>
											</Node>
											<Node id="57" score="0">
												<SimplePredicate field="V374" operator="greaterThan" value="0.20500000000000002"/>
											</Node>
										</Node>
										<Node id="39">
											<SimplePredicate field="V205" operator="greaterThan" value="0.03846153846153845"/>
											<Node id="58" score="0">
												<SimplePredicate field="V609" operator="lessOrEqual" value="0.135964912280702"/>
											</Node>
											<Node id="59" score="1">
												<SimplePredicate field="V609" operator="greaterThan" value="0.135964912280702"/>
											</Node>
										</Node>
									</Node>
									<Node id="25" score="1">
										<SimplePredicate field="V469" operator="greaterThan" value="0.1125"/>
									</Node>
								</Node>
								<Node id="13">
									<SimplePredicate field="V10" operator="greaterThan" value="0.40833333333333355"/>
									<Node id="26">
										<SimplePredicate field="V361" operator="lessOrEqual" value="0.18333333333333351"/>
										<Node id="40" score="0">
											<SimplePredicate field="V20" operator="lessOrEqual" value="0.4166666666666665"/>
										</Node>
										<Node id="41" score="1">
											<SimplePredicate field="V20" operator="greaterThan" value="0.4166666666666665"/>
										</Node>
									</Node>
									<Node id="27" score="1">
										<SimplePredicate field="V361" operator="greaterThan" value="0.18333333333333351"/>
									</Node>
								</Node>
							</Node>
							<Node id="7">
								<SimplePredicate field="V130" operator="greaterThan" value="0.00704225352112675"/>
								<Node id="14">
									<SimplePredicate field="V384" operator="lessOrEqual" value="0.5857142857142854"/>
									<Node id="28">
										<SimplePredicate field="V470" operator="lessOrEqual" value="0.8333333333333335"/>
										<Node id="42">
											<SimplePredicate field="V51" operator="lessOrEqual" value="0.8901098901098901"/>
											<Node id="60">
												<SimplePredicate field="V85" operator="lessOrEqual" value="0.5625"/>
												<Node id="84" score="0">
													<SimplePredicate field="V534" operator="lessOrEqual" value="0.154761904761905"/>
												</Node>
												<Node id="85">
													<SimplePredicate field="V534" operator="greaterThan" value="0.154761904761905"/>
													<Node id="98" score="0">
														<SimplePredicate field="V151" operator="lessOrEqual" value="0.165909090909091"/>
													</Node>
													<Node id="99" score="1">
														<SimplePredicate field="V151" operator="greaterThan" value="0.165909090909091"/>
													</Node>
												</Node>
											</Node>
											<Node id="61" score="1">
												<SimplePredicate field="V85" operator="greaterThan" value="0.5625"/>
											</Node>
										</Node>
										<Node id="43">
											<SimplePredicate field="V51" operator="greaterThan" value="0.8901098901098901"/>
											<Node id="62" score="0">
												<SimplePredicate field="V217" operator="lessOrEqual" value="0.10323886639676119"/>
											</Node>
											<Node id="63" score="1">
												<SimplePredicate field="V217" operator="greaterThan" value="0.10323886639676119"/>
											</Node>
										</Node>
									</Node>
									<Node id="29" score="1">
										<SimplePredicate field="V470" operator="greaterThan" value="0.8333333333333335"/>
									</Node>
								</Node>
								<Node id="15" score="1">
									<SimplePredicate field="V384" operator="greaterThan" value="0.5857142857142854"/>
								</Node>
							</Node>
						</Node>
					</Node>
				</TreeModel>
			</Segment>
			<Segment id="4">
				<True/>
				<TreeModel functionName="classification" missingValueStrategy="nullPrediction" splitCharacteristic="binarySplit">
					<MiningSchema>
						<MiningField name="V11"/>
						<MiningField name="V32"/>
						<MiningField name="V54"/>
						<MiningField name="V58"/>
						<MiningField name="V65"/>
						<MiningField name="V76"/>
						<MiningField name="V82"/>
						<MiningField name="V101"/>
						<MiningField name="V106"/>
						<MiningField name="V129"/>
						<MiningField name="V138"/>
						<MiningField name="V149"/>
						<MiningField name="V160"/>
						<MiningField name="V161"/>
						<MiningField name="V178"/>
						<MiningField name="V187"/>
						<MiningField name="V205"/>
						<MiningField name="V207"/>
						<MiningField name="V219"/>
						<MiningField name="V236"/>
						<MiningField name="V242"/>
						<MiningField name="V253"/>
						<MiningField name="V267"/>
						<MiningField name="V324"/>
						<MiningField name="V337"/>
						<MiningField name="V346"/>
						<MiningField name="V347"/>
						<MiningField name="V372"/>
						<MiningField name="V377"/>
						<MiningField name="V383"/>
						<MiningField name="V406"/>
						<MiningField name="V407"/>
						<MiningField name="V410"/>
						<MiningField name="V421"/>
						<MiningField name="V426"/>
						<MiningField name="V435"/>
						<MiningField name="V439"/>
						<MiningField name="V443"/>
						<MiningField name="V447"/>
						<MiningField name="V456"/>
						<MiningField name="V463"/>
						<MiningField name="V475"/>
						<MiningField name="V483"/>
						<MiningField name="V487"/>
						<MiningField name="V496"/>
						<MiningField name="V499"/>
						<MiningField name="V527"/>
						<MiningField name="V531"/>
						<MiningField name="V533"/>
						<MiningField name="V543"/>
						<MiningField name="V550"/>
						<MiningField name="V551"/>
						<MiningField name="V579"/>
						<MiningField name="V597"/>
						<MiningField name="V639"/>
					</MiningSchema>
					<Node id="1">
						<True/>
						<Node id="2">
							<SimplePredicate field="V324" operator="lessOrEqual" value="0.2916666666666665"/>
							<Node id="4">
								<SimplePredicate field="V129" operator="lessOrEqual" value="0.35897435897435903"/>
								<Node id="8">
									<SimplePredicate field="V377" operator="lessOrEqual" value="0.195238095238095"/>
									<Node id="12">
										<SimplePredicate field="V187" operator="lessOrEqual" value="0.303030303030303"/>
										<Node id="18">
											<SimplePredicate field="V76" operator="lessOrEqual" value="0.00206611570247934"/>
											<Node id="28">
												<SimplePredicate field="V463" operator="lessOrEqual" value="0.297101449275362"/>
												<Node id="42">
													<SimplePredicate field="V407" operator="lessOrEqual" value="0.4017857142857145"/>
													<Node id="52">
														<SimplePredicate field="V579" operator="lessOrEqual" value="0.04700854700854705"/>
														<Node id="66">
															<SimplePredicate field="V347" operator="lessOrEqual" value="0.1324786324786325"/>
															<Node id="80" score="1">
																<SimplePredicate field="V487" operator="lessOrEqual" value="0.0185185185185185"/>
															</Node>
															<Node id="81" score="0">
																<SimplePredicate field="V487" operator="greaterThan" value="0.0185185185185185"/>
															</Node>
														</Node>
														<Node id="67" score="0">
															<SimplePredicate field="V347" operator="greaterThan" value="0.1324786324786325"/>
														</Node>
													</Node>
													<Node id="53" score="0">
														<SimplePredicate field="V579" operator="greaterThan" value="0.04700854700854705"/>
													</Node>
												</Node>
												<Node id="43">
													<SimplePredicate field="V407" operator="greaterThan" value="0.4017857142857145"/>
													<Node id="54">
														<SimplePredicate field="V138" operator="lessOrEqual" value="0.1055555555555555"/>
														<Node id="68" score="0">
															<SimplePredicate field="V499" operator="lessOrEqual" value="0.0217391304347826"/>
														</Node>
														<Node id="69" score="1">
															<SimplePredicate field="V499" operator="greaterThan" value="0.0217391304347826"/>
														</Node>
													</Node>
													<Node id="55" score="0">
														<SimplePredicate field="V138" operator="greaterThan" value="0.1055555555555555"/>
													</Node>
												</Node>
											</Node>
											<Node id="29" score="0">
												<SimplePredicate field="V463" operator="greaterThan" value="0.297101449275362"/>
											</Node>
										</Node>
										<Node id="19">
											<SimplePredicate field="V76" operator="greaterThan" value="0.00206611570247934"/>
											<Node id="30">
												<SimplePredicate field="V219" operator="lessOrEqual" value="0.1055555555555555"/>
												<Node id="44">
													<SimplePredicate field="V346" operator="lessOrEqual" value="0.732142857142857"/>
													<Node id="56">
														<SimplePredicate field="V149" operator="lessOrEqual" value="0.44722222222222197"/>
														<Node id="70">
															<SimplePredicate field="V421" operator="lessOrEqual" value="0.42727272727272747"/>
															<Node id="82">
																<SimplePredicate field="V639" operator="lessOrEqual" value="0.1964285714285715"/>
																<Node id="94">
																	<SimplePredicate field="V531" operator="lessOrEqual" value="0.3571428571428575"/>
																	<Node id="100">
																		<SimplePredicate field="V410" operator="lessOrEqual" value="0.369318181818182"/>
																		<Node id="104">
																			<SimplePredicate field="V236" operator="lessOrEqual" value="0.1180555555555555"/>
																			<Node id="110">
																				<SimplePredicate field="V372" operator="lessOrEqual" value="0.731060606060606"/>
																				<Node id="114" score="1">
																					<SimplePredicate field="V435" operator="lessOrEqual" value="0.07291666666666666"/>
																				</Node>
																				<Node id="115">
																					<SimplePredicate field="V435" operator="greaterThan" value="0.07291666666666666"/>
																					<Node id="116">
																						<SimplePredicate field="V447" operator="lessOrEqual" value="0.1904761904761905"/>
																						<Node id="118" score="1">
																							<SimplePredicate field="V456" operator="lessOrEqual" value="0.2404761904761905"/>
																						</Node>
																						<Node id="119" score="0">
																							<SimplePredicate field="V456" operator="greaterThan" value="0.2404761904761905"/>
																						</Node>
																					</Node>
																					<Node id="117" score="1">
																						<SimplePredicate field="V447" operator="greaterThan" value="0.1904761904761905"/>
																					</Node>
																				</Node>
																			</Node>
																			<Node id="111" score="0">
																				<SimplePredicate field="V372" operator="greaterThan" value="0.731060606060606"/>
																			</Node>
																		</Node>
																		<Node id="105" score="0">
																			<SimplePredicate field="V236" operator="greaterThan" value="0.1180555555555555"/>
																		</Node>
																	</Node>
																	<Node id="101">
																		<SimplePredicate field="V410" operator="greaterThan" value="0.369318181818182"/>
																		<Node id="106">
																			<SimplePredicate field="V426" operator="lessOrEqual" value="0.19375"/>
																			<Node id="112" score="1">
																				<SimplePredicate field="V267" operator="lessOrEqual" value="0.00206611570247934"/>
																			</Node>
																			<Node id="113" score="0">
																				<SimplePredicate field="V267" operator="greaterThan" value="0.00206611570247934"/>
																			</Node>
																		</Node>
																		<Node id="107" score="1">
																			<SimplePredicate field="V426" operator="greaterThan" value="0.19375"/>
																		</Node>
																	</Node>
																</Node>
																<Node id="95" score="0">
																	<SimplePredicate field="V531" operator="greaterThan" value="0.3571428571428575"/>
																</Node>
															</Node>
															<Node id="83" score="0">
																<SimplePredicate field="V639" operator="greaterThan" value="0.1964285714285715"/>
															</Node>
														</Node>
														<Node id="71">
															<SimplePredicate field="V421" operator="greaterThan" value="0.42727272727272747"/>
															<Node id="84" score="0">
																<SimplePredicate field="V543" operator="lessOrEqual" value="0.28125"/>
															</Node>
															<Node id="85" score="1">
																<SimplePredicate field="V543" operator="greaterThan" value="0.28125"/>
															</Node>
														</Node>
													</Node>
													<Node id="57" score="0">
														<SimplePredicate field="V149" operator="greaterThan" value="0.44722222222222197"/>
													</Node>
												</Node>
												<Node id="45" score="0">
													<SimplePredicate field="V346" operator="greaterThan" value="0.732142857142857"/>
												</Node>
											</Node>
											<Node id="31">
												<SimplePredicate field="V219" operator="greaterThan" value="0.1055555555555555"/>
												<Node id="46">
													<SimplePredicate field="V543" operator="lessOrEqual" value="0.179956896551724"/>
													<Node id="58">
														<SimplePredicate field="V65" operator="lessOrEqual" value="0.55"/>
														<Node id="72">
															<SimplePredicate field="V407" operator="lessOrEqual" value="0.5357142857142855"/>
															<Node id="86" score="0">
																<SimplePredicate field="V58" operator="lessOrEqual" value="0.838888888888889"/>
															</Node>
															<Node id="87">
																<SimplePredicate field="V58" operator="greaterThan" value="0.838888888888889"/>
																<Node id="96">
																	<SimplePredicate field="V533" operator="lessOrEqual" value="0.04047619047619045"/>
																	<Node id="102">
																		<SimplePredicate field="V550" operator="lessOrEqual" value="0.09545454545454546"/>
																		<Node id="108" score="0">
																			<SimplePredicate field="V106" operator="lessOrEqual" value="0.292857142857143"/>
																		</Node>
																		<Node id="109" score="1">
																			<SimplePredicate field="V106" operator="greaterThan" value="0.292857142857143"/>
																		</Node>
																	</Node>
																	<Node id="103" score="1">
																		<SimplePredicate field="V550" operator="greaterThan" value="0.09545454545454546"/>
																	</Node>
																</Node>
																<Node id="97" score="0">
																	<SimplePredicate field="V533" operator="greaterThan" value="0.04047619047619045"/>
																</Node>
															</Node>
														</Node>
														<Node id="73">
															<SimplePredicate field="V407" operator="greaterThan" value="0.5357142857142855"/>
															<Node id="88" score="1">
																<SimplePredicate field="V178" operator="lessOrEqual" value="0.19444444444444448"/>
															</Node>
															<Node id="89" score="0">
																<SimplePredicate field="V178" operator="greaterThan" value="0.19444444444444448"/>
															</Node>
														</Node>
													</Node>
													<Node id="59">
														<SimplePredicate field="V65" operator="greaterThan" value="0.55"/>
														<Node id="74">
															<SimplePredicate field="V406" operator="lessOrEqual" value="0.380952380952381"/>
															<Node id="90" score="0">
																<SimplePredicate field="V54" operator="lessOrEqual" value="0.5454545454545455"/>
															</Node>
															<Node id="91">
																<SimplePredicate field="V54" operator="greaterThan" value="0.5454545454545455"/>
																<Node id="98" score="1">
																	<SimplePredicate field="V443" operator="lessOrEqual" value="0.202020202020202"/>
																</Node>
																<Node id="99" score="0">
																	<SimplePredicate field="V443" operator="greaterThan" value="0.202020202020202"/>
																</Node>
															</Node>
														</Node>
														<Node id="75" score="1">
															<SimplePredicate field="V406" operator="greaterThan" value="0.380952380952381"/>
														</Node>
													</Node>
												</Node>
												<Node id="47">
													<SimplePredicate field="V543" operator="greaterThan" value="0.179956896551724"/>
													<Node id="60" score="1">
														<SimplePredicate field="V207" operator="lessOrEqual" value="0.242857142857143"/>
													</Node>
													<Node id="61">
														<SimplePredicate field="V207" operator="greaterThan" value="0.242857142857143"/>
														<Node id="76" score="1">
															<SimplePredicate field="V101" operator="lessOrEqual" value="0.21978021978022"/>
														</Node>
														<Node id="77" score="0">
															<SimplePredicate field="V101" operator="greaterThan" value="0.21978021978022"/>
														</Node>
													</Node>
												</Node>
											</Node>
										</Node>
									</Node>
									<Node id="13">
										<SimplePredicate field="V187" operator="greaterThan" value="0.303030303030303"/>
										<Node id="20" score="0">
											<SimplePredicate field="V11" operator="lessOrEqual" value="0.0555555555555555"/>
										</Node>
										<Node id="21">
											<SimplePredicate field="V11" operator="greaterThan" value="0.0555555555555555"/>
											<Node id="32" score="1">
												<SimplePredicate field="V205" operator="lessOrEqual" value="0.5"/>
											</Node>
											<Node id="33" score="0">
												<SimplePredicate field="V205" operator="greaterThan" value="0.5"/>
											</Node>
										</Node>
									</Node>
								</Node>
								<Node id="9">
									<SimplePredicate field="V377" operator="greaterThan" value="0.195238095238095"/>
									<Node id="14">
										<SimplePredicate field="V439" operator="lessOrEqual" value="0.0757142857142857"/>
										<Node id="22">
											<SimplePredicate field="V32" operator="lessOrEqual" value="0.138888888888889"/>
											<Node id="34">
												<SimplePredicate field="V337" operator="lessOrEqual" value="0.0185185185185185"/>
												<Node id="48">
													<SimplePredicate field="V551" operator="lessOrEqual" value="0.775"/>
													<Node id="62">
														<SimplePredicate field="V161" operator="lessOrEqual" value="0.375"/>
														<Node id="78">
															<SimplePredicate field="V11" operator="lessOrEqual" value="0.527777777777778"/>
															<Node id="92" score="0">
																<SimplePredicate field="V499" operator="lessOrEqual" value="0.8125"/>
															</Node>
															<Node id="93" score="1">
																<SimplePredicate field="V499" operator="greaterThan" value="0.8125"/>
															</Node>
														</Node>
														<Node id="79" score="1">
															<SimplePredicate field="V11" operator="greaterThan" value="0.527777777777778"/>
														</Node>
													</Node>
													<Node id="63" score="1">
														<SimplePredicate field="V161" operator="greaterThan" value="0.375"/>
													</Node>
												</Node>
												<Node id="49" score="1">
													<SimplePredicate field="V551" operator="greaterThan" value="0.775"/>
												</Node>
											</Node>
											<Node id="35" score="1">
												<SimplePredicate field="V337" operator="greaterThan" value="0.0185185185185185"/>
											</Node>
										</Node>
										<Node id="23">
											<SimplePredicate field="V32" operator="greaterThan" value="0.138888888888889"/>
											<Node id="36">
												<SimplePredicate field="V242" operator="lessOrEqual" value="0.125"/>
												<Node id="50" score="1">
													<SimplePredicate field="V160" operator="lessOrEqual" value="0.190909090909091"/>
												</Node>
												<Node id="51">
													<SimplePredicate field="V160" operator="greaterThan" value="0.190909090909091"/>
													<Node id="64" score="1">
														<SimplePredicate field="V383" operator="lessOrEqual" value="0.0625"/>
													</Node>
													<Node id="65" score="0">
														<SimplePredicate field="V383" operator="greaterThan" value="0.0625"/>
													</Node>
												</Node>
											</Node>
											<Node id="37" score="0">
												<SimplePredicate field="V242" operator="greaterThan" value="0.125"/>
											</Node>
										</Node>
									</Node>
									<Node id="15">
										<SimplePredicate field="V439" operator="greaterThan" value="0.0757142857142857"/>
										<Node id="24" score="0">
											<SimplePredicate field="V475" operator="lessOrEqual" value="0.0555555555555555"/>
										</Node>
										<Node id="25" score="1">
											<SimplePredicate field="V475" operator="greaterThan" value="0.0555555555555555"/>
										</Node>
									</Node>
								</Node>
							</Node>
							<Node id="5">
								<SimplePredicate field="V129" operator="greaterThan" value="0.35897435897435903"/>
								<Node id="10">
									<SimplePredicate field="V496" operator="lessOrEqual" value="0.5192307692307689"/>
									<Node id="16">
										<SimplePredicate field="V527" operator="lessOrEqual" value="0.0883116883116883"/>
										<Node id="26">
											<SimplePredicate field="V253" operator="lessOrEqual" value="0.1483516483516485"/>
											<Node id="38" score="0">
												<SimplePredicate field="V82" operator="lessOrEqual" value="0.03125"/>
											</Node>
											<Node id="39" score="1">
												<SimplePredicate field="V82" operator="greaterThan" value="0.03125"/>
											</Node>
										</Node>
										<Node id="27">
											<SimplePredicate field="V253" operator="greaterThan" value="0.1483516483516485"/>
											<Node id="40" score="0">
												<SimplePredicate field="V483" operator="lessOrEqual" value="0.0142857142857143"/>
											</Node>
											<Node id="41" score="1">
												<SimplePredicate field="V483" operator="greaterThan" value="0.0142857142857143"/>
											</Node>
										</Node>
									</Node>
									<Node id="17" score="0">
										<SimplePredicate field="V527" operator="greaterThan" value="0.0883116883116883"/>
									</Node>
								</Node>
								<Node id="11" score="1">
									<SimplePredicate field="V496" operator="greaterThan" value="0.5192307692307689"/>
								</Node>
							</Node>
						</Node>
						<Node id="3">
							<SimplePredicate field="V324" operator="greaterThan" value="0.2916666666666665"/>
							<Node id="6" score="0">
								<SimplePredicate field="V597" operator="lessOrEqual" value="0.03846153846153845"/>
							</Node>
							<Node id="7" score="1">
								<SimplePredicate field="V597" operator="greaterThan" value="0.03846153846153845"/>
							</Node>
						</Node>
					</Node>
				</TreeModel>
			</Segment>
			<Segment id="5">
				<True/>
				<TreeModel functionName="classification" missingValueStrategy="nullPrediction" splitCharacteristic="binarySplit">
					<MiningSchema>
						<MiningField name="V5"/>
						<MiningField name="V23"/>
						<MiningField name="V26"/>
						<MiningField name="V31"/>
						<MiningField name="V34"/>
						<MiningField name="V36"/>
						<MiningField name="V50"/>
						<MiningField name="V53"/>
						<MiningField name="V69"/>
						<MiningField name="V71"/>
						<MiningField name="V90"/>
						<MiningField name="V94"/>
						<MiningField name="V108"/>
						<MiningField name="V109"/>
						<MiningField name="V131"/>
						<MiningField name="V143"/>
						<MiningField name="V151"/>
						<MiningField name="V167"/>
						<MiningField name="V201"/>
						<MiningField name="V205"/>
						<MiningField name="V232"/>
						<MiningField name="V240"/>
						<MiningField name="V251"/>
						<MiningField name="V252"/>
						<MiningField name="V258"/>
						<MiningField name="V262"/>
						<MiningField name="V279"/>
						<MiningField name="V283"/>
						<MiningField name="V298"/>
						<MiningField name="V311"/>
						<MiningField name="V348"/>
						<MiningField name="V351"/>
						<MiningField name="V358"/>
						<MiningField name="V364"/>
						<MiningField name="V393"/>
						<MiningField name="V404"/>
						<MiningField name="V406"/>
						<MiningField name="V409"/>
						<MiningField name="V414"/>
						<MiningField name="V422"/>
						<MiningField name="V425"/>
						<MiningField name="V429"/>
						<MiningField name="V431"/>
						<MiningField name="V445"/>
						<MiningField name="V450"/>
						<MiningField name="V452"/>
						<MiningField name="V472"/>
						<MiningField name="V475"/>
						<MiningField name="V484"/>
						<MiningField name="V488"/>
						<MiningField name="V514"/>
						<MiningField name="V519"/>
						<MiningField name="V540"/>
						<MiningField name="V544"/>
						<MiningField name="V547"/>
						<MiningField name="V571"/>
						<MiningField name="V577"/>
						<MiningField name="V595"/>
						<MiningField name="V625"/>
						<MiningField name="V646"/>
						<MiningField name="V652"/>
					</MiningSchema>
					<Node id="1">
						<True/>
						<Node id="2">
							<SimplePredicate field="V69" operator="lessOrEqual" value="0.16954022988505751"/>
							<Node id="4">
								<SimplePredicate field="V34" operator="lessOrEqual" value="0.054093567251462"/>
								<Node id="8">
									<SimplePredicate field="V571" operator="lessOrEqual" value="0.05718954248366015"/>
									<Node id="16">
										<SimplePredicate field="V406" operator="lessOrEqual" value="0.0575807787903894"/>
										<Node id="30">
											<SimplePredicate field="V131" operator="lessOrEqual" value="0.0659971305595409"/>
											<Node id="50">
												<SimplePredicate field="V540" operator="lessOrEqual" value="0.3541666666666665"/>
												<Node id="78" score="0">
													<SimplePredicate field="V50" operator="lessOrEqual" value="0.7083333333333335"/>
												</Node>
												<Node id="79" score="1">
													<SimplePredicate field="V50" operator="greaterThan" value="0.7083333333333335"/>
												</Node>
											</Node>
											<Node id="51">
												<SimplePredicate field="V540" operator="greaterThan" value="0.3541666666666665"/>
												<Node id="80" score="1">
													<SimplePredicate field="V414" operator="lessOrEqual" value="0.2767857142857145"/>
												</Node>
												<Node id="81" score="0">
													<SimplePredicate field="V414" operator="greaterThan" value="0.2767857142857145"/>
												</Node>
											</Node>
										</Node>
										<Node id="31">
											<SimplePredicate field="V131" operator="greaterThan" value="0.0659971305595409"/>
											<Node id="52">
												<SimplePredicate field="V577" operator="lessOrEqual" value="0.2041666666666665"/>
												<Node id="82">
													<SimplePredicate field="V358" operator="lessOrEqual" value="0.303030303030303"/>
													<Node id="100" score="1">
														<SimplePredicate field="V26" operator="lessOrEqual" value="0.04160688665710185"/>
													</Node>
													<Node id="101" score="0">
														<SimplePredicate field="V26" operator="greaterThan" value="0.04160688665710185"/>
													</Node>
												</Node>
												<Node id="83">
													<SimplePredicate field="V358" operator="greaterThan" value="0.303030303030303"/>
													<Node id="102" score="1">
														<SimplePredicate field="V364" operator="lessOrEqual" value="0.01724137931034485"/>
													</Node>
													<Node id="103" score="0">
														<SimplePredicate field="V364" operator="greaterThan" value="0.01724137931034485"/>
													</Node>
												</Node>
											</Node>
											<Node id="53">
												<SimplePredicate field="V577" operator="greaterThan" value="0.2041666666666665"/>
												<Node id="84" score="0">
													<SimplePredicate field="V143" operator="lessOrEqual" value="0.1666666666666665"/>
												</Node>
												<Node id="85" score="1">
													<SimplePredicate field="V143" operator="greaterThan" value="0.1666666666666665"/>
												</Node>
											</Node>
										</Node>
									</Node>
									<Node id="17">
										<SimplePredicate field="V406" operator="greaterThan" value="0.0575807787903894"/>
										<Node id="32">
											<SimplePredicate field="V452" operator="lessOrEqual" value="0.4327485380116955"/>
											<Node id="54">
												<SimplePredicate field="V298" operator="lessOrEqual" value="0.25"/>
												<Node id="86">
													<SimplePredicate field="V429" operator="lessOrEqual" value="0.11096256684491974"/>
													<Node id="104" score="0">
														<SimplePredicate field="V409" operator="lessOrEqual" value="0.141711229946524"/>
													</Node>
													<Node id="105" score="1">
														<SimplePredicate field="V409" operator="greaterThan" value="0.141711229946524"/>
													</Node>
												</Node>
												<Node id="87" score="1">
													<SimplePredicate field="V429" operator="greaterThan" value="0.11096256684491974"/>
												</Node>
											</Node>
											<Node id="55" score="0">
												<SimplePredicate field="V298" operator="greaterThan" value="0.25"/>
											</Node>
										</Node>
										<Node id="33">
											<SimplePredicate field="V452" operator="greaterThan" value="0.4327485380116955"/>
											<Node id="56" score="0">
												<SimplePredicate field="V425" operator="lessOrEqual" value="0.188235294117647"/>
											</Node>
											<Node id="57" score="1">
												<SimplePredicate field="V425" operator="greaterThan" value="0.188235294117647"/>
											</Node>
										</Node>
									</Node>
								</Node>
								<Node id="9">
									<SimplePredicate field="V571" operator="greaterThan" value="0.05718954248366015"/>
									<Node id="18">
										<SimplePredicate field="V475" operator="lessOrEqual" value="0.179144385026738"/>
										<Node id="34">
											<SimplePredicate field="V262" operator="lessOrEqual" value="0.3666666666666665"/>
											<Node id="58">
												<SimplePredicate field="V544" operator="lessOrEqual" value="0.6161616161616165"/>
												<Node id="88">
													<SimplePredicate field="V94" operator="lessOrEqual" value="0.1555555555555555"/>
													<Node id="106">
														<SimplePredicate field="V252" operator="lessOrEqual" value="0.375"/>
														<Node id="116">
															<SimplePredicate field="V484" operator="lessOrEqual" value="0.1651785714285715"/>
															<Node id="120">
																<SimplePredicate field="V232" operator="lessOrEqual" value="0.20833333333333348"/>
																<Node id="122" score="1">
																	<SimplePredicate field="V151" operator="lessOrEqual" value="0.1483516483516485"/>
																</Node>
																<Node id="123">
																	<SimplePredicate field="V151" operator="greaterThan" value="0.1483516483516485"/>
																	<Node id="126" score="1">
																		<SimplePredicate field="V652" operator="lessOrEqual" value="0.03931451612903225"/>
																	</Node>
																	<Node id="127" score="0">
																		<SimplePredicate field="V652" operator="greaterThan" value="0.03931451612903225"/>
																	</Node>
																</Node>
															</Node>
															<Node id="121">
																<SimplePredicate field="V232" operator="greaterThan" value="0.20833333333333348"/>
																<Node id="124" score="0">
																	<SimplePredicate field="V431" operator="lessOrEqual" value="0.1328125"/>
																</Node>
																<Node id="125" score="1">
																	<SimplePredicate field="V431" operator="greaterThan" value="0.1328125"/>
																</Node>
															</Node>
														</Node>
														<Node id="117" score="0">
															<SimplePredicate field="V484" operator="greaterThan" value="0.1651785714285715"/>
														</Node>
													</Node>
													<Node id="107" score="0">
														<SimplePredicate field="V252" operator="greaterThan" value="0.375"/>
													</Node>
												</Node>
												<Node id="89" score="0">
													<SimplePredicate field="V94" operator="greaterThan" value="0.1555555555555555"/>
												</Node>
											</Node>
											<Node id="59" score="0">
												<SimplePredicate field="V544" operator="greaterThan" value="0.6161616161616165"/>
											</Node>
										</Node>
										<Node id="35" score="0">
											<SimplePredicate field="V262" operator="greaterThan" value="0.3666666666666665"/>
										</Node>
									</Node>
									<Node id="19">
										<SimplePredicate field="V475" operator="greaterThan" value="0.179144385026738"/>
										<Node id="36">
											<SimplePredicate field="V625" operator="lessOrEqual" value="0.3166666666666665"/>
											<Node id="60" score="0">
												<SimplePredicate field="V472" operator="lessOrEqual" value="0.09545454545454546"/>
											</Node>
											<Node id="61">
												<SimplePredicate field="V472" operator="greaterThan" value="0.09545454545454546"/>
												<Node id="90" score="1">
													<SimplePredicate field="V595" operator="lessOrEqual" value="0.058612440191387546"/>
												</Node>
												<Node id="91" score="0">
													<SimplePredicate field="V595" operator="greaterThan" value="0.058612440191387546"/>
												</Node>
											</Node>
										</Node>
										<Node id="37" score="0">
											<SimplePredicate field="V625" operator="greaterThan" value="0.3166666666666665"/>
										</Node>
									</Node>
								</Node>
							</Node>
							<Node id="5">
								<SimplePredicate field="V34" operator="greaterThan" value="0.054093567251462"/>
								<Node id="10">
									<SimplePredicate field="V205" operator="lessOrEqual" value="0.30194805194805197"/>
									<Node id="20">
										<SimplePredicate field="V519" operator="lessOrEqual" value="0.2166666666666665"/>
										<Node id="38">
											<SimplePredicate field="V484" operator="lessOrEqual" value="0.1964285714285715"/>
											<Node id="62" score="0">
												<SimplePredicate field="V404" operator="lessOrEqual" value="0.6458333333333335"/>
											</Node>
											<Node id="63">
												<SimplePredicate field="V404" operator="greaterThan" value="0.6458333333333335"/>
												<Node id="92" score="0">
													<SimplePredicate field="V429" operator="lessOrEqual" value="0.3916666666666665"/>
												</Node>
												<Node id="93" score="1">
													<SimplePredicate field="V429" operator="greaterThan" value="0.3916666666666665"/>
												</Node>
											</Node>
										</Node>
										<Node id="39" score="1">
											<SimplePredicate field="V484" operator="greaterThan" value="0.1964285714285715"/>
										</Node>
									</Node>
									<Node id="21" score="1">
										<SimplePredicate field="V519" operator="greaterThan" value="0.2166666666666665"/>
									</Node>
								</Node>
								<Node id="11">
									<SimplePredicate field="V205" operator="greaterThan" value="0.30194805194805197"/>
									<Node id="22" score="0">
										<SimplePredicate field="V36" operator="lessOrEqual" value="0.09583333333333335"/>
									</Node>
									<Node id="23">
										<SimplePredicate field="V36" operator="greaterThan" value="0.09583333333333335"/>
										<Node id="40">
											<SimplePredicate field="V348" operator="lessOrEqual" value="0.06458333333333335"/>
											<Node id="64" score="1">
												<SimplePredicate field="V283" operator="lessOrEqual" value="0.2474747474747475"/>
											</Node>
											<Node id="65" score="0">
												<SimplePredicate field="V283" operator="greaterThan" value="0.2474747474747475"/>
											</Node>
										</Node>
										<Node id="41" score="1">
											<SimplePredicate field="V348" operator="greaterThan" value="0.06458333333333335"/>
										</Node>
									</Node>
								</Node>
							</Node>
						</Node>
						<Node id="3">
							<SimplePredicate field="V69" operator="greaterThan" value="0.16954022988505751"/>
							<Node id="6">
								<SimplePredicate field="V279" operator="lessOrEqual" value="0.066017316017316"/>
								<Node id="12">
									<SimplePredicate field="V71" operator="lessOrEqual" value="0.579831932773109"/>
									<Node id="24">
										<SimplePredicate field="V251" operator="lessOrEqual" value="0.1464285714285715"/>
										<Node id="42">
											<SimplePredicate field="V450" operator="lessOrEqual" value="0.0238095238095238"/>
											<Node id="66" score="1">
												<SimplePredicate field="V514" operator="lessOrEqual" value="0.0714285714285715"/>
											</Node>
											<Node id="67" score="0">
												<SimplePredicate field="V514" operator="greaterThan" value="0.0714285714285715"/>
											</Node>
										</Node>
										<Node id="43">
											<SimplePredicate field="V450" operator="greaterThan" value="0.0238095238095238"/>
											<Node id="68">
												<SimplePredicate field="V201" operator="lessOrEqual" value="0.4642857142857145"/>
												<Node id="94" score="0">
													<SimplePredicate field="V53" operator="lessOrEqual" value="0.6333333333333335"/>
												</Node>
												<Node id="95">
													<SimplePredicate field="V53" operator="greaterThan" value="0.6333333333333335"/>
													<Node id="108" score="1">
														<SimplePredicate field="V445" operator="lessOrEqual" value="0.13257575757575765"/>
													</Node>
													<Node id="109" score="0">
														<SimplePredicate field="V445" operator="greaterThan" value="0.13257575757575765"/>
													</Node>
												</Node>
											</Node>
											<Node id="69" score="1">
												<SimplePredicate field="V201" operator="greaterThan" value="0.4642857142857145"/>
											</Node>
										</Node>
									</Node>
									<Node id="25">
										<SimplePredicate field="V251" operator="greaterThan" value="0.1464285714285715"/>
										<Node id="44">
											<SimplePredicate field="V547" operator="lessOrEqual" value="0.08166666666666665"/>
											<Node id="70" score="1">
												<SimplePredicate field="V109" operator="lessOrEqual" value="0.2267605633802815"/>
											</Node>
											<Node id="71" score="0">
												<SimplePredicate field="V109" operator="greaterThan" value="0.2267605633802815"/>
											</Node>
										</Node>
										<Node id="45">
											<SimplePredicate field="V547" operator="greaterThan" value="0.08166666666666665"/>
											<Node id="72">
												<SimplePredicate field="V646" operator="lessOrEqual" value="0.140394088669951"/>
												<Node id="96">
													<SimplePredicate field="V393" operator="lessOrEqual" value="0.662878787878788"/>
													<Node id="110">
														<SimplePredicate field="V422" operator="lessOrEqual" value="0.04166666666666665"/>
														<Node id="118" score="1">
															<SimplePredicate field="V5" operator="lessOrEqual" value="0.2833333333333335"/>
														</Node>
														<Node id="119" score="0">
															<SimplePredicate field="V5" operator="greaterThan" value="0.2833333333333335"/>
														</Node>
													</Node>
													<Node id="111" score="0">
														<SimplePredicate field="V422" operator="greaterThan" value="0.04166666666666665"/>
													</Node>
												</Node>
												<Node id="97">
													<SimplePredicate field="V393" operator="greaterThan" value="0.662878787878788"/>
													<Node id="112" score="1">
														<SimplePredicate field="V488" operator="lessOrEqual" value="0.04166666666666665"/>
													</Node>
													<Node id="113" score="0">
														<SimplePredicate field="V488" operator="greaterThan" value="0.04166666666666665"/>
													</Node>
												</Node>
											</Node>
											<Node id="73" score="1">
												<SimplePredicate field="V646" operator="greaterThan" value="0.140394088669951"/>
											</Node>
										</Node>
									</Node>
								</Node>
								<Node id="13" score="1">
									<SimplePredicate field="V71" operator="greaterThan" value="0.579831932773109"/>
								</Node>
							</Node>
							<Node id="7">
								<SimplePredicate field="V279" operator="greaterThan" value="0.066017316017316"/>
								<Node id="14">
									<SimplePredicate field="V311" operator="lessOrEqual" value="0.025"/>
									<Node id="26">
										<SimplePredicate field="V108" operator="lessOrEqual" value="0.3958333333333335"/>
										<Node id="46">
											<SimplePredicate field="V167" operator="lessOrEqual" value="0.0857142857142857"/>
											<Node id="74">
												<SimplePredicate field="V240" operator="lessOrEqual" value="0.0138888888888889"/>
												<Node id="98" score="0">
													<SimplePredicate field="V90" operator="lessOrEqual" value="0.190909090909091"/>
												</Node>
												<Node id="99">
													<SimplePredicate field="V90" operator="greaterThan" value="0.190909090909091"/>
													<Node id="114" score="1">
														<SimplePredicate field="V258" operator="lessOrEqual" value="0.3095238095238095"/>
													</Node>
													<Node id="115" score="0">
														<SimplePredicate field="V258" operator="greaterThan" value="0.3095238095238095"/>
													</Node>
												</Node>
											</Node>
											<Node id="75" score="1">
												<SimplePredicate field="V240" operator="greaterThan" value="0.0138888888888889"/>
											</Node>
										</Node>
										<Node id="47">
											<SimplePredicate field="V167" operator="greaterThan" value="0.0857142857142857"/>
											<Node id="76" score="0">
												<SimplePredicate field="V23" operator="lessOrEqual" value="0.5142857142857145"/>
											</Node>
											<Node id="77" score="1">
												<SimplePredicate field="V23" operator="greaterThan" value="0.5142857142857145"/>
											</Node>
										</Node>
									</Node>
									<Node id="27">
										<SimplePredicate field="V108" operator="greaterThan" value="0.3958333333333335"/>
										<Node id="48" score="1">
											<SimplePredicate field="V31" operator="lessOrEqual" value="0.3375"/>
										</Node>
										<Node id="49" score="0">
											<SimplePredicate field="V31" operator="greaterThan" value="0.3375"/>
										</Node>
									</Node>
								</Node>
								<Node id="15">
									<SimplePredicate field="V311" operator="greaterThan" value="0.025"/>
									<Node id="28" score="1">
										<SimplePredicate field="V351" operator="lessOrEqual" value="0.1651785714285715"/>
									</Node>
									<Node id="29" score="0">
										<SimplePredicate field="V351" operator="greaterThan" value="0.1651785714285715"/>
									</Node>
								</Node>
							</Node>
						</Node>
					</Node>
				</TreeModel>
			</Segment>
			<Segment id="6">
				<True/>
				<TreeModel functionName="classification" missingValueStrategy="nullPrediction" splitCharacteristic="binarySplit">
					<MiningSchema>
						<MiningField name="V5"/>
						<MiningField name="V9"/>
						<MiningField name="V35"/>
						<MiningField name="V55"/>
						<MiningField name="V76"/>
						<MiningField name="V83"/>
						<MiningField name="V85"/>
						<MiningField name="V99"/>
						<MiningField name="V106"/>
						<MiningField name="V108"/>
						<MiningField name="V110"/>
						<MiningField name="V121"/>
						<MiningField name="V123"/>
						<MiningField name="V124"/>
						<MiningField name="V127"/>
						<MiningField name="V128"/>
						<MiningField name="V152"/>
						<MiningField name="V153"/>
						<MiningField name="V163"/>
						<MiningField name="V173"/>
						<MiningField name="V229"/>
						<MiningField name="V234"/>
						<MiningField name="V236"/>
						<MiningField name="V247"/>
						<MiningField name="V250"/>
						<MiningField name="V251"/>
						<MiningField name="V253"/>
						<MiningField name="V255"/>
						<MiningField name="V263"/>
						<MiningField name="V278"/>
						<MiningField name="V283"/>
						<MiningField name="V284"/>
						<MiningField name="V289"/>
						<MiningField name="V293"/>
						<MiningField name="V363"/>
						<MiningField name="V376"/>
						<MiningField name="V381"/>
						<MiningField name="V382"/>
						<MiningField name="V399"/>
						<MiningField name="V409"/>
						<MiningField name="V443"/>
						<MiningField name="V446"/>
						<MiningField name="V461"/>
						<MiningField name="V473"/>
						<MiningField name="V474"/>
						<MiningField name="V505"/>
						<MiningField name="V512"/>
						<MiningField name="V520"/>
						<MiningField name="V525"/>
						<MiningField name="V534"/>
						<MiningField name="V537"/>
						<MiningField name="V545"/>
						<MiningField name="V547"/>
						<MiningField name="V554"/>
						<MiningField name="V558"/>
						<MiningField name="V566"/>
						<MiningField name="V594"/>
						<MiningField name="V607"/>
						<MiningField name="V619"/>
						<MiningField name="V624"/>
						<MiningField name="V625"/>
						<MiningField name="V626"/>
						<MiningField name="V627"/>
					</MiningSchema>
					<Node id="1">
						<True/>
						<Node id="2">
							<SimplePredicate field="V121" operator="lessOrEqual" value="0.05334281650071125"/>
							<Node id="4">
								<SimplePredicate field="V163" operator="lessOrEqual" value="0.3923076923076925"/>
								<Node id="8">
									<SimplePredicate field="V624" operator="lessOrEqual" value="0.472222222222222"/>
									<Node id="14">
										<SimplePredicate field="V108" operator="lessOrEqual" value="0.43910256410256454"/>
										<Node id="22">
											<SimplePredicate field="V173" operator="lessOrEqual" value="0.02272727272727275"/>
											<Node id="36">
												<SimplePredicate field="V443" operator="lessOrEqual" value="0.7823529411764705"/>
												<Node id="54">
													<SimplePredicate field="V127" operator="lessOrEqual" value="0.3541666666666665"/>
													<Node id="78">
														<SimplePredicate field="V35" operator="lessOrEqual" value="0.1180555555555555"/>
														<Node id="100">
															<SimplePredicate field="V626" operator="lessOrEqual" value="0.07179487179487179"/>
															<Node id="118">
																<SimplePredicate field="V619" operator="lessOrEqual" value="0.154761904761905"/>
																<Node id="128">
																	<SimplePredicate field="V566" operator="lessOrEqual" value="0.1"/>
																	<Node id="130" score="1">
																		<SimplePredicate field="V537" operator="lessOrEqual" value="0.03333333333333335"/>
																	</Node>
																	<Node id="131" score="0">
																		<SimplePredicate field="V537" operator="greaterThan" value="0.03333333333333335"/>
																	</Node>
																</Node>
																<Node id="129">
																	<SimplePredicate field="V566" operator="greaterThan" value="0.1"/>
																	<Node id="132" score="0">
																		<SimplePredicate field="V255" operator="lessOrEqual" value="0.25"/>
																	</Node>
																	<Node id="133" score="1">
																		<SimplePredicate field="V255" operator="greaterThan" value="0.25"/>
																	</Node>
																</Node>
															</Node>
															<Node id="119" score="0">
																<SimplePredicate field="V619" operator="greaterThan" value="0.154761904761905"/>
															</Node>
														</Node>
														<Node id="101" score="1">
															<SimplePredicate field="V626" operator="greaterThan" value="0.07179487179487179"/>
														</Node>
													</Node>
													<Node id="79">
														<SimplePredicate field="V35" operator="greaterThan" value="0.1180555555555555"/>
														<Node id="102" score="0">
															<SimplePredicate field="V627" operator="lessOrEqual" value="0.0625"/>
														</Node>
														<Node id="103" score="1">
															<SimplePredicate field="V627" operator="greaterThan" value="0.0625"/>
														</Node>
													</Node>
												</Node>
												<Node id="55">
													<SimplePredicate field="V127" operator="greaterThan" value="0.3541666666666665"/>
													<Node id="80" score="1">
														<SimplePredicate field="V284" operator="lessOrEqual" value="0.0625"/>
													</Node>
													<Node id="81" score="0">
														<SimplePredicate field="V284" operator="greaterThan" value="0.0625"/>
													</Node>
												</Node>
											</Node>
											<Node id="37">
												<SimplePredicate field="V443" operator="greaterThan" value="0.7823529411764705"/>
												<Node id="56" score="1">
													<SimplePredicate field="V5" operator="lessOrEqual" value="0.153846153846154"/>
												</Node>
												<Node id="57" score="0">
													<SimplePredicate field="V5" operator="greaterThan" value="0.153846153846154"/>
												</Node>
											</Node>
										</Node>
										<Node id="23" score="0">
											<SimplePredicate field="V173" operator="greaterThan" value="0.02272727272727275"/>
										</Node>
									</Node>
									<Node id="15">
										<SimplePredicate field="V108" operator="greaterThan" value="0.43910256410256454"/>
										<Node id="24" score="0">
											<SimplePredicate field="V512" operator="lessOrEqual" value="0.202020202020202"/>
										</Node>
										<Node id="25" score="1">
											<SimplePredicate field="V512" operator="greaterThan" value="0.202020202020202"/>
										</Node>
									</Node>
								</Node>
								<Node id="9" score="0">
									<SimplePredicate field="V624" operator="greaterThan" value="0.472222222222222"/>
								</Node>
							</Node>
							<Node id="5" score="0">
								<SimplePredicate field="V163" operator="greaterThan" value="0.3923076923076925"/>
							</Node>
						</Node>
						<Node id="3">
							<SimplePredicate field="V121" operator="greaterThan" value="0.05334281650071125"/>
							<Node id="6">
								<SimplePredicate field="V283" operator="lessOrEqual" value="0.179144385026738"/>
								<Node id="10">
									<SimplePredicate field="V124" operator="lessOrEqual" value="0.292857142857143"/>
									<Node id="16">
										<SimplePredicate field="V289" operator="lessOrEqual" value="0.0121951219512195"/>
										<Node id="26">
											<SimplePredicate field="V263" operator="lessOrEqual" value="0.03774928774928775"/>
											<Node id="38">
												<SimplePredicate field="V446" operator="lessOrEqual" value="0.0400641025641026"/>
												<Node id="58">
													<SimplePredicate field="V123" operator="lessOrEqual" value="0.09545454545454546"/>
													<Node id="82" score="1">
														<SimplePredicate field="V236" operator="lessOrEqual" value="0.1805555555555555"/>
													</Node>
													<Node id="83" score="0">
														<SimplePredicate field="V236" operator="greaterThan" value="0.1805555555555555"/>
													</Node>
												</Node>
												<Node id="59" score="0">
													<SimplePredicate field="V123" operator="greaterThan" value="0.09545454545454546"/>
												</Node>
											</Node>
											<Node id="39">
												<SimplePredicate field="V446" operator="greaterThan" value="0.0400641025641026"/>
												<Node id="60" score="1">
													<SimplePredicate field="V9" operator="lessOrEqual" value="0.04054054054054055"/>
												</Node>
												<Node id="61">
													<SimplePredicate field="V9" operator="greaterThan" value="0.04054054054054055"/>
													<Node id="84" score="0">
														<SimplePredicate field="V607" operator="lessOrEqual" value="0.1602564102564105"/>
													</Node>
													<Node id="85">
														<SimplePredicate field="V607" operator="greaterThan" value="0.1602564102564105"/>
														<Node id="104">
															<SimplePredicate field="V443" operator="lessOrEqual" value="0.746153846153846"/>
															<Node id="120" score="0">
																<SimplePredicate field="V525" operator="lessOrEqual" value="0.0138888888888889"/>
															</Node>
															<Node id="121" score="1">
																<SimplePredicate field="V525" operator="greaterThan" value="0.0138888888888889"/>
															</Node>
														</Node>
														<Node id="105" score="1">
															<SimplePredicate field="V443" operator="greaterThan" value="0.746153846153846"/>
														</Node>
													</Node>
												</Node>
											</Node>
										</Node>
										<Node id="27">
											<SimplePredicate field="V263" operator="greaterThan" value="0.03774928774928775"/>
											<Node id="40">
												<SimplePredicate field="V247" operator="lessOrEqual" value="0.0824915824915825"/>
												<Node id="62">
													<SimplePredicate field="V558" operator="lessOrEqual" value="0.10101010101010094"/>
													<Node id="86" score="1">
														<SimplePredicate field="V461" operator="lessOrEqual" value="0.190909090909091"/>
													</Node>
													<Node id="87" score="0">
														<SimplePredicate field="V461" operator="greaterThan" value="0.190909090909091"/>
													</Node>
												</Node>
												<Node id="63">
													<SimplePredicate field="V558" operator="greaterThan" value="0.10101010101010094"/>
													<Node id="88" score="1">
														<SimplePredicate field="V363" operator="lessOrEqual" value="0.0833333333333335"/>
													</Node>
													<Node id="89" score="0">
														<SimplePredicate field="V363" operator="greaterThan" value="0.0833333333333335"/>
													</Node>
												</Node>
											</Node>
											<Node id="41">
												<SimplePredicate field="V247" operator="greaterThan" value="0.0824915824915825"/>
												<Node id="64">
													<SimplePredicate field="V110" operator="lessOrEqual" value="0.08125"/>
													<Node id="90">
														<SimplePredicate field="V382" operator="lessOrEqual" value="0.0787878787878788"/>
														<Node id="106" score="1">
															<SimplePredicate field="V554" operator="lessOrEqual" value="0.242857142857143"/>
														</Node>
														<Node id="107" score="0">
															<SimplePredicate field="V554" operator="greaterThan" value="0.242857142857143"/>
														</Node>
													</Node>
													<Node id="91">
														<SimplePredicate field="V382" operator="greaterThan" value="0.0787878787878788"/>
														<Node id="108" score="0">
															<SimplePredicate field="V253" operator="lessOrEqual" value="0.150735294117647"/>
														</Node>
														<Node id="109">
															<SimplePredicate field="V253" operator="greaterThan" value="0.150735294117647"/>
															<Node id="122" score="0">
																<SimplePredicate field="V520" operator="lessOrEqual" value="0.1333333333333335"/>
															</Node>
															<Node id="123" score="1">
																<SimplePredicate field="V520" operator="greaterThan" value="0.1333333333333335"/>
															</Node>
														</Node>
													</Node>
												</Node>
												<Node id="65">
													<SimplePredicate field="V110" operator="greaterThan" value="0.08125"/>
													<Node id="92" score="0">
														<SimplePredicate field="V250" operator="lessOrEqual" value="0.22252747252747251"/>
													</Node>
													<Node id="93">
														<SimplePredicate field="V250" operator="greaterThan" value="0.22252747252747251"/>
														<Node id="110">
															<SimplePredicate field="V534" operator="lessOrEqual" value="0.130252100840336"/>
															<Node id="124" score="0">
																<SimplePredicate field="V293" operator="lessOrEqual" value="0.03846153846153845"/>
															</Node>
															<Node id="125" score="1">
																<SimplePredicate field="V293" operator="greaterThan" value="0.03846153846153845"/>
															</Node>
														</Node>
														<Node id="111" score="1">
															<SimplePredicate field="V534" operator="greaterThan" value="0.130252100840336"/>
														</Node>
													</Node>
												</Node>
											</Node>
										</Node>
									</Node>
									<Node id="17">
										<SimplePredicate field="V289" operator="greaterThan" value="0.0121951219512195"/>
										<Node id="28">
											<SimplePredicate field="V83" operator="lessOrEqual" value="0.05948275862068965"/>
											<Node id="42">
												<SimplePredicate field="V251" operator="lessOrEqual" value="0.125"/>
												<Node id="66" score="1">
													<SimplePredicate field="V381" operator="lessOrEqual" value="0.1449579831932775"/>
												</Node>
												<Node id="67" score="0">
													<SimplePredicate field="V381" operator="greaterThan" value="0.1449579831932775"/>
												</Node>
											</Node>
											<Node id="43" score="1">
												<SimplePredicate field="V251" operator="greaterThan" value="0.125"/>
											</Node>
										</Node>
										<Node id="29">
											<SimplePredicate field="V83" operator="greaterThan" value="0.05948275862068965"/>
											<Node id="44" score="0">
												<SimplePredicate field="V128" operator="lessOrEqual" value="0.3666666666666665"/>
											</Node>
											<Node id="45">
												<SimplePredicate field="V128" operator="greaterThan" value="0.3666666666666665"/>
												<Node id="68" score="0">
													<SimplePredicate field="V399" operator="lessOrEqual" value="0.125"/>
												</Node>
												<Node id="69" score="1">
													<SimplePredicate field="V399" operator="greaterThan" value="0.125"/>
												</Node>
											</Node>
										</Node>
									</Node>
								</Node>
								<Node id="11" score="1">
									<SimplePredicate field="V124" operator="greaterThan" value="0.292857142857143"/>
								</Node>
							</Node>
							<Node id="7">
								<SimplePredicate field="V283" operator="greaterThan" value="0.179144385026738"/>
								<Node id="12">
									<SimplePredicate field="V76" operator="lessOrEqual" value="0.26136363636363646"/>
									<Node id="18">
										<SimplePredicate field="V99" operator="lessOrEqual" value="0.6583333333333334"/>
										<Node id="30">
											<SimplePredicate field="V278" operator="lessOrEqual" value="0.17692307692307702"/>
											<Node id="46" score="0">
												<SimplePredicate field="V461" operator="lessOrEqual" value="0.15275142314990497"/>
											</Node>
											<Node id="47">
												<SimplePredicate field="V461" operator="greaterThan" value="0.15275142314990497"/>
												<Node id="70" score="1">
													<SimplePredicate field="V474" operator="lessOrEqual" value="0.0669642857142857"/>
												</Node>
												<Node id="71">
													<SimplePredicate field="V474" operator="greaterThan" value="0.0669642857142857"/>
													<Node id="94">
														<SimplePredicate field="V505" operator="lessOrEqual" value="0.236111111111111"/>
														<Node id="112" score="1">
															<SimplePredicate field="V234" operator="lessOrEqual" value="0.16538461538461552"/>
														</Node>
														<Node id="113" score="0">
															<SimplePredicate field="V234" operator="greaterThan" value="0.16538461538461552"/>
														</Node>
													</Node>
													<Node id="95" score="0">
														<SimplePredicate field="V505" operator="greaterThan" value="0.236111111111111"/>
													</Node>
												</Node>
											</Node>
										</Node>
										<Node id="31">
											<SimplePredicate field="V278" operator="greaterThan" value="0.17692307692307702"/>
											<Node id="48">
												<SimplePredicate field="V106" operator="lessOrEqual" value="0.2"/>
												<Node id="72" score="0">
													<SimplePredicate field="V625" operator="lessOrEqual" value="0.11781609195402315"/>
												</Node>
												<Node id="73" score="1">
													<SimplePredicate field="V625" operator="greaterThan" value="0.11781609195402315"/>
												</Node>
											</Node>
											<Node id="49" score="1">
												<SimplePredicate field="V106" operator="greaterThan" value="0.2"/>
											</Node>
										</Node>
									</Node>
									<Node id="19">
										<SimplePredicate field="V99" operator="greaterThan" value="0.6583333333333334"/>
										<Node id="32" score="1">
											<SimplePredicate field="V153" operator="lessOrEqual" value="0.236111111111111"/>
										</Node>
										<Node id="33" score="0">
											<SimplePredicate field="V153" operator="greaterThan" value="0.236111111111111"/>
										</Node>
									</Node>
								</Node>
								<Node id="13">
									<SimplePredicate field="V76" operator="greaterThan" value="0.26136363636363646"/>
									<Node id="20" score="0">
										<SimplePredicate field="V85" operator="lessOrEqual" value="0.08125"/>
									</Node>
									<Node id="21">
										<SimplePredicate field="V85" operator="greaterThan" value="0.08125"/>
										<Node id="34">
											<SimplePredicate field="V409" operator="lessOrEqual" value="0.6533333333333335"/>
											<Node id="50">
												<SimplePredicate field="V229" operator="lessOrEqual" value="0.8333333333333335"/>
												<Node id="74">
													<SimplePredicate field="V525" operator="lessOrEqual" value="0.0435606060606061"/>
													<Node id="96">
														<SimplePredicate field="V55" operator="lessOrEqual" value="0.5068181818181821"/>
														<Node id="114" score="1">
															<SimplePredicate field="V152" operator="lessOrEqual" value="0.26136363636363646"/>
														</Node>
														<Node id="115">
															<SimplePredicate field="V152" operator="greaterThan" value="0.26136363636363646"/>
															<Node id="126" score="1">
																<SimplePredicate field="V547" operator="lessOrEqual" value="0.211111111111111"/>
															</Node>
															<Node id="127" score="0">
																<SimplePredicate field="V547" operator="greaterThan" value="0.211111111111111"/>
															</Node>
														</Node>
													</Node>
													<Node id="97">
														<SimplePredicate field="V55" operator="greaterThan" value="0.5068181818181821"/>
														<Node id="116" score="1">
															<SimplePredicate field="V376" operator="lessOrEqual" value="0.0138888888888889"/>
														</Node>
														<Node id="117" score="0">
															<SimplePredicate field="V376" operator="greaterThan" value="0.0138888888888889"/>
														</Node>
													</Node>
												</Node>
												<Node id="75">
													<SimplePredicate field="V525" operator="greaterThan" value="0.0435606060606061"/>
													<Node id="98" score="0">
														<SimplePredicate field="V473" operator="lessOrEqual" value="0.21103896103896097"/>
													</Node>
													<Node id="99" score="1">
														<SimplePredicate field="V473" operator="greaterThan" value="0.21103896103896097"/>
													</Node>
												</Node>
											</Node>
											<Node id="51" score="0">
												<SimplePredicate field="V229" operator="greaterThan" value="0.8333333333333335"/>
											</Node>
										</Node>
										<Node id="35">
											<SimplePredicate field="V409" operator="greaterThan" value="0.6533333333333335"/>
											<Node id="52" score="0">
												<SimplePredicate field="V594" operator="lessOrEqual" value="0.03333333333333335"/>
											</Node>
											<Node id="53">
												<SimplePredicate field="V594" operator="greaterThan" value="0.03333333333333335"/>
												<Node id="76" score="1">
													<SimplePredicate field="V545" operator="lessOrEqual" value="0.227642276422764"/>
												</Node>
												<Node id="77" score="0">
													<SimplePredicate field="V545" operator="greaterThan" value="0.227642276422764"/>
												</Node>
											</Node>
										</Node>
									</Node>
								</Node>
							</Node>
						</Node>
					</Node>
				</TreeModel>
			</Segment>
			<Segment id="7">
				<True/>
				<TreeModel functionName="classification" missingValueStrategy="nullPrediction" splitCharacteristic="binarySplit">
					<MiningSchema>
						<MiningField name="V2"/>
						<MiningField name="V3"/>
						<MiningField name="V9"/>
						<MiningField name="V35"/>
						<MiningField name="V37"/>
						<MiningField name="V40"/>
						<MiningField name="V60"/>
						<MiningField name="V71"/>
						<MiningField name="V74"/>
						<MiningField name="V75"/>
						<MiningField name="V86"/>
						<MiningField name="V88"/>
						<MiningField name="V101"/>
						<MiningField name="V106"/>
						<MiningField name="V107"/>
						<MiningField name="V110"/>
						<MiningField name="V112"/>
						<MiningField name="V143"/>
						<MiningField name="V154"/>
						<MiningField name="V179"/>
						<MiningField name="V182"/>
						<MiningField name="V201"/>
						<MiningField name="V204"/>
						<MiningField name="V207"/>
						<MiningField name="V214"/>
						<MiningField name="V229"/>
						<MiningField name="V235"/>
						<MiningField name="V254"/>
						<MiningField name="V269"/>
						<MiningField name="V279"/>
						<MiningField name="V282"/>
						<MiningField name="V323"/>
						<MiningField name="V346"/>
						<MiningField name="V355"/>
						<MiningField name="V358"/>
						<MiningField name="V363"/>
						<MiningField name="V365"/>
						<MiningField name="V379"/>
						<MiningField name="V398"/>
						<MiningField name="V413"/>
						<MiningField name="V418"/>
						<MiningField name="V428"/>
						<MiningField name="V442"/>
						<MiningField name="V449"/>
						<MiningField name="V457"/>
						<MiningField name="V478"/>
						<MiningField name="V484"/>
						<MiningField name="V517"/>
						<MiningField name="V521"/>
						<MiningField name="V529"/>
						<MiningField name="V561"/>
						<MiningField name="V571"/>
						<MiningField name="V591"/>
						<MiningField name="V593"/>
						<MiningField name="V594"/>
						<MiningField name="V600"/>
						<MiningField name="V603"/>
						<MiningField name="V604"/>
						<MiningField name="V618"/>
						<MiningField name="V619"/>
						<MiningField name="V659"/>
					</MiningSchema>
					<Node id="1">
						<True/>
						<Node id="2">
							<SimplePredicate field="V457" operator="lessOrEqual" value="0.32575757575757547"/>
							<Node id="4">
								<SimplePredicate field="V179" operator="lessOrEqual" value="0.1339285714285715"/>
								<Node id="8">
									<SimplePredicate field="V204" operator="lessOrEqual" value="0.197560975609756"/>
									<Node id="16">
										<SimplePredicate field="V201" operator="lessOrEqual" value="0.00657894736842105"/>
										<Node id="32">
											<SimplePredicate field="V358" operator="lessOrEqual" value="0.154761904761905"/>
											<Node id="54">
												<SimplePredicate field="V618" operator="lessOrEqual" value="0.2166666666666665"/>
												<Node id="82" score="0">
													<SimplePredicate field="V561" operator="lessOrEqual" value="0.0131578947368421"/>
												</Node>
												<Node id="83">
													<SimplePredicate field="V561" operator="greaterThan" value="0.0131578947368421"/>
													<Node id="110" score="1">
														<SimplePredicate field="V593" operator="lessOrEqual" value="0.11315789473684211"/>
													</Node>
													<Node id="111" score="0">
														<SimplePredicate field="V593" operator="greaterThan" value="0.11315789473684211"/>
													</Node>
												</Node>
											</Node>
											<Node id="55" score="1">
												<SimplePredicate field="V618" operator="greaterThan" value="0.2166666666666665"/>
											</Node>
										</Node>
										<Node id="33">
											<SimplePredicate field="V358" operator="greaterThan" value="0.154761904761905"/>
											<Node id="56" score="0">
												<SimplePredicate field="V418" operator="lessOrEqual" value="0.531818181818182"/>
											</Node>
											<Node id="57" score="1">
												<SimplePredicate field="V418" operator="greaterThan" value="0.531818181818182"/>
											</Node>
										</Node>
									</Node>
									<Node id="17">
										<SimplePredicate field="V201" operator="greaterThan" value="0.00657894736842105"/>
										<Node id="34">
											<SimplePredicate field="V143" operator="lessOrEqual" value="0.02941176470588235"/>
											<Node id="58">
												<SimplePredicate field="V112" operator="lessOrEqual" value="0.00704225352112675"/>
												<Node id="84">
													<SimplePredicate field="V323" operator="lessOrEqual" value="0.00847457627118645"/>
													<Node id="112" score="0">
														<SimplePredicate field="V107" operator="lessOrEqual" value="0.00413223140495868"/>
													</Node>
													<Node id="113">
														<SimplePredicate field="V107" operator="greaterThan" value="0.00413223140495868"/>
														<Node id="122">
															<SimplePredicate field="V182" operator="lessOrEqual" value="0.04545454545454545"/>
															<Node id="130" score="1">
																<SimplePredicate field="V413" operator="lessOrEqual" value="0.154761904761905"/>
															</Node>
															<Node id="131" score="0">
																<SimplePredicate field="V413" operator="greaterThan" value="0.154761904761905"/>
															</Node>
														</Node>
														<Node id="123" score="0">
															<SimplePredicate field="V182" operator="greaterThan" value="0.04545454545454545"/>
														</Node>
													</Node>
												</Node>
												<Node id="85" score="0">
													<SimplePredicate field="V323" operator="greaterThan" value="0.00847457627118645"/>
												</Node>
											</Node>
											<Node id="59" score="0">
												<SimplePredicate field="V112" operator="greaterThan" value="0.00704225352112675"/>
											</Node>
										</Node>
										<Node id="35" score="0">
											<SimplePredicate field="V143" operator="greaterThan" value="0.02941176470588235"/>
										</Node>
									</Node>
								</Node>
								<Node id="9">
									<SimplePredicate field="V204" operator="greaterThan" value="0.197560975609756"/>
									<Node id="18" score="0">
										<SimplePredicate field="V229" operator="lessOrEqual" value="0.0634920634920635"/>
									</Node>
									<Node id="19">
										<SimplePredicate field="V229" operator="greaterThan" value="0.0634920634920635"/>
										<Node id="36">
											<SimplePredicate field="V358" operator="lessOrEqual" value="0.15250965250965248"/>
											<Node id="60" score="1">
												<SimplePredicate field="V363" operator="lessOrEqual" value="0.138095238095238"/>
											</Node>
											<Node id="61">
												<SimplePredicate field="V363" operator="greaterThan" value="0.138095238095238"/>
												<Node id="86" score="1">
													<SimplePredicate field="V591" operator="lessOrEqual" value="0.225"/>
												</Node>
												<Node id="87" score="0">
													<SimplePredicate field="V591" operator="greaterThan" value="0.225"/>
												</Node>
											</Node>
										</Node>
										<Node id="37">
											<SimplePredicate field="V358" operator="greaterThan" value="0.15250965250965248"/>
											<Node id="62">
												<SimplePredicate field="V571" operator="lessOrEqual" value="0.190909090909091"/>
												<Node id="88">
													<SimplePredicate field="V517" operator="lessOrEqual" value="0.2792207792207795"/>
													<Node id="114">
														<SimplePredicate field="V2" operator="lessOrEqual" value="0.1363636363636365"/>
														<Node id="124" score="1">
															<SimplePredicate field="V529" operator="lessOrEqual" value="0.04545454545454545"/>
														</Node>
														<Node id="125" score="0">
															<SimplePredicate field="V529" operator="greaterThan" value="0.04545454545454545"/>
														</Node>
													</Node>
													<Node id="115" score="0">
														<SimplePredicate field="V2" operator="greaterThan" value="0.1363636363636365"/>
													</Node>
												</Node>
												<Node id="89" score="1">
													<SimplePredicate field="V517" operator="greaterThan" value="0.2792207792207795"/>
												</Node>
											</Node>
											<Node id="63" score="1">
												<SimplePredicate field="V571" operator="greaterThan" value="0.190909090909091"/>
											</Node>
										</Node>
									</Node>
								</Node>
							</Node>
							<Node id="5">
								<SimplePredicate field="V179" operator="greaterThan" value="0.1339285714285715"/>
								<Node id="10">
									<SimplePredicate field="V40" operator="lessOrEqual" value="0.211111111111111"/>
									<Node id="20">
										<SimplePredicate field="V282" operator="lessOrEqual" value="0.0625"/>
										<Node id="38" score="0">
											<SimplePredicate field="V442" operator="lessOrEqual" value="0.0147058823529412"/>
										</Node>
										<Node id="39" score="1">
											<SimplePredicate field="V442" operator="greaterThan" value="0.0147058823529412"/>
										</Node>
									</Node>
									<Node id="21">
										<SimplePredicate field="V282" operator="greaterThan" value="0.0625"/>
										<Node id="40">
											<SimplePredicate field="V279" operator="lessOrEqual" value="0.4142857142857145"/>
											<Node id="64">
												<SimplePredicate field="V600" operator="lessOrEqual" value="0.3125"/>
												<Node id="90" score="0">
													<SimplePredicate field="V106" operator="lessOrEqual" value="0.577380952380952"/>
												</Node>
												<Node id="91" score="1">
													<SimplePredicate field="V106" operator="greaterThan" value="0.577380952380952"/>
												</Node>
											</Node>
											<Node id="65" score="1">
												<SimplePredicate field="V600" operator="greaterThan" value="0.3125"/>
											</Node>
										</Node>
										<Node id="41" score="1">
											<SimplePredicate field="V279" operator="greaterThan" value="0.4142857142857145"/>
										</Node>
									</Node>
								</Node>
								<Node id="11">
									<SimplePredicate field="V40" operator="greaterThan" value="0.211111111111111"/>
									<Node id="22" score="1">
										<SimplePredicate field="V112" operator="lessOrEqual" value="0.03125"/>
									</Node>
									<Node id="23">
										<SimplePredicate field="V112" operator="greaterThan" value="0.03125"/>
										<Node id="42" score="1">
											<SimplePredicate field="V269" operator="lessOrEqual" value="0.1964285714285715"/>
										</Node>
										<Node id="43" score="0">
											<SimplePredicate field="V269" operator="greaterThan" value="0.1964285714285715"/>
										</Node>
									</Node>
								</Node>
							</Node>
						</Node>
						<Node id="3">
							<SimplePredicate field="V457" operator="greaterThan" value="0.32575757575757547"/>
							<Node id="6">
								<SimplePredicate field="V60" operator="lessOrEqual" value="0.452624839948784"/>
								<Node id="12">
									<SimplePredicate field="V214" operator="lessOrEqual" value="0.0669642857142857"/>
									<Node id="24">
										<SimplePredicate field="V37" operator="lessOrEqual" value="0.179144385026738"/>
										<Node id="44">
											<SimplePredicate field="V659" operator="lessOrEqual" value="0.06971153846153845"/>
											<Node id="66">
												<SimplePredicate field="V86" operator="lessOrEqual" value="0.13555555555555548"/>
												<Node id="92">
													<SimplePredicate field="V154" operator="lessOrEqual" value="0.1"/>
													<Node id="116">
														<SimplePredicate field="V379" operator="lessOrEqual" value="0.5625"/>
														<Node id="126">
															<SimplePredicate field="V603" operator="lessOrEqual" value="0.1435897435897435"/>
															<Node id="132" score="0">
																<SimplePredicate field="V521" operator="lessOrEqual" value="0.04166666666666665"/>
															</Node>
															<Node id="133" score="1">
																<SimplePredicate field="V521" operator="greaterThan" value="0.04166666666666665"/>
															</Node>
														</Node>
														<Node id="127" score="1">
															<SimplePredicate field="V603" operator="greaterThan" value="0.1435897435897435"/>
														</Node>
													</Node>
													<Node id="117" score="0">
														<SimplePredicate field="V379" operator="greaterThan" value="0.5625"/>
													</Node>
												</Node>
												<Node id="93" score="0">
													<SimplePredicate field="V154" operator="greaterThan" value="0.1"/>
												</Node>
											</Node>
											<Node id="67">
												<SimplePredicate field="V86" operator="greaterThan" value="0.13555555555555548"/>
												<Node id="94" score="0">
													<SimplePredicate field="V74" operator="lessOrEqual" value="0.2833333333333335"/>
												</Node>
												<Node id="95" score="1">
													<SimplePredicate field="V74" operator="greaterThan" value="0.2833333333333335"/>
												</Node>
											</Node>
										</Node>
										<Node id="45">
											<SimplePredicate field="V659" operator="greaterThan" value="0.06971153846153845"/>
											<Node id="68">
												<SimplePredicate field="V101" operator="lessOrEqual" value="0.478328173374613"/>
												<Node id="96" score="0">
													<SimplePredicate field="V449" operator="lessOrEqual" value="0.8873626373626375"/>
												</Node>
												<Node id="97" score="1">
													<SimplePredicate field="V449" operator="greaterThan" value="0.8873626373626375"/>
												</Node>
											</Node>
											<Node id="69" score="1">
												<SimplePredicate field="V101" operator="greaterThan" value="0.478328173374613"/>
											</Node>
										</Node>
									</Node>
									<Node id="25">
										<SimplePredicate field="V37" operator="greaterThan" value="0.179144385026738"/>
										<Node id="46">
											<SimplePredicate field="V604" operator="lessOrEqual" value="0.197560975609756"/>
											<Node id="70" score="0">
												<SimplePredicate field="V355" operator="lessOrEqual" value="0.10049019607843115"/>
											</Node>
											<Node id="71">
												<SimplePredicate field="V355" operator="greaterThan" value="0.10049019607843115"/>
												<Node id="98" score="1">
													<SimplePredicate field="V88" operator="lessOrEqual" value="0.3095238095238095"/>
												</Node>
												<Node id="99" score="0">
													<SimplePredicate field="V88" operator="greaterThan" value="0.3095238095238095"/>
												</Node>
											</Node>
										</Node>
										<Node id="47" score="0">
											<SimplePredicate field="V604" operator="greaterThan" value="0.197560975609756"/>
										</Node>
									</Node>
								</Node>
								<Node id="13">
									<SimplePredicate field="V214" operator="greaterThan" value="0.0669642857142857"/>
									<Node id="26">
										<SimplePredicate field="V75" operator="lessOrEqual" value="0.1483516483516485"/>
										<Node id="48">
											<SimplePredicate field="V207" operator="lessOrEqual" value="0.225"/>
											<Node id="72" score="0">
												<SimplePredicate field="V9" operator="lessOrEqual" value="0.242857142857143"/>
											</Node>
											<Node id="73">
												<SimplePredicate field="V9" operator="greaterThan" value="0.242857142857143"/>
												<Node id="100" score="1">
													<SimplePredicate field="V365" operator="lessOrEqual" value="0.4166666666666665"/>
												</Node>
												<Node id="101">
													<SimplePredicate field="V365" operator="greaterThan" value="0.4166666666666665"/>
													<Node id="118" score="0">
														<SimplePredicate field="V594" operator="lessOrEqual" value="0.3166666666666665"/>
													</Node>
													<Node id="119" score="1">
														<SimplePredicate field="V594" operator="greaterThan" value="0.3166666666666665"/>
													</Node>
												</Node>
											</Node>
										</Node>
										<Node id="49">
											<SimplePredicate field="V207" operator="greaterThan" value="0.225"/>
											<Node id="74" score="1">
												<SimplePredicate field="V110" operator="lessOrEqual" value="0.0714285714285715"/>
											</Node>
											<Node id="75" score="0">
												<SimplePredicate field="V110" operator="greaterThan" value="0.0714285714285715"/>
											</Node>
										</Node>
									</Node>
									<Node id="27">
										<SimplePredicate field="V75" operator="greaterThan" value="0.1483516483516485"/>
										<Node id="50" score="1">
											<SimplePredicate field="V398" operator="lessOrEqual" value="0.10714285714285719"/>
										</Node>
										<Node id="51">
											<SimplePredicate field="V398" operator="greaterThan" value="0.10714285714285719"/>
											<Node id="76">
												<SimplePredicate field="V3" operator="lessOrEqual" value="0.375"/>
												<Node id="102" score="0">
													<SimplePredicate field="V457" operator="lessOrEqual" value="0.8095238095238095"/>
												</Node>
												<Node id="103" score="1">
													<SimplePredicate field="V457" operator="greaterThan" value="0.8095238095238095"/>
												</Node>
											</Node>
											<Node id="77" score="1">
												<SimplePredicate field="V3" operator="greaterThan" value="0.375"/>
											</Node>
										</Node>
									</Node>
								</Node>
							</Node>
							<Node id="7">
								<SimplePredicate field="V60" operator="greaterThan" value="0.452624839948784"/>
								<Node id="14">
									<SimplePredicate field="V254" operator="lessOrEqual" value="0.514705882352941"/>
									<Node id="28">
										<SimplePredicate field="V35" operator="lessOrEqual" value="0.154761904761905"/>
										<Node id="52">
											<SimplePredicate field="V484" operator="lessOrEqual" value="0.06350806451612906"/>
											<Node id="78">
												<SimplePredicate field="V478" operator="lessOrEqual" value="0.0662878787878788"/>
												<Node id="104" score="0">
													<SimplePredicate field="V112" operator="lessOrEqual" value="0.0377777777777778"/>
												</Node>
												<Node id="105" score="1">
													<SimplePredicate field="V112" operator="greaterThan" value="0.0377777777777778"/>
												</Node>
											</Node>
											<Node id="79">
												<SimplePredicate field="V478" operator="greaterThan" value="0.0662878787878788"/>
												<Node id="106" score="1">
													<SimplePredicate field="V428" operator="lessOrEqual" value="0.430769230769231"/>
												</Node>
												<Node id="107">
													<SimplePredicate field="V428" operator="greaterThan" value="0.430769230769231"/>
													<Node id="120">
														<SimplePredicate field="V619" operator="lessOrEqual" value="0.08846153846153845"/>
														<Node id="128" score="0">
															<SimplePredicate field="V71" operator="lessOrEqual" value="0.361111111111111"/>
														</Node>
														<Node id="129" score="1">
															<SimplePredicate field="V71" operator="greaterThan" value="0.361111111111111"/>
														</Node>
													</Node>
													<Node id="121" score="1">
														<SimplePredicate field="V619" operator="greaterThan" value="0.08846153846153845"/>
													</Node>
												</Node>
											</Node>
										</Node>
										<Node id="53">
											<SimplePredicate field="V484" operator="greaterThan" value="0.06350806451612906"/>
											<Node id="80" score="0">
												<SimplePredicate field="V86" operator="lessOrEqual" value="0.1964285714285715"/>
											</Node>
											<Node id="81">
												<SimplePredicate field="V86" operator="greaterThan" value="0.1964285714285715"/>
												<Node id="108" score="1">
													<SimplePredicate field="V235" operator="lessOrEqual" value="0.05"/>
												</Node>
												<Node id="109" score="0">
													<SimplePredicate field="V235" operator="greaterThan" value="0.05"/>
												</Node>
											</Node>
										</Node>
									</Node>
									<Node id="29" score="0">
										<SimplePredicate field="V35" operator="greaterThan" value="0.154761904761905"/>
									</Node>
								</Node>
								<Node id="15">
									<SimplePredicate field="V254" operator="greaterThan" value="0.514705882352941"/>
									<Node id="30" score="1">
										<SimplePredicate field="V346" operator="lessOrEqual" value="0.20089285714285698"/>
									</Node>
									<Node id="31" score="0">
										<SimplePredicate field="V346" operator="greaterThan" value="0.20089285714285698"/>
									</Node>
								</Node>
							</Node>
						</Node>
					</Node>
				</TreeModel>
			</Segment>
			<Segment id="8">
				<True/>
				<TreeModel functionName="classification" missingValueStrategy="nullPrediction" splitCharacteristic="binarySplit">
					<MiningSchema>
						<MiningField name="V15"/>
						<MiningField name="V20"/>
						<MiningField name="V23"/>
						<MiningField name="V38"/>
						<MiningField name="V39"/>
						<MiningField name="V44"/>
						<MiningField name="V57"/>
						<MiningField name="V58"/>
						<MiningField name="V65"/>
						<MiningField name="V87"/>
						<MiningField name="V89"/>
						<MiningField name="V91"/>
						<MiningField name="V123"/>
						<MiningField name="V139"/>
						<MiningField name="V149"/>
						<MiningField name="V150"/>
						<MiningField name="V153"/>
						<MiningField name="V189"/>
						<MiningField name="V206"/>
						<MiningField name="V210"/>
						<MiningField name="V216"/>
						<MiningField name="V283"/>
						<MiningField name="V285"/>
						<MiningField name="V290"/>
						<MiningField name="V295"/>
						<MiningField name="V296"/>
						<MiningField name="V316"/>
						<MiningField name="V321"/>
						<MiningField name="V344"/>
						<MiningField name="V345"/>
						<MiningField name="V346"/>
						<MiningField name="V361"/>
						<MiningField name="V362"/>
						<MiningField name="V384"/>
						<MiningField name="V396"/>
						<MiningField name="V407"/>
						<MiningField name="V427"/>
						<MiningField name="V451"/>
						<MiningField name="V452"/>
						<MiningField name="V469"/>
						<MiningField name="V470"/>
						<MiningField name="V478"/>
						<MiningField name="V482"/>
						<MiningField name="V483"/>
						<MiningField name="V493"/>
						<MiningField name="V506"/>
						<MiningField name="V510"/>
						<MiningField name="V515"/>
						<MiningField name="V518"/>
						<MiningField name="V527"/>
						<MiningField name="V545"/>
						<MiningField name="V556"/>
						<MiningField name="V561"/>
						<MiningField name="V565"/>
						<MiningField name="V593"/>
						<MiningField name="V607"/>
						<MiningField name="V611"/>
						<MiningField name="V615"/>
						<MiningField name="V621"/>
					</MiningSchema>
					<Node id="1">
						<True/>
						<Node id="2">
							<SimplePredicate field="V565" operator="lessOrEqual" value="0.12588028169014098"/>
							<Node id="4">
								<SimplePredicate field="V210" operator="lessOrEqual" value="0.1055555555555555"/>
								<Node id="8">
									<SimplePredicate field="V23" operator="lessOrEqual" value="0.0839160839160839"/>
									<Node id="16">
										<SimplePredicate field="V321" operator="lessOrEqual" value="0.0357142857142857"/>
										<Node id="28">
											<SimplePredicate field="V206" operator="lessOrEqual" value="0.380952380952381"/>
											<Node id="42">
												<SimplePredicate field="V216" operator="lessOrEqual" value="0.06971153846153845"/>
												<Node id="62">
													<SimplePredicate field="V470" operator="lessOrEqual" value="0.627777777777778"/>
													<Node id="80" score="0">
														<SimplePredicate field="V58" operator="lessOrEqual" value="0.0103305785123967"/>
													</Node>
													<Node id="81">
														<SimplePredicate field="V58" operator="greaterThan" value="0.0103305785123967"/>
														<Node id="94">
															<SimplePredicate field="V345" operator="lessOrEqual" value="0.746031746031746"/>
															<Node id="104">
																<SimplePredicate field="V316" operator="lessOrEqual" value="0.1"/>
																<Node id="114">
																	<SimplePredicate field="V527" operator="lessOrEqual" value="0.06083333333333335"/>
																	<Node id="122">
																		<SimplePredicate field="V407" operator="lessOrEqual" value="0.45"/>
																		<Node id="124" score="0">
																			<SimplePredicate field="V57" operator="lessOrEqual" value="0.09317211948790904"/>
																		</Node>
																		<Node id="125" score="1">
																			<SimplePredicate field="V57" operator="greaterThan" value="0.09317211948790904"/>
																		</Node>
																	</Node>
																	<Node id="123" score="0">
																		<SimplePredicate field="V407" operator="greaterThan" value="0.45"/>
																	</Node>
																</Node>
																<Node id="115" score="1">
																	<SimplePredicate field="V527" operator="greaterThan" value="0.06083333333333335"/>
																</Node>
															</Node>
															<Node id="105" score="0">
																<SimplePredicate field="V316" operator="greaterThan" value="0.1"/>
															</Node>
														</Node>
														<Node id="95">
															<SimplePredicate field="V345" operator="greaterThan" value="0.746031746031746"/>
															<Node id="106" score="0">
																<SimplePredicate field="V510" operator="lessOrEqual" value="0.1324786324786325"/>
															</Node>
															<Node id="107" score="1">
																<SimplePredicate field="V510" operator="greaterThan" value="0.1324786324786325"/>
															</Node>
														</Node>
													</Node>
												</Node>
												<Node id="63" score="0">
													<SimplePredicate field="V470" operator="greaterThan" value="0.627777777777778"/>
												</Node>
											</Node>
											<Node id="43">
												<SimplePredicate field="V216" operator="greaterThan" value="0.06971153846153845"/>
												<Node id="64">
													<SimplePredicate field="V593" operator="lessOrEqual" value="0.11981566820276504"/>
													<Node id="82" score="0">
														<SimplePredicate field="V123" operator="lessOrEqual" value="0.20512820512820495"/>
													</Node>
													<Node id="83" score="1">
														<SimplePredicate field="V123" operator="greaterThan" value="0.20512820512820495"/>
													</Node>
												</Node>
												<Node id="65" score="1">
													<SimplePredicate field="V593" operator="greaterThan" value="0.11981566820276504"/>
												</Node>
											</Node>
										</Node>
										<Node id="29">
											<SimplePredicate field="V206" operator="greaterThan" value="0.380952380952381"/>
											<Node id="44" score="0">
												<SimplePredicate field="V493" operator="lessOrEqual" value="0.1055555555555555"/>
											</Node>
											<Node id="45">
												<SimplePredicate field="V493" operator="greaterThan" value="0.1055555555555555"/>
												<Node id="66" score="0">
													<SimplePredicate field="V451" operator="lessOrEqual" value="0.0714285714285715"/>
												</Node>
												<Node id="67" score="1">
													<SimplePredicate field="V451" operator="greaterThan" value="0.0714285714285715"/>
												</Node>
											</Node>
										</Node>
									</Node>
									<Node id="17" score="0">
										<SimplePredicate field="V321" operator="greaterThan" value="0.0357142857142857"/>
									</Node>
								</Node>
								<Node id="9">
									<SimplePredicate field="V23" operator="greaterThan" value="0.0839160839160839"/>
									<Node id="18">
										<SimplePredicate field="V346" operator="lessOrEqual" value="0.03125"/>
										<Node id="30">
											<SimplePredicate field="V139" operator="lessOrEqual" value="0.0304878048780488"/>
											<Node id="46" score="1">
												<SimplePredicate field="V87" operator="lessOrEqual" value="0.03846153846153845"/>
											</Node>
											<Node id="47" score="0">
												<SimplePredicate field="V87" operator="greaterThan" value="0.03846153846153845"/>
											</Node>
										</Node>
										<Node id="31">
											<SimplePredicate field="V139" operator="greaterThan" value="0.0304878048780488"/>
											<Node id="48" score="1">
												<SimplePredicate field="V295" operator="lessOrEqual" value="0.14215686274509798"/>
											</Node>
											<Node id="49" score="0">
												<SimplePredicate field="V295" operator="greaterThan" value="0.14215686274509798"/>
											</Node>
										</Node>
									</Node>
									<Node id="19">
										<SimplePredicate field="V346" operator="greaterThan" value="0.03125"/>
										<Node id="32">
											<SimplePredicate field="V39" operator="lessOrEqual" value="0.26136363636363646"/>
											<Node id="50">
												<SimplePredicate field="V91" operator="lessOrEqual" value="0.25"/>
												<Node id="68">
													<SimplePredicate field="V189" operator="lessOrEqual" value="0.0527777777777778"/>
													<Node id="84">
														<SimplePredicate field="V621" operator="lessOrEqual" value="0.07575757575757575"/>
														<Node id="96">
															<SimplePredicate field="V556" operator="lessOrEqual" value="0.375"/>
															<Node id="108" score="0">
																<SimplePredicate field="V427" operator="lessOrEqual" value="0.00806451612903225"/>
															</Node>
															<Node id="109">
																<SimplePredicate field="V427" operator="greaterThan" value="0.00806451612903225"/>
																<Node id="116" score="0">
																	<SimplePredicate field="V515" operator="lessOrEqual" value="0.1682027649769585"/>
																</Node>
																<Node id="117" score="1">
																	<SimplePredicate field="V515" operator="greaterThan" value="0.1682027649769585"/>
																</Node>
															</Node>
														</Node>
														<Node id="97" score="1">
															<SimplePredicate field="V556" operator="greaterThan" value="0.375"/>
														</Node>
													</Node>
													<Node id="85">
														<SimplePredicate field="V621" operator="greaterThan" value="0.07575757575757575"/>
														<Node id="98">
															<SimplePredicate field="V361" operator="lessOrEqual" value="0.1055555555555555"/>
															<Node id="110" score="1">
																<SimplePredicate field="V149" operator="lessOrEqual" value="0.18333333333333351"/>
															</Node>
															<Node id="111">
																<SimplePredicate field="V149" operator="greaterThan" value="0.18333333333333351"/>
																<Node id="118" score="0">
																	<SimplePredicate field="V344" operator="lessOrEqual" value="0.8333333333333335"/>
																</Node>
																<Node id="119" score="1">
																	<SimplePredicate field="V344" operator="greaterThan" value="0.8333333333333335"/>
																</Node>
															</Node>
														</Node>
														<Node id="99">
															<SimplePredicate field="V361" operator="greaterThan" value="0.1055555555555555"/>
															<Node id="112" score="0">
																<SimplePredicate field="V89" operator="lessOrEqual" value="0.275"/>
															</Node>
															<Node id="113">
																<SimplePredicate field="V89" operator="greaterThan" value="0.275"/>
																<Node id="120" score="0">
																	<SimplePredicate field="V615" operator="lessOrEqual" value="0.07941176470588235"/>
																</Node>
																<Node id="121" score="1">
																	<SimplePredicate field="V615" operator="greaterThan" value="0.07941176470588235"/>
																</Node>
															</Node>
														</Node>
													</Node>
												</Node>
												<Node id="69">
													<SimplePredicate field="V189" operator="greaterThan" value="0.0527777777777778"/>
													<Node id="86" score="0">
														<SimplePredicate field="V545" operator="lessOrEqual" value="0.01"/>
													</Node>
													<Node id="87" score="1">
														<SimplePredicate field="V545" operator="greaterThan" value="0.01"/>
													</Node>
												</Node>
											</Node>
											<Node id="51">
												<SimplePredicate field="V91" operator="greaterThan" value="0.25"/>
												<Node id="70" score="0">
													<SimplePredicate field="V506" operator="lessOrEqual" value="0.0833333333333335"/>
												</Node>
												<Node id="71" score="1">
													<SimplePredicate field="V506" operator="greaterThan" value="0.0833333333333335"/>
												</Node>
											</Node>
										</Node>
										<Node id="33">
											<SimplePredicate field="V39" operator="greaterThan" value="0.26136363636363646"/>
											<Node id="52" score="1">
												<SimplePredicate field="V20" operator="lessOrEqual" value="0.25757575757575746"/>
											</Node>
											<Node id="53">
												<SimplePredicate field="V20" operator="greaterThan" value="0.25757575757575746"/>
												<Node id="72" score="1">
													<SimplePredicate field="V611" operator="lessOrEqual" value="0.1"/>
												</Node>
												<Node id="73" score="0">
													<SimplePredicate field="V611" operator="greaterThan" value="0.1"/>
												</Node>
											</Node>
										</Node>
									</Node>
								</Node>
							</Node>
							<Node id="5">
								<SimplePredicate field="V210" operator="greaterThan" value="0.1055555555555555"/>
								<Node id="10">
									<SimplePredicate field="V153" operator="lessOrEqual" value="0.4166666666666665"/>
									<Node id="20">
										<SimplePredicate field="V285" operator="lessOrEqual" value="0.18333333333333351"/>
										<Node id="34">
											<SimplePredicate field="V39" operator="lessOrEqual" value="0.1180555555555555"/>
											<Node id="54">
												<SimplePredicate field="V396" operator="lessOrEqual" value="0.6477272727272725"/>
												<Node id="74">
													<SimplePredicate field="V290" operator="lessOrEqual" value="0.1666666666666665"/>
													<Node id="88" score="1">
														<SimplePredicate field="V607" operator="lessOrEqual" value="0.1583333333333335"/>
													</Node>
													<Node id="89">
														<SimplePredicate field="V607" operator="greaterThan" value="0.1583333333333335"/>
														<Node id="100" score="0">
															<SimplePredicate field="V478" operator="lessOrEqual" value="0.0833333333333335"/>
														</Node>
														<Node id="101" score="1">
															<SimplePredicate field="V478" operator="greaterThan" value="0.0833333333333335"/>
														</Node>
													</Node>
												</Node>
												<Node id="75" score="0">
													<SimplePredicate field="V290" operator="greaterThan" value="0.1666666666666665"/>
												</Node>
											</Node>
											<Node id="55" score="0">
												<SimplePredicate field="V396" operator="greaterThan" value="0.6477272727272725"/>
											</Node>
										</Node>
										<Node id="35" score="0">
											<SimplePredicate field="V39" operator="greaterThan" value="0.1180555555555555"/>
										</Node>
									</Node>
									<Node id="21" score="0">
										<SimplePredicate field="V285" operator="greaterThan" value="0.18333333333333351"/>
									</Node>
								</Node>
								<Node id="11" score="0">
									<SimplePredicate field="V153" operator="greaterThan" value="0.4166666666666665"/>
								</Node>
							</Node>
						</Node>
						<Node id="3">
							<SimplePredicate field="V565" operator="greaterThan" value="0.12588028169014098"/>
							<Node id="6">
								<SimplePredicate field="V15" operator="lessOrEqual" value="0.10795454545454544"/>
								<Node id="12">
									<SimplePredicate field="V150" operator="lessOrEqual" value="0.18333333333333351"/>
									<Node id="22">
										<SimplePredicate field="V296" operator="lessOrEqual" value="0.059687786960514175"/>
										<Node id="36">
											<SimplePredicate field="V362" operator="lessOrEqual" value="0.4166666666666665"/>
											<Node id="56" score="1">
												<SimplePredicate field="V65" operator="lessOrEqual" value="0.8"/>
											</Node>
											<Node id="57">
												<SimplePredicate field="V65" operator="greaterThan" value="0.8"/>
												<Node id="76" score="0">
													<SimplePredicate field="V452" operator="lessOrEqual" value="0.15757575757575748"/>
												</Node>
												<Node id="77" score="1">
													<SimplePredicate field="V452" operator="greaterThan" value="0.15757575757575748"/>
												</Node>
											</Node>
										</Node>
										<Node id="37" score="0">
											<SimplePredicate field="V362" operator="greaterThan" value="0.4166666666666665"/>
										</Node>
									</Node>
									<Node id="23">
										<SimplePredicate field="V296" operator="greaterThan" value="0.059687786960514175"/>
										<Node id="38">
											<SimplePredicate field="V527" operator="lessOrEqual" value="0.190909090909091"/>
											<Node id="58" score="1">
												<SimplePredicate field="V518" operator="lessOrEqual" value="0.02272727272727275"/>
											</Node>
											<Node id="59" score="0">
												<SimplePredicate field="V518" operator="greaterThan" value="0.02272727272727275"/>
											</Node>
										</Node>
										<Node id="39" score="0">
											<SimplePredicate field="V527" operator="greaterThan" value="0.190909090909091"/>
										</Node>
									</Node>
								</Node>
								<Node id="13">
									<SimplePredicate field="V150" operator="greaterThan" value="0.18333333333333351"/>
									<Node id="24" score="0">
										<SimplePredicate field="V384" operator="lessOrEqual" value="0.4166666666666665"/>
									</Node>
									<Node id="25" score="1">
										<SimplePredicate field="V384" operator="greaterThan" value="0.4166666666666665"/>
									</Node>
								</Node>
							</Node>
							<Node id="7">
								<SimplePredicate field="V15" operator="greaterThan" value="0.10795454545454544"/>
								<Node id="14">
									<SimplePredicate field="V44" operator="lessOrEqual" value="0.20192307692307698"/>
									<Node id="26">
										<SimplePredicate field="V483" operator="lessOrEqual" value="0.071078431372549"/>
										<Node id="40">
											<SimplePredicate field="V283" operator="lessOrEqual" value="0.5225563909774434"/>
											<Node id="60">
												<SimplePredicate field="V290" operator="lessOrEqual" value="0.1339285714285715"/>
												<Node id="78">
													<SimplePredicate field="V469" operator="lessOrEqual" value="0.10101010101010094"/>
													<Node id="90" score="0">
														<SimplePredicate field="V561" operator="lessOrEqual" value="0.297058823529412"/>
													</Node>
													<Node id="91">
														<SimplePredicate field="V561" operator="greaterThan" value="0.297058823529412"/>
														<Node id="102" score="0">
															<SimplePredicate field="V38" operator="lessOrEqual" value="0.313131313131313"/>
														</Node>
														<Node id="103" score="1">
															<SimplePredicate field="V38" operator="greaterThan" value="0.313131313131313"/>
														</Node>
													</Node>
												</Node>
												<Node id="79">
													<SimplePredicate field="V469" operator="greaterThan" value="0.10101010101010094"/>
													<Node id="92" score="1">
														<SimplePredicate field="V482" operator="lessOrEqual" value="0.236111111111111"/>
													</Node>
													<Node id="93" score="0">
														<SimplePredicate field="V482" operator="greaterThan" value="0.236111111111111"/>
													</Node>
												</Node>
											</Node>
											<Node id="61" score="1">
												<SimplePredicate field="V290" operator="greaterThan" value="0.1339285714285715"/>
											</Node>
										</Node>
										<Node id="41" score="1">
											<SimplePredicate field="V283" operator="greaterThan" value="0.5225563909774434"/>
										</Node>
									</Node>
									<Node id="27" score="1">
										<SimplePredicate field="V483" operator="greaterThan" value="0.071078431372549"/>
									</Node>
								</Node>
								<Node id="15" score="1">
									<SimplePredicate field="V44" operator="greaterThan" value="0.20192307692307698"/>
								</Node>
							</Node>
						</Node>
					</Node>
				</TreeModel>
			</Segment>
			<Segment id="9">
				<True/>
				<TreeModel functionName="classification" missingValueStrategy="nullPrediction" splitCharacteristic="binarySplit">
					<MiningSchema>
						<MiningField name="V49"/>
						<MiningField name="V57"/>
						<MiningField name="V58"/>
						<MiningField name="V59"/>
						<MiningField name="V71"/>
						<MiningField name="V83"/>
						<MiningField name="V86"/>
						<MiningField name="V97"/>
						<MiningField name="V114"/>
						<MiningField name="V117"/>
						<MiningField name="V121"/>
						<MiningField name="V135"/>
						<MiningField name="V150"/>
						<MiningField name="V164"/>
						<MiningField name="V166"/>
						<MiningField name="V188"/>
						<MiningField name="V199"/>
						<MiningField name="V205"/>
						<MiningField name="V218"/>
						<MiningField name="V248"/>
						<MiningField name="V255"/>
						<MiningField name="V265"/>
						<MiningField name="V276"/>
						<MiningField name="V304"/>
						<MiningField name="V347"/>
						<MiningField name="V350"/>
						<MiningField name="V354"/>
						<MiningField name="V359"/>
						<MiningField name="V372"/>
						<MiningField name="V396"/>
						<MiningField name="V400"/>
						<MiningField name="V422"/>
						<MiningField name="V425"/>
						<MiningField name="V447"/>
						<MiningField name="V456"/>
						<MiningField name="V492"/>
						<MiningField name="V496"/>
						<MiningField name="V500"/>
						<MiningField name="V521"/>
						<MiningField name="V524"/>
						<MiningField name="V551"/>
						<MiningField name="V555"/>
						<MiningField name="V557"/>
						<MiningField name="V560"/>
						<MiningField name="V561"/>
						<MiningField name="V568"/>
						<MiningField name="V591"/>
						<MiningField name="V594"/>
						<MiningField name="V601"/>
						<MiningField name="V619"/>
						<MiningField name="V622"/>
						<MiningField name="V628"/>
						<MiningField name="V640"/>
						<MiningField name="V643"/>
						<MiningField name="V652"/>
						<MiningField name="V670"/>
						<MiningField name="V683"/>
					</MiningSchema>
					<Node id="1">
						<True/>
						<Node id="2">
							<SimplePredicate field="V150" operator="lessOrEqual" value="0.1234756097560975"/>
							<Node id="4">
								<SimplePredicate field="V97" operator="lessOrEqual" value="0.154761904761905"/>
								<Node id="8">
									<SimplePredicate field="V359" operator="lessOrEqual" value="0.6076923076923075"/>
									<Node id="16">
										<SimplePredicate field="V114" operator="lessOrEqual" value="0.385185185185185"/>
										<Node id="28">
											<SimplePredicate field="V422" operator="lessOrEqual" value="0.150375939849624"/>
											<Node id="50" score="0">
												<SimplePredicate field="V568" operator="lessOrEqual" value="0.0131578947368421"/>
											</Node>
											<Node id="51">
												<SimplePredicate field="V568" operator="greaterThan" value="0.0131578947368421"/>
												<Node id="70">
													<SimplePredicate field="V166" operator="lessOrEqual" value="0.031578947368421054"/>
													<Node id="90">
														<SimplePredicate field="V199" operator="lessOrEqual" value="0.5416666666666665"/>
														<Node id="104">
															<SimplePredicate field="V652" operator="lessOrEqual" value="0.0839160839160839"/>
															<Node id="114" score="0">
																<SimplePredicate field="V354" operator="lessOrEqual" value="0.0424448217317487"/>
															</Node>
															<Node id="115" score="1">
																<SimplePredicate field="V354" operator="greaterThan" value="0.0424448217317487"/>
															</Node>
														</Node>
														<Node id="105" score="0">
															<SimplePredicate field="V652" operator="greaterThan" value="0.0839160839160839"/>
														</Node>
													</Node>
													<Node id="91" score="0">
														<SimplePredicate field="V199" operator="greaterThan" value="0.5416666666666665"/>
													</Node>
												</Node>
												<Node id="71" score="0">
													<SimplePredicate field="V166" operator="greaterThan" value="0.031578947368421054"/>
												</Node>
											</Node>
										</Node>
										<Node id="29">
											<SimplePredicate field="V422" operator="greaterThan" value="0.150375939849624"/>
											<Node id="52" score="0">
												<SimplePredicate field="V58" operator="lessOrEqual" value="0.0103305785123967"/>
											</Node>
											<Node id="53">
												<SimplePredicate field="V58" operator="greaterThan" value="0.0103305785123967"/>
												<Node id="72">
													<SimplePredicate field="V396" operator="lessOrEqual" value="0.5916666666666666"/>
													<Node id="92">
														<SimplePredicate field="V347" operator="lessOrEqual" value="0.5357142857142855"/>
														<Node id="106">
															<SimplePredicate field="V57" operator="lessOrEqual" value="0.878048780487805"/>
															<Node id="116">
																<SimplePredicate field="V135" operator="lessOrEqual" value="0.303030303030303"/>
																<Node id="118" score="1">
																	<SimplePredicate field="V49" operator="lessOrEqual" value="0.09259259259259255"/>
																</Node>
																<Node id="119" score="0">
																	<SimplePredicate field="V49" operator="greaterThan" value="0.09259259259259255"/>
																</Node>
															</Node>
															<Node id="117">
																<SimplePredicate field="V135" operator="greaterThan" value="0.303030303030303"/>
																<Node id="120" score="1">
																	<SimplePredicate field="V640" operator="lessOrEqual" value="0.0833333333333335"/>
																</Node>
																<Node id="121" score="0">
																	<SimplePredicate field="V640" operator="greaterThan" value="0.0833333333333335"/>
																</Node>
															</Node>
														</Node>
														<Node id="107" score="0">
															<SimplePredicate field="V57" operator="greaterThan" value="0.878048780487805"/>
														</Node>
													</Node>
													<Node id="93">
														<SimplePredicate field="V347" operator="greaterThan" value="0.5357142857142855"/>
														<Node id="108" score="0">
															<SimplePredicate field="V601" operator="lessOrEqual" value="0.357142857142857"/>
														</Node>
														<Node id="109" score="1">
															<SimplePredicate field="V601" operator="greaterThan" value="0.357142857142857"/>
														</Node>
													</Node>
												</Node>
												<Node id="73">
													<SimplePredicate field="V396" operator="greaterThan" value="0.5916666666666666"/>
													<Node id="94" score="0">
														<SimplePredicate field="V425" operator="lessOrEqual" value="0.15000000000000002"/>
													</Node>
													<Node id="95" score="1">
														<SimplePredicate field="V425" operator="greaterThan" value="0.15000000000000002"/>
													</Node>
												</Node>
											</Node>
										</Node>
									</Node>
									<Node id="17">
										<SimplePredicate field="V114" operator="greaterThan" value="0.385185185185185"/>
										<Node id="30">
											<SimplePredicate field="V622" operator="lessOrEqual" value="0.06971153846153845"/>
											<Node id="54">
												<SimplePredicate field="V560" operator="lessOrEqual" value="0.03125"/>
												<Node id="74">
													<SimplePredicate field="V456" operator="lessOrEqual" value="0.18034825870646798"/>
													<Node id="96">
														<SimplePredicate field="V524" operator="lessOrEqual" value="0.125"/>
														<Node id="110" score="1">
															<SimplePredicate field="V557" operator="lessOrEqual" value="0.0714285714285715"/>
														</Node>
														<Node id="111" score="0">
															<SimplePredicate field="V557" operator="greaterThan" value="0.0714285714285715"/>
														</Node>
													</Node>
													<Node id="97" score="0">
														<SimplePredicate field="V524" operator="greaterThan" value="0.125"/>
													</Node>
												</Node>
												<Node id="75" score="1">
													<SimplePredicate field="V456" operator="greaterThan" value="0.18034825870646798"/>
												</Node>
											</Node>
											<Node id="55" score="0">
												<SimplePredicate field="V560" operator="greaterThan" value="0.03125"/>
											</Node>
										</Node>
										<Node id="31">
											<SimplePredicate field="V622" operator="greaterThan" value="0.06971153846153845"/>
											<Node id="56" score="0">
												<SimplePredicate field="V86" operator="lessOrEqual" value="0.275"/>
											</Node>
											<Node id="57">
												<SimplePredicate field="V86" operator="greaterThan" value="0.275"/>
												<Node id="76" score="1">
													<SimplePredicate field="V71" operator="lessOrEqual" value="0.1088235294117645"/>
												</Node>
												<Node id="77" score="0">
													<SimplePredicate field="V71" operator="greaterThan" value="0.1088235294117645"/>
												</Node>
											</Node>
										</Node>
									</Node>
								</Node>
								<Node id="9">
									<SimplePredicate field="V359" operator="greaterThan" value="0.6076923076923075"/>
									<Node id="18">
										<SimplePredicate field="V670" operator="lessOrEqual" value="0.04166666666666665"/>
										<Node id="32">
											<SimplePredicate field="V304" operator="lessOrEqual" value="0.35"/>
											<Node id="58">
												<SimplePredicate field="V447" operator="lessOrEqual" value="0.1151315789473685"/>
												<Node id="78" score="0">
													<SimplePredicate field="V248" operator="lessOrEqual" value="0.0588235294117645"/>
												</Node>
												<Node id="79" score="1">
													<SimplePredicate field="V248" operator="greaterThan" value="0.0588235294117645"/>
												</Node>
											</Node>
											<Node id="59" score="0">
												<SimplePredicate field="V447" operator="greaterThan" value="0.1151315789473685"/>
											</Node>
										</Node>
										<Node id="33" score="1">
											<SimplePredicate field="V304" operator="greaterThan" value="0.35"/>
										</Node>
									</Node>
									<Node id="19">
										<SimplePredicate field="V670" operator="greaterThan" value="0.04166666666666665"/>
										<Node id="34" score="1">
											<SimplePredicate field="V276" operator="lessOrEqual" value="0.2875"/>
										</Node>
										<Node id="35" score="0">
											<SimplePredicate field="V276" operator="greaterThan" value="0.2875"/>
										</Node>
									</Node>
								</Node>
							</Node>
							<Node id="5">
								<SimplePredicate field="V97" operator="greaterThan" value="0.154761904761905"/>
								<Node id="10" score="0">
									<SimplePredicate field="V205" operator="lessOrEqual" value="0.1"/>
								</Node>
								<Node id="11">
									<SimplePredicate field="V205" operator="greaterThan" value="0.1"/>
									<Node id="20" score="1">
										<SimplePredicate field="V350" operator="lessOrEqual" value="0.02941176470588235"/>
									</Node>
									<Node id="21">
										<SimplePredicate field="V350" operator="greaterThan" value="0.02941176470588235"/>
										<Node id="36" score="1">
											<SimplePredicate field="V628" operator="lessOrEqual" value="0.11212121212121196"/>
										</Node>
										<Node id="37" score="0">
											<SimplePredicate field="V628" operator="greaterThan" value="0.11212121212121196"/>
										</Node>
									</Node>
								</Node>
							</Node>
						</Node>
						<Node id="3">
							<SimplePredicate field="V150" operator="greaterThan" value="0.1234756097560975"/>
							<Node id="6">
								<SimplePredicate field="V188" operator="lessOrEqual" value="0.1026315789473685"/>
								<Node id="12">
									<SimplePredicate field="V218" operator="lessOrEqual" value="0.151923076923077"/>
									<Node id="22">
										<SimplePredicate field="V643" operator="lessOrEqual" value="0.1088235294117645"/>
										<Node id="38">
											<SimplePredicate field="V551" operator="lessOrEqual" value="0.0801282051282051"/>
											<Node id="60">
												<SimplePredicate field="V372" operator="lessOrEqual" value="0.1715686274509805"/>
												<Node id="80" score="0">
													<SimplePredicate field="V164" operator="lessOrEqual" value="0.3571428571428575"/>
												</Node>
												<Node id="81" score="1">
													<SimplePredicate field="V164" operator="greaterThan" value="0.3571428571428575"/>
												</Node>
											</Node>
											<Node id="61">
												<SimplePredicate field="V372" operator="greaterThan" value="0.1715686274509805"/>
												<Node id="82" score="1">
													<SimplePredicate field="V500" operator="lessOrEqual" value="0.16"/>
												</Node>
												<Node id="83">
													<SimplePredicate field="V500" operator="greaterThan" value="0.16"/>
													<Node id="98" score="0">
														<SimplePredicate field="V400" operator="lessOrEqual" value="0.7596153846153846"/>
													</Node>
													<Node id="99" score="1">
														<SimplePredicate field="V400" operator="greaterThan" value="0.7596153846153846"/>
													</Node>
												</Node>
											</Node>
										</Node>
										<Node id="39" score="0">
											<SimplePredicate field="V551" operator="greaterThan" value="0.0801282051282051"/>
										</Node>
									</Node>
									<Node id="23">
										<SimplePredicate field="V643" operator="greaterThan" value="0.1088235294117645"/>
										<Node id="40" score="1">
											<SimplePredicate field="V555" operator="lessOrEqual" value="0.1213235294117645"/>
										</Node>
										<Node id="41" score="0">
											<SimplePredicate field="V555" operator="greaterThan" value="0.1213235294117645"/>
										</Node>
									</Node>
								</Node>
								<Node id="13">
									<SimplePredicate field="V218" operator="greaterThan" value="0.151923076923077"/>
									<Node id="24">
										<SimplePredicate field="V492" operator="lessOrEqual" value="0.281524926686217"/>
										<Node id="42">
											<SimplePredicate field="V619" operator="lessOrEqual" value="0.02"/>
											<Node id="62" score="1">
												<SimplePredicate field="V59" operator="lessOrEqual" value="0.2403846153846155"/>
											</Node>
											<Node id="63" score="0">
												<SimplePredicate field="V59" operator="greaterThan" value="0.2403846153846155"/>
											</Node>
										</Node>
										<Node id="43">
											<SimplePredicate field="V619" operator="greaterThan" value="0.02"/>
											<Node id="64">
												<SimplePredicate field="V683" operator="lessOrEqual" value="0.0625"/>
												<Node id="84">
													<SimplePredicate field="V594" operator="lessOrEqual" value="0.1155555555555555"/>
													<Node id="100" score="1">
														<SimplePredicate field="V561" operator="lessOrEqual" value="0.0277777777777778"/>
													</Node>
													<Node id="101" score="0">
														<SimplePredicate field="V561" operator="greaterThan" value="0.0277777777777778"/>
													</Node>
												</Node>
												<Node id="85" score="1">
													<SimplePredicate field="V594" operator="greaterThan" value="0.1155555555555555"/>
												</Node>
											</Node>
											<Node id="65" score="0">
												<SimplePredicate field="V683" operator="greaterThan" value="0.0625"/>
											</Node>
										</Node>
									</Node>
									<Node id="25">
										<SimplePredicate field="V492" operator="greaterThan" value="0.281524926686217"/>
										<Node id="44" score="0">
											<SimplePredicate field="V591" operator="lessOrEqual" value="0.3541666666666665"/>
										</Node>
										<Node id="45" score="1">
											<SimplePredicate field="V591" operator="greaterThan" value="0.3541666666666665"/>
										</Node>
									</Node>
								</Node>
							</Node>
							<Node id="7">
								<SimplePredicate field="V188" operator="greaterThan" value="0.1026315789473685"/>
								<Node id="14" score="0">
									<SimplePredicate field="V255" operator="lessOrEqual" value="0.1348484848484845"/>
								</Node>
								<Node id="15">
									<SimplePredicate field="V255" operator="greaterThan" value="0.1348484848484845"/>
									<Node id="26">
										<SimplePredicate field="V135" operator="lessOrEqual" value="0.350877192982456"/>
										<Node id="46">
											<SimplePredicate field="V83" operator="lessOrEqual" value="0.02272727272727275"/>
											<Node id="66" score="0">
												<SimplePredicate field="V117" operator="lessOrEqual" value="0.2666666666666665"/>
											</Node>
											<Node id="67" score="1">
												<SimplePredicate field="V117" operator="greaterThan" value="0.2666666666666665"/>
											</Node>
										</Node>
										<Node id="47">
											<SimplePredicate field="V83" operator="greaterThan" value="0.02272727272727275"/>
											<Node id="68">
												<SimplePredicate field="V121" operator="lessOrEqual" value="0.11363636363636345"/>
												<Node id="86" score="0">
													<SimplePredicate field="V456" operator="lessOrEqual" value="0.17934782608695665"/>
												</Node>
												<Node id="87" score="1">
													<SimplePredicate field="V456" operator="greaterThan" value="0.17934782608695665"/>
												</Node>
											</Node>
											<Node id="69">
												<SimplePredicate field="V121" operator="greaterThan" value="0.11363636363636345"/>
												<Node id="88">
													<SimplePredicate field="V652" operator="lessOrEqual" value="0.2119565217391305"/>
													<Node id="102" score="1">
														<SimplePredicate field="V521" operator="lessOrEqual" value="0.236111111111111"/>
													</Node>
													<Node id="103">
														<SimplePredicate field="V521" operator="greaterThan" value="0.236111111111111"/>
														<Node id="112" score="0">
															<SimplePredicate field="V265" operator="lessOrEqual" value="0.0789473684210525"/>
														</Node>
														<Node id="113" score="1">
															<SimplePredicate field="V265" operator="greaterThan" value="0.0789473684210525"/>
														</Node>
													</Node>
												</Node>
												<Node id="89" score="0">
													<SimplePredicate field="V652" operator="greaterThan" value="0.2119565217391305"/>
												</Node>
											</Node>
										</Node>
									</Node>
									<Node id="27">
										<SimplePredicate field="V135" operator="greaterThan" value="0.350877192982456"/>
										<Node id="48" score="0">
											<SimplePredicate field="V496" operator="lessOrEqual" value="0.1231060606060605"/>
										</Node>
										<Node id="49" score="1">
											<SimplePredicate field="V496" operator="greaterThan" value="0.1231060606060605"/>
										</Node>
									</Node>
								</Node>
							</Node>
						</Node>
					</Node>
				</TreeModel>
			</Segment>
			<Segment id="10">
				<True/>
				<TreeModel functionName="classification" missingValueStrategy="nullPrediction" splitCharacteristic="binarySplit">
					<MiningSchema>
						<MiningField name="V10"/>
						<MiningField name="V11"/>
						<MiningField name="V17"/>
						<MiningField name="V31"/>
						<MiningField name="V34"/>
						<MiningField name="V46"/>
						<MiningField name="V51"/>
						<MiningField name="V56"/>
						<MiningField name="V60"/>
						<MiningField name="V65"/>
						<MiningField name="V71"/>
						<MiningField name="V75"/>
						<MiningField name="V76"/>
						<MiningField name="V78"/>
						<MiningField name="V101"/>
						<MiningField name="V118"/>
						<MiningField name="V120"/>
						<MiningField name="V128"/>
						<MiningField name="V137"/>
						<MiningField name="V141"/>
						<MiningField name="V147"/>
						<MiningField name="V164"/>
						<MiningField name="V168"/>
						<MiningField name="V183"/>
						<MiningField name="V204"/>
						<MiningField name="V205"/>
						<MiningField name="V242"/>
						<MiningField name="V249"/>
						<MiningField name="V263"/>
						<MiningField name="V269"/>
						<MiningField name="V318"/>
						<MiningField name="V345"/>
						<MiningField name="V353"/>
						<MiningField name="V356"/>
						<MiningField name="V370"/>
						<MiningField name="V376"/>
						<MiningField name="V395"/>
						<MiningField name="V405"/>
						<MiningField name="V408"/>
						<MiningField name="V414"/>
						<MiningField name="V418"/>
						<MiningField name="V426"/>
						<MiningField name="V430"/>
						<MiningField name="V431"/>
						<MiningField name="V450"/>
						<MiningField name="V457"/>
						<MiningField name="V458"/>
						<MiningField name="V459"/>
						<MiningField name="V471"/>
						<MiningField name="V472"/>
						<MiningField name="V501"/>
						<MiningField name="V513"/>
						<MiningField name="V533"/>
						<MiningField name="V537"/>
						<MiningField name="V541"/>
						<MiningField name="V542"/>
						<MiningField name="V593"/>
						<MiningField name="V594"/>
						<MiningField name="V601"/>
						<MiningField name="V611"/>
						<MiningField name="V612"/>
						<MiningField name="V618"/>
						<MiningField name="V626"/>
						<MiningField name="V647"/>
					</MiningSchema>
					<Node id="1">
						<True/>
						<Node id="2">
							<SimplePredicate field="V137" operator="lessOrEqual" value="0.0754985754985755"/>
							<Node id="4">
								<SimplePredicate field="V205" operator="lessOrEqual" value="0.00413223140495868"/>
								<Node id="8" score="0">
									<SimplePredicate field="V46" operator="lessOrEqual" value="0.04545454545454545"/>
								</Node>
								<Node id="9">
									<SimplePredicate field="V46" operator="greaterThan" value="0.04545454545454545"/>
									<Node id="14" score="1">
										<SimplePredicate field="V501" operator="lessOrEqual" value="0.625"/>
									</Node>
									<Node id="15" score="0">
										<SimplePredicate field="V501" operator="greaterThan" value="0.625"/>
									</Node>
								</Node>
							</Node>
							<Node id="5">
								<SimplePredicate field="V205" operator="greaterThan" value="0.00413223140495868"/>
								<Node id="10">
									<SimplePredicate field="V11" operator="lessOrEqual" value="0.267857142857143"/>
									<Node id="16">
										<SimplePredicate field="V356" operator="lessOrEqual" value="0.05718954248366015"/>
										<Node id="24">
											<SimplePredicate field="V263" operator="lessOrEqual" value="0.10989010989010994"/>
											<Node id="40">
												<SimplePredicate field="V370" operator="lessOrEqual" value="0.267857142857143"/>
												<Node id="58" score="0">
													<SimplePredicate field="V533" operator="lessOrEqual" value="0.0738095238095238"/>
												</Node>
												<Node id="59">
													<SimplePredicate field="V533" operator="greaterThan" value="0.0738095238095238"/>
													<Node id="80" score="0">
														<SimplePredicate field="V431" operator="lessOrEqual" value="0.05"/>
													</Node>
													<Node id="81" score="1">
														<SimplePredicate field="V431" operator="greaterThan" value="0.05"/>
													</Node>
												</Node>
											</Node>
											<Node id="41" score="1">
												<SimplePredicate field="V370" operator="greaterThan" value="0.267857142857143"/>
											</Node>
										</Node>
										<Node id="25">
											<SimplePredicate field="V263" operator="greaterThan" value="0.10989010989010994"/>
											<Node id="42" score="1">
												<SimplePredicate field="V204" operator="lessOrEqual" value="0.3571428571428575"/>
											</Node>
											<Node id="43" score="0">
												<SimplePredicate field="V204" operator="greaterThan" value="0.3571428571428575"/>
											</Node>
										</Node>
									</Node>
									<Node id="17">
										<SimplePredicate field="V356" operator="greaterThan" value="0.05718954248366015"/>
										<Node id="26">
											<SimplePredicate field="V269" operator="lessOrEqual" value="0.23214285714285698"/>
											<Node id="44">
												<SimplePredicate field="V51" operator="lessOrEqual" value="0.564705882352941"/>
												<Node id="60">
													<SimplePredicate field="V318" operator="lessOrEqual" value="0.12698412698412698"/>
													<Node id="82">
														<SimplePredicate field="V120" operator="lessOrEqual" value="0.190909090909091"/>
														<Node id="96">
															<SimplePredicate field="V31" operator="lessOrEqual" value="0.3541666666666665"/>
															<Node id="106">
																<SimplePredicate field="V168" operator="lessOrEqual" value="0.02943650126156435"/>
																<Node id="112">
																	<SimplePredicate field="V594" operator="lessOrEqual" value="0.95"/>
																	<Node id="116">
																		<SimplePredicate field="V128" operator="lessOrEqual" value="0.6474358974358976"/>
																		<Node id="120">
																			<SimplePredicate field="V593" operator="lessOrEqual" value="0.75"/>
																			<Node id="122">
																				<SimplePredicate field="V537" operator="lessOrEqual" value="0.1625"/>
																				<Node id="124">
																					<SimplePredicate field="V457" operator="lessOrEqual" value="0.8833333333333335"/>
																					<Node id="126">
																						<SimplePredicate field="V147" operator="lessOrEqual" value="0.0555555555555555"/>
																						<Node id="130">
																							<SimplePredicate field="V60" operator="lessOrEqual" value="0.00413223140495868"/>
																							<Node id="134">
																								<SimplePredicate field="V611" operator="lessOrEqual" value="0.01923076923076925"/>
																								<Node id="136" score="0">
																									<SimplePredicate field="V471" operator="lessOrEqual" value="0.142857142857143"/>
																								</Node>
																								<Node id="137" score="1">
																									<SimplePredicate field="V471" operator="greaterThan" value="0.142857142857143"/>
																								</Node>
																							</Node>
																							<Node id="135" score="1">
																								<SimplePredicate field="V611" operator="greaterThan" value="0.01923076923076925"/>
																							</Node>
																						</Node>
																						<Node id="131" score="1">
																							<SimplePredicate field="V60" operator="greaterThan" value="0.00413223140495868"/>
																						</Node>
																					</Node>
																					<Node id="127">
																						<SimplePredicate field="V147" operator="greaterThan" value="0.0555555555555555"/>
																						<Node id="132" score="0">
																							<SimplePredicate field="V242" operator="lessOrEqual" value="0.1666666666666665"/>
																						</Node>
																						<Node id="133" score="1">
																							<SimplePredicate field="V242" operator="greaterThan" value="0.1666666666666665"/>
																						</Node>
																					</Node>
																				</Node>
																				<Node id="125">
																					<SimplePredicate field="V457" operator="greaterThan" value="0.8833333333333335"/>
																					<Node id="128" score="1">
																						<SimplePredicate field="V183" operator="lessOrEqual" value="0.1715686274509805"/>
																					</Node>
																					<Node id="129" score="0">
																						<SimplePredicate field="V183" operator="greaterThan" value="0.1715686274509805"/>
																					</Node>
																				</Node>
																			</Node>
																			<Node id="123" score="0">
																				<SimplePredicate field="V537" operator="greaterThan" value="0.1625"/>
																			</Node>
																		</Node>
																		<Node id="121" score="0">
																			<SimplePredicate field="V593" operator="greaterThan" value="0.75"/>
																		</Node>
																	</Node>
																	<Node id="117" score="0">
																		<SimplePredicate field="V128" operator="greaterThan" value="0.6474358974358976"/>
																	</Node>
																</Node>
																<Node id="113" score="0">
																	<SimplePredicate field="V594" operator="greaterThan" value="0.95"/>
																</Node>
															</Node>
															<Node id="107" score="0">
																<SimplePredicate field="V168" operator="greaterThan" value="0.02943650126156435"/>
															</Node>
														</Node>
														<Node id="97">
															<SimplePredicate field="V31" operator="greaterThan" value="0.3541666666666665"/>
															<Node id="108">
																<SimplePredicate field="V408" operator="lessOrEqual" value="0.53125"/>
																<Node id="114">
																	<SimplePredicate field="V626" operator="lessOrEqual" value="0.0714285714285715"/>
																	<Node id="118" score="0">
																		<SimplePredicate field="V414" operator="lessOrEqual" value="0.20098039215686297"/>
																	</Node>
																	<Node id="119" score="1">
																		<SimplePredicate field="V414" operator="greaterThan" value="0.20098039215686297"/>
																	</Node>
																</Node>
																<Node id="115" score="1">
																	<SimplePredicate field="V626" operator="greaterThan" value="0.0714285714285715"/>
																</Node>
															</Node>
															<Node id="109" score="0">
																<SimplePredicate field="V408" operator="greaterThan" value="0.53125"/>
															</Node>
														</Node>
													</Node>
													<Node id="83">
														<SimplePredicate field="V120" operator="greaterThan" value="0.190909090909091"/>
														<Node id="98">
															<SimplePredicate field="V78" operator="lessOrEqual" value="0.361111111111111"/>
															<Node id="110" score="0">
																<SimplePredicate field="V353" operator="lessOrEqual" value="0.659722222222222"/>
															</Node>
															<Node id="111" score="1">
																<SimplePredicate field="V353" operator="greaterThan" value="0.659722222222222"/>
															</Node>
														</Node>
														<Node id="99" score="1">
															<SimplePredicate field="V78" operator="greaterThan" value="0.361111111111111"/>
														</Node>
													</Node>
												</Node>
												<Node id="61">
													<SimplePredicate field="V318" operator="greaterThan" value="0.12698412698412698"/>
													<Node id="84" score="1">
														<SimplePredicate field="V430" operator="lessOrEqual" value="0.20714285714285702"/>
													</Node>
													<Node id="85" score="0">
														<SimplePredicate field="V430" operator="greaterThan" value="0.20714285714285702"/>
													</Node>
												</Node>
											</Node>
											<Node id="45">
												<SimplePredicate field="V51" operator="greaterThan" value="0.564705882352941"/>
												<Node id="62">
													<SimplePredicate field="V118" operator="lessOrEqual" value="0.03846153846153845"/>
													<Node id="86">
														<SimplePredicate field="V426" operator="lessOrEqual" value="0.27857142857142847"/>
														<Node id="100" score="1">
															<SimplePredicate field="V376" operator="lessOrEqual" value="0.01923076923076925"/>
														</Node>
														<Node id="101" score="0">
															<SimplePredicate field="V376" operator="greaterThan" value="0.01923076923076925"/>
														</Node>
													</Node>
													<Node id="87" score="1">
														<SimplePredicate field="V426" operator="greaterThan" value="0.27857142857142847"/>
													</Node>
												</Node>
												<Node id="63">
													<SimplePredicate field="V118" operator="greaterThan" value="0.03846153846153845"/>
													<Node id="88" score="0">
														<SimplePredicate field="V56" operator="lessOrEqual" value="0.03846153846153845"/>
													</Node>
													<Node id="89" score="1">
														<SimplePredicate field="V56" operator="greaterThan" value="0.03846153846153845"/>
													</Node>
												</Node>
											</Node>
										</Node>
										<Node id="27">
											<SimplePredicate field="V269" operator="greaterThan" value="0.23214285714285698"/>
											<Node id="46">
												<SimplePredicate field="V17" operator="lessOrEqual" value="0.5833333333333335"/>
												<Node id="64" score="1">
													<SimplePredicate field="V618" operator="lessOrEqual" value="0.09401709401709395"/>
												</Node>
												<Node id="65" score="0">
													<SimplePredicate field="V618" operator="greaterThan" value="0.09401709401709395"/>
												</Node>
											</Node>
											<Node id="47" score="1">
												<SimplePredicate field="V17" operator="greaterThan" value="0.5833333333333335"/>
											</Node>
										</Node>
									</Node>
								</Node>
								<Node id="11">
									<SimplePredicate field="V11" operator="greaterThan" value="0.267857142857143"/>
									<Node id="18">
										<SimplePredicate field="V395" operator="lessOrEqual" value="0.4460227272727275"/>
										<Node id="28" score="0">
											<SimplePredicate field="V118" operator="lessOrEqual" value="0.34285714285714297"/>
										</Node>
										<Node id="29" score="1">
											<SimplePredicate field="V118" operator="greaterThan" value="0.34285714285714297"/>
										</Node>
									</Node>
									<Node id="19">
										<SimplePredicate field="V395" operator="greaterThan" value="0.4460227272727275"/>
										<Node id="30">
											<SimplePredicate field="V541" operator="lessOrEqual" value="0.2916666666666665"/>
											<Node id="48" score="0">
												<SimplePredicate field="V647" operator="lessOrEqual" value="0.0839160839160839"/>
											</Node>
											<Node id="49" score="1">
												<SimplePredicate field="V647" operator="greaterThan" value="0.0839160839160839"/>
											</Node>
										</Node>
										<Node id="31" score="1">
											<SimplePredicate field="V541" operator="greaterThan" value="0.2916666666666665"/>
										</Node>
									</Node>
								</Node>
							</Node>
						</Node>
						<Node id="3">
							<SimplePredicate field="V137" operator="greaterThan" value="0.0754985754985755"/>
							<Node id="6">
								<SimplePredicate field="V405" operator="lessOrEqual" value="0.7083333333333335"/>
								<Node id="12">
									<SimplePredicate field="V51" operator="lessOrEqual" value="0.21825396825396798"/>
									<Node id="20">
										<SimplePredicate field="V459" operator="lessOrEqual" value="0.17424242424242448"/>
										<Node id="32" score="1">
											<SimplePredicate field="V612" operator="lessOrEqual" value="0.3333333333333335"/>
										</Node>
										<Node id="33" score="0">
											<SimplePredicate field="V612" operator="greaterThan" value="0.3333333333333335"/>
										</Node>
									</Node>
									<Node id="21">
										<SimplePredicate field="V459" operator="greaterThan" value="0.17424242424242448"/>
										<Node id="34">
											<SimplePredicate field="V78" operator="lessOrEqual" value="0.18333333333333351"/>
											<Node id="50">
												<SimplePredicate field="V345" operator="lessOrEqual" value="0.3373015873015875"/>
												<Node id="66" score="1">
													<SimplePredicate field="V56" operator="lessOrEqual" value="0.05"/>
												</Node>
												<Node id="67" score="0">
													<SimplePredicate field="V56" operator="greaterThan" value="0.05"/>
												</Node>
											</Node>
											<Node id="51" score="0">
												<SimplePredicate field="V345" operator="greaterThan" value="0.3373015873015875"/>
											</Node>
										</Node>
										<Node id="35" score="1">
											<SimplePredicate field="V78" operator="greaterThan" value="0.18333333333333351"/>
										</Node>
									</Node>
								</Node>
								<Node id="13">
									<SimplePredicate field="V51" operator="greaterThan" value="0.21825396825396798"/>
									<Node id="22">
										<SimplePredicate field="V71" operator="lessOrEqual" value="0.1055555555555555"/>
										<Node id="36">
											<SimplePredicate field="V458" operator="lessOrEqual" value="0.4017857142857145"/>
											<Node id="52">
												<SimplePredicate field="V76" operator="lessOrEqual" value="0.251748251748252"/>
												<Node id="68" score="0">
													<SimplePredicate field="V249" operator="lessOrEqual" value="0.2916666666666665"/>
												</Node>
												<Node id="69" score="1">
													<SimplePredicate field="V249" operator="greaterThan" value="0.2916666666666665"/>
												</Node>
											</Node>
											<Node id="53">
												<SimplePredicate field="V76" operator="greaterThan" value="0.251748251748252"/>
												<Node id="70" score="1">
													<SimplePredicate field="V472" operator="lessOrEqual" value="0.4166666666666665"/>
												</Node>
												<Node id="71" score="0">
													<SimplePredicate field="V472" operator="greaterThan" value="0.4166666666666665"/>
												</Node>
											</Node>
										</Node>
										<Node id="37" score="1">
											<SimplePredicate field="V458" operator="greaterThan" value="0.4017857142857145"/>
										</Node>
									</Node>
									<Node id="23">
										<SimplePredicate field="V71" operator="greaterThan" value="0.1055555555555555"/>
										<Node id="38">
											<SimplePredicate field="V601" operator="lessOrEqual" value="0.049043062200956944"/>
											<Node id="54">
												<SimplePredicate field="V101" operator="lessOrEqual" value="0.42727272727272747"/>
												<Node id="72">
													<SimplePredicate field="V75" operator="lessOrEqual" value="0.3166666666666665"/>
													<Node id="90" score="0">
														<SimplePredicate field="V513" operator="lessOrEqual" value="0.21766169154228848"/>
													</Node>
													<Node id="91">
														<SimplePredicate field="V513" operator="greaterThan" value="0.21766169154228848"/>
														<Node id="102" score="1">
															<SimplePredicate field="V34" operator="lessOrEqual" value="0.0625"/>
														</Node>
														<Node id="103" score="0">
															<SimplePredicate field="V34" operator="greaterThan" value="0.0625"/>
														</Node>
													</Node>
												</Node>
												<Node id="73" score="1">
													<SimplePredicate field="V75" operator="greaterThan" value="0.3166666666666665"/>
												</Node>
											</Node>
											<Node id="55">
												<SimplePredicate field="V101" operator="greaterThan" value="0.42727272727272747"/>
												<Node id="74" score="0">
													<SimplePredicate field="V418" operator="lessOrEqual" value="0.02272727272727275"/>
												</Node>
												<Node id="75" score="1">
													<SimplePredicate field="V418" operator="greaterThan" value="0.02272727272727275"/>
												</Node>
											</Node>
										</Node>
										<Node id="39">
											<SimplePredicate field="V601" operator="greaterThan" value="0.049043062200956944"/>
											<Node id="56">
												<SimplePredicate field="V450" operator="lessOrEqual" value="0.83695652173913"/>
												<Node id="76">
													<SimplePredicate field="V65" operator="lessOrEqual" value="0.8397435897435895"/>
													<Node id="92">
														<SimplePredicate field="V542" operator="lessOrEqual" value="0.0263157894736842"/>
														<Node id="104" score="1">
															<SimplePredicate field="V10" operator="lessOrEqual" value="0.375"/>
														</Node>
														<Node id="105" score="0">
															<SimplePredicate field="V10" operator="greaterThan" value="0.375"/>
														</Node>
													</Node>
													<Node id="93" score="0">
														<SimplePredicate field="V542" operator="greaterThan" value="0.0263157894736842"/>
													</Node>
												</Node>
												<Node id="77">
													<SimplePredicate field="V65" operator="greaterThan" value="0.8397435897435895"/>
													<Node id="94" score="0">
														<SimplePredicate field="V141" operator="lessOrEqual" value="0.03846153846153845"/>
													</Node>
													<Node id="95" score="1">
														<SimplePredicate field="V141" operator="greaterThan" value="0.03846153846153845"/>
													</Node>
												</Node>
											</Node>
											<Node id="57">
												<SimplePredicate field="V450" operator="greaterThan" value="0.83695652173913"/>
												<Node id="78" score="1">
													<SimplePredicate field="V164" operator="lessOrEqual" value="0.111111111111111"/>
												</Node>
												<Node id="79" score="0">
													<SimplePredicate field="V164" operator="greaterThan" value="0.111111111111111"/>
												</Node>
											</Node>
										</Node>
									</Node>
								</Node>
							</Node>
							<Node id="7" score="1">
								<SimplePredicate field="V405" operator="greaterThan" value="0.7083333333333335"/>
							</Node>
						</Node>
					</Node>
				</TreeModel>
			</Segment>
			<Segment id="11">
				<True/>
				<TreeModel functionName="classification" missingValueStrategy="nullPrediction" splitCharacteristic="binarySplit">
					<MiningSchema>
						<MiningField name="V10"/>
						<MiningField name="V11"/>
						<MiningField name="V19"/>
						<MiningField name="V43"/>
						<MiningField name="V83"/>
						<MiningField name="V108"/>
						<MiningField name="V113"/>
						<MiningField name="V115"/>
						<MiningField name="V126"/>
						<MiningField name="V128"/>
						<MiningField name="V130"/>
						<MiningField name="V148"/>
						<MiningField name="V149"/>
						<MiningField name="V218"/>
						<MiningField name="V220"/>
						<MiningField name="V235"/>
						<MiningField name="V250"/>
						<MiningField name="V267"/>
						<MiningField name="V268"/>
						<MiningField name="V279"/>
						<MiningField name="V282"/>
						<MiningField name="V284"/>
						<MiningField name="V293"/>
						<MiningField name="V347"/>
						<MiningField name="V348"/>
						<MiningField name="V351"/>
						<MiningField name="V358"/>
						<MiningField name="V366"/>
						<MiningField name="V383"/>
						<MiningField name="V400"/>
						<MiningField name="V402"/>
						<MiningField name="V416"/>
						<MiningField name="V417"/>
						<MiningField name="V424"/>
						<MiningField name="V433"/>
						<MiningField name="V442"/>
						<MiningField name="V446"/>
						<MiningField name="V456"/>
						<MiningField name="V463"/>
						<MiningField name="V489"/>
						<MiningField name="V493"/>
						<MiningField name="V496"/>
						<MiningField name="V508"/>
						<MiningField name="V517"/>
						<MiningField name="V518"/>
						<MiningField name="V530"/>
						<MiningField name="V557"/>
						<MiningField name="V565"/>
						<MiningField name="V573"/>
						<MiningField name="V599"/>
						<MiningField name="V601"/>
						<MiningField name="V609"/>
						<MiningField name="V618"/>
						<MiningField name="V626"/>
						<MiningField name="V631"/>
						<MiningField name="V639"/>
						<MiningField name="V653"/>
						<MiningField name="V661"/>
					</MiningSchema>
					<Node id="1">
						<True/>
						<Node id="2">
							<SimplePredicate field="V108" operator="lessOrEqual" value="0.34166666666666645"/>
							<Node id="4">
								<SimplePredicate field="V218" operator="lessOrEqual" value="0.1483516483516485"/>
								<Node id="8">
									<SimplePredicate field="V83" operator="lessOrEqual" value="0.3095238095238095"/>
									<Node id="16">
										<SimplePredicate field="V417" operator="lessOrEqual" value="0.184659090909091"/>
										<Node id="30">
											<SimplePredicate field="V19" operator="lessOrEqual" value="0.01973684210526315"/>
											<Node id="48" score="0">
												<SimplePredicate field="V631" operator="lessOrEqual" value="0.11309523809523814"/>
											</Node>
											<Node id="49">
												<SimplePredicate field="V631" operator="greaterThan" value="0.11309523809523814"/>
												<Node id="72" score="1">
													<SimplePredicate field="V108" operator="lessOrEqual" value="0.0833333333333335"/>
												</Node>
												<Node id="73" score="0">
													<SimplePredicate field="V108" operator="greaterThan" value="0.0833333333333335"/>
												</Node>
											</Node>
										</Node>
										<Node id="31">
											<SimplePredicate field="V19" operator="greaterThan" value="0.01973684210526315"/>
											<Node id="50">
												<SimplePredicate field="V10" operator="lessOrEqual" value="0.2103658536585365"/>
												<Node id="74" score="0">
													<SimplePredicate field="V130" operator="lessOrEqual" value="0.0121951219512195"/>
												</Node>
												<Node id="75">
													<SimplePredicate field="V130" operator="greaterThan" value="0.0121951219512195"/>
													<Node id="94">
														<SimplePredicate field="V220" operator="lessOrEqual" value="0.00657894736842105"/>
														<Node id="110" score="1">
															<SimplePredicate field="V366" operator="lessOrEqual" value="0.22142857142857147"/>
														</Node>
														<Node id="111" score="0">
															<SimplePredicate field="V366" operator="greaterThan" value="0.22142857142857147"/>
														</Node>
													</Node>
													<Node id="95" score="1">
														<SimplePredicate field="V220" operator="greaterThan" value="0.00657894736842105"/>
													</Node>
												</Node>
											</Node>
											<Node id="51">
												<SimplePredicate field="V10" operator="greaterThan" value="0.2103658536585365"/>
												<Node id="76">
													<SimplePredicate field="V279" operator="lessOrEqual" value="0.0857142857142857"/>
													<Node id="96" score="0">
														<SimplePredicate field="V416" operator="lessOrEqual" value="0.5555555555555555"/>
													</Node>
													<Node id="97" score="1">
														<SimplePredicate field="V416" operator="greaterThan" value="0.5555555555555555"/>
													</Node>
												</Node>
												<Node id="77">
													<SimplePredicate field="V279" operator="greaterThan" value="0.0857142857142857"/>
													<Node id="98" score="1">
														<SimplePredicate field="V508" operator="lessOrEqual" value="0.202020202020202"/>
													</Node>
													<Node id="99" score="0">
														<SimplePredicate field="V508" operator="greaterThan" value="0.202020202020202"/>
													</Node>
												</Node>
											</Node>
										</Node>
									</Node>
									<Node id="17">
										<SimplePredicate field="V417" operator="greaterThan" value="0.184659090909091"/>
										<Node id="32">
											<SimplePredicate field="V284" operator="lessOrEqual" value="0.01923076923076925"/>
											<Node id="52">
												<SimplePredicate field="V128" operator="lessOrEqual" value="0.03331611570247934"/>
												<Node id="78">
													<SimplePredicate field="V530" operator="lessOrEqual" value="0.23214285714285698"/>
													<Node id="100" score="1">
														<SimplePredicate field="V565" operator="lessOrEqual" value="0.1464646464646465"/>
													</Node>
													<Node id="101">
														<SimplePredicate field="V565" operator="greaterThan" value="0.1464646464646465"/>
														<Node id="112" score="0">
															<SimplePredicate field="V11" operator="lessOrEqual" value="0.0925925925925925"/>
														</Node>
														<Node id="113" score="1">
															<SimplePredicate field="V11" operator="greaterThan" value="0.0925925925925925"/>
														</Node>
													</Node>
												</Node>
												<Node id="79" score="0">
													<SimplePredicate field="V530" operator="greaterThan" value="0.23214285714285698"/>
												</Node>
											</Node>
											<Node id="53">
												<SimplePredicate field="V128" operator="greaterThan" value="0.03331611570247934"/>
												<Node id="80" score="0">
													<SimplePredicate field="V653" operator="lessOrEqual" value="0.154761904761905"/>
												</Node>
												<Node id="81" score="1">
													<SimplePredicate field="V653" operator="greaterThan" value="0.154761904761905"/>
												</Node>
											</Node>
										</Node>
										<Node id="33">
											<SimplePredicate field="V284" operator="greaterThan" value="0.01923076923076925"/>
											<Node id="54" score="1">
												<SimplePredicate field="V400" operator="lessOrEqual" value="0.755244755244755"/>
											</Node>
											<Node id="55">
												<SimplePredicate field="V400" operator="greaterThan" value="0.755244755244755"/>
												<Node id="82" score="0">
													<SimplePredicate field="V446" operator="lessOrEqual" value="0.1"/>
												</Node>
												<Node id="83" score="1">
													<SimplePredicate field="V446" operator="greaterThan" value="0.1"/>
												</Node>
											</Node>
										</Node>
									</Node>
								</Node>
								<Node id="9">
									<SimplePredicate field="V83" operator="greaterThan" value="0.3095238095238095"/>
									<Node id="18">
										<SimplePredicate field="V43" operator="lessOrEqual" value="0.222222222222222"/>
										<Node id="34" score="1">
											<SimplePredicate field="V661" operator="lessOrEqual" value="0.05964912280701755"/>
										</Node>
										<Node id="35">
											<SimplePredicate field="V661" operator="greaterThan" value="0.05964912280701755"/>
											<Node id="56" score="1">
												<SimplePredicate field="V442" operator="lessOrEqual" value="0.4484848484848485"/>
											</Node>
											<Node id="57" score="0">
												<SimplePredicate field="V442" operator="greaterThan" value="0.4484848484848485"/>
											</Node>
										</Node>
									</Node>
									<Node id="19" score="0">
										<SimplePredicate field="V43" operator="greaterThan" value="0.222222222222222"/>
									</Node>
								</Node>
							</Node>
							<Node id="5">
								<SimplePredicate field="V218" operator="greaterThan" value="0.1483516483516485"/>
								<Node id="10">
									<SimplePredicate field="V639" operator="lessOrEqual" value="0.04419354838709675"/>
									<Node id="20">
										<SimplePredicate field="V268" operator="lessOrEqual" value="0.3666666666666665"/>
										<Node id="36">
											<SimplePredicate field="V402" operator="lessOrEqual" value="0.9583333333333335"/>
											<Node id="58" score="1">
												<SimplePredicate field="V293" operator="lessOrEqual" value="0.04166666666666665"/>
											</Node>
											<Node id="59">
												<SimplePredicate field="V293" operator="greaterThan" value="0.04166666666666665"/>
												<Node id="84" score="1">
													<SimplePredicate field="V348" operator="lessOrEqual" value="0.318452380952381"/>
												</Node>
												<Node id="85" score="0">
													<SimplePredicate field="V348" operator="greaterThan" value="0.318452380952381"/>
												</Node>
											</Node>
										</Node>
										<Node id="37" score="0">
											<SimplePredicate field="V402" operator="greaterThan" value="0.9583333333333335"/>
										</Node>
									</Node>
									<Node id="21" score="0">
										<SimplePredicate field="V268" operator="greaterThan" value="0.3666666666666665"/>
									</Node>
								</Node>
								<Node id="11">
									<SimplePredicate field="V639" operator="greaterThan" value="0.04419354838709675"/>
									<Node id="22">
										<SimplePredicate field="V149" operator="lessOrEqual" value="0.3666666666666665"/>
										<Node id="38" score="0">
											<SimplePredicate field="V493" operator="lessOrEqual" value="0.12406015037594"/>
										</Node>
										<Node id="39">
											<SimplePredicate field="V493" operator="greaterThan" value="0.12406015037594"/>
											<Node id="60">
												<SimplePredicate field="V148" operator="lessOrEqual" value="0.0833333333333335"/>
												<Node id="86" score="0">
													<SimplePredicate field="V517" operator="lessOrEqual" value="0.0897583429228999"/>
												</Node>
												<Node id="87" score="1">
													<SimplePredicate field="V517" operator="greaterThan" value="0.0897583429228999"/>
												</Node>
											</Node>
											<Node id="61" score="1">
												<SimplePredicate field="V148" operator="greaterThan" value="0.0833333333333335"/>
											</Node>
										</Node>
									</Node>
									<Node id="23" score="0">
										<SimplePredicate field="V149" operator="greaterThan" value="0.3666666666666665"/>
									</Node>
								</Node>
							</Node>
						</Node>
						<Node id="3">
							<SimplePredicate field="V108" operator="greaterThan" value="0.34166666666666645"/>
							<Node id="6">
								<SimplePredicate field="V126" operator="lessOrEqual" value="0.01"/>
								<Node id="12">
									<SimplePredicate field="V113" operator="lessOrEqual" value="0.4625668449197865"/>
									<Node id="24">
										<SimplePredicate field="V463" operator="lessOrEqual" value="0.2792207792207795"/>
										<Node id="40">
											<SimplePredicate field="V351" operator="lessOrEqual" value="0.336996336996337"/>
											<Node id="62">
												<SimplePredicate field="V518" operator="lessOrEqual" value="0.07670454545454544"/>
												<Node id="88">
													<SimplePredicate field="V489" operator="lessOrEqual" value="0.02943722943722945"/>
													<Node id="102" score="1">
														<SimplePredicate field="V496" operator="lessOrEqual" value="0.20833333333333348"/>
													</Node>
													<Node id="103" score="0">
														<SimplePredicate field="V496" operator="greaterThan" value="0.20833333333333348"/>
													</Node>
												</Node>
												<Node id="89">
													<SimplePredicate field="V489" operator="greaterThan" value="0.02943722943722945"/>
													<Node id="104" score="0">
														<SimplePredicate field="V601" operator="lessOrEqual" value="0.3484848484848485"/>
													</Node>
													<Node id="105" score="1">
														<SimplePredicate field="V601" operator="greaterThan" value="0.3484848484848485"/>
													</Node>
												</Node>
											</Node>
											<Node id="63" score="0">
												<SimplePredicate field="V518" operator="greaterThan" value="0.07670454545454544"/>
											</Node>
										</Node>
										<Node id="41">
											<SimplePredicate field="V351" operator="greaterThan" value="0.336996336996337"/>
											<Node id="64">
												<SimplePredicate field="V250" operator="lessOrEqual" value="0.0575807787903894"/>
												<Node id="90">
													<SimplePredicate field="V609" operator="lessOrEqual" value="0.0477335164835165"/>
													<Node id="106">
														<SimplePredicate field="V115" operator="lessOrEqual" value="0.568181818181818"/>
														<Node id="114" score="0">
															<SimplePredicate field="V599" operator="lessOrEqual" value="0.26136363636363646"/>
														</Node>
														<Node id="115">
															<SimplePredicate field="V599" operator="greaterThan" value="0.26136363636363646"/>
															<Node id="118" score="0">
																<SimplePredicate field="V433" operator="lessOrEqual" value="0.04545454545454545"/>
															</Node>
															<Node id="119" score="1">
																<SimplePredicate field="V433" operator="greaterThan" value="0.04545454545454545"/>
															</Node>
														</Node>
													</Node>
													<Node id="107" score="1">
														<SimplePredicate field="V115" operator="greaterThan" value="0.568181818181818"/>
													</Node>
												</Node>
												<Node id="91" score="1">
													<SimplePredicate field="V609" operator="greaterThan" value="0.0477335164835165"/>
												</Node>
											</Node>
											<Node id="65">
												<SimplePredicate field="V250" operator="greaterThan" value="0.0575807787903894"/>
												<Node id="92">
													<SimplePredicate field="V267" operator="lessOrEqual" value="0.202020202020202"/>
													<Node id="108">
														<SimplePredicate field="V358" operator="lessOrEqual" value="0.3229166666666665"/>
														<Node id="116">
															<SimplePredicate field="V626" operator="lessOrEqual" value="0.17142857142857149"/>
															<Node id="120">
																<SimplePredicate field="V347" operator="lessOrEqual" value="0.12698412698412698"/>
																<Node id="122" score="1">
																	<SimplePredicate field="V268" operator="lessOrEqual" value="0.18125"/>
																</Node>
																<Node id="123" score="0">
																	<SimplePredicate field="V268" operator="greaterThan" value="0.18125"/>
																</Node>
															</Node>
															<Node id="121" score="1">
																<SimplePredicate field="V347" operator="greaterThan" value="0.12698412698412698"/>
															</Node>
														</Node>
														<Node id="117" score="0">
															<SimplePredicate field="V626" operator="greaterThan" value="0.17142857142857149"/>
														</Node>
													</Node>
													<Node id="109" score="1">
														<SimplePredicate field="V358" operator="greaterThan" value="0.3229166666666665"/>
													</Node>
												</Node>
												<Node id="93" score="0">
													<SimplePredicate field="V267" operator="greaterThan" value="0.202020202020202"/>
												</Node>
											</Node>
										</Node>
									</Node>
									<Node id="25">
										<SimplePredicate field="V463" operator="greaterThan" value="0.2792207792207795"/>
										<Node id="42">
											<SimplePredicate field="V235" operator="lessOrEqual" value="0.06666666666666665"/>
											<Node id="66" score="0">
												<SimplePredicate field="V618" operator="lessOrEqual" value="0.4583333333333335"/>
											</Node>
											<Node id="67" score="1">
												<SimplePredicate field="V618" operator="greaterThan" value="0.4583333333333335"/>
											</Node>
										</Node>
										<Node id="43">
											<SimplePredicate field="V235" operator="greaterThan" value="0.06666666666666665"/>
											<Node id="68" score="1">
												<SimplePredicate field="V456" operator="lessOrEqual" value="0.3043478260869565"/>
											</Node>
											<Node id="69" score="0">
												<SimplePredicate field="V456" operator="greaterThan" value="0.3043478260869565"/>
											</Node>
										</Node>
									</Node>
								</Node>
								<Node id="13">
									<SimplePredicate field="V113" operator="greaterThan" value="0.4625668449197865"/>
									<Node id="26">
										<SimplePredicate field="V573" operator="lessOrEqual" value="0.1964285714285715"/>
										<Node id="44" score="0">
											<SimplePredicate field="V282" operator="lessOrEqual" value="0.4090909090909095"/>
										</Node>
										<Node id="45">
											<SimplePredicate field="V282" operator="greaterThan" value="0.4090909090909095"/>
											<Node id="70" score="1">
												<SimplePredicate field="V383" operator="lessOrEqual" value="0.0902777777777778"/>
											</Node>
											<Node id="71" score="0">
												<SimplePredicate field="V383" operator="greaterThan" value="0.0902777777777778"/>
											</Node>
										</Node>
									</Node>
									<Node id="27">
										<SimplePredicate field="V573" operator="greaterThan" value="0.1964285714285715"/>
										<Node id="46" score="1">
											<SimplePredicate field="V557" operator="lessOrEqual" value="0.03125"/>
										</Node>
										<Node id="47" score="0">
											<SimplePredicate field="V557" operator="greaterThan" value="0.03125"/>
										</Node>
									</Node>
								</Node>
							</Node>
							<Node id="7">
								<SimplePredicate field="V126" operator="greaterThan" value="0.01"/>
								<Node id="14" score="0">
									<SimplePredicate field="V235" operator="lessOrEqual" value="0.10101010101010094"/>
								</Node>
								<Node id="15">
									<SimplePredicate field="V235" operator="greaterThan" value="0.10101010101010094"/>
									<Node id="28" score="1">
										<SimplePredicate field="V424" operator="lessOrEqual" value="0.3214285714285715"/>
									</Node>
									<Node id="29" score="0">
										<SimplePredicate field="V424" operator="greaterThan" value="0.3214285714285715"/>
									</Node>
								</Node>
							</Node>
						</Node>
					</Node>
				</TreeModel>
			</Segment>
			<Segment id="12">
				<True/>
				<TreeModel functionName="classification" missingValueStrategy="nullPrediction" splitCharacteristic="binarySplit">
					<MiningSchema>
						<MiningField name="V25"/>
						<MiningField name="V26"/>
						<MiningField name="V40"/>
						<MiningField name="V50"/>
						<MiningField name="V80"/>
						<MiningField name="V84"/>
						<MiningField name="V85"/>
						<MiningField name="V88"/>
						<MiningField name="V150"/>
						<MiningField name="V154"/>
						<MiningField name="V157"/>
						<MiningField name="V158"/>
						<MiningField name="V164"/>
						<MiningField name="V173"/>
						<MiningField name="V183"/>
						<MiningField name="V186"/>
						<MiningField name="V203"/>
						<MiningField name="V210"/>
						<MiningField name="V213"/>
						<MiningField name="V218"/>
						<MiningField name="V235"/>
						<MiningField name="V246"/>
						<MiningField name="V249"/>
						<MiningField name="V256"/>
						<MiningField name="V261"/>
						<MiningField name="V274"/>
						<MiningField name="V308"/>
						<MiningField name="V334"/>
						<MiningField name="V351"/>
						<MiningField name="V362"/>
						<MiningField name="V364"/>
						<MiningField name="V367"/>
						<MiningField name="V370"/>
						<MiningField name="V382"/>
						<MiningField name="V383"/>
						<MiningField name="V403"/>
						<MiningField name="V404"/>
						<MiningField name="V409"/>
						<MiningField name="V414"/>
						<MiningField name="V459"/>
						<MiningField name="V463"/>
						<MiningField name="V469"/>
						<MiningField name="V477"/>
						<MiningField name="V479"/>
						<MiningField name="V501"/>
						<MiningField name="V502"/>
						<MiningField name="V507"/>
						<MiningField name="V516"/>
						<MiningField name="V528"/>
						<MiningField name="V551"/>
						<MiningField name="V555"/>
						<MiningField name="V583"/>
						<MiningField name="V591"/>
						<MiningField name="V593"/>
						<MiningField name="V594"/>
						<MiningField name="V599"/>
						<MiningField name="V617"/>
						<MiningField name="V624"/>
						<MiningField name="V648"/>
						<MiningField name="V671"/>
					</MiningSchema>
					<Node id="1">
						<True/>
						<Node id="2">
							<SimplePredicate field="V261" operator="lessOrEqual" value="0.303846153846154"/>
							<Node id="4">
								<SimplePredicate field="V477" operator="lessOrEqual" value="0.2652014652014655"/>
								<Node id="8">
									<SimplePredicate field="V256" operator="lessOrEqual" value="0.45"/>
									<Node id="16">
										<SimplePredicate field="V150" operator="lessOrEqual" value="0.1234756097560975"/>
										<Node id="28">
											<SimplePredicate field="V235" operator="lessOrEqual" value="0.059027777777777804"/>
											<Node id="42">
												<SimplePredicate field="V246" operator="lessOrEqual" value="0.051315789473684204"/>
												<Node id="56">
													<SimplePredicate field="V183" operator="lessOrEqual" value="0.00206611570247934"/>
													<Node id="78">
														<SimplePredicate field="V40" operator="lessOrEqual" value="0.1214285714285715"/>
														<Node id="98">
															<SimplePredicate field="V414" operator="lessOrEqual" value="0.03333333333333335"/>
															<Node id="112" score="1">
																<SimplePredicate field="V50" operator="lessOrEqual" value="0.225806451612903"/>
															</Node>
															<Node id="113" score="0">
																<SimplePredicate field="V50" operator="greaterThan" value="0.225806451612903"/>
															</Node>
														</Node>
														<Node id="99" score="0">
															<SimplePredicate field="V414" operator="greaterThan" value="0.03333333333333335"/>
														</Node>
													</Node>
													<Node id="79">
														<SimplePredicate field="V40" operator="greaterThan" value="0.1214285714285715"/>
														<Node id="100" score="0">
															<SimplePredicate field="V591" operator="lessOrEqual" value="0.0666666666666665"/>
														</Node>
														<Node id="101" score="1">
															<SimplePredicate field="V591" operator="greaterThan" value="0.0666666666666665"/>
														</Node>
													</Node>
												</Node>
												<Node id="57">
													<SimplePredicate field="V183" operator="greaterThan" value="0.00206611570247934"/>
													<Node id="80">
														<SimplePredicate field="V594" operator="lessOrEqual" value="0.02941176470588235"/>
														<Node id="102" score="0">
															<SimplePredicate field="V469" operator="lessOrEqual" value="0.0625"/>
														</Node>
														<Node id="103" score="1">
															<SimplePredicate field="V469" operator="greaterThan" value="0.0625"/>
														</Node>
													</Node>
													<Node id="81" score="1">
														<SimplePredicate field="V594" operator="greaterThan" value="0.02941176470588235"/>
													</Node>
												</Node>
											</Node>
											<Node id="43">
												<SimplePredicate field="V246" operator="greaterThan" value="0.051315789473684204"/>
												<Node id="58">
													<SimplePredicate field="V210" operator="lessOrEqual" value="0.061653116531165245"/>
													<Node id="82">
														<SimplePredicate field="V274" operator="lessOrEqual" value="0.05161943319838055"/>
														<Node id="104">
															<SimplePredicate field="V459" operator="lessOrEqual" value="0.45"/>
															<Node id="114" score="1">
																<SimplePredicate field="V26" operator="lessOrEqual" value="0.07738095238095236"/>
															</Node>
															<Node id="115">
																<SimplePredicate field="V26" operator="greaterThan" value="0.07738095238095236"/>
																<Node id="120">
																	<SimplePredicate field="V502" operator="lessOrEqual" value="0.130252100840336"/>
																	<Node id="124" score="0">
																		<SimplePredicate field="V516" operator="lessOrEqual" value="0.0131578947368421"/>
																	</Node>
																	<Node id="125" score="1">
																		<SimplePredicate field="V516" operator="greaterThan" value="0.0131578947368421"/>
																	</Node>
																</Node>
																<Node id="121" score="1">
																	<SimplePredicate field="V502" operator="greaterThan" value="0.130252100840336"/>
																</Node>
															</Node>
														</Node>
														<Node id="105" score="0">
															<SimplePredicate field="V459" operator="greaterThan" value="0.45"/>
														</Node>
													</Node>
													<Node id="83">
														<SimplePredicate field="V274" operator="greaterThan" value="0.05161943319838055"/>
														<Node id="106" score="0">
															<SimplePredicate field="V218" operator="lessOrEqual" value="0.09943714821763594"/>
														</Node>
														<Node id="107">
															<SimplePredicate field="V218" operator="greaterThan" value="0.09943714821763594"/>
															<Node id="116" score="1">
																<SimplePredicate field="V84" operator="lessOrEqual" value="0.05"/>
															</Node>
															<Node id="117" score="0">
																<SimplePredicate field="V84" operator="greaterThan" value="0.05"/>
															</Node>
														</Node>
													</Node>
												</Node>
												<Node id="59">
													<SimplePredicate field="V210" operator="greaterThan" value="0.061653116531165245"/>
													<Node id="84" score="1">
														<SimplePredicate field="V617" operator="lessOrEqual" value="0.1"/>
													</Node>
													<Node id="85" score="0">
														<SimplePredicate field="V617" operator="greaterThan" value="0.1"/>
													</Node>
												</Node>
											</Node>
										</Node>
										<Node id="29">
											<SimplePredicate field="V235" operator="greaterThan" value="0.059027777777777804"/>
											<Node id="44">
												<SimplePredicate field="V551" operator="lessOrEqual" value="0.275"/>
												<Node id="60" score="0">
													<SimplePredicate field="V599" operator="lessOrEqual" value="0.2792207792207795"/>
												</Node>
												<Node id="61" score="1">
													<SimplePredicate field="V599" operator="greaterThan" value="0.2792207792207795"/>
												</Node>
											</Node>
											<Node id="45" score="1">
												<SimplePredicate field="V551" operator="greaterThan" value="0.275"/>
											</Node>
										</Node>
									</Node>
									<Node id="17">
										<SimplePredicate field="V150" operator="greaterThan" value="0.1234756097560975"/>
										<Node id="30">
											<SimplePredicate field="V80" operator="lessOrEqual" value="0.1483516483516485"/>
											<Node id="46">
												<SimplePredicate field="V583" operator="lessOrEqual" value="0.11437908496732"/>
												<Node id="62" score="0">
													<SimplePredicate field="V25" operator="lessOrEqual" value="0.2153846153846155"/>
												</Node>
												<Node id="63">
													<SimplePredicate field="V25" operator="greaterThan" value="0.2153846153846155"/>
													<Node id="86" score="0">
														<SimplePredicate field="V593" operator="lessOrEqual" value="0.05"/>
													</Node>
													<Node id="87" score="1">
														<SimplePredicate field="V593" operator="greaterThan" value="0.05"/>
													</Node>
												</Node>
											</Node>
											<Node id="47">
												<SimplePredicate field="V583" operator="greaterThan" value="0.11437908496732"/>
												<Node id="64" score="0">
													<SimplePredicate field="V409" operator="lessOrEqual" value="0.34313725490196045"/>
												</Node>
												<Node id="65" score="1">
													<SimplePredicate field="V409" operator="greaterThan" value="0.34313725490196045"/>
												</Node>
											</Node>
										</Node>
										<Node id="31">
											<SimplePredicate field="V80" operator="greaterThan" value="0.1483516483516485"/>
											<Node id="48">
												<SimplePredicate field="V367" operator="lessOrEqual" value="0.179144385026738"/>
												<Node id="66">
													<SimplePredicate field="V164" operator="lessOrEqual" value="0.05"/>
													<Node id="88" score="1">
														<SimplePredicate field="V404" operator="lessOrEqual" value="0.0555555555555555"/>
													</Node>
													<Node id="89" score="0">
														<SimplePredicate field="V404" operator="greaterThan" value="0.0555555555555555"/>
													</Node>
												</Node>
												<Node id="67">
													<SimplePredicate field="V164" operator="greaterThan" value="0.05"/>
													<Node id="90">
														<SimplePredicate field="V648" operator="lessOrEqual" value="0.1699346405228755"/>
														<Node id="108">
															<SimplePredicate field="V88" operator="lessOrEqual" value="0.4017857142857145"/>
															<Node id="118">
																<SimplePredicate field="V671" operator="lessOrEqual" value="0.17708333333333348"/>
																<Node id="122" score="1">
																	<SimplePredicate field="V308" operator="lessOrEqual" value="0.0714285714285715"/>
																</Node>
																<Node id="123" score="0">
																	<SimplePredicate field="V308" operator="greaterThan" value="0.0714285714285715"/>
																</Node>
															</Node>
															<Node id="119" score="0">
																<SimplePredicate field="V671" operator="greaterThan" value="0.17708333333333348"/>
															</Node>
														</Node>
														<Node id="109" score="0">
															<SimplePredicate field="V88" operator="greaterThan" value="0.4017857142857145"/>
														</Node>
													</Node>
													<Node id="91" score="0">
														<SimplePredicate field="V648" operator="greaterThan" value="0.1699346405228755"/>
													</Node>
												</Node>
											</Node>
											<Node id="49">
												<SimplePredicate field="V367" operator="greaterThan" value="0.179144385026738"/>
												<Node id="68" score="0">
													<SimplePredicate field="V186" operator="lessOrEqual" value="0.12179487179487195"/>
												</Node>
												<Node id="69" score="1">
													<SimplePredicate field="V186" operator="greaterThan" value="0.12179487179487195"/>
												</Node>
											</Node>
										</Node>
									</Node>
								</Node>
								<Node id="9" score="1">
									<SimplePredicate field="V256" operator="greaterThan" value="0.45"/>
								</Node>
							</Node>
							<Node id="5">
								<SimplePredicate field="V477" operator="greaterThan" value="0.2652014652014655"/>
								<Node id="10">
									<SimplePredicate field="V362" operator="lessOrEqual" value="0.40833333333333355"/>
									<Node id="18">
										<SimplePredicate field="V403" operator="lessOrEqual" value="0.17424242424242448"/>
										<Node id="32" score="0">
											<SimplePredicate field="V383" operator="lessOrEqual" value="0.2708333333333335"/>
										</Node>
										<Node id="33" score="1">
											<SimplePredicate field="V383" operator="greaterThan" value="0.2708333333333335"/>
										</Node>
									</Node>
									<Node id="19">
										<SimplePredicate field="V403" operator="greaterThan" value="0.17424242424242448"/>
										<Node id="34">
											<SimplePredicate field="V334" operator="lessOrEqual" value="0.1214285714285715"/>
											<Node id="50">
												<SimplePredicate field="V479" operator="lessOrEqual" value="0.452991452991453"/>
												<Node id="70">
													<SimplePredicate field="V624" operator="lessOrEqual" value="0.0238095238095238"/>
													<Node id="92" score="0">
														<SimplePredicate field="V370" operator="lessOrEqual" value="0.05"/>
													</Node>
													<Node id="93" score="1">
														<SimplePredicate field="V370" operator="greaterThan" value="0.05"/>
													</Node>
												</Node>
												<Node id="71">
													<SimplePredicate field="V624" operator="greaterThan" value="0.0238095238095238"/>
													<Node id="94" score="1">
														<SimplePredicate field="V85" operator="lessOrEqual" value="0.55"/>
													</Node>
													<Node id="95" score="0">
														<SimplePredicate field="V85" operator="greaterThan" value="0.55"/>
													</Node>
												</Node>
											</Node>
											<Node id="51">
												<SimplePredicate field="V479" operator="greaterThan" value="0.452991452991453"/>
												<Node id="72" score="0">
													<SimplePredicate field="V203" operator="lessOrEqual" value="0.0185185185185185"/>
												</Node>
												<Node id="73" score="1">
													<SimplePredicate field="V203" operator="greaterThan" value="0.0185185185185185"/>
												</Node>
											</Node>
										</Node>
										<Node id="35" score="0">
											<SimplePredicate field="V334" operator="greaterThan" value="0.1214285714285715"/>
										</Node>
									</Node>
								</Node>
								<Node id="11">
									<SimplePredicate field="V362" operator="greaterThan" value="0.40833333333333355"/>
									<Node id="20" score="0">
										<SimplePredicate field="V364" operator="lessOrEqual" value="0.12500000000000014"/>
									</Node>
									<Node id="21" score="1">
										<SimplePredicate field="V364" operator="greaterThan" value="0.12500000000000014"/>
									</Node>
								</Node>
							</Node>
						</Node>
						<Node id="3">
							<SimplePredicate field="V261" operator="greaterThan" value="0.303846153846154"/>
							<Node id="6">
								<SimplePredicate field="V158" operator="lessOrEqual" value="0.190909090909091"/>
								<Node id="12">
									<SimplePredicate field="V154" operator="lessOrEqual" value="0.01"/>
									<Node id="22">
										<SimplePredicate field="V173" operator="lessOrEqual" value="0.5"/>
										<Node id="36">
											<SimplePredicate field="V555" operator="lessOrEqual" value="0.4772727272727275"/>
											<Node id="52">
												<SimplePredicate field="V528" operator="lessOrEqual" value="0.324561403508772"/>
												<Node id="74">
													<SimplePredicate field="V463" operator="lessOrEqual" value="0.4029605263157895"/>
													<Node id="96">
														<SimplePredicate field="V351" operator="lessOrEqual" value="0.23128342245989297"/>
														<Node id="110" score="1">
															<SimplePredicate field="V507" operator="lessOrEqual" value="0.2954545454545455"/>
														</Node>
														<Node id="111" score="0">
															<SimplePredicate field="V507" operator="greaterThan" value="0.2954545454545455"/>
														</Node>
													</Node>
													<Node id="97" score="1">
														<SimplePredicate field="V351" operator="greaterThan" value="0.23128342245989297"/>
													</Node>
												</Node>
												<Node id="75" score="0">
													<SimplePredicate field="V463" operator="greaterThan" value="0.4029605263157895"/>
												</Node>
											</Node>
											<Node id="53">
												<SimplePredicate field="V528" operator="greaterThan" value="0.324561403508772"/>
												<Node id="76" score="0">
													<SimplePredicate field="V528" operator="lessOrEqual" value="0.3666666666666665"/>
												</Node>
												<Node id="77" score="1">
													<SimplePredicate field="V528" operator="greaterThan" value="0.3666666666666665"/>
												</Node>
											</Node>
										</Node>
										<Node id="37" score="0">
											<SimplePredicate field="V555" operator="greaterThan" value="0.4772727272727275"/>
										</Node>
									</Node>
									<Node id="23" score="0">
										<SimplePredicate field="V173" operator="greaterThan" value="0.5"/>
									</Node>
								</Node>
								<Node id="13" score="0">
									<SimplePredicate field="V154" operator="greaterThan" value="0.01"/>
								</Node>
							</Node>
							<Node id="7">
								<SimplePredicate field="V158" operator="greaterThan" value="0.190909090909091"/>
								<Node id="14">
									<SimplePredicate field="V382" operator="lessOrEqual" value="0.0138888888888889"/>
									<Node id="24" score="1">
										<SimplePredicate field="V157" operator="lessOrEqual" value="0.3541666666666665"/>
									</Node>
									<Node id="25">
										<SimplePredicate field="V157" operator="greaterThan" value="0.3541666666666665"/>
										<Node id="38" score="0">
											<SimplePredicate field="V501" operator="lessOrEqual" value="0.330357142857143"/>
										</Node>
										<Node id="39" score="1">
											<SimplePredicate field="V501" operator="greaterThan" value="0.330357142857143"/>
										</Node>
									</Node>
								</Node>
								<Node id="15">
									<SimplePredicate field="V382" operator="greaterThan" value="0.0138888888888889"/>
									<Node id="26">
										<SimplePredicate field="V617" operator="lessOrEqual" value="0.127016129032258"/>
										<Node id="40" score="0">
											<SimplePredicate field="V249" operator="lessOrEqual" value="0.08055555555555549"/>
										</Node>
										<Node id="41">
											<SimplePredicate field="V249" operator="greaterThan" value="0.08055555555555549"/>
											<Node id="54" score="1">
												<SimplePredicate field="V213" operator="lessOrEqual" value="0.5"/>
											</Node>
											<Node id="55" score="0">
												<SimplePredicate field="V213" operator="greaterThan" value="0.5"/>
											</Node>
										</Node>
									</Node>
									<Node id="27" score="0">
										<SimplePredicate field="V617" operator="greaterThan" value="0.127016129032258"/>
									</Node>
								</Node>
							</Node>
						</Node>
					</Node>
				</TreeModel>
			</Segment>
			<Segment id="13">
				<True/>
				<TreeModel functionName="classification" missingValueStrategy="nullPrediction" splitCharacteristic="binarySplit">
					<MiningSchema>
						<MiningField name="V1"/>
						<MiningField name="V29"/>
						<MiningField name="V37"/>
						<MiningField name="V43"/>
						<MiningField name="V110"/>
						<MiningField name="V113"/>
						<MiningField name="V114"/>
						<MiningField name="V120"/>
						<MiningField name="V125"/>
						<MiningField name="V141"/>
						<MiningField name="V150"/>
						<MiningField name="V153"/>
						<MiningField name="V155"/>
						<MiningField name="V176"/>
						<MiningField name="V181"/>
						<MiningField name="V184"/>
						<MiningField name="V186"/>
						<MiningField name="V201"/>
						<MiningField name="V205"/>
						<MiningField name="V206"/>
						<MiningField name="V223"/>
						<MiningField name="V264"/>
						<MiningField name="V278"/>
						<MiningField name="V282"/>
						<MiningField name="V325"/>
						<MiningField name="V352"/>
						<MiningField name="V362"/>
						<MiningField name="V381"/>
						<MiningField name="V394"/>
						<MiningField name="V396"/>
						<MiningField name="V399"/>
						<MiningField name="V410"/>
						<MiningField name="V419"/>
						<MiningField name="V425"/>
						<MiningField name="V436"/>
						<MiningField name="V439"/>
						<MiningField name="V457"/>
						<MiningField name="V461"/>
						<MiningField name="V473"/>
						<MiningField name="V474"/>
						<MiningField name="V499"/>
						<MiningField name="V509"/>
						<MiningField name="V524"/>
						<MiningField name="V552"/>
						<MiningField name="V560"/>
						<MiningField name="V568"/>
						<MiningField name="V578"/>
						<MiningField name="V650"/>
						<MiningField name="V654"/>
						<MiningField name="V673"/>
					</MiningSchema>
					<Node id="1">
						<True/>
						<Node id="2">
							<SimplePredicate field="V150" operator="lessOrEqual" value="0.1234756097560975"/>
							<Node id="4">
								<SimplePredicate field="V125" operator="lessOrEqual" value="0.211111111111111"/>
								<Node id="8">
									<SimplePredicate field="V457" operator="lessOrEqual" value="0.06971153846153845"/>
									<Node id="16">
										<SimplePredicate field="V1" operator="lessOrEqual" value="0.06213450292397655"/>
										<Node id="28" score="1">
											<SimplePredicate field="V474" operator="lessOrEqual" value="0.090909090909091"/>
										</Node>
										<Node id="29">
											<SimplePredicate field="V474" operator="greaterThan" value="0.090909090909091"/>
											<Node id="42" score="0">
												<SimplePredicate field="V524" operator="lessOrEqual" value="0.1666666666666665"/>
											</Node>
											<Node id="43" score="1">
												<SimplePredicate field="V524" operator="greaterThan" value="0.1666666666666665"/>
											</Node>
										</Node>
									</Node>
									<Node id="17">
										<SimplePredicate field="V1" operator="greaterThan" value="0.06213450292397655"/>
										<Node id="30">
											<SimplePredicate field="V206" operator="lessOrEqual" value="0.08658536585365856"/>
											<Node id="44" score="1">
												<SimplePredicate field="V120" operator="lessOrEqual" value="0.165989159891599"/>
											</Node>
											<Node id="45" score="0">
												<SimplePredicate field="V120" operator="greaterThan" value="0.165989159891599"/>
											</Node>
										</Node>
										<Node id="31" score="0">
											<SimplePredicate field="V206" operator="greaterThan" value="0.08658536585365856"/>
										</Node>
									</Node>
								</Node>
								<Node id="9">
									<SimplePredicate field="V457" operator="greaterThan" value="0.06971153846153845"/>
									<Node id="18">
										<SimplePredicate field="V114" operator="lessOrEqual" value="0.7846153846153845"/>
										<Node id="32">
											<SimplePredicate field="V578" operator="lessOrEqual" value="0.3666666666666665"/>
											<Node id="46">
												<SimplePredicate field="V264" operator="lessOrEqual" value="0.025708635464733003"/>
												<Node id="56">
													<SimplePredicate field="V184" operator="lessOrEqual" value="0.3666666666666665"/>
													<Node id="66">
														<SimplePredicate field="V278" operator="lessOrEqual" value="0.0435185185185185"/>
														<Node id="82">
															<SimplePredicate field="V560" operator="lessOrEqual" value="0.16666666666666652"/>
															<Node id="92">
																<SimplePredicate field="V29" operator="lessOrEqual" value="0.4166666666666665"/>
																<Node id="104">
																	<SimplePredicate field="V325" operator="lessOrEqual" value="0.0555555555555555"/>
																	<Node id="112" score="1">
																		<SimplePredicate field="V43" operator="lessOrEqual" value="0.044453186467348554"/>
																	</Node>
																	<Node id="113">
																		<SimplePredicate field="V43" operator="greaterThan" value="0.044453186467348554"/>
																		<Node id="114" score="0">
																			<SimplePredicate field="V568" operator="lessOrEqual" value="0.02941176470588235"/>
																		</Node>
																		<Node id="115" score="1">
																			<SimplePredicate field="V568" operator="greaterThan" value="0.02941176470588235"/>
																		</Node>
																	</Node>
																</Node>
																<Node id="105" score="0">
																	<SimplePredicate field="V325" operator="greaterThan" value="0.0555555555555555"/>
																</Node>
															</Node>
															<Node id="93" score="0">
																<SimplePredicate field="V29" operator="greaterThan" value="0.4166666666666665"/>
															</Node>
														</Node>
														<Node id="83" score="0">
															<SimplePredicate field="V560" operator="greaterThan" value="0.16666666666666652"/>
														</Node>
													</Node>
													<Node id="67">
														<SimplePredicate field="V278" operator="greaterThan" value="0.0435185185185185"/>
														<Node id="84">
															<SimplePredicate field="V176" operator="lessOrEqual" value="0.1555555555555555"/>
															<Node id="94">
																<SimplePredicate field="V509" operator="lessOrEqual" value="0.07179487179487179"/>
																<Node id="106" score="0">
																	<SimplePredicate field="V113" operator="lessOrEqual" value="0.2916666666666665"/>
																</Node>
																<Node id="107" score="1">
																	<SimplePredicate field="V113" operator="greaterThan" value="0.2916666666666665"/>
																</Node>
															</Node>
															<Node id="95">
																<SimplePredicate field="V509" operator="greaterThan" value="0.07179487179487179"/>
																<Node id="108" score="1">
																	<SimplePredicate field="V474" operator="lessOrEqual" value="0.5"/>
																</Node>
																<Node id="109" score="0">
																	<SimplePredicate field="V474" operator="greaterThan" value="0.5"/>
																</Node>
															</Node>
														</Node>
														<Node id="85">
															<SimplePredicate field="V176" operator="greaterThan" value="0.1555555555555555"/>
															<Node id="96" score="0">
																<SimplePredicate field="V499" operator="lessOrEqual" value="0.11437908496732"/>
															</Node>
															<Node id="97" score="1">
																<SimplePredicate field="V499" operator="greaterThan" value="0.11437908496732"/>
															</Node>
														</Node>
													</Node>
												</Node>
												<Node id="57" score="0">
													<SimplePredicate field="V184" operator="greaterThan" value="0.3666666666666665"/>
												</Node>
											</Node>
											<Node id="47">
												<SimplePredicate field="V264" operator="greaterThan" value="0.025708635464733003"/>
												<Node id="58">
													<SimplePredicate field="V282" operator="lessOrEqual" value="0.0669642857142857"/>
													<Node id="68" score="1">
														<SimplePredicate field="V394" operator="lessOrEqual" value="0.142857142857143"/>
													</Node>
													<Node id="69" score="0">
														<SimplePredicate field="V394" operator="greaterThan" value="0.142857142857143"/>
													</Node>
												</Node>
												<Node id="59">
													<SimplePredicate field="V282" operator="greaterThan" value="0.0669642857142857"/>
													<Node id="70" score="0">
														<SimplePredicate field="V362" operator="lessOrEqual" value="0.1875"/>
													</Node>
													<Node id="71" score="1">
														<SimplePredicate field="V362" operator="greaterThan" value="0.1875"/>
													</Node>
												</Node>
											</Node>
										</Node>
										<Node id="33" score="0">
											<SimplePredicate field="V578" operator="greaterThan" value="0.3666666666666665"/>
										</Node>
									</Node>
									<Node id="19">
										<SimplePredicate field="V114" operator="greaterThan" value="0.7846153846153845"/>
										<Node id="34">
											<SimplePredicate field="V461" operator="lessOrEqual" value="0.185064935064935"/>
											<Node id="48" score="1">
												<SimplePredicate field="V436" operator="lessOrEqual" value="0.0625"/>
											</Node>
											<Node id="49" score="0">
												<SimplePredicate field="V436" operator="greaterThan" value="0.0625"/>
											</Node>
										</Node>
										<Node id="35" score="0">
											<SimplePredicate field="V461" operator="greaterThan" value="0.185064935064935"/>
										</Node>
									</Node>
								</Node>
							</Node>
							<Node id="5">
								<SimplePredicate field="V125" operator="greaterThan" value="0.211111111111111"/>
								<Node id="10">
									<SimplePredicate field="V186" operator="lessOrEqual" value="0.0555555555555555"/>
									<Node id="20" score="1">
										<SimplePredicate field="V473" operator="lessOrEqual" value="0.179144385026738"/>
									</Node>
									<Node id="21" score="0">
										<SimplePredicate field="V473" operator="greaterThan" value="0.179144385026738"/>
									</Node>
								</Node>
								<Node id="11" score="0">
									<SimplePredicate field="V186" operator="greaterThan" value="0.0555555555555555"/>
								</Node>
							</Node>
						</Node>
						<Node id="3">
							<SimplePredicate field="V150" operator="greaterThan" value="0.1234756097560975"/>
							<Node id="6">
								<SimplePredicate field="V153" operator="lessOrEqual" value="0.2264957264957265"/>
								<Node id="12">
									<SimplePredicate field="V673" operator="lessOrEqual" value="0.0347058823529412"/>
									<Node id="22">
										<SimplePredicate field="V141" operator="lessOrEqual" value="0.09545454545454546"/>
										<Node id="36">
											<SimplePredicate field="V325" operator="lessOrEqual" value="0.0669642857142857"/>
											<Node id="50">
												<SimplePredicate field="V110" operator="lessOrEqual" value="0.236111111111111"/>
												<Node id="60">
													<SimplePredicate field="V410" operator="lessOrEqual" value="0.2152777777777775"/>
													<Node id="72">
														<SimplePredicate field="V181" operator="lessOrEqual" value="0.09545454545454546"/>
														<Node id="86">
															<SimplePredicate field="V352" operator="lessOrEqual" value="0.480769230769231"/>
															<Node id="98" score="0">
																<SimplePredicate field="V425" operator="lessOrEqual" value="0.1092957746478873"/>
															</Node>
															<Node id="99">
																<SimplePredicate field="V425" operator="greaterThan" value="0.1092957746478873"/>
																<Node id="110" score="1">
																	<SimplePredicate field="V654" operator="lessOrEqual" value="0.08333333333333334"/>
																</Node>
																<Node id="111" score="0">
																	<SimplePredicate field="V654" operator="greaterThan" value="0.08333333333333334"/>
																</Node>
															</Node>
														</Node>
														<Node id="87">
															<SimplePredicate field="V352" operator="greaterThan" value="0.480769230769231"/>
															<Node id="100" score="0">
																<SimplePredicate field="V37" operator="lessOrEqual" value="0.8888888888888891"/>
															</Node>
															<Node id="101" score="1">
																<SimplePredicate field="V37" operator="greaterThan" value="0.8888888888888891"/>
															</Node>
														</Node>
													</Node>
													<Node id="73">
														<SimplePredicate field="V181" operator="greaterThan" value="0.09545454545454546"/>
														<Node id="88" score="1">
															<SimplePredicate field="V552" operator="lessOrEqual" value="0.179144385026738"/>
														</Node>
														<Node id="89">
															<SimplePredicate field="V552" operator="greaterThan" value="0.179144385026738"/>
															<Node id="102" score="1">
																<SimplePredicate field="V201" operator="lessOrEqual" value="0.25526315789473697"/>
															</Node>
															<Node id="103" score="0">
																<SimplePredicate field="V201" operator="greaterThan" value="0.25526315789473697"/>
															</Node>
														</Node>
													</Node>
												</Node>
												<Node id="61">
													<SimplePredicate field="V410" operator="greaterThan" value="0.2152777777777775"/>
													<Node id="74" score="0">
														<SimplePredicate field="V29" operator="lessOrEqual" value="0.4522727272727275"/>
													</Node>
													<Node id="75" score="1">
														<SimplePredicate field="V29" operator="greaterThan" value="0.4522727272727275"/>
													</Node>
												</Node>
											</Node>
											<Node id="51">
												<SimplePredicate field="V110" operator="greaterThan" value="0.236111111111111"/>
												<Node id="62">
													<SimplePredicate field="V439" operator="lessOrEqual" value="0.154761904761905"/>
													<Node id="76" score="0">
														<SimplePredicate field="V223" operator="lessOrEqual" value="0.2062937062937065"/>
													</Node>
													<Node id="77">
														<SimplePredicate field="V223" operator="greaterThan" value="0.2062937062937065"/>
														<Node id="90" score="0">
															<SimplePredicate field="V650" operator="lessOrEqual" value="0.04285714285714285"/>
														</Node>
														<Node id="91" score="1">
															<SimplePredicate field="V650" operator="greaterThan" value="0.04285714285714285"/>
														</Node>
													</Node>
												</Node>
												<Node id="63">
													<SimplePredicate field="V439" operator="greaterThan" value="0.154761904761905"/>
													<Node id="78" score="1">
														<SimplePredicate field="V560" operator="lessOrEqual" value="0.125"/>
													</Node>
													<Node id="79" score="0">
														<SimplePredicate field="V560" operator="greaterThan" value="0.125"/>
													</Node>
												</Node>
											</Node>
										</Node>
										<Node id="37">
											<SimplePredicate field="V325" operator="greaterThan" value="0.0669642857142857"/>
											<Node id="52" score="0">
												<SimplePredicate field="V155" operator="lessOrEqual" value="0.1602564102564105"/>
											</Node>
											<Node id="53">
												<SimplePredicate field="V155" operator="greaterThan" value="0.1602564102564105"/>
												<Node id="64" score="1">
													<SimplePredicate field="V114" operator="lessOrEqual" value="0.6785714285714285"/>
												</Node>
												<Node id="65">
													<SimplePredicate field="V114" operator="greaterThan" value="0.6785714285714285"/>
													<Node id="80" score="1">
														<SimplePredicate field="V381" operator="lessOrEqual" value="0.1623376623376625"/>
													</Node>
													<Node id="81" score="0">
														<SimplePredicate field="V381" operator="greaterThan" value="0.1623376623376625"/>
													</Node>
												</Node>
											</Node>
										</Node>
									</Node>
									<Node id="23">
										<SimplePredicate field="V141" operator="greaterThan" value="0.09545454545454546"/>
										<Node id="38">
											<SimplePredicate field="V399" operator="lessOrEqual" value="0.063894523326572"/>
											<Node id="54" score="1">
												<SimplePredicate field="V552" operator="lessOrEqual" value="0.2902097902097905"/>
											</Node>
											<Node id="55" score="0">
												<SimplePredicate field="V552" operator="greaterThan" value="0.2902097902097905"/>
											</Node>
										</Node>
										<Node id="39" score="0">
											<SimplePredicate field="V399" operator="greaterThan" value="0.063894523326572"/>
										</Node>
									</Node>
								</Node>
								<Node id="13">
									<SimplePredicate field="V673" operator="greaterThan" value="0.0347058823529412"/>
									<Node id="24">
										<SimplePredicate field="V205" operator="lessOrEqual" value="0.1339285714285715"/>
										<Node id="40" score="1">
											<SimplePredicate field="V396" operator="lessOrEqual" value="0.1190476190476192"/>
										</Node>
										<Node id="41" score="0">
											<SimplePredicate field="V396" operator="greaterThan" value="0.1190476190476192"/>
										</Node>
									</Node>
									<Node id="25" score="1">
										<SimplePredicate field="V205" operator="greaterThan" value="0.1339285714285715"/>
									</Node>
								</Node>
							</Node>
							<Node id="7">
								<SimplePredicate field="V153" operator="greaterThan" value="0.2264957264957265"/>
								<Node id="14">
									<SimplePredicate field="V419" operator="lessOrEqual" value="0.02272727272727275"/>
									<Node id="26" score="1">
										<SimplePredicate field="V524" operator="lessOrEqual" value="0.0625"/>
									</Node>
									<Node id="27" score="0">
										<SimplePredicate field="V524" operator="greaterThan" value="0.0625"/>
									</Node>
								</Node>
								<Node id="15" score="0">
									<SimplePredicate field="V419" operator="greaterThan" value="0.02272727272727275"/>
								</Node>
							</Node>
						</Node>
					</Node>
				</TreeModel>
			</Segment>
			<Segment id="14">
				<True/>
				<TreeModel functionName="classification" missingValueStrategy="nullPrediction" splitCharacteristic="binarySplit">
					<MiningSchema>
						<MiningField name="V3"/>
						<MiningField name="V6"/>
						<MiningField name="V16"/>
						<MiningField name="V23"/>
						<MiningField name="V30"/>
						<MiningField name="V59"/>
						<MiningField name="V112"/>
						<MiningField name="V115"/>
						<MiningField name="V124"/>
						<MiningField name="V125"/>
						<MiningField name="V130"/>
						<MiningField name="V150"/>
						<MiningField name="V156"/>
						<MiningField name="V167"/>
						<MiningField name="V189"/>
						<MiningField name="V214"/>
						<MiningField name="V226"/>
						<MiningField name="V258"/>
						<MiningField name="V263"/>
						<MiningField name="V276"/>
						<MiningField name="V284"/>
						<MiningField name="V297"/>
						<MiningField name="V298"/>
						<MiningField name="V300"/>
						<MiningField name="V303"/>
						<MiningField name="V311"/>
						<MiningField name="V332"/>
						<MiningField name="V348"/>
						<MiningField name="V353"/>
						<MiningField name="V363"/>
						<MiningField name="V380"/>
						<MiningField name="V391"/>
						<MiningField name="V401"/>
						<MiningField name="V432"/>
						<MiningField name="V437"/>
						<MiningField name="V449"/>
						<MiningField name="V452"/>
						<MiningField name="V456"/>
						<MiningField name="V461"/>
						<MiningField name="V463"/>
						<MiningField name="V483"/>
						<MiningField name="V487"/>
						<MiningField name="V489"/>
						<MiningField name="V495"/>
						<MiningField name="V521"/>
						<MiningField name="V549"/>
						<MiningField name="V558"/>
						<MiningField name="V563"/>
						<MiningField name="V564"/>
						<MiningField name="V570"/>
						<MiningField name="V598"/>
						<MiningField name="V608"/>
						<MiningField name="V614"/>
						<MiningField name="V619"/>
						<MiningField name="V662"/>
						<MiningField name="V668"/>
					</MiningSchema>
					<Node id="1">
						<True/>
						<Node id="2">
							<SimplePredicate field="V115" operator="lessOrEqual" value="0.1736011477761835"/>
							<Node id="4">
								<SimplePredicate field="V303" operator="lessOrEqual" value="0.00657894736842105"/>
								<Node id="8">
									<SimplePredicate field="V125" operator="lessOrEqual" value="0.1125"/>
									<Node id="16">
										<SimplePredicate field="V608" operator="lessOrEqual" value="0.184659090909091"/>
										<Node id="28">
											<SimplePredicate field="V156" operator="lessOrEqual" value="0.275"/>
											<Node id="48">
												<SimplePredicate field="V124" operator="lessOrEqual" value="0.154761904761905"/>
												<Node id="68" score="0">
													<SimplePredicate field="V348" operator="lessOrEqual" value="0.380952380952381"/>
												</Node>
												<Node id="69" score="1">
													<SimplePredicate field="V348" operator="greaterThan" value="0.380952380952381"/>
												</Node>
											</Node>
											<Node id="49" score="1">
												<SimplePredicate field="V124" operator="greaterThan" value="0.154761904761905"/>
											</Node>
										</Node>
										<Node id="29">
											<SimplePredicate field="V156" operator="greaterThan" value="0.275"/>
											<Node id="50" score="1">
												<SimplePredicate field="V3" operator="lessOrEqual" value="0.4166666666666665"/>
											</Node>
											<Node id="51" score="0">
												<SimplePredicate field="V3" operator="greaterThan" value="0.4166666666666665"/>
											</Node>
										</Node>
									</Node>
									<Node id="17">
										<SimplePredicate field="V608" operator="greaterThan" value="0.184659090909091"/>
										<Node id="30" score="1">
											<SimplePredicate field="V380" operator="lessOrEqual" value="0.421518987341772"/>
										</Node>
										<Node id="31">
											<SimplePredicate field="V380" operator="greaterThan" value="0.421518987341772"/>
											<Node id="52" score="1">
												<SimplePredicate field="V150" operator="lessOrEqual" value="0.125"/>
											</Node>
											<Node id="53" score="0">
												<SimplePredicate field="V150" operator="greaterThan" value="0.125"/>
											</Node>
										</Node>
									</Node>
								</Node>
								<Node id="9">
									<SimplePredicate field="V125" operator="greaterThan" value="0.1125"/>
									<Node id="18">
										<SimplePredicate field="V521" operator="lessOrEqual" value="0.06904761904761905"/>
										<Node id="32" score="1">
											<SimplePredicate field="V226" operator="lessOrEqual" value="0.1666666666666665"/>
										</Node>
										<Node id="33" score="0">
											<SimplePredicate field="V226" operator="greaterThan" value="0.1666666666666665"/>
										</Node>
									</Node>
									<Node id="19" score="0">
										<SimplePredicate field="V521" operator="greaterThan" value="0.06904761904761905"/>
									</Node>
								</Node>
							</Node>
							<Node id="5">
								<SimplePredicate field="V303" operator="greaterThan" value="0.00657894736842105"/>
								<Node id="10">
									<SimplePredicate field="V112" operator="lessOrEqual" value="0.0839160839160839"/>
									<Node id="20">
										<SimplePredicate field="V297" operator="lessOrEqual" value="0.0486425339366516"/>
										<Node id="34">
											<SimplePredicate field="V487" operator="lessOrEqual" value="0.14583333333333348"/>
											<Node id="54">
												<SimplePredicate field="V130" operator="lessOrEqual" value="0.2738095238095235"/>
												<Node id="70">
													<SimplePredicate field="V258" operator="lessOrEqual" value="0.625"/>
													<Node id="84">
														<SimplePredicate field="V614" operator="lessOrEqual" value="0.4010695187165775"/>
														<Node id="96" score="1">
															<SimplePredicate field="V432" operator="lessOrEqual" value="0.55"/>
														</Node>
														<Node id="97">
															<SimplePredicate field="V432" operator="greaterThan" value="0.55"/>
															<Node id="106" score="1">
																<SimplePredicate field="V23" operator="lessOrEqual" value="0.07994579945799454"/>
															</Node>
															<Node id="107" score="0">
																<SimplePredicate field="V23" operator="greaterThan" value="0.07994579945799454"/>
															</Node>
														</Node>
													</Node>
													<Node id="85" score="0">
														<SimplePredicate field="V614" operator="greaterThan" value="0.4010695187165775"/>
													</Node>
												</Node>
												<Node id="71" score="0">
													<SimplePredicate field="V258" operator="greaterThan" value="0.625"/>
												</Node>
											</Node>
											<Node id="55" score="0">
												<SimplePredicate field="V130" operator="greaterThan" value="0.2738095238095235"/>
											</Node>
										</Node>
										<Node id="35" score="0">
											<SimplePredicate field="V487" operator="greaterThan" value="0.14583333333333348"/>
										</Node>
									</Node>
									<Node id="21">
										<SimplePredicate field="V297" operator="greaterThan" value="0.0486425339366516"/>
										<Node id="36" score="1">
											<SimplePredicate field="V449" operator="lessOrEqual" value="0.25"/>
										</Node>
										<Node id="37" score="0">
											<SimplePredicate field="V449" operator="greaterThan" value="0.25"/>
										</Node>
									</Node>
								</Node>
								<Node id="11">
									<SimplePredicate field="V112" operator="greaterThan" value="0.0839160839160839"/>
									<Node id="22" score="0">
										<SimplePredicate field="V564" operator="lessOrEqual" value="0.02941176470588235"/>
									</Node>
									<Node id="23">
										<SimplePredicate field="V564" operator="greaterThan" value="0.02941176470588235"/>
										<Node id="38" score="0">
											<SimplePredicate field="V30" operator="lessOrEqual" value="0.03703703703703705"/>
										</Node>
										<Node id="39" score="1">
											<SimplePredicate field="V30" operator="greaterThan" value="0.03703703703703705"/>
										</Node>
									</Node>
								</Node>
							</Node>
						</Node>
						<Node id="3">
							<SimplePredicate field="V115" operator="greaterThan" value="0.1736011477761835"/>
							<Node id="6">
								<SimplePredicate field="V284" operator="lessOrEqual" value="0.303030303030303"/>
								<Node id="12">
									<SimplePredicate field="V570" operator="lessOrEqual" value="0.0883116883116883"/>
									<Node id="24">
										<SimplePredicate field="V619" operator="lessOrEqual" value="0.1449579831932775"/>
										<Node id="40">
											<SimplePredicate field="V214" operator="lessOrEqual" value="0.26136363636363646"/>
											<Node id="56">
												<SimplePredicate field="V276" operator="lessOrEqual" value="0.0277777777777778"/>
												<Node id="72">
													<SimplePredicate field="V437" operator="lessOrEqual" value="0.08166666666666665"/>
													<Node id="86">
														<SimplePredicate field="V298" operator="lessOrEqual" value="0.0857142857142857"/>
														<Node id="98" score="1">
															<SimplePredicate field="V463" operator="lessOrEqual" value="0.3696943972835315"/>
														</Node>
														<Node id="99" score="0">
															<SimplePredicate field="V463" operator="greaterThan" value="0.3696943972835315"/>
														</Node>
													</Node>
													<Node id="87" score="0">
														<SimplePredicate field="V298" operator="greaterThan" value="0.0857142857142857"/>
													</Node>
												</Node>
												<Node id="73" score="0">
													<SimplePredicate field="V437" operator="greaterThan" value="0.08166666666666665"/>
												</Node>
											</Node>
											<Node id="57">
												<SimplePredicate field="V276" operator="greaterThan" value="0.0277777777777778"/>
												<Node id="74">
													<SimplePredicate field="V263" operator="lessOrEqual" value="0.0716652858326429"/>
													<Node id="88">
														<SimplePredicate field="V167" operator="lessOrEqual" value="0.14583333333333348"/>
														<Node id="100">
															<SimplePredicate field="V16" operator="lessOrEqual" value="0.408730158730159"/>
															<Node id="108" score="0">
																<SimplePredicate field="V189" operator="lessOrEqual" value="0.25"/>
															</Node>
															<Node id="109" score="1">
																<SimplePredicate field="V189" operator="greaterThan" value="0.25"/>
															</Node>
														</Node>
														<Node id="101">
															<SimplePredicate field="V16" operator="greaterThan" value="0.408730158730159"/>
															<Node id="110">
																<SimplePredicate field="V456" operator="lessOrEqual" value="0.3541666666666665"/>
																<Node id="114" score="1">
																	<SimplePredicate field="V6" operator="lessOrEqual" value="0.1180555555555555"/>
																</Node>
																<Node id="115" score="0">
																	<SimplePredicate field="V6" operator="greaterThan" value="0.1180555555555555"/>
																</Node>
															</Node>
															<Node id="111" score="1">
																<SimplePredicate field="V456" operator="greaterThan" value="0.3541666666666665"/>
															</Node>
														</Node>
													</Node>
													<Node id="89" score="1">
														<SimplePredicate field="V167" operator="greaterThan" value="0.14583333333333348"/>
													</Node>
												</Node>
												<Node id="75" score="0">
													<SimplePredicate field="V263" operator="greaterThan" value="0.0716652858326429"/>
												</Node>
											</Node>
										</Node>
										<Node id="41" score="0">
											<SimplePredicate field="V214" operator="greaterThan" value="0.26136363636363646"/>
										</Node>
									</Node>
									<Node id="25">
										<SimplePredicate field="V619" operator="greaterThan" value="0.1449579831932775"/>
										<Node id="42">
											<SimplePredicate field="V391" operator="lessOrEqual" value="0.042483660130719"/>
											<Node id="58">
												<SimplePredicate field="V489" operator="lessOrEqual" value="0.07738095238095236"/>
												<Node id="76" score="1">
													<SimplePredicate field="V353" operator="lessOrEqual" value="0.1904761904761905"/>
												</Node>
												<Node id="77" score="0">
													<SimplePredicate field="V353" operator="greaterThan" value="0.1904761904761905"/>
												</Node>
											</Node>
											<Node id="59" score="1">
												<SimplePredicate field="V489" operator="greaterThan" value="0.07738095238095236"/>
											</Node>
										</Node>
										<Node id="43">
											<SimplePredicate field="V391" operator="greaterThan" value="0.042483660130719"/>
											<Node id="60" score="1">
												<SimplePredicate field="V608" operator="lessOrEqual" value="0.36706349206349254"/>
											</Node>
											<Node id="61" score="0">
												<SimplePredicate field="V608" operator="greaterThan" value="0.36706349206349254"/>
											</Node>
										</Node>
									</Node>
								</Node>
								<Node id="13">
									<SimplePredicate field="V570" operator="greaterThan" value="0.0883116883116883"/>
									<Node id="26">
										<SimplePredicate field="V563" operator="lessOrEqual" value="0.138095238095238"/>
										<Node id="44">
											<SimplePredicate field="V452" operator="lessOrEqual" value="0.5608695652173915"/>
											<Node id="62">
												<SimplePredicate field="V495" operator="lessOrEqual" value="0.4642857142857145"/>
												<Node id="78">
													<SimplePredicate field="V311" operator="lessOrEqual" value="0.292857142857143"/>
													<Node id="90">
														<SimplePredicate field="V483" operator="lessOrEqual" value="0.1875"/>
														<Node id="102" score="0">
															<SimplePredicate field="V300" operator="lessOrEqual" value="0.1214285714285715"/>
														</Node>
														<Node id="103">
															<SimplePredicate field="V300" operator="greaterThan" value="0.1214285714285715"/>
															<Node id="112" score="1">
																<SimplePredicate field="V401" operator="lessOrEqual" value="0.535714285714286"/>
															</Node>
															<Node id="113" score="0">
																<SimplePredicate field="V401" operator="greaterThan" value="0.535714285714286"/>
															</Node>
														</Node>
													</Node>
													<Node id="91" score="1">
														<SimplePredicate field="V483" operator="greaterThan" value="0.1875"/>
													</Node>
												</Node>
												<Node id="79" score="1">
													<SimplePredicate field="V311" operator="greaterThan" value="0.292857142857143"/>
												</Node>
											</Node>
											<Node id="63" score="1">
												<SimplePredicate field="V495" operator="greaterThan" value="0.4642857142857145"/>
											</Node>
										</Node>
										<Node id="45">
											<SimplePredicate field="V452" operator="greaterThan" value="0.5608695652173915"/>
											<Node id="64" score="0">
												<SimplePredicate field="V59" operator="lessOrEqual" value="0.4017857142857145"/>
											</Node>
											<Node id="65" score="1">
												<SimplePredicate field="V59" operator="greaterThan" value="0.4017857142857145"/>
											</Node>
										</Node>
									</Node>
									<Node id="27">
										<SimplePredicate field="V563" operator="greaterThan" value="0.138095238095238"/>
										<Node id="46">
											<SimplePredicate field="V668" operator="lessOrEqual" value="0.0669642857142857"/>
											<Node id="66">
												<SimplePredicate field="V549" operator="lessOrEqual" value="0.122222222222222"/>
												<Node id="80" score="0">
													<SimplePredicate field="V363" operator="lessOrEqual" value="0.04"/>
												</Node>
												<Node id="81">
													<SimplePredicate field="V363" operator="greaterThan" value="0.04"/>
													<Node id="92">
														<SimplePredicate field="V461" operator="lessOrEqual" value="0.4142857142857145"/>
														<Node id="104" score="1">
															<SimplePredicate field="V332" operator="lessOrEqual" value="0.03125"/>
														</Node>
														<Node id="105" score="0">
															<SimplePredicate field="V332" operator="greaterThan" value="0.03125"/>
														</Node>
													</Node>
													<Node id="93" score="0">
														<SimplePredicate field="V461" operator="greaterThan" value="0.4142857142857145"/>
													</Node>
												</Node>
											</Node>
											<Node id="67">
												<SimplePredicate field="V549" operator="greaterThan" value="0.122222222222222"/>
												<Node id="82">
													<SimplePredicate field="V662" operator="lessOrEqual" value="0.043040293040293054"/>
													<Node id="94" score="1">
														<SimplePredicate field="V598" operator="lessOrEqual" value="0.12878787878787895"/>
													</Node>
													<Node id="95" score="0">
														<SimplePredicate field="V598" operator="greaterThan" value="0.12878787878787895"/>
													</Node>
												</Node>
												<Node id="83" score="1">
													<SimplePredicate field="V662" operator="greaterThan" value="0.043040293040293054"/>
												</Node>
											</Node>
										</Node>
										<Node id="47" score="1">
											<SimplePredicate field="V668" operator="greaterThan" value="0.0669642857142857"/>
										</Node>
									</Node>
								</Node>
							</Node>
							<Node id="7">
								<SimplePredicate field="V284" operator="greaterThan" value="0.303030303030303"/>
								<Node id="14" score="0">
									<SimplePredicate field="V558" operator="lessOrEqual" value="0.0263157894736842"/>
								</Node>
								<Node id="15" score="1">
									<SimplePredicate field="V558" operator="greaterThan" value="0.0263157894736842"/>
								</Node>
							</Node>
						</Node>
					</Node>
				</TreeModel>
			</Segment>
			<Segment id="15">
				<True/>
				<TreeModel functionName="classification" missingValueStrategy="nullPrediction" splitCharacteristic="binarySplit">
					<MiningSchema>
						<MiningField name="V4"/>
						<MiningField name="V9"/>
						<MiningField name="V51"/>
						<MiningField name="V54"/>
						<MiningField name="V59"/>
						<MiningField name="V69"/>
						<MiningField name="V72"/>
						<MiningField name="V73"/>
						<MiningField name="V78"/>
						<MiningField name="V82"/>
						<MiningField name="V99"/>
						<MiningField name="V109"/>
						<MiningField name="V113"/>
						<MiningField name="V126"/>
						<MiningField name="V128"/>
						<MiningField name="V166"/>
						<MiningField name="V202"/>
						<MiningField name="V215"/>
						<MiningField name="V226"/>
						<MiningField name="V253"/>
						<MiningField name="V258"/>
						<MiningField name="V262"/>
						<MiningField name="V269"/>
						<MiningField name="V293"/>
						<MiningField name="V303"/>
						<MiningField name="V310"/>
						<MiningField name="V314"/>
						<MiningField name="V349"/>
						<MiningField name="V363"/>
						<MiningField name="V364"/>
						<MiningField name="V366"/>
						<MiningField name="V367"/>
						<MiningField name="V383"/>
						<MiningField name="V391"/>
						<MiningField name="V419"/>
						<MiningField name="V422"/>
						<MiningField name="V431"/>
						<MiningField name="V442"/>
						<MiningField name="V443"/>
						<MiningField name="V446"/>
						<MiningField name="V450"/>
						<MiningField name="V468"/>
						<MiningField name="V478"/>
						<MiningField name="V484"/>
						<MiningField name="V499"/>
						<MiningField name="V503"/>
						<MiningField name="V515"/>
						<MiningField name="V522"/>
						<MiningField name="V547"/>
						<MiningField name="V549"/>
						<MiningField name="V550"/>
						<MiningField name="V551"/>
						<MiningField name="V559"/>
						<MiningField name="V589"/>
						<MiningField name="V621"/>
						<MiningField name="V623"/>
						<MiningField name="V640"/>
						<MiningField name="V667"/>
					</MiningSchema>
					<Node id="1">
						<True/>
						<Node id="2">
							<SimplePredicate field="V69" operator="lessOrEqual" value="0.1708333333333335"/>
							<Node id="4">
								<SimplePredicate field="V126" operator="lessOrEqual" value="0.0435185185185185"/>
								<Node id="8">
									<SimplePredicate field="V314" operator="lessOrEqual" value="0.03125"/>
									<Node id="16">
										<SimplePredicate field="V109" operator="lessOrEqual" value="0.156191369606004"/>
										<Node id="32">
											<SimplePredicate field="V51" operator="lessOrEqual" value="0.358231707317073"/>
											<Node id="50">
												<SimplePredicate field="V303" operator="lessOrEqual" value="0.00657894736842105"/>
												<Node id="68">
													<SimplePredicate field="V78" operator="lessOrEqual" value="0.06138814960078434"/>
													<Node id="80" score="0">
														<SimplePredicate field="V446" operator="lessOrEqual" value="0.01923076923076925"/>
													</Node>
													<Node id="81">
														<SimplePredicate field="V446" operator="greaterThan" value="0.01923076923076925"/>
														<Node id="100" score="1">
															<SimplePredicate field="V258" operator="lessOrEqual" value="0.11971317452600884"/>
														</Node>
														<Node id="101" score="0">
															<SimplePredicate field="V258" operator="greaterThan" value="0.11971317452600884"/>
														</Node>
													</Node>
												</Node>
												<Node id="69">
													<SimplePredicate field="V78" operator="greaterThan" value="0.06138814960078434"/>
													<Node id="82" score="1">
														<SimplePredicate field="V503" operator="lessOrEqual" value="0.025"/>
													</Node>
													<Node id="83">
														<SimplePredicate field="V503" operator="greaterThan" value="0.025"/>
														<Node id="102" score="0">
															<SimplePredicate field="V391" operator="lessOrEqual" value="0.03125"/>
														</Node>
														<Node id="103" score="1">
															<SimplePredicate field="V391" operator="greaterThan" value="0.03125"/>
														</Node>
													</Node>
												</Node>
											</Node>
											<Node id="51">
												<SimplePredicate field="V303" operator="greaterThan" value="0.00657894736842105"/>
												<Node id="70">
													<SimplePredicate field="V443" operator="lessOrEqual" value="0.0625"/>
													<Node id="84" score="0">
														<SimplePredicate field="V253" operator="lessOrEqual" value="0.00657894736842105"/>
													</Node>
													<Node id="85" score="1">
														<SimplePredicate field="V253" operator="greaterThan" value="0.00657894736842105"/>
													</Node>
												</Node>
												<Node id="71">
													<SimplePredicate field="V443" operator="greaterThan" value="0.0625"/>
													<Node id="86">
														<SimplePredicate field="V549" operator="lessOrEqual" value="0.1214285714285715"/>
														<Node id="104" score="0">
															<SimplePredicate field="V499" operator="lessOrEqual" value="0.1"/>
														</Node>
														<Node id="105" score="1">
															<SimplePredicate field="V499" operator="greaterThan" value="0.1"/>
														</Node>
													</Node>
													<Node id="87" score="1">
														<SimplePredicate field="V549" operator="greaterThan" value="0.1214285714285715"/>
													</Node>
												</Node>
											</Node>
										</Node>
										<Node id="33">
											<SimplePredicate field="V51" operator="greaterThan" value="0.358231707317073"/>
											<Node id="52">
												<SimplePredicate field="V484" operator="lessOrEqual" value="0.093841642228739"/>
												<Node id="72" score="0">
													<SimplePredicate field="V310" operator="lessOrEqual" value="0.1875"/>
												</Node>
												<Node id="73" score="1">
													<SimplePredicate field="V310" operator="greaterThan" value="0.1875"/>
												</Node>
											</Node>
											<Node id="53" score="1">
												<SimplePredicate field="V484" operator="greaterThan" value="0.093841642228739"/>
											</Node>
										</Node>
									</Node>
									<Node id="17">
										<SimplePredicate field="V109" operator="greaterThan" value="0.156191369606004"/>
										<Node id="34">
											<SimplePredicate field="V559" operator="lessOrEqual" value="0.3541666666666665"/>
											<Node id="54">
												<SimplePredicate field="V166" operator="lessOrEqual" value="0.18333333333333351"/>
												<Node id="74">
													<SimplePredicate field="V269" operator="lessOrEqual" value="0.236111111111111"/>
													<Node id="88">
														<SimplePredicate field="V422" operator="lessOrEqual" value="0.4772727272727275"/>
														<Node id="106">
															<SimplePredicate field="V349" operator="lessOrEqual" value="0.625"/>
															<Node id="112">
																<SimplePredicate field="V621" operator="lessOrEqual" value="0.582142857142857"/>
																<Node id="118" score="1">
																	<SimplePredicate field="V215" operator="lessOrEqual" value="0.65625"/>
																</Node>
																<Node id="119">
																	<SimplePredicate field="V215" operator="greaterThan" value="0.65625"/>
																	<Node id="120" score="1">
																		<SimplePredicate field="V468" operator="lessOrEqual" value="0.060661764705882346"/>
																	</Node>
																	<Node id="121" score="0">
																		<SimplePredicate field="V468" operator="greaterThan" value="0.060661764705882346"/>
																	</Node>
																</Node>
															</Node>
															<Node id="113" score="0">
																<SimplePredicate field="V621" operator="greaterThan" value="0.582142857142857"/>
															</Node>
														</Node>
														<Node id="107">
															<SimplePredicate field="V349" operator="greaterThan" value="0.625"/>
															<Node id="114" score="1">
																<SimplePredicate field="V589" operator="lessOrEqual" value="0.4166666666666665"/>
															</Node>
															<Node id="115" score="0">
																<SimplePredicate field="V589" operator="greaterThan" value="0.4166666666666665"/>
															</Node>
														</Node>
													</Node>
													<Node id="89">
														<SimplePredicate field="V422" operator="greaterThan" value="0.4772727272727275"/>
														<Node id="108">
															<SimplePredicate field="V366" operator="lessOrEqual" value="0.5892857142857145"/>
															<Node id="116" score="1">
																<SimplePredicate field="V364" operator="lessOrEqual" value="0.0217391304347826"/>
															</Node>
															<Node id="117" score="0">
																<SimplePredicate field="V364" operator="greaterThan" value="0.0217391304347826"/>
															</Node>
														</Node>
														<Node id="109" score="0">
															<SimplePredicate field="V366" operator="greaterThan" value="0.5892857142857145"/>
														</Node>
													</Node>
												</Node>
												<Node id="75">
													<SimplePredicate field="V269" operator="greaterThan" value="0.236111111111111"/>
													<Node id="90" score="1">
														<SimplePredicate field="V667" operator="lessOrEqual" value="0.00632911392405065"/>
													</Node>
													<Node id="91" score="0">
														<SimplePredicate field="V667" operator="greaterThan" value="0.00632911392405065"/>
													</Node>
												</Node>
											</Node>
											<Node id="55" score="0">
												<SimplePredicate field="V166" operator="greaterThan" value="0.18333333333333351"/>
											</Node>
										</Node>
										<Node id="35">
											<SimplePredicate field="V559" operator="greaterThan" value="0.3541666666666665"/>
											<Node id="56" score="0">
												<SimplePredicate field="V54" operator="lessOrEqual" value="0.20833333333333348"/>
											</Node>
											<Node id="57" score="1">
												<SimplePredicate field="V54" operator="greaterThan" value="0.20833333333333348"/>
											</Node>
										</Node>
									</Node>
								</Node>
								<Node id="9">
									<SimplePredicate field="V314" operator="greaterThan" value="0.03125"/>
									<Node id="18" score="1">
										<SimplePredicate field="V442" operator="lessOrEqual" value="0.1"/>
									</Node>
									<Node id="19" score="0">
										<SimplePredicate field="V442" operator="greaterThan" value="0.1"/>
									</Node>
								</Node>
							</Node>
							<Node id="5">
								<SimplePredicate field="V126" operator="greaterThan" value="0.0435185185185185"/>
								<Node id="10">
									<SimplePredicate field="V419" operator="lessOrEqual" value="0.1339285714285715"/>
									<Node id="20">
										<SimplePredicate field="V446" operator="lessOrEqual" value="0.04166666666666665"/>
										<Node id="36" score="1">
											<SimplePredicate field="V522" operator="lessOrEqual" value="0.0409356725146199"/>
										</Node>
										<Node id="37" score="0">
											<SimplePredicate field="V522" operator="greaterThan" value="0.0409356725146199"/>
										</Node>
									</Node>
									<Node id="21" score="0">
										<SimplePredicate field="V446" operator="greaterThan" value="0.04166666666666665"/>
									</Node>
								</Node>
								<Node id="11">
									<SimplePredicate field="V419" operator="greaterThan" value="0.1339285714285715"/>
									<Node id="22" score="1">
										<SimplePredicate field="V450" operator="lessOrEqual" value="0.3137254901960785"/>
									</Node>
									<Node id="23">
										<SimplePredicate field="V450" operator="greaterThan" value="0.3137254901960785"/>
										<Node id="38" score="0">
											<SimplePredicate field="V551" operator="lessOrEqual" value="0.20833333333333348"/>
										</Node>
										<Node id="39" score="1">
											<SimplePredicate field="V551" operator="greaterThan" value="0.20833333333333348"/>
										</Node>
									</Node>
								</Node>
							</Node>
						</Node>
						<Node id="3">
							<SimplePredicate field="V69" operator="greaterThan" value="0.1708333333333335"/>
							<Node id="6">
								<SimplePredicate field="V4" operator="lessOrEqual" value="0.2792207792207795"/>
								<Node id="12">
									<SimplePredicate field="V73" operator="lessOrEqual" value="0.1055555555555555"/>
									<Node id="24">
										<SimplePredicate field="V547" operator="lessOrEqual" value="0.20483870967741952"/>
										<Node id="40">
											<SimplePredicate field="V550" operator="lessOrEqual" value="0.2916666666666665"/>
											<Node id="58" score="0">
												<SimplePredicate field="V51" operator="lessOrEqual" value="0.090909090909091"/>
											</Node>
											<Node id="59" score="1">
												<SimplePredicate field="V51" operator="greaterThan" value="0.090909090909091"/>
											</Node>
										</Node>
										<Node id="41">
											<SimplePredicate field="V550" operator="greaterThan" value="0.2916666666666665"/>
											<Node id="60" score="0">
												<SimplePredicate field="V72" operator="lessOrEqual" value="0.3214285714285715"/>
											</Node>
											<Node id="61" score="1">
												<SimplePredicate field="V72" operator="greaterThan" value="0.3214285714285715"/>
											</Node>
										</Node>
									</Node>
									<Node id="25">
										<SimplePredicate field="V547" operator="greaterThan" value="0.20483870967741952"/>
										<Node id="42" score="0">
											<SimplePredicate field="V640" operator="lessOrEqual" value="0.10368663594470054"/>
										</Node>
										<Node id="43" score="1">
											<SimplePredicate field="V640" operator="greaterThan" value="0.10368663594470054"/>
										</Node>
									</Node>
								</Node>
								<Node id="13">
									<SimplePredicate field="V73" operator="greaterThan" value="0.1055555555555555"/>
									<Node id="26">
										<SimplePredicate field="V431" operator="lessOrEqual" value="0.5227272727272725"/>
										<Node id="44">
											<SimplePredicate field="V515" operator="lessOrEqual" value="0.8333333333333335"/>
											<Node id="62">
												<SimplePredicate field="V383" operator="lessOrEqual" value="0.04838709677419355"/>
												<Node id="76">
													<SimplePredicate field="V226" operator="lessOrEqual" value="0.345238095238095"/>
													<Node id="92">
														<SimplePredicate field="V623" operator="lessOrEqual" value="0.00806451612903225"/>
														<Node id="110" score="1">
															<SimplePredicate field="V99" operator="lessOrEqual" value="0.04545454545454545"/>
														</Node>
														<Node id="111" score="0">
															<SimplePredicate field="V99" operator="greaterThan" value="0.04545454545454545"/>
														</Node>
													</Node>
													<Node id="93" score="1">
														<SimplePredicate field="V623" operator="greaterThan" value="0.00806451612903225"/>
													</Node>
												</Node>
												<Node id="77">
													<SimplePredicate field="V226" operator="greaterThan" value="0.345238095238095"/>
													<Node id="94" score="0">
														<SimplePredicate field="V82" operator="lessOrEqual" value="0.2291666666666665"/>
													</Node>
													<Node id="95" score="1">
														<SimplePredicate field="V82" operator="greaterThan" value="0.2291666666666665"/>
													</Node>
												</Node>
											</Node>
											<Node id="63">
												<SimplePredicate field="V383" operator="greaterThan" value="0.04838709677419355"/>
												<Node id="78">
													<SimplePredicate field="V9" operator="lessOrEqual" value="0.17142857142857149"/>
													<Node id="96" score="1">
														<SimplePredicate field="V367" operator="lessOrEqual" value="0.0161290322580645"/>
													</Node>
													<Node id="97" score="0">
														<SimplePredicate field="V367" operator="greaterThan" value="0.0161290322580645"/>
													</Node>
												</Node>
												<Node id="79">
													<SimplePredicate field="V9" operator="greaterThan" value="0.17142857142857149"/>
													<Node id="98" score="0">
														<SimplePredicate field="V293" operator="lessOrEqual" value="0.08125"/>
													</Node>
													<Node id="99" score="1">
														<SimplePredicate field="V293" operator="greaterThan" value="0.08125"/>
													</Node>
												</Node>
											</Node>
										</Node>
										<Node id="45" score="1">
											<SimplePredicate field="V515" operator="greaterThan" value="0.8333333333333335"/>
										</Node>
									</Node>
									<Node id="27" score="1">
										<SimplePredicate field="V431" operator="greaterThan" value="0.5227272727272725"/>
									</Node>
								</Node>
							</Node>
							<Node id="7">
								<SimplePredicate field="V4" operator="greaterThan" value="0.2792207792207795"/>
								<Node id="14">
									<SimplePredicate field="V262" operator="lessOrEqual" value="0.11437908496732"/>
									<Node id="28" score="0">
										<SimplePredicate field="V113" operator="lessOrEqual" value="0.20714285714285702"/>
									</Node>
									<Node id="29">
										<SimplePredicate field="V113" operator="greaterThan" value="0.20714285714285702"/>
										<Node id="46" score="1">
											<SimplePredicate field="V128" operator="lessOrEqual" value="0.3205128205128205"/>
										</Node>
										<Node id="47">
											<SimplePredicate field="V128" operator="greaterThan" value="0.3205128205128205"/>
											<Node id="64" score="1">
												<SimplePredicate field="V363" operator="lessOrEqual" value="0.157142857142857"/>
											</Node>
											<Node id="65" score="0">
												<SimplePredicate field="V363" operator="greaterThan" value="0.157142857142857"/>
											</Node>
										</Node>
									</Node>
								</Node>
								<Node id="15">
									<SimplePredicate field="V262" operator="greaterThan" value="0.11437908496732"/>
									<Node id="30">
										<SimplePredicate field="V202" operator="lessOrEqual" value="0.296703296703297"/>
										<Node id="48" score="0">
											<SimplePredicate field="V59" operator="lessOrEqual" value="0.6055555555555555"/>
										</Node>
										<Node id="49">
											<SimplePredicate field="V59" operator="greaterThan" value="0.6055555555555555"/>
											<Node id="66" score="1">
												<SimplePredicate field="V478" operator="lessOrEqual" value="0.03511904761904765"/>
											</Node>
											<Node id="67" score="0">
												<SimplePredicate field="V478" operator="greaterThan" value="0.03511904761904765"/>
											</Node>
										</Node>
									</Node>
									<Node id="31" score="1">
										<SimplePredicate field="V202" operator="greaterThan" value="0.296703296703297"/>
									</Node>
								</Node>
							</Node>
						</Node>
					</Node>
				</TreeModel>
			</Segment>
			<Segment id="16">
				<True/>
				<TreeModel functionName="classification" missingValueStrategy="nullPrediction" splitCharacteristic="binarySplit">
					<MiningSchema>
						<MiningField name="V5"/>
						<MiningField name="V8"/>
						<MiningField name="V17"/>
						<MiningField name="V32"/>
						<MiningField name="V52"/>
						<MiningField name="V55"/>
						<MiningField name="V78"/>
						<MiningField name="V82"/>
						<MiningField name="V91"/>
						<MiningField name="V110"/>
						<MiningField name="V135"/>
						<MiningField name="V138"/>
						<MiningField name="V163"/>
						<MiningField name="V188"/>
						<MiningField name="V197"/>
						<MiningField name="V202"/>
						<MiningField name="V212"/>
						<MiningField name="V247"/>
						<MiningField name="V250"/>
						<MiningField name="V286"/>
						<MiningField name="V292"/>
						<MiningField name="V295"/>
						<MiningField name="V296"/>
						<MiningField name="V323"/>
						<MiningField name="V348"/>
						<MiningField name="V353"/>
						<MiningField name="V357"/>
						<MiningField name="V358"/>
						<MiningField name="V364"/>
						<MiningField name="V367"/>
						<MiningField name="V378"/>
						<MiningField name="V383"/>
						<MiningField name="V392"/>
						<MiningField name="V398"/>
						<MiningField name="V402"/>
						<MiningField name="V405"/>
						<MiningField name="V417"/>
						<MiningField name="V422"/>
						<MiningField name="V424"/>
						<MiningField name="V425"/>
						<MiningField name="V438"/>
						<MiningField name="V445"/>
						<MiningField name="V464"/>
						<MiningField name="V479"/>
						<MiningField name="V493"/>
						<MiningField name="V505"/>
						<MiningField name="V508"/>
						<MiningField name="V536"/>
						<MiningField name="V547"/>
						<MiningField name="V554"/>
						<MiningField name="V561"/>
						<MiningField name="V568"/>
						<MiningField name="V577"/>
						<MiningField name="V601"/>
						<MiningField name="V604"/>
						<MiningField name="V610"/>
						<MiningField name="V616"/>
						<MiningField name="V673"/>
					</MiningSchema>
					<Node id="1">
						<True/>
						<Node id="2">
							<SimplePredicate field="V17" operator="lessOrEqual" value="0.0331578947368421"/>
							<Node id="4">
								<SimplePredicate field="V163" operator="lessOrEqual" value="0.3095238095238095"/>
								<Node id="8">
									<SimplePredicate field="V135" operator="lessOrEqual" value="0.3166666666666665"/>
									<Node id="16">
										<SimplePredicate field="V82" operator="lessOrEqual" value="0.0278744381615195"/>
										<Node id="30">
											<SimplePredicate field="V296" operator="lessOrEqual" value="0.00413223140495868"/>
											<Node id="42" score="0">
												<SimplePredicate field="V425" operator="lessOrEqual" value="0.219806763285024"/>
											</Node>
											<Node id="43">
												<SimplePredicate field="V425" operator="greaterThan" value="0.219806763285024"/>
												<Node id="62" score="1">
													<SimplePredicate field="V464" operator="lessOrEqual" value="0.3375"/>
												</Node>
												<Node id="63" score="0">
													<SimplePredicate field="V464" operator="greaterThan" value="0.3375"/>
												</Node>
											</Node>
										</Node>
										<Node id="31">
											<SimplePredicate field="V296" operator="greaterThan" value="0.00413223140495868"/>
											<Node id="44" score="1">
												<SimplePredicate field="V357" operator="lessOrEqual" value="0.1333333333333335"/>
											</Node>
											<Node id="45" score="0">
												<SimplePredicate field="V357" operator="greaterThan" value="0.1333333333333335"/>
											</Node>
										</Node>
									</Node>
									<Node id="17">
										<SimplePredicate field="V82" operator="greaterThan" value="0.0278744381615195"/>
										<Node id="32" score="1">
											<SimplePredicate field="V508" operator="lessOrEqual" value="0.3541666666666665"/>
										</Node>
										<Node id="33">
											<SimplePredicate field="V508" operator="greaterThan" value="0.3541666666666665"/>
											<Node id="46" score="1">
												<SimplePredicate field="V610" operator="lessOrEqual" value="0.0625"/>
											</Node>
											<Node id="47" score="0">
												<SimplePredicate field="V610" operator="greaterThan" value="0.0625"/>
											</Node>
										</Node>
									</Node>
								</Node>
								<Node id="9">
									<SimplePredicate field="V135" operator="greaterThan" value="0.3166666666666665"/>
									<Node id="18" score="1">
										<SimplePredicate field="V422" operator="lessOrEqual" value="0.153409090909091"/>
									</Node>
									<Node id="19" score="0">
										<SimplePredicate field="V422" operator="greaterThan" value="0.153409090909091"/>
									</Node>
								</Node>
							</Node>
							<Node id="5">
								<SimplePredicate field="V163" operator="greaterThan" value="0.3095238095238095"/>
								<Node id="10">
									<SimplePredicate field="V202" operator="lessOrEqual" value="0.25"/>
									<Node id="20" score="0">
										<SimplePredicate field="V78" operator="lessOrEqual" value="0.3666666666666665"/>
									</Node>
									<Node id="21" score="1">
										<SimplePredicate field="V78" operator="greaterThan" value="0.3666666666666665"/>
									</Node>
								</Node>
								<Node id="11" score="1">
									<SimplePredicate field="V202" operator="greaterThan" value="0.25"/>
								</Node>
							</Node>
						</Node>
						<Node id="3">
							<SimplePredicate field="V17" operator="greaterThan" value="0.0331578947368421"/>
							<Node id="6">
								<SimplePredicate field="V8" operator="lessOrEqual" value="0.3944444444444445"/>
								<Node id="12">
									<SimplePredicate field="V292" operator="lessOrEqual" value="0.06904761904761905"/>
									<Node id="22">
										<SimplePredicate field="V286" operator="lessOrEqual" value="0.14459930313588848"/>
										<Node id="34">
											<SimplePredicate field="V247" operator="lessOrEqual" value="0.289915966386555"/>
											<Node id="48">
												<SimplePredicate field="V295" operator="lessOrEqual" value="0.06961259079903145"/>
												<Node id="64">
													<SimplePredicate field="V188" operator="lessOrEqual" value="0.15"/>
													<Node id="80">
														<SimplePredicate field="V5" operator="lessOrEqual" value="0.5"/>
														<Node id="94">
															<SimplePredicate field="V493" operator="lessOrEqual" value="0.5982142857142855"/>
															<Node id="110">
																<SimplePredicate field="V202" operator="lessOrEqual" value="0.184659090909091"/>
																<Node id="116">
																	<SimplePredicate field="V417" operator="lessOrEqual" value="0.7333333333333335"/>
																	<Node id="120" score="0">
																		<SimplePredicate field="V138" operator="lessOrEqual" value="0.292857142857143"/>
																	</Node>
																	<Node id="121">
																		<SimplePredicate field="V138" operator="greaterThan" value="0.292857142857143"/>
																		<Node id="124" score="1">
																			<SimplePredicate field="V479" operator="lessOrEqual" value="0.04054054054054055"/>
																		</Node>
																		<Node id="125" score="0">
																			<SimplePredicate field="V479" operator="greaterThan" value="0.04054054054054055"/>
																		</Node>
																	</Node>
																</Node>
																<Node id="117">
																	<SimplePredicate field="V417" operator="greaterThan" value="0.7333333333333335"/>
																	<Node id="122" score="1">
																		<SimplePredicate field="V364" operator="lessOrEqual" value="0.090909090909091"/>
																	</Node>
																	<Node id="123" score="0">
																		<SimplePredicate field="V364" operator="greaterThan" value="0.090909090909091"/>
																	</Node>
																</Node>
															</Node>
															<Node id="111">
																<SimplePredicate field="V202" operator="greaterThan" value="0.184659090909091"/>
																<Node id="118" score="0">
																	<SimplePredicate field="V673" operator="lessOrEqual" value="0.0238095238095238"/>
																</Node>
																<Node id="119" score="1">
																	<SimplePredicate field="V673" operator="greaterThan" value="0.0238095238095238"/>
																</Node>
															</Node>
														</Node>
														<Node id="95" score="1">
															<SimplePredicate field="V493" operator="greaterThan" value="0.5982142857142855"/>
														</Node>
													</Node>
													<Node id="81" score="1">
														<SimplePredicate field="V5" operator="greaterThan" value="0.5"/>
													</Node>
												</Node>
												<Node id="65">
													<SimplePredicate field="V188" operator="greaterThan" value="0.15"/>
													<Node id="82" score="0">
														<SimplePredicate field="V568" operator="lessOrEqual" value="0.0434782608695652"/>
													</Node>
													<Node id="83">
														<SimplePredicate field="V568" operator="greaterThan" value="0.0434782608695652"/>
														<Node id="96" score="1">
															<SimplePredicate field="V554" operator="lessOrEqual" value="0.14215686274509798"/>
														</Node>
														<Node id="97" score="0">
															<SimplePredicate field="V554" operator="greaterThan" value="0.14215686274509798"/>
														</Node>
													</Node>
												</Node>
											</Node>
											<Node id="49">
												<SimplePredicate field="V295" operator="greaterThan" value="0.06961259079903145"/>
												<Node id="66">
													<SimplePredicate field="V197" operator="lessOrEqual" value="0.19444444444444448"/>
													<Node id="84" score="0">
														<SimplePredicate field="V402" operator="lessOrEqual" value="0.163978494623656"/>
													</Node>
													<Node id="85">
														<SimplePredicate field="V402" operator="greaterThan" value="0.163978494623656"/>
														<Node id="98">
															<SimplePredicate field="V358" operator="lessOrEqual" value="0.1088235294117645"/>
															<Node id="112" score="1">
																<SimplePredicate field="V323" operator="lessOrEqual" value="0.0185185185185185"/>
															</Node>
															<Node id="113" score="0">
																<SimplePredicate field="V323" operator="greaterThan" value="0.0185185185185185"/>
															</Node>
														</Node>
														<Node id="99" score="1">
															<SimplePredicate field="V358" operator="greaterThan" value="0.1088235294117645"/>
														</Node>
													</Node>
												</Node>
												<Node id="67">
													<SimplePredicate field="V197" operator="greaterThan" value="0.19444444444444448"/>
													<Node id="86">
														<SimplePredicate field="V577" operator="lessOrEqual" value="0.0377777777777778"/>
														<Node id="100" score="1">
															<SimplePredicate field="V55" operator="lessOrEqual" value="0.16346153846153844"/>
														</Node>
														<Node id="101" score="0">
															<SimplePredicate field="V55" operator="greaterThan" value="0.16346153846153844"/>
														</Node>
													</Node>
													<Node id="87" score="0">
														<SimplePredicate field="V577" operator="greaterThan" value="0.0377777777777778"/>
													</Node>
												</Node>
											</Node>
										</Node>
										<Node id="35">
											<SimplePredicate field="V247" operator="greaterThan" value="0.289915966386555"/>
											<Node id="50" score="1">
												<SimplePredicate field="V505" operator="lessOrEqual" value="0.12406015037594"/>
											</Node>
											<Node id="51">
												<SimplePredicate field="V505" operator="greaterThan" value="0.12406015037594"/>
												<Node id="68">
													<SimplePredicate field="V247" operator="lessOrEqual" value="0.380952380952381"/>
													<Node id="88" score="1">
														<SimplePredicate field="V604" operator="lessOrEqual" value="0.2666666666666665"/>
													</Node>
													<Node id="89">
														<SimplePredicate field="V604" operator="greaterThan" value="0.2666666666666665"/>
														<Node id="102" score="0">
															<SimplePredicate field="V601" operator="lessOrEqual" value="0.142857142857143"/>
														</Node>
														<Node id="103" score="1">
															<SimplePredicate field="V601" operator="greaterThan" value="0.142857142857143"/>
														</Node>
													</Node>
												</Node>
												<Node id="69" score="0">
													<SimplePredicate field="V247" operator="greaterThan" value="0.380952380952381"/>
												</Node>
											</Node>
										</Node>
									</Node>
									<Node id="23">
										<SimplePredicate field="V286" operator="greaterThan" value="0.14459930313588848"/>
										<Node id="36">
											<SimplePredicate field="V212" operator="lessOrEqual" value="0.303846153846154"/>
											<Node id="52">
												<SimplePredicate field="V110" operator="lessOrEqual" value="0.28174603174603197"/>
												<Node id="70">
													<SimplePredicate field="V348" operator="lessOrEqual" value="0.658653846153846"/>
													<Node id="90">
														<SimplePredicate field="V250" operator="lessOrEqual" value="0.4166666666666665"/>
														<Node id="104" score="1">
															<SimplePredicate field="V445" operator="lessOrEqual" value="0.626641651031895"/>
														</Node>
														<Node id="105" score="0">
															<SimplePredicate field="V445" operator="greaterThan" value="0.626641651031895"/>
														</Node>
													</Node>
													<Node id="91" score="0">
														<SimplePredicate field="V250" operator="greaterThan" value="0.4166666666666665"/>
													</Node>
												</Node>
												<Node id="71" score="0">
													<SimplePredicate field="V348" operator="greaterThan" value="0.658653846153846"/>
												</Node>
											</Node>
											<Node id="53">
												<SimplePredicate field="V110" operator="greaterThan" value="0.28174603174603197"/>
												<Node id="72" score="0">
													<SimplePredicate field="V610" operator="lessOrEqual" value="0.2466216216216215"/>
												</Node>
												<Node id="73" score="1">
													<SimplePredicate field="V610" operator="greaterThan" value="0.2466216216216215"/>
												</Node>
											</Node>
										</Node>
										<Node id="37">
											<SimplePredicate field="V212" operator="greaterThan" value="0.303846153846154"/>
											<Node id="54">
												<SimplePredicate field="V383" operator="lessOrEqual" value="0.03448275862068965"/>
												<Node id="74" score="1">
													<SimplePredicate field="V424" operator="lessOrEqual" value="0.3214285714285715"/>
												</Node>
												<Node id="75" score="0">
													<SimplePredicate field="V424" operator="greaterThan" value="0.3214285714285715"/>
												</Node>
											</Node>
											<Node id="55" score="0">
												<SimplePredicate field="V383" operator="greaterThan" value="0.03448275862068965"/>
											</Node>
										</Node>
									</Node>
								</Node>
								<Node id="13">
									<SimplePredicate field="V292" operator="greaterThan" value="0.06904761904761905"/>
									<Node id="24" score="1">
										<SimplePredicate field="V536" operator="lessOrEqual" value="0.0833333333333335"/>
									</Node>
									<Node id="25" score="0">
										<SimplePredicate field="V536" operator="greaterThan" value="0.0833333333333335"/>
									</Node>
								</Node>
							</Node>
							<Node id="7">
								<SimplePredicate field="V8" operator="greaterThan" value="0.3944444444444445"/>
								<Node id="14">
									<SimplePredicate field="V32" operator="lessOrEqual" value="0.3541666666666665"/>
									<Node id="26">
										<SimplePredicate field="V547" operator="lessOrEqual" value="0.041958041958041994"/>
										<Node id="38">
											<SimplePredicate field="V561" operator="lessOrEqual" value="0.0486425339366516"/>
											<Node id="56">
												<SimplePredicate field="V353" operator="lessOrEqual" value="0.361111111111111"/>
												<Node id="76" score="1">
													<SimplePredicate field="V8" operator="lessOrEqual" value="0.7348484848484845"/>
												</Node>
												<Node id="77" score="0">
													<SimplePredicate field="V8" operator="greaterThan" value="0.7348484848484845"/>
												</Node>
											</Node>
											<Node id="57" score="0">
												<SimplePredicate field="V353" operator="greaterThan" value="0.361111111111111"/>
											</Node>
										</Node>
										<Node id="39" score="0">
											<SimplePredicate field="V561" operator="greaterThan" value="0.0486425339366516"/>
										</Node>
									</Node>
									<Node id="27">
										<SimplePredicate field="V547" operator="greaterThan" value="0.041958041958041994"/>
										<Node id="40">
											<SimplePredicate field="V405" operator="lessOrEqual" value="0.6568627450980395"/>
											<Node id="58">
												<SimplePredicate field="V392" operator="lessOrEqual" value="0.06512605042016804"/>
												<Node id="78">
													<SimplePredicate field="V91" operator="lessOrEqual" value="0.2666666666666665"/>
													<Node id="92">
														<SimplePredicate field="V367" operator="lessOrEqual" value="0.3875"/>
														<Node id="106" score="0">
															<SimplePredicate field="V378" operator="lessOrEqual" value="0.060661764705882346"/>
														</Node>
														<Node id="107">
															<SimplePredicate field="V378" operator="greaterThan" value="0.060661764705882346"/>
															<Node id="114" score="0">
																<SimplePredicate field="V438" operator="lessOrEqual" value="0.03125"/>
															</Node>
															<Node id="115" score="1">
																<SimplePredicate field="V438" operator="greaterThan" value="0.03125"/>
															</Node>
														</Node>
													</Node>
													<Node id="93">
														<SimplePredicate field="V367" operator="greaterThan" value="0.3875"/>
														<Node id="108" score="1">
															<SimplePredicate field="V616" operator="lessOrEqual" value="0.08846153846153845"/>
														</Node>
														<Node id="109" score="0">
															<SimplePredicate field="V616" operator="greaterThan" value="0.08846153846153845"/>
														</Node>
													</Node>
												</Node>
												<Node id="79" score="1">
													<SimplePredicate field="V91" operator="greaterThan" value="0.2666666666666665"/>
												</Node>
											</Node>
											<Node id="59" score="1">
												<SimplePredicate field="V392" operator="greaterThan" value="0.06512605042016804"/>
											</Node>
										</Node>
										<Node id="41">
											<SimplePredicate field="V405" operator="greaterThan" value="0.6568627450980395"/>
											<Node id="60" score="1">
												<SimplePredicate field="V398" operator="lessOrEqual" value="0.20833333333333348"/>
											</Node>
											<Node id="61" score="0">
												<SimplePredicate field="V398" operator="greaterThan" value="0.20833333333333348"/>
											</Node>
										</Node>
									</Node>
								</Node>
								<Node id="15">
									<SimplePredicate field="V32" operator="greaterThan" value="0.3541666666666665"/>
									<Node id="28" score="0">
										<SimplePredicate field="V52" operator="lessOrEqual" value="0.375"/>
									</Node>
									<Node id="29" score="1">
										<SimplePredicate field="V52" operator="greaterThan" value="0.375"/>
									</Node>
								</Node>
							</Node>
						</Node>
					</Node>
				</TreeModel>
			</Segment>
			<Segment id="17">
				<True/>
				<TreeModel functionName="classification" missingValueStrategy="nullPrediction" splitCharacteristic="binarySplit">
					<MiningSchema>
						<MiningField name="V3"/>
						<MiningField name="V30"/>
						<MiningField name="V31"/>
						<MiningField name="V57"/>
						<MiningField name="V60"/>
						<MiningField name="V66"/>
						<MiningField name="V89"/>
						<MiningField name="V93"/>
						<MiningField name="V101"/>
						<MiningField name="V107"/>
						<MiningField name="V118"/>
						<MiningField name="V122"/>
						<MiningField name="V131"/>
						<MiningField name="V150"/>
						<MiningField name="V156"/>
						<MiningField name="V157"/>
						<MiningField name="V158"/>
						<MiningField name="V160"/>
						<MiningField name="V166"/>
						<MiningField name="V169"/>
						<MiningField name="V183"/>
						<MiningField name="V226"/>
						<MiningField name="V249"/>
						<MiningField name="V256"/>
						<MiningField name="V265"/>
						<MiningField name="V275"/>
						<MiningField name="V283"/>
						<MiningField name="V292"/>
						<MiningField name="V309"/>
						<MiningField name="V310"/>
						<MiningField name="V345"/>
						<MiningField name="V349"/>
						<MiningField name="V353"/>
						<MiningField name="V356"/>
						<MiningField name="V357"/>
						<MiningField name="V370"/>
						<MiningField name="V384"/>
						<MiningField name="V386"/>
						<MiningField name="V388"/>
						<MiningField name="V391"/>
						<MiningField name="V394"/>
						<MiningField name="V397"/>
						<MiningField name="V407"/>
						<MiningField name="V410"/>
						<MiningField name="V445"/>
						<MiningField name="V449"/>
						<MiningField name="V454"/>
						<MiningField name="V512"/>
						<MiningField name="V513"/>
						<MiningField name="V521"/>
						<MiningField name="V522"/>
						<MiningField name="V528"/>
						<MiningField name="V542"/>
						<MiningField name="V562"/>
						<MiningField name="V564"/>
						<MiningField name="V593"/>
						<MiningField name="V597"/>
						<MiningField name="V598"/>
						<MiningField name="V623"/>
						<MiningField name="V634"/>
						<MiningField name="V641"/>
						<MiningField name="V658"/>
					</MiningSchema>
					<Node id="1">
						<True/>
						<Node id="2">
							<SimplePredicate field="V158" operator="lessOrEqual" value="0.0754985754985755"/>
							<Node id="4">
								<SimplePredicate field="V166" operator="lessOrEqual" value="0.1339285714285715"/>
								<Node id="8">
									<SimplePredicate field="V30" operator="lessOrEqual" value="0.19131097560975602"/>
									<Node id="16">
										<SimplePredicate field="V3" operator="lessOrEqual" value="0.345238095238095"/>
										<Node id="30">
											<SimplePredicate field="V157" operator="lessOrEqual" value="0.2426470588235295"/>
											<Node id="52">
												<SimplePredicate field="V309" operator="lessOrEqual" value="0.03586587436332765"/>
												<Node id="80">
													<SimplePredicate field="V542" operator="lessOrEqual" value="0.10427807486630994"/>
													<Node id="102" score="1">
														<SimplePredicate field="V397" operator="lessOrEqual" value="0.04545454545454545"/>
													</Node>
													<Node id="103" score="0">
														<SimplePredicate field="V397" operator="greaterThan" value="0.04545454545454545"/>
													</Node>
												</Node>
												<Node id="81">
													<SimplePredicate field="V542" operator="greaterThan" value="0.10427807486630994"/>
													<Node id="104">
														<SimplePredicate field="V410" operator="lessOrEqual" value="0.3205128205128205"/>
														<Node id="112" score="1">
															<SimplePredicate field="V357" operator="lessOrEqual" value="0.0990338164251207"/>
														</Node>
														<Node id="113" score="0">
															<SimplePredicate field="V357" operator="greaterThan" value="0.0990338164251207"/>
														</Node>
													</Node>
													<Node id="105">
														<SimplePredicate field="V410" operator="greaterThan" value="0.3205128205128205"/>
														<Node id="114" score="0">
															<SimplePredicate field="V598" operator="lessOrEqual" value="0.431623931623932"/>
														</Node>
														<Node id="115">
															<SimplePredicate field="V598" operator="greaterThan" value="0.431623931623932"/>
															<Node id="122" score="1">
																<SimplePredicate field="V292" operator="lessOrEqual" value="0.125"/>
															</Node>
															<Node id="123" score="0">
																<SimplePredicate field="V292" operator="greaterThan" value="0.125"/>
															</Node>
														</Node>
													</Node>
												</Node>
											</Node>
											<Node id="53">
												<SimplePredicate field="V309" operator="greaterThan" value="0.03586587436332765"/>
												<Node id="82" score="1">
													<SimplePredicate field="V521" operator="lessOrEqual" value="0.381818181818182"/>
												</Node>
												<Node id="83" score="0">
													<SimplePredicate field="V521" operator="greaterThan" value="0.381818181818182"/>
												</Node>
											</Node>
										</Node>
										<Node id="31">
											<SimplePredicate field="V157" operator="greaterThan" value="0.2426470588235295"/>
											<Node id="54" score="0">
												<SimplePredicate field="V512" operator="lessOrEqual" value="0.1875"/>
											</Node>
											<Node id="55" score="1">
												<SimplePredicate field="V512" operator="greaterThan" value="0.1875"/>
											</Node>
										</Node>
									</Node>
									<Node id="17">
										<SimplePredicate field="V3" operator="greaterThan" value="0.345238095238095"/>
										<Node id="32" score="0">
											<SimplePredicate field="V353" operator="lessOrEqual" value="0.8323863636363635"/>
										</Node>
										<Node id="33" score="1">
											<SimplePredicate field="V353" operator="greaterThan" value="0.8323863636363635"/>
										</Node>
									</Node>
								</Node>
								<Node id="9">
									<SimplePredicate field="V30" operator="greaterThan" value="0.19131097560975602"/>
									<Node id="18">
										<SimplePredicate field="V31" operator="lessOrEqual" value="0.1715686274509805"/>
										<Node id="34">
											<SimplePredicate field="V57" operator="lessOrEqual" value="0.6904761904761905"/>
											<Node id="56">
												<SimplePredicate field="V349" operator="lessOrEqual" value="0.6515151515151515"/>
												<Node id="84">
													<SimplePredicate field="V454" operator="lessOrEqual" value="0.75"/>
													<Node id="106" score="1">
														<SimplePredicate field="V407" operator="lessOrEqual" value="0.6568627450980395"/>
													</Node>
													<Node id="107">
														<SimplePredicate field="V407" operator="greaterThan" value="0.6568627450980395"/>
														<Node id="116">
															<SimplePredicate field="V445" operator="lessOrEqual" value="0.10476190476190483"/>
															<Node id="124" score="0">
																<SimplePredicate field="V156" operator="lessOrEqual" value="0.36904761904761896"/>
															</Node>
															<Node id="125" score="1">
																<SimplePredicate field="V156" operator="greaterThan" value="0.36904761904761896"/>
															</Node>
														</Node>
														<Node id="117" score="1">
															<SimplePredicate field="V445" operator="greaterThan" value="0.10476190476190483"/>
														</Node>
													</Node>
												</Node>
												<Node id="85" score="0">
													<SimplePredicate field="V454" operator="greaterThan" value="0.75"/>
												</Node>
											</Node>
											<Node id="57">
												<SimplePredicate field="V349" operator="greaterThan" value="0.6515151515151515"/>
												<Node id="86" score="0">
													<SimplePredicate field="V89" operator="lessOrEqual" value="0.1666666666666665"/>
												</Node>
												<Node id="87" score="1">
													<SimplePredicate field="V89" operator="greaterThan" value="0.1666666666666665"/>
												</Node>
											</Node>
										</Node>
										<Node id="35" score="0">
											<SimplePredicate field="V57" operator="greaterThan" value="0.6904761904761905"/>
										</Node>
									</Node>
									<Node id="19">
										<SimplePredicate field="V31" operator="greaterThan" value="0.1715686274509805"/>
										<Node id="36">
											<SimplePredicate field="V386" operator="lessOrEqual" value="0.07255244755244755"/>
											<Node id="58">
												<SimplePredicate field="V249" operator="lessOrEqual" value="0.10795454545454544"/>
												<Node id="88" score="0">
													<SimplePredicate field="V356" operator="lessOrEqual" value="0.4857142857142855"/>
												</Node>
												<Node id="89">
													<SimplePredicate field="V356" operator="greaterThan" value="0.4857142857142855"/>
													<Node id="108" score="1">
														<SimplePredicate field="V394" operator="lessOrEqual" value="0.125"/>
													</Node>
													<Node id="109" score="0">
														<SimplePredicate field="V394" operator="greaterThan" value="0.125"/>
													</Node>
												</Node>
											</Node>
											<Node id="59" score="1">
												<SimplePredicate field="V249" operator="greaterThan" value="0.10795454545454544"/>
											</Node>
										</Node>
										<Node id="37" score="1">
											<SimplePredicate field="V386" operator="greaterThan" value="0.07255244755244755"/>
										</Node>
									</Node>
								</Node>
							</Node>
							<Node id="5">
								<SimplePredicate field="V166" operator="greaterThan" value="0.1339285714285715"/>
								<Node id="10">
									<SimplePredicate field="V658" operator="lessOrEqual" value="0.2"/>
									<Node id="20" score="0">
										<SimplePredicate field="V564" operator="lessOrEqual" value="0.1892857142857145"/>
									</Node>
									<Node id="21">
										<SimplePredicate field="V564" operator="greaterThan" value="0.1892857142857145"/>
										<Node id="38" score="0">
											<SimplePredicate field="V370" operator="lessOrEqual" value="0.15"/>
										</Node>
										<Node id="39" score="1">
											<SimplePredicate field="V370" operator="greaterThan" value="0.15"/>
										</Node>
									</Node>
								</Node>
								<Node id="11" score="1">
									<SimplePredicate field="V658" operator="greaterThan" value="0.2"/>
								</Node>
							</Node>
						</Node>
						<Node id="3">
							<SimplePredicate field="V158" operator="greaterThan" value="0.0754985754985755"/>
							<Node id="6">
								<SimplePredicate field="V60" operator="lessOrEqual" value="0.452624839948784"/>
								<Node id="12">
									<SimplePredicate field="V160" operator="lessOrEqual" value="0.059419014084507046"/>
									<Node id="22">
										<SimplePredicate field="V150" operator="lessOrEqual" value="0.4166666666666665"/>
										<Node id="40">
											<SimplePredicate field="V345" operator="lessOrEqual" value="0.21825396825396798"/>
											<Node id="60" score="1">
												<SimplePredicate field="V275" operator="lessOrEqual" value="0.0625"/>
											</Node>
											<Node id="61" score="0">
												<SimplePredicate field="V275" operator="greaterThan" value="0.0625"/>
											</Node>
										</Node>
										<Node id="41">
											<SimplePredicate field="V345" operator="greaterThan" value="0.21825396825396798"/>
											<Node id="62" score="0">
												<SimplePredicate field="V256" operator="lessOrEqual" value="0.2916666666666665"/>
											</Node>
											<Node id="63">
												<SimplePredicate field="V256" operator="greaterThan" value="0.2916666666666665"/>
												<Node id="90" score="1">
													<SimplePredicate field="V634" operator="lessOrEqual" value="0.0625"/>
												</Node>
												<Node id="91" score="0">
													<SimplePredicate field="V634" operator="greaterThan" value="0.0625"/>
												</Node>
											</Node>
										</Node>
									</Node>
									<Node id="23">
										<SimplePredicate field="V150" operator="greaterThan" value="0.4166666666666665"/>
										<Node id="42">
											<SimplePredicate field="V122" operator="lessOrEqual" value="0.5"/>
											<Node id="64" score="1">
												<SimplePredicate field="V384" operator="lessOrEqual" value="0.25"/>
											</Node>
											<Node id="65" score="0">
												<SimplePredicate field="V384" operator="greaterThan" value="0.25"/>
											</Node>
										</Node>
										<Node id="43" score="0">
											<SimplePredicate field="V122" operator="greaterThan" value="0.5"/>
										</Node>
									</Node>
								</Node>
								<Node id="13">
									<SimplePredicate field="V160" operator="greaterThan" value="0.059419014084507046"/>
									<Node id="24">
										<SimplePredicate field="V66" operator="lessOrEqual" value="0.6076923076923075"/>
										<Node id="44">
											<SimplePredicate field="V388" operator="lessOrEqual" value="0.029803646563814852"/>
											<Node id="66">
												<SimplePredicate field="V101" operator="lessOrEqual" value="0.08846153846153845"/>
												<Node id="92" score="0">
													<SimplePredicate field="V265" operator="lessOrEqual" value="0.2"/>
												</Node>
												<Node id="93" score="1">
													<SimplePredicate field="V265" operator="greaterThan" value="0.2"/>
												</Node>
											</Node>
											<Node id="67">
												<SimplePredicate field="V101" operator="greaterThan" value="0.08846153846153845"/>
												<Node id="94">
													<SimplePredicate field="V310" operator="lessOrEqual" value="0.154761904761905"/>
													<Node id="110">
														<SimplePredicate field="V283" operator="lessOrEqual" value="0.01923076923076925"/>
														<Node id="118" score="0">
															<SimplePredicate field="V118" operator="lessOrEqual" value="0.08846153846153845"/>
														</Node>
														<Node id="119">
															<SimplePredicate field="V118" operator="greaterThan" value="0.08846153846153845"/>
															<Node id="126" score="1">
																<SimplePredicate field="V522" operator="lessOrEqual" value="0.12032085561497334"/>
															</Node>
															<Node id="127" score="0">
																<SimplePredicate field="V522" operator="greaterThan" value="0.12032085561497334"/>
															</Node>
														</Node>
													</Node>
													<Node id="111">
														<SimplePredicate field="V283" operator="greaterThan" value="0.01923076923076925"/>
														<Node id="120" score="1">
															<SimplePredicate field="V183" operator="lessOrEqual" value="0.42727272727272747"/>
														</Node>
														<Node id="121">
															<SimplePredicate field="V183" operator="greaterThan" value="0.42727272727272747"/>
															<Node id="128" score="0">
																<SimplePredicate field="V528" operator="lessOrEqual" value="0.2023809523809522"/>
															</Node>
															<Node id="129" score="1">
																<SimplePredicate field="V528" operator="greaterThan" value="0.2023809523809522"/>
															</Node>
														</Node>
													</Node>
[truncated: 9,855,966 more chars]
